# Supplementary material for: Biomarkers of Adipose Color: A Multi-Omics Analysis Unravels the Molecular Landscape of White and Yellow Fat in Kazakh Horse
Source: Biology (Basel). 2026 Apr 1;15(7):563. doi: 10.3390/biology15070563 (PMC13072367; doi:10.3390/biology15070563)
Supplement: Supplementary file 1 [file biology-15-00563-s001.zip › Table S1.xlsx]

## Sheet: Fatty acid
Experimental Instruments Used
Name	Model number	Manufacturers
Gas Chromatograph	8860	Agilent
Mass Spectrometry System	5977C	Agilent
Benchtop High-Speed Freezing Centrifuge	Mikro 220R	Hettich Lab Technology
MassHunter	MassHunter10.2	Agilent
Standard Concentration
Fatty acid（μg/mL）	S1	S2	S3	S4	S5	S6	S7	S8	S9	S10
C4:0	0.3125	0.625	1.25	2.5	5	10	20	40	80	160
C6:0	0.3125	0.625	1.25	2.5	5	10	20	40	80	160
C8:0	0.3125	0.625	1.25	2.5	5	10	20	40	80	160
C10:0	0.3125	0.625	1.25	2.5	5	10	20	40	80	160
C11:0	0.15625	0.3125	0.625	1.25	2.5	5	10	20	40	80
C12:0	0.3125	0.625	1.25	2.5	5	10	20	40	80	160
C13:0	0.15625	0.3125	0.625	1.25	2.5	5	10	20	40	80
C14:0	0.3125	0.625	1.25	2.5	5	10	20	40	80	160
C14:1	0.15625	0.3125	0.625	1.25	2.5	5	10	20	40	80
C15:0	0.15625	0.3125	0.625	1.25	2.5	5	10	20	40	80
C15:1	0.15625	0.3125	0.625	1.25	2.5	5	10	20	40	80
C16:0	0.46875	0.9375	1.875	3.75	7.5	15	30	60	120	240
C16:1	0.15625	0.3125	0.625	1.25	2.5	5	10	20	40	80
C17:0	0.15625	0.3125	0.625	1.25	2.5	5	10	20	40	80
C17:1	0.15625	0.3125	0.625	1.25	2.5	5	10	20	40	80
C18:0	0.3125	0.625	1.25	2.5	5	10	20	40	80	160
C18:1n9t	0.15625	0.3125	0.625	1.25	2.5	5	10	20	40	80
C18:1n9c	0.3125	0.625	1.25	2.5	5	10	20	40	80	160
C18：2n6t	0.15625	0.3125	0.625	1.25	2.5	5	10	20	40	80
C18：2n6c	0.15625	0.3125	0.625	1.25	2.5	5	10	20	40	80
C18：3n6	0.15625	0.3125	0.625	1.25	2.5	5	10	20	40	80
C18：3n3	0.15625	0.3125	0.625	1.25	2.5	5	10	20	40	80
C20:0	0.3125	0.625	1.25	2.5	5	10	20	40	80	160
C20:1	0.15625	0.3125	0.625	1.25	2.5	5	10	20	40	80
C20:2	0.15625	0.3125	0.625	1.25	2.5	5	10	20	40	80
C21:0	0.15625	0.3125	0.625	1.25	2.5	5	10	20	40	80
C20：3n6	0.15625	0.3125	0.625	1.25	2.5	5	10	20	40	80
C20：4n6	0.15625	0.3125	0.625	1.25	2.5	5	10	20	40	80
C20：3n3	0.15625	0.3125	0.625	1.25	2.5	5	10	20	40	80
C20：5n3	0.15625	0.3125	0.625	1.25	2.5	5	10	20	40	80
C22：0	0.3125	0.625	1.25	2.5	5	10	20	40	80	160
C22：1n9	0.15625	0.3125	0.625	1.25	2.5	5	10	20	40	80
C22：2n6	0.15625	0.3125	0.625	1.25	2.5	5	10	20	40	80
C23：0	0.15625	0.3125	0.625	1.25	2.5	5	10	20	40	80
C24：0	0.3125	0.625	1.25	2.5	5	10	20	40	80	160
C22：6	0.15625	0.3125	0.625	1.25	2.5	5	10	20	40	80
C24:1	0.15625	0.3125	0.625	1.25	2.5	5	10	20	40	80
Experimental parameters
Chromatographic column	Agilent G3903-63011: DB-FastFAME
Inlet temperature	250 °C
Split ratio	10:01:00
Injection volume	1 μL
Carrier gas	Helium (He)
Heating program	Initial temperature: 50 °C (held for 0.5 min)
	Ramp 1: 35 °C/min → 194 °C (held for 3.5 min)
	Ramp 2: 9 °C/min → 240 °C (held for 1.0 min)
MSD interface temperature	Injector temperature: 250 °C
	Ion source temperature: 230 °C
	Quadrupole temperature: 150 °C
	Ionization mode: Electron Ionization (EI)
	Scan mode: Selected Ion Monitoring (SIM)
	EMV mode: Gain factor
	Gain factor: 1
	Electron multiplier (EM) voltage: 1412 V
	Solvent delay: 2 min

## Sheet: Amino acid
Experimental Instruments Used
Name	Model number and Manufacturers
HPLC-LCMS/MS	shimadzu LC20AD - API 3200MD TRAP
Standard Concentration
Number	Sample Name	Sample Type	File Name	Analyte Peak Name	Analyte Peak Area (counts)	Analyte Peak Height (cps)	Analyte Concentration (umol/L)	Standard Query Status	IS Peak Area (counts)	IS Peak Height (cps)	Use Record	Record Modified	Calculated Concentration (umol/L)	Accuracy (%)
1	S1	Standard	20250515-50AA.wiff	Gly	39600	7660	12.5	N/A	4950000	1150000	1	1	12.8	102
2	S1	Standard	20250515-50AA.wiff	Ala	259000	23900	25	N/A	4950000	1150000	1	1	18.1	72.3
3	S1	Standard	20250515-50AA.wiff	Ser	49100	11500	6.25	N/A	4950000	1150000	1	1	5.99	95.8
4	S1	Standard	20250515-50AA.wiff	Pro	120000	43100	12.5	N/A	4950000	1150000	1	1	8.49	67.9
5	S1	Standard	20250515-50AA.wiff	Val	252000	71600	12.5	N/A	4950000	1150000	1	1	19.6	157
6	S1	Standard	20250515-50AA.wiff	Thr	32700	3790	6.25	N/A	4950000	1150000	1	1	6.51	104
7	S1	Standard	20250515-50AA.wiff	Cys1/2	551	300	3.13	N/A	4950000	1150000	1	1	3.38	108
8	S1	Standard	20250515-50AA.wiff	Ile	72800	13600	3.13	N/A	4950000	1150000	1	1	3.06	97.7
9	S1	Standard	20250515-50AA.wiff	Asn	18200	3020	3.13	N/A	4950000	1150000	1	1	2.98	95.1
10	S1	Standard	20250515-50AA.wiff	Asp	10500	1760	3.13	N/A	4950000	1150000	1	1	2.01	64.3
11	S1	Standard	20250515-50AA.wiff	Gln	62600	11800	25	N/A	4950000	1150000	1	1	23.2	92.9
12	S1	Standard	20250515-50AA.wiff	Glu	21800	2760	3.13	N/A	4950000	1150000	1	1	3.36	107
13	S1	Standard	20250515-50AA.wiff	Met	28100	7690	3.13	N/A	4950000	1150000	1	1	2.85	91
14	S1	Standard	20250515-50AA.wiff	His	1820	369	3.13	N/A	4950000	1150000	1	1	3.79	121
15	S1	Standard	20250515-50AA.wiff	Phe	41400	6360	3.13	N/A	4950000	1150000	1	1	2.95	94.1
16	S1	Standard	20250515-50AA.wiff	Arg	4210	436	6.25	N/A	4950000	1150000	1	1	6.8	109
17	S1	Standard	20250515-50AA.wiff	Trp	31700	4340	3.13	N/A	4950000	1150000	1	1	2.8	89.3
18	S1	Standard	20250515-50AA.wiff	Lys	4580	2210	6.25	N/A	4950000	1150000	1	1	6.4	102
19	S1	Standard	20250515-50AA.wiff	tyr	16000	7860	3.13	N/A	4950000	1150000	1	1	2.69	86.1
20	S1	Standard	20250515-50AA.wiff	Leu	128000	22400	6.25	N/A	4950000	1150000	1	1	6.12	98
21	S2	Standard	20250515-50AA.wiff	Gly	70500	14300	25	N/A	5010000	1150000	1	1	24.8	99.2
22	S2	Standard	20250515-50AA.wiff	Ala	565000	52900	50	N/A	5010000	1150000	1	1	51.9	104
23	S2	Standard	20250515-50AA.wiff	Ser	86500	17900	12.5	N/A	5010000	1150000	1	1	13.9	111
24	S2	Standard	20250515-50AA.wiff	Pro	265000	93200	25	N/A	5010000	1150000	1	1	26.3	105
25	S2	Standard	20250515-50AA.wiff	Val	444000	118000	25	N/A	5010000	1150000	1	1	34.1	136
26	S2	Standard	20250515-50AA.wiff	Thr	63700	8220	12.5	N/A	5010000	1150000	1	1	12.5	99.6
27	S2	Standard	20250515-50AA.wiff	Cys1/2	903	547	6.26	N/A	5010000	1150000	1	1	6.03	96.4
28	S2	Standard	20250515-50AA.wiff	Ile	141000	27200	6.26	N/A	5010000	1150000	1	1	6.25	99.9
29	S2	Standard	20250515-50AA.wiff	Asn	35100	4950	6.26	N/A	5010000	1150000	1	1	6.5	104
30	S2	Standard	20250515-50AA.wiff	Asp	24900	3150	6.26	N/A	5010000	1150000	1	1	9.55	153
31	S2	Standard	20250515-50AA.wiff	Gln	130000	24700	50	N/A	5010000	1150000	1	1	48.8	97.5
32	S2	Standard	20250515-50AA.wiff	Glu	32200	3980	6.26	N/A	5010000	1150000	1	1	6.08	97
33	S2	Standard	20250515-50AA.wiff	Met	60000	18000	6.26	N/A	5010000	1150000	1	1	6.19	98.9
34	S2	Standard	20250515-50AA.wiff	His	2590	446	6.26	N/A	5010000	1150000	1	1	5.32	85
35	S2	Standard	20250515-50AA.wiff	Phe	81100	12300	6.26	N/A	5010000	1150000	1	1	6.01	96
36	S2	Standard	20250515-50AA.wiff	Arg	9150	754	12.5	N/A	5010000	1150000	1	1	12.9	103
37	S2	Standard	20250515-50AA.wiff	Trp	62600	9120	6.26	N/A	5010000	1150000	1	1	5.82	93
38	S2	Standard	20250515-50AA.wiff	Lys	9910	5750	12.5	N/A	5010000	1150000	1	1	13.4	107
39	S2	Standard	20250515-50AA.wiff	tyr	29000	13800	6.26	N/A	5010000	1150000	1	1	6.29	100
40	S2	Standard	20250515-50AA.wiff	Leu	245000	43500	12.5	N/A	5010000	1150000	1	1	12.3	98.1
41	S3	Standard	20250515-50AA.wiff	Gly	121000	24400	50	N/A	4670000	1090000	1	1	48.5	97
42	S3	Standard	20250515-50AA.wiff	Ala	1020000	88800	100	N/A	4670000	1090000	1	1	111	111
43	S3	Standard	20250515-50AA.wiff	Ser	126000	25700	25	N/A	4670000	1090000	1	1	24.4	97.5
44	S3	Standard	20250515-50AA.wiff	Pro	454000	173000	50	N/A	4670000	1090000	1	1	54	108
45	S3	Standard	20250515-50AA.wiff	Val	813000	225000	50	N/A	4670000	1090000	1	1	66.9	134
46	S3	Standard	20250515-50AA.wiff	Thr	116000	13500	25	N/A	4670000	1090000	1	1	24.3	97.2
47	S3	Standard	20250515-50AA.wiff	Cys1/2	1700	933	12.5	N/A	4670000	1090000	1	1	13.2	106
48	S3	Standard	20250515-50AA.wiff	Ile	253000	47600	12.5	N/A	4670000	1090000	1	1	12.5	100
49	S3	Standard	20250515-50AA.wiff	Asn	60000	9940	12.5	N/A	4670000	1090000	1	1	12.7	101
50	S3	Standard	20250515-50AA.wiff	Asp	24400	4440	12.5	N/A	4670000	1090000	1	1	10.3	82.3
51	S3	Standard	20250515-50AA.wiff	Gln	239000	41200	100	N/A	4670000	1090000	1	1	97.8	97.8
52	S3	Standard	20250515-50AA.wiff	Glu	52200	6460	12.5	N/A	4670000	1090000	1	1	12.5	99.7
53	S3	Standard	20250515-50AA.wiff	Met	117000	30700	12.5	N/A	4670000	1090000	1	1	13.1	105
54	S3	Standard	20250515-50AA.wiff	His	5230	1070	12.5	N/A	4670000	1090000	1	1	11.6	92.7
55	S3	Standard	20250515-50AA.wiff	Phe	152000	23000	12.5	N/A	4670000	1090000	1	1	12.4	99.1
56	S3	Standard	20250515-50AA.wiff	Arg	18000	1420	25	N/A	4670000	1090000	1	1	25.5	102
57	S3	Standard	20250515-50AA.wiff	Trp	123000	16700	12.5	N/A	4670000	1090000	1	1	12.7	102
58	S3	Standard	20250515-50AA.wiff	Lys	17900	10700	25	N/A	4670000	1090000	1	1	25.7	103
59	S3	Standard	20250515-50AA.wiff	tyr	46000	21400	12.5	N/A	4670000	1090000	1	1	12	96.3
60	S3	Standard	20250515-50AA.wiff	Leu	451000	80600	25	N/A	4670000	1090000	1	1	25	100
61	S4	Standard	20250515-50AA.wiff	Gly	206000	38600	100	N/A	3890000	804000	1	1	102	102
62	S4	Standard	20250515-50AA.wiff	Ala	1670000	154000	200	N/A	3890000	804000	1	1	229	115
63	S4	Standard	20250515-50AA.wiff	Ser	190000	42600	50	N/A	3890000	804000	1	1	47.8	95.6
64	S4	Standard	20250515-50AA.wiff	Pro	805000	308000	100	N/A	3890000	804000	1	1	122	122
65	S4	Standard	20250515-50AA.wiff	Val	1350000	358000	100	N/A	3890000	804000	1	1	133	133
66	S4	Standard	20250515-50AA.wiff	Thr	201000	24100	50	N/A	3890000	804000	1	1	50.5	101
67	S4	Standard	20250515-50AA.wiff	Cys1/2	2290	1390	25	N/A	3890000	804000	1	1	21.8	87.4
68	S4	Standard	20250515-50AA.wiff	Ile	429000	74100	25	N/A	3890000	804000	1	1	25.9	104
69	S4	Standard	20250515-50AA.wiff	Asn	97400	12500	25	N/A	3890000	804000	1	1	25.5	102
70	S4	Standard	20250515-50AA.wiff	Asp	42500	7730	25	N/A	3890000	804000	1	1	25.5	102
71	S4	Standard	20250515-50AA.wiff	Gln	409000	72100	200	N/A	3890000	804000	1	1	202	101
72	S4	Standard	20250515-50AA.wiff	Glu	78700	9430	25	N/A	3890000	804000	1	1	24.6	98.4
73	S4	Standard	20250515-50AA.wiff	Met	190000	62900	25	N/A	3890000	804000	1	1	25.8	103
74	S4	Standard	20250515-50AA.wiff	His	9400	1790	25	N/A	3890000	804000	1	1	25	100
75	S4	Standard	20250515-50AA.wiff	Phe	284000	41100	25	N/A	3890000	804000	1	1	28.2	113
76	S4	Standard	20250515-50AA.wiff	Arg	26600	2000	50	N/A	3890000	804000	1	1	44	88
77	S4	Standard	20250515-50AA.wiff	Trp	236000	31700	25	N/A	3890000	804000	1	1	29.7	119
78	S4	Standard	20250515-50AA.wiff	Lys	25000	11400	50	N/A	3890000	804000	1	1	42.8	85.6
79	S4	Standard	20250515-50AA.wiff	tyr	90300	40000	25	N/A	3890000	804000	1	1	30.8	123
80	S4	Standard	20250515-50AA.wiff	Leu	772000	129000	50	N/A	3890000	804000	1	1	52.1	104
81	S5	Standard	20250515-50AA.wiff	Gly	494000	104000	200	N/A	4860000	1080000	1	1	199	99.5
82	S5	Standard	20250515-50AA.wiff	Ala	3730000	314000	400	N/A	4860000	1080000	1	1	420	105
83	S5	Standard	20250515-50AA.wiff	Ser	462000	99800	100	N/A	4860000	1080000	1	1	97.9	97.9
84	S5	Standard	20250515-50AA.wiff	Pro	1690000	629000	200	N/A	4860000	1080000	1	1	210	105
85	S5	Standard	20250515-50AA.wiff	Val	3020000	783000	200	N/A	4860000	1080000	1	1	239	120
86	S5	Standard	20250515-50AA.wiff	Thr	477000	57800	100	N/A	4860000	1080000	1	1	96	96
87	S5	Standard	20250515-50AA.wiff	Cys1/2	6410	3810	50	N/A	4860000	1080000	1	1	50.2	100
88	S5	Standard	20250515-50AA.wiff	Ile	1010000	180000	50	N/A	4860000	1080000	1	1	49.5	98.9
89	S5	Standard	20250515-50AA.wiff	Asn	226000	39100	50	N/A	4860000	1080000	1	1	48.3	96.6
90	S5	Standard	20250515-50AA.wiff	Asp	96800	17100	50	N/A	4860000	1080000	1	1	49.5	98.9
91	S5	Standard	20250515-50AA.wiff	Gln	1030000	202000	400	N/A	4860000	1080000	1	1	407	102
92	S5	Standard	20250515-50AA.wiff	Glu	179000	21100	50	N/A	4860000	1080000	1	1	47	94.1
93	S5	Standard	20250515-50AA.wiff	Met	487000	152000	50	N/A	4860000	1080000	1	1	53.1	106
94	S5	Standard	20250515-50AA.wiff	His	23500	4910	50	N/A	4860000	1080000	1	1	50.1	100
95	S5	Standard	20250515-50AA.wiff	Phe	629000	97100	50	N/A	4860000	1080000	1	1	50.4	101
96	S5	Standard	20250515-50AA.wiff	Arg	70800	5100	100	N/A	4860000	1080000	1	1	92.2	92.2
97	S5	Standard	20250515-50AA.wiff	Trp	506000	68000	50	N/A	4860000	1080000	1	1	51.4	103
98	S5	Standard	20250515-50AA.wiff	Lys	72400	39000	100	N/A	4860000	1080000	1	1	99.2	99.2
99	S5	Standard	20250515-50AA.wiff	tyr	174000	74200	50	N/A	4860000	1080000	1	1	48.8	97.5
100	S5	Standard	20250515-50AA.wiff	Leu	1850000	327000	100	N/A	4860000	1080000	1	1	101	101
101	S6	Standard	20250515-50AA.wiff	Gly	992000	180000	400	N/A	4880000	1110000	1	1	401	100
102	S6	Standard	20250515-50AA.wiff	Ala	6580000	517000	800	N/A	4880000	1110000	1	1	745	93.1
103	S6	Standard	20250515-50AA.wiff	Ser	944000	187000	200	N/A	4880000	1110000	1	1	204	102
104	S6	Standard	20250515-50AA.wiff	Pro	2920000	957000	400	N/A	4880000	1110000	1	1	366	91.6
105	S6	Standard	20250515-50AA.wiff	Val	4690000	1090000	400	N/A	4880000	1110000	1	1	369	92.3
106	S6	Standard	20250515-50AA.wiff	Thr	1020000	128000	200	N/A	4880000	1110000	1	1	204	102
107	S6	Standard	20250515-50AA.wiff	Cys1/2	13000	8040	100	N/A	4880000	1110000	1	1	102	102
108	S6	Standard	20250515-50AA.wiff	Ile	2040000	345000	100	N/A	4880000	1110000	1	1	99.7	99.7
109	S6	Standard	20250515-50AA.wiff	Asn	470000	73300	100	N/A	4880000	1110000	1	1	101	101
110	S6	Standard	20250515-50AA.wiff	Asp	190000	36100	100	N/A	4880000	1110000	1	1	100	100
111	S6	Standard	20250515-50AA.wiff	Gln	2010000	392000	800	N/A	4880000	1110000	1	1	796	99.6
112	S6	Standard	20250515-50AA.wiff	Glu	385000	49400	100	N/A	4880000	1110000	1	1	103	103
113	S6	Standard	20250515-50AA.wiff	Met	881000	257000	100	N/A	4880000	1110000	1	1	95.8	95.8
114	S6	Standard	20250515-50AA.wiff	His	47600	10200	100	N/A	4880000	1110000	1	1	101	101
115	S6	Standard	20250515-50AA.wiff	Phe	1210000	186000	100	N/A	4880000	1110000	1	1	96.9	96.9
116	S6	Standard	20250515-50AA.wiff	Arg	166000	10900	200	N/A	4880000	1110000	1	1	212	106
117	S6	Standard	20250515-50AA.wiff	Trp	931000	131000	100	N/A	4880000	1110000	1	1	94.4	94.4
118	S6	Standard	20250515-50AA.wiff	Lys	152000	74000	200	N/A	4880000	1110000	1	1	206	103
119	S6	Standard	20250515-50AA.wiff	tyr	339000	138000	100	N/A	4880000	1110000	1	1	96.3	96.3
120	S6	Standard	20250515-50AA.wiff	Leu	3620000	609000	200	N/A	4880000	1110000	1	1	197	98.7
Experimental parameters
Chromatography column	Venusil MP C18(4.6×150mm,5um) Bonna-Agela Technologies (Tianjin)
Column temperature	50 °C
Flow rate	1ml/min
Mobile phase	Organic phase A: Acetonitrile (0.1% formic acid + 0.01% heptafluorobutyric acid)
	Aqueous phase B: Water (0.1% formic acid + 0.01% heptafluorobutyric acid)
Injection volume	3ul
Gradient		1	2	3	4	5	6	7	8
	Retention	0.01	6	6.1	10	10.1	12.5	12.6	15
	%A	12	17	24	27	97	97	12	12
	%B	88	83	76	73	3	3	88	88
IS:+5500V	Scan mode: MRM (Multiple Reaction Monitoring)	CUR:20psi
GS1:55psi	CAD: Medium	CXP:2.0
GS2:60psi	TEM:500℃	EP:10
