# Supplementary material for: Biomarkers of Adipose Color: A Multi-Omics Analysis Unravels the Molecular Landscape of White and Yellow Fat in Kazakh Horse
Source: Biology (Basel). 2026 Apr 1;15(7):563. doi: 10.3390/biology15070563 (PMC13072367; doi:10.3390/biology15070563)
Supplement: Supplementary file 1 [file biology-15-00563-s001.zip › Table S10.xlsx]

## Sheet: Pearson
Compound_ID	MS2_name	ENSECAG00000001989	ENSECAG00000002917	ENSECAG00000008005	ENSECAG00000009989	ENSECAG00000010206	ENSECAG00000015444	ENSECAG00000017794	ENSECAG00000019665	ENSECAG00000019949	ENSECAG00000020795	ENSECAG00000022618	ENSECAG00000023733	ENSECAG00000026876	ENSECAG00000031779	ENSECAG00000035058	ENSECAG00000039269	MSTRG_10992	MSTRG_11954	MSTRG_12573	MSTRG_14175	MSTRG_18739	MSTRG_6518
M191T413_pos_POS	4-nitroquinoline-1-oxide	0.796055053172653	0.855899565080921	0.451960029206204	0.765677814737475	0.319005189781389	0.698855619950347	0.249594456749815	0.787425426609383	0.861780640100527	0.395826910371359	0.831231410637838	-0.43482	0.761875283505218	0.25477825069741	0.821950830317128	0.396128653487919	0.313686661240836	0.666549531035191	0.582056680936884	0.460346047507748	-0.198512	0.742532342621572
M393T340_pos_POS	Bromophos-ethyl	0.58753328606889	0.682555131937452	0.602517774070993	0.556875763446837	0.61935190799049	0.532493391172097	0.428364318532389	0.772195496340968	0.696524339427317	0.63340655154639	0.769939162754228	-0.544103	0.595304212451138	0.496681926906363	0.873319997375615	0.298756096750591	0.547885358333187	0.61336153927684	0.750717202735152	0.565941068131547	-0.260734	0.80825859300968
M208T498_pos_POS	Chlorthiamid	0.844804874120266	0.888389527926019	0.470402908828483	0.829514969750275	0.122338299615312	0.882344343755025	0.139503104338261	0.787506787631452	0.823890006728518	0.180694560733165	0.864625020555946	-0.324904	0.858097281764856	0.283595599781578	0.63041705272136	0.359241671325095	0.139305894374997	0.863165160234191	0.318506020710769	0.484624864659345	-0.238511	0.688225836758301
M192T421_pos_POS	Cis-aconitate	0.855356387202853	0.908430826906776	0.411506421219621	0.861256280514272	0.045385576957296	0.707073361261624	0.0154233757595546	0.80853206027282	0.882116524617704	0.353311382508916	0.888533047067184	-0.514	0.891981106247755	0.247195659693968	0.629137782043242	0.540919886523096	0.0438568953273428	0.775036054968433	0.318356367631262	0.454521161746601	-0.230985	0.651369292444992
M485T33_pos_POS	Cyasterone	-0.0800558	0.122751785422939	0.45713696676222	-0.0416614	0.341967186757465	0.149893821123615	0.358651241615472	0.272177355246819	0.197511647054727	0.334121989867078	0.272579859002335	-0.27258	0.0151171685106156	0.480840212025791	0.231967992047923	0.301398773725703	0.302608515248496	0.0600203535895656	0.296306219624043	0.392160148832836	-0.858699	0.309381202904816
M130T445_pos_POS	D-glutamine	0.610420079661538	0.71272631177703	0.487474764458211	0.564914557484634	0.536753805516717	0.543265928246236	0.481417801265917	0.831752648032301	0.728558999420847	0.615422007350563	0.822146712629731	-0.445722	0.643317238830715	0.426348898807348	0.875824702687913	0.317786744560858	0.55763810589331	0.654902833127959	0.796241402300157	0.7136710540232	-0.229176	0.698131913864086
M148T421_pos_POS	DL-Glutamic acid	0.797319004011524	0.886887063189188	0.470553799336938	0.781422317932886	0.188660927837268	0.681946093891437	0.186353025597216	0.867188145582092	0.856029561624962	0.500281693229162	0.91446021121347	-0.585389	0.871918233784197	0.374173003180972	0.672741452622972	0.587350601273851	0.210150034908523	0.72642269236516	0.455338723074563	0.559380226858367	-0.235458	0.66456857780454
M159T190_pos_POS	Fenfluramine	0.118242765944597	0.335598560111516	0.480467053978117	0.0661745773493362	0.616402402848657	0.0391900919492551	0.507993220047945	0.588198268220545	0.315757594596418	0.854828939999844	0.583698398705432	-0.625594	0.296030584930878	0.457468801249288	0.533242508811686	0.260063547131213	0.634041388059234	0.266064396929943	0.729720887280543	0.677686304321345	-0.151571	0.384149281363735
M147T445_pos_POS	Glutamine	0.607989322158406	0.694643631958463	0.45508996838374	0.566809386202448	0.521708902414632	0.535854413402379	0.477364440096553	0.816178959091632	0.720842725310456	0.57878366050769	0.807147268756677	-0.389777	0.625212921885237	0.397422192085412	0.883161096144872	0.293968171671917	0.54544907577831	0.658432980109115	0.796851362966533	0.711442712577537	-0.252799	0.695551723781637
M214T421_pos_POS	Guanabenz	0.819424206508525	0.866217420152401	0.418803658871973	0.836664751803928	0.062374067744275	0.66143622732929	0.0376935217491725	0.775533249792454	0.833601007123581	0.394435220964222	0.86944217265447	-0.58247	0.853644859968555	0.278777397646481	0.586542897048025	0.515301457000917	0.0596327601965647	0.709465505300122	0.297478926731993	0.41771460559414	-0.255318	0.636291914197292
M276T455_pos_POS	Liriodenine	0.272122549250436	0.346546591407088	0.639408268846557	0.283566685690882	0.379914697286877	0.36324266940992	0.432129129380284	0.68325449791222	0.328723120714454	0.530191288548765	0.658982150774455	-0.505589	0.444953506576743	0.48016480131419	0.301158262485086	0.256812368528551	0.533530847893743	0.434648050310357	0.42630662774978	0.905279663337052	-0.383314	0.317685191297323
M352T90_pos_POS	N-3-oxohexadec-11z-enoyl-l-homoserine lactone	0.0700900359019706	0.341499433064318	0.63309012303242	-0.00320735	0.794198437786314	0.38301578316352	0.868474331374002	0.55437624500418	0.271355609312222	0.761933035022908	0.549302280809246	-0.370282	0.330495929831459	0.860027646472202	0.495110466674493	0.369242594455292	0.822258773972742	0.296447032311013	0.765592311013738	0.668533048152886	-0.261305	0.47211132888135
M304T507_pos_POS	Norflurazon	0.562355127125275	0.634547782548067	0.448880069137737	0.564836085951159	0.572436843298367	0.395001327679334	0.366563059745378	0.694073136286192	0.73466203465273	0.606454691717904	0.696352950995854	-0.53436	0.550754588798626	0.208137403407179	0.865254338574409	0.286311556445003	0.538912507840517	0.436831816299368	0.791629006666382	0.520640744509064	-0.156749	0.703520960860041
M387T24_neg_NEG	(4e,8e)-10-(4-hydroxy-6-methoxy-7-methyl-3-oxo-1h-2-benzofuran-5-yl)-4,8-dimethyldeca-4,8-dienoic acid	-0.542742	-0.589414	-0.508691	-0.555016	-0.612242	-0.485563	-0.473031	-0.690186	-0.625634	-0.578258	-0.740938	0.417079292132625	-0.501153	-0.458012	-0.787174	-0.235033	-0.531824	-0.517701	-0.679411	-0.415381	0.381479018413228	-0.873726
M250T421_neg_NEG	Diclofenac	0.76999852934481	0.851357839777991	0.417610917796938	0.765888093789934	0.104232443362792	0.66151800103327	0.128236411430012	0.822569516068959	0.809454348665749	0.471948149593406	0.928440210799511	-0.571065	0.881486112149005	0.344850593741137	0.571133983993573	0.502837913619623	0.127225015729065	0.789799731434424	0.362790553622509	0.547719686060339	-0.214615	0.608896130955627
M325T202_neg_NEG	Diclofop	0.560936844504296	0.741686774031651	0.529971569122672	0.530378094754654	0.192359060983939	0.55678519124152	0.274544613958121	0.776202263884298	0.589939000356604	0.602516425623184	0.87433217390794	-0.635706	0.782229672446282	0.57426700518897	0.477423993197494	0.456811876412922	0.248806714329937	0.76377659841277	0.389847752424958	0.720426278347987	-0.250492	0.431841841846224
M239T420_neg_NEG	Dinoterb	0.847908101791656	0.881680683243221	0.362396118157044	0.830893044909339	0.190560989322571	0.792437769783373	0.254166568719984	0.790618168022206	0.838606491099821	0.333866345964797	0.870218597751546	-0.288759	0.823748716855538	0.427541799543564	0.768713573163515	0.436385601436333	0.174153740855946	0.823583269192377	0.458311811343139	0.423897851937625	-0.322914	0.767205595148646
M332T421_neg_NEG	Fenoxaprop	0.79018872461547	0.881467893807972	0.426539550471766	0.784978074392955	0.0414310142307232	0.685806951038671	0.0570188108999152	0.793278198470336	0.80749958771049	0.384664219287159	0.885463308258537	-0.566792	0.861392097926326	0.326655632059493	0.553285078275997	0.551702533784121	0.0433903434512558	0.750777033929755	0.274318713211954	0.446156500890618	-0.277742	0.617171569849431
M179T420_neg_NEG	Myo-inositol	0.841303876752562	0.873546870646975	0.415213946228744	0.828124567626382	0.238758999185464	0.80459605041377	0.27344941600289	0.804942549600303	0.82857488179914	0.355080923400295	0.885803510899825	-0.313871	0.827013730092314	0.446249368947457	0.757764230561076	0.419623192432582	0.216420006134586	0.830200244970778	0.463755274074293	0.437500668920155	-0.308091	0.800979501752814
M168T421_neg_NEG	N-(phosphonomethyl)glycine	0.799443653900427	0.825648608289175	0.479039539421213	0.793023527636403	0.208561915222291	0.690038165903497	0.210087911573509	0.843982099242636	0.754181946748912	0.454268199117077	0.898285901651347	-0.528573	0.808445035738744	0.444509418060663	0.648953245042565	0.413984066344803	0.218354660904721	0.773143063990292	0.391347548786062	0.520255047203898	-0.276998	0.710294995747473
M153T33_neg_NEG	O,o-diethyl phosphate	-0.370061	-0.553799	-0.556317	-0.374135	-0.34455	-0.287206	-0.0410414	-0.489317	-0.514459	-0.515841	-0.493951	0.887363511309305	-0.477547	-0.174064	-0.438824	-0.257845	-0.276745	-0.289027	-0.346061	-0.347626	-0.0233571	-0.362473
M283T44_neg_NEG	Octadecanoic acid	-0.0324294	0.153022096213706	0.657871478843484	-0.0700685	0.947438450656261	0.0670977654783838	0.709612129196283	0.394962851143706	0.125097930940179	0.721127835938645	0.295640278802195	-0.390341	0.00317010000111517	0.61209905212367	0.576136157321691	0.161116930467417	0.873651753566486	-0.0284385	0.771456153638649	0.404692043515172	-0.225086	0.557664695673812
M320T36_neg_NEG	Phe-arg	0.251078704064213	0.472860855097884	0.647058540595189	0.17550594472687	0.821668961462254	0.459911780254733	0.805035823285346	0.686002070616434	0.45643009070869	0.74124805103874	0.637479418111566	-0.431521	0.407774598657891	0.731001732194894	0.700022420260892	0.358203053326456	0.83364506806731	0.37544200507708	0.86329091164669	0.694311351472444	-0.265417	0.626155022506668
M168T507_neg_NEG	Pyridoxine	0.822165708861999	0.852686539427932	0.43205273287867	0.800337662061964	0.402340930341431	0.677872100490088	0.299938574099296	0.822832886242922	0.908183240979403	0.445130192601665	0.816957711846259	-0.40801	0.762300221671026	0.253667092319864	0.914001947253462	0.472888394123002	0.386503433904775	0.618656485647425	0.685831840636591	0.462496363743363	-0.172142	0.817439259279378
M285T58_neg_NEG	Retinol	0.507303654120504	0.572316856501825	0.857866174411419	0.452375667769026	0.476663908897163	0.646180514272333	0.191387587794968	0.747756795349288	0.501980145688441	0.360913384933532	0.665047324730575	-0.455647	0.56096572164852	0.448996547163493	0.410093764931545	0.313790702024815	0.443984	0.566452259766395	0.301288020217856	0.50977136763851	-0.0163262	0.697644569794138
M136T649_neg_NEG	Tyramine	0.23927057334677	0.547638031548136	0.262529572545045	0.221145658345822	0.0640666678615884	0.411466810999732	0.306097204264522	0.430213471978639	0.432609033258811	0.380940844025616	0.555643929338041	-0.0966195	0.607054375735095	0.436905780874827	0.190131394118877	0.87218327893939	0.110900076196609	0.378646693769418	0.276661366728838	0.393142742564011	-0.250019	0.243639382815033
