# Supplementary material for: Biomarkers of Adipose Color: A Multi-Omics Analysis Unravels the Molecular Landscape of White and Yellow Fat in Kazakh Horse
Source: Biology (Basel). 2026 Apr 1;15(7):563. doi: 10.3390/biology15070563 (PMC13072367; doi:10.3390/biology15070563)
Supplement: Supplementary file 1 [file biology-15-00563-s001.zip › Table S2.xlsx]

## Sheet: Group-W-vs-Group-Y.All Genes
Gene ID	W-1_fpkm	W-2_fpkm	W-3_fpkm	W-4_fpkm	W-5_fpkm	W-6_fpkm	W-7_fpkm	W-8_fpkm	Y-1_fpkm	Y-2_fpkm	Y-3_fpkm	Y-4_fpkm	Y-5_fpkm	Y-6_fpkm	Y-7_fpkm	Y-8_fpkm	W-1_count	W-2_count	W-3_count	W-4_count	W-5_count	W-6_count	W-7_count	W-8_count	Y-1_count	Y-2_count	Y-3_count	Y-4_count	Y-5_count	Y-6_count	Y-7_count	Y-8_count	Symbol
ENSECAG00000000001	8.145	4.944	5.356	4.495	6.5	13.816	10.197	12.287	9.279	8.62	11.662	6.913	6.377	7.597	10.348	10.496	161	96	102	91	131	252	290	227	207	165	222	128	128	158	249	210	MTPAP
ENSECAG00000000003	24.606	18.938	28.471	21.956	30.37	18.501	30.522	16.376	18.673	23.343	17.971	23.881	18.552	17.344	15.959	17.332	209	158	233	191	263	145	373	130	179	192	147	190	160	155	165	149	R3HDM4
ENSECAG00000000004	1.901	1.936	1.973	1.201	1.755	4	1.71	2.034	1.387	4.273	4.413	1.791	1.322	2.551	3.399	2.652	17	17	17	11	16	33	22	17	14	37	38	15	12	24	37	24	RNF170
ENSECAG00000000005	0	0	0	0	0.041	0	0	0	0	0	0	0.044	0	0.04	0	0	0	0	0	0	1	0	0	0	0	0	0	1	0	1	0	0	HNF4G
ENSECAG00000000006	0	0	0	0	0	0	0	0	0	0	0	0	0	0	0	0	0	0	0	0	0	0	0	0	0	0	0	0	0	0	0	0	GAD2
ENSECAG00000000007	61.553	58.8	69.001	47.295	65.226	90.132	70.691	59.458	64.007	78.636	75.982	76.522	75.239	77.529	91.966	88.763	535	502	578	421	578	723	884	483	628	662	636	623	664	709	973	781	TMEM70
ENSECAG00000000008	1085.27	767.151	1317.51	1067.01	1472.32	1023.52	1327.11	1313.79	1734.2	1018.67	987.173	1079.84	834.786	794.894	1313.73	829.051	4338	3012	5074	4368	6000	3775	7632	4908	7823	3943	3800	4043	3388	3343	6392	3354	RPLP2
ENSECAG00000000010	9.004	3.101	3.298	1.228	6.494	10.62	7.133	5.242	5.456	8.341	10.244	4.312	4.695	9.376	9.573	5.102	136	46	48	19	100	148	155	74	93	122	149	61	72	149	176	78	LRRC58
ENSECAG00000000011	34.247	39.175	50.413	20.993	41.309	31.439	38.215	34.622	41.725	37.588	36.412	30.664	38.581	38.346	32.909	29.513	1432	1609	2031	899	1761	1213	2299	1353	1969	1522	1465	1201	1638	1687	1675	1249	ADGRA2
ENSECAG00000000012	1.663	1.532	2.713	0.851	1.476	2.06	2.807	3.305	5.404	2.617	3.125	1.945	0.858	1.807	1.171	1.722	21	19	33	11	19	24	51	39	77	32	38	23	11	24	18	22	PRKX
ENSECAG00000000014	93.993	100.823	190.714	56.001	123.311	78.086	117	106.552	214.99	92.032	171.715	114.229	83.978	80.155	84.42	76.002	2219	2338	4338	1354	2968	1701	3974	2351	5728	2104	3904	2526	2013	1991	2426	1816	GAS6
ENSECAG00000000015	4.978	4.817	4.452	2.995	4.853	5.084	5.561	7.67	10.557	4.257	4.537	4.114	6.013	4.842	5.438	4.852	233	218	195	136	225	211	369	324	545	194	206	173	274	230	301	220	KIAA1217
ENSECAG00000000016	13.808	6.184	10.791	7.524	10.261	15.108	15.6	14.538	12.324	11.511	16.331	12.211	10.495	12.32	14.234	10.98	247	110	188	138	186	251	401	244	247	197	282	206	192	234	311	198	FAM149B1
ENSECAG00000000017	5.236	7.961	7.833	10.956	9.254	4.636	4.073	7.29	5.192	9	4.081	8.795	5.502	7.595	6.862	11.165	39	59	57	86	70	32	43	50	43	65	30	62	41	59	62	85	CHCHD6
ENSECAG00000000018	0.988	1.016	1.114	0.515	1.042	1.702	1.545	2.505	2.047	1.912	1.621	0.962	0.864	0.93	1.27	0.87	30	31	32	16	33	47	68	72	71	57	48	28	27	30	48	27	KANSL1L
ENSECAG00000000019	3.799	7.183	8.732	9.539	8.252	4.706	6.413	5.305	6.252	5.044	3.663	6.953	4.009	5.674	7.134	5.363	14	26	31	36	31	16	34	17	26	18	13	24	15	22	32	20	MRPL52
ENSECAG00000000020	2.513	1.02	2.001	1.476	1.97	4.415	2.659	2.213	2.489	2.975	3.258	1.718	3.233	3.117	2.51	2.894	25	10	20	16	19	42	41	24	27	30	35	17	36	35	30	31	THAP1
ENSECAG00000000022	10.129	10.807	9.371	8.658	10.031	7.243	8.3	7.168	8.373	8.054	6.956	8.05	11.968	10.812	7.497	7.402	626	656	558	548	632	413	738	414	584	482	414	466	751	703	564	463	PLXNA1
ENSECAG00000000024	0	0	0.067	0	0	0	0	0	0	0	0	0	0	0	0	0.032	0	0	2	0	0	0	0	0	0	0	0	0	0	0	0	1	CHRNA6
ENSECAG00000000025	3.277	4.155	4.845	2.393	5.342	2.953	5.056	3.344	3.687	4.545	1.979	4.21	2.614	3.091	3.828	3.386	152.77	190.24	217.59	114.24	253.85	126.99	339.1	145.69	193.97	205.14	88.83	183.8	123.72	151.61	217.22	159.76	FGD1
ENSECAG00000000026	16.512	26.486	48.589	17.688	32.686	35.115	40.166	39.344	68.696	48.261	65.718	43.68	25.639	24.756	25.464	26.472	104	163	290	114	202	201	357	225	481	287	388	254	163	161	188	166	XG
ENSECAG00000000029	13.009	6.703	10.755	3.584	8.893	26.527	19.411	15.323	13.614	12.12	16.589	9.533	6.559	10.054	15.341	11.165	121	61	96	34	84	227	259	134	143	109	148	83	62	98	173	105	MARCHF5
ENSECAG00000000030	3.159	1.892	3.761	1.724	2.096	8.357	4.585	5.368	4.116	4.03	5.789	3.769	3.477	3.179	4.122	4.682	34	20	39	19	23	83	71	54	50	42	60	38	38	36	54	51	FRA10AC1
ENSECAG00000000031	30.335	36.45	28.813	36.089	38.148	24.143	22.532	27.59	23.656	38.677	28.05	25.352	45.736	44.123	42.395	37.258	511	606	466	627	658	379	549	435	446	632	455	400	785	784	869	638	CAMK2G
ENSECAG00000000034	0	0	0	0	0	0	0	0	0	0	0	0	0	0	0	0	0	0	0	0	0	0	0	0	0	0	0	0	0	0	0	0	CBLN1
ENSECAG00000000035	32.571	29.413	26.852	32.516	29.629	30.638	31.238	38.052	33.017	36.492	37.698	35.665	36.455	36.583	35.275	32.209	589	522	468	603	548	511	812	642	674	641	656	604	671	696	775	589	GNL3L
ENSECAG00000000036	106.767	107.643	120.184	102.551	121.616	101.797	117.944	155.132	113.638	109.754	121.996	104.985	95.684	105.998	118.822	93.696	4435	4392	4810	4363	5150	3902	7049	6023	5327	4415	4880	4085	4036	4633	6008	3939	MAGED2
ENSECAG00000000037	78.104	83.292	92.819	97.426	107.444	82.741	86.723	72.705	63.498	79.647	68.735	76.921	74.039	76.46	86.943	87.394	400	419	458	511	561	391	639	348	367	395	339	369	385	412	542	453	HINT2
ENSECAG00000000039	6.885	11.478	9.972	11.482	8.972	5.484	5.228	4.607	7.705	15.534	5.827	12.804	10.251	15.92	26.528	8.114	104	154	129	169	128	73	113	57	119	220	83	163	148	244	458	129	PFKFB1
ENSECAG00000000041	1.008	0.999	0.779	1.029	0.841	2.648	1.801	1.148	0.893	2.334	1.804	1.13	1.702	2.771	2.118	2.444	23	27	24	24	19	54	63	28	25	54	46	25	41	65	57	60	FAM217A
ENSECAG00000000042	16.38	11.248	10.674	4.306	12.061	27.213	15.849	25.556	30.498	17.281	25.208	15.919	13.148	13.899	14.563	13.186	798	538	501	215	599	1222	1110	1164	1677	815	1183	727	650	712	863	650	ZC3H11A
ENSECAG00000000043	0	0	0	0	0	0	0	0	0	0	0	0	0	0	0	0	0	0	0	0	0	0	0	0	0	0	0	0	0	0	0	0	CHRNB3
ENSECAG00000000046	0.858	0.641	1.915	0.83	1.021	2.205	0.614	1.551	2.315	2.572	1.444	0.667	1.067	1.141	1.468	0.894	23	15	45	21	26	54	21	35	64	62	35	15	28	29	44	23	FAM13C
ENSECAG00000000047	34.161	22.941	36.455	45.571	43.103	31.895	41.635	32.433	26.291	39.666	37.554	50.938	48.966	55.104	54.35	53.639	426	281	438	582	548	367	747	378	370	479	451	595	620	723	825	677	MPC2
ENSECAG00000000048	6.295	3.967	4.459	1.756	4.018	12.669	8.368	13.043	13.59	7.687	11.153	4.373	4.379	6.03	5.787	4.442	126	78	86	36	82	234	241	244	307	149	215	82	89	127	141	90	UBA2
ENSECAG00000000050	5.27	3.273	5.158	2.105	4.523	7.724	4.619	6.982	10.717	5.189	7.586	4.921	4.718	3.755	5.51	4.674	88	53	83	36	77	119	111	109	202	84	122	77	80	66	112	79	WASF3
ENSECAG00000000051	4.056	2.671	1.886	1.743	5.768	5.131	6.811	9.067	10.786	4.543	3.159	3.724	1.955	2.387	1.504	7.231	61	34	29	26	88	72	150	136	183	66	48	52	29	33	24	103	IL1B
ENSECAG00000000053	37.246	31.715	45.95	35.761	38.606	40.096	33.192	29.274	32.783	45.59	40.677	43.083	33.559	34.041	38.618	47.244	599	501	712	589	633	595	768	440	595	710	630	649	548	576	756	769	AIMP2
ENSECAG00000000054	0	0.078	0	0	0.15	0	0.159	0	0	0	0	0.081	0.075	0.218	0	0	0	1	0	0	2	0	3	0	0	0	0	1	1	3	0	0	CCL17
ENSECAG00000000055	0.057	0	0	0.056	0.056	0.062	0.04	0.061	0	0	0.207	0	0.113	0.109	0	0	1	0	0	1	1	1	1	1	0	0	3.48	0	2	2	0	0	-
ENSECAG00000000056	0	0	0	0	0	0	0	0	0	0	0	0	0	0	0	0	0	0	0	0	0	0	0	0	0	0	0	0	0	0	0	0	SLITRK3
ENSECAG00000000057	4.287	2.76	4.253	2.4	3.71	11.955	7.536	9.24	4.86	7.03	5.237	3.903	5.029	4.973	7.147	7.536	68	43	65	39	60	175	172	137	87	108	80	58	81	83	138	121	TRMT5
ENSECAG00000000058	0	0	0	0	0	0	0	0	0	0	0	0	0	0	0	0	0	0	0	0	0	0	0	0	0	0	0	0	0	0	0	0	CALB1
ENSECAG00000000059	0.062	0	0	0.06	0	0	0	0	0	0	0	0	0	0	0	0	1	0	0	1	0	0	0	0	0	0	0	0	0	0	0	0	CLVS1
ENSECAG00000000060	50.911	38.623	75.377	42.759	40.602	69.029	35.706	24.251	28.65	50.817	32.643	36.619	30.631	39.591	57.286	46.199	611	470	881	552	498	769	628	277	396	598	377	422	378	504	852	578	CIAPIN1
ENSECAG00000000063	0.223	0.39	0.166	0.062	0.125	0.726	0.244	0.341	2.093	0.264	0.663	0.443	0.283	0.485	0.524	0.095	7	12	5	2	4	21	11	10	74	8	20	13	9	16	20	3	PTCHD3
ENSECAG00000000064	32.023	26.254	35.001	27.117	39.748	34.09	30.924	36.992	44.697	37.458	33.841	28.439	35.446	40.401	41.44	45.639	113	91	119	98	143	111	157	122	178	128	115	94	127	150	178	163	ELOC
ENSECAG00000000065	0	0	0	0	0	0	0	0	0	0	0	0	0	0	0	0	0	0	0	0	0	0	0	0	0	0	0	0	0	0	0	0	ADGRA1
ENSECAG00000000066	48.21	40.479	44.395	18.984	38.492	91.687	65.729	66.888	95.265	52.995	63.579	39.149	34.454	37.707	50.254	40.614	698	569	605	271	538	1193	1322	883	1552	718	881	534	499	565	859	590	NAP1L1
ENSECAG00000000068	0.041	0.871	0.074	0.04	0.081	0.045	0	0	0.292	0	0.222	0	0	0	0.034	0	1	24	2	1	2	1	0	0	8	0	6	0	0	0	1	0	ALAS2
ENSECAG00000000072	0.115	0.081	0.775	0.077	0.261	0.144	0.1	0	0.142	0.165	0.083	0.171	0	0.075	0.131	0	4	3	28	3	10	5	5	0	6	6	3	6	0	3	6	0	MAP7D2
ENSECAG00000000073	0.048	0	0	0	0	0	0	0	0.337	0	0	0	0	0	0	0	1	0	0	0	0	0	0	0	8	0	0	0	0	0	0	0	ADAM2
ENSECAG00000000074	18.981	19.514	26.886	13.96	17.041	18.181	23.106	14.56	16.233	13.553	17.539	17.265	15.399	13.346	5.587	21.858	204	202	275	147	181	178	354	141	195	145	178	168	164	152	75	232	METRNL
ENSECAG00000000077	0.874	0.956	0.635	0.689	1.03	1.223	0.403	1.924	1.996	1.298	1.741	0.379	0.603	0.986	0.941	0.757	27	24	17	19	27	35	18	55	63	39	52	11	19	28	29	23	CPEB3
ENSECAG00000000078	6.943	7.105	7	3.84	6.271	15.923	11.32	17.393	12.553	10.6	14.517	8.397	7.078	10.601	10.151	9.225	302	298	301	170	281	617	660	683	627	460	648	332	323	491	521	413	EXOC2
ENSECAG00000000080	9.258	8.317	10.287	7.657	8.013	13.575	10.599	18.181	13.222	16.084	13.572	9.419	14.589	14.493	11.364	16.681	85	75	91	72	75	115	140	156	137	143	120	81	136	140	127	155	PRXL2C
ENSECAG00000000081	1.384	2.654	1.685	0.686	3.151	5.415	1.839	3.966	0.525	2.201	4.08	1.499	2.285	3.245	1.808	2.397	21	35	19	11	41	58	43	64	10	41	49	21	29	53	33	33	PTER
ENSECAG00000000084	10.208	4.991	8.969	2.813	7.584	17.745	18.089	12.112	11.419	14.873	15.428	9.819	7.814	8.165	10.919	10.985	202	97	171	57	153	324	515	224	255	285	294	182	157	170	263	220	ACBD3
ENSECAG00000000085	17.025	15.186	25.832	7.995	22.185	20.749	27.16	17.805	28.662	20.678	23.234	29.427	15.25	10.402	17.383	18.731	210	184	307	101	279	236	482	205	399	247	276	340	191	135	261	233	AGA
ENSECAG00000000087	0	0	0	0	0	0	0	0	0	0	0	0	0	0	0	0	0	0	0	0	0	0	0	0	0	0	0	0	0	0	0	0	SNTG1
ENSECAG00000000088	0	0.092	0.187	0	0	0	0	0	2.158	0	0.094	0	0	0	0	0	0	1	2	0	0	0	0	0	27	0	1	0	0	0	0	0	DUSP13
ENSECAG00000000090	0.682	0.964	0.707	0.37	1.671	2.462	1.184	1.864	5.771	1.369	3.932	1.9	0.82	1.188	1.058	1.16	18	25	18	10	45	60	45	46	172	35	100	47	22	33	34	31	MAP3K8
ENSECAG00000000091	1.668	1.245	2.193	1.846	2.181	5.543	1.932	2.498	0.505	3.215	4.157	1.424	2.847	4.333	2.757	3.186	15	11	19	17	20	46	25	21	5	28	36	12	26	41	30	29	PBLD
ENSECAG00000000092	0	0.051	0	0	0	0	0	0	0	0	0.105	0.054	0	0	0	0	0	1	0	0	0	0	0	0	0	0	2	1	0	0	0	0	NKX2-3
ENSECAG00000000093	0	0	0	0	0	0	0	0	0.064	0	0	0	0	0	0	0	0	0	0	0	0	0	0	0	1	0	0	0	0	0	0	0	-
ENSECAG00000000095	50.891	78.726	48.12	94.804	50.816	57.199	30.201	50.184	39.266	60.848	80.161	70.561	96.952	95.816	46.237	94.013	944	1433	860	1801	961	979	806	870	822	1093	1431	1226	1826	1870	1044	1765	GOT1
ENSECAG00000000096	7.191	9.812	7.642	15.42	7.677	9.6	6.195	14.117	6.227	8.684	13.371	6.217	10.229	11.058	8.603	11.342	202	271	207	444	220	249	251	366	197	236	362	163	292	327	295	323	SLC20A2
ENSECAG00000000097	0.281	0.229	0.35	0.055	0.11	0.061	0.039	0	0.05	0	0.058	0.12	0.111	0.267	0	0.389	5	4	6	1	2	1	1	0	1	0	1	2	2	5	0	7	-
ENSECAG00000000099	23.335	16.671	13.013	7.225	25.907	18.153	12.392	9.153	29.057	63.308	47.418	24.898	22.743	32.671	10.63	52.776	819	577	432	263	922	589	629	299	1125	2152	1615	809	814	1221	450	1890	NDRG4
ENSECAG00000000101	14.981	19.809	19.898	15.334	19.253	10.836	14.809	7.561	8.667	12.833	10.045	16.355	10.386	13.499	14.616	15.368	239	311	306	250	312	159	339	113	155	197	154	243	168	226	283	247	PAOX
ENSECAG00000000102	2.285	2.088	2.259	1.185	1.67	5.168	2.921	4.895	3.604	3.562	3.568	2.076	2.169	3.04	2.527	3.296	127	114	122	68	95	266	234	255	228	193	191	109	123	179	172	187	EIF5B
ENSECAG00000000103	23.495	22.502	29.082	31.098	35.336	22.822	32.298	26.07	26.833	29.834	25.12	30.471	26.396	24.646	24.878	27.856	135	127	161	183	207	121	267	140	174	166	139	164	154	149	174	162	ANKRD39
ENSECAG00000000104	1.456	1.673	1.998	1.146	2.257	1.272	2.611	2.562	2.372	1.891	1.999	1.955	2.22	1.651	3.665	1.392	31	35	41	25	49	25	80	51	57	39	41	39	48	37	95	30	ZNF74
ENSECAG00000000105	5.025	2.602	3.052	0.824	2.84	7.658	4.217	4.941	11.289	3.358	7.262	3.21	2.075	2.831	3.259	3.154	81	44	47	17	58	123	91	84	216	64	108	49	36	59	54	63	GCNT2
ENSECAG00000000106	59.164	63.019	75.454	40.367	64.56	70.131	71.399	56.103	68.415	61.631	58.364	109.51	65.918	77.46	47.633	53.999	800	837	983	559	890	875	1389	709	1044	807	760	1387	905	1102	784	739	TXNDC5
ENSECAG00000000107	12.23	3.617	5.608	4.722	6.263	7.252	6.673	6.834	6.964	6.605	7.62	14.094	3.42	6.494	11.97	9.942	123	36	56	51	63	68	98	63	80	64	72	134	35	71	145	102	BCL2A1
ENSECAG00000000110	0.874	0.633	0.343	0.133	0.667	1.622	0.621	1.726	1.085	1.063	1.15	0.436	0.364	0.462	0.383	0.557	45	32	17	7	35	77	46	83	63	53	57	21	19	25	24	29	WRN
ENSECAG00000000113	0.229	0.242	0.168	0.117	0.103	0.05	0.131	0	0.403	0	0.113	0.529	0.231	0.138	0	0.143	5	6.4	4.46	3.32	2.91	1	5	0	13	0	3	12	6	4	0	4	ACOT11
ENSECAG00000000114	0	0	0	0	0	0	0	0	0	0	0	0	0	0	0	0	0	0	0	0	0	0	0	0	0	0	0	0	0	0	0	0	PRL
ENSECAG00000000116	2.644	2.638	3.537	2.057	2.862	5.033	3.946	4.399	4.58	3.066	5.271	2.722	2.094	2.432	3.115	2.641	71	69	92	56	78	125	154	111	139	79	137	68	57	68	102	72	SUPT20H
ENSECAG00000000117	0.179	0.03	0.155	0.088	0.088	0.227	0.27	0.384	0.45	0.123	0.31	0.096	0.059	0.114	0.123	0.089	6	1	5	3	3	7	13	12	17	4	10	3	2	4	5	3	ZNF483
ENSECAG00000000119	0.942	0.785	0.711	0.418	0.252	0.464	0.357	0.55	2.2	0.088	0.178	0.731	0.506	0.081	0.211	0	11	9	8	5	3	5	6	6	29	1	2	8	6	1	3	0	FAM221B
ENSECAG00000000120	0	0	0	0	0	0	0	0	0	0	0	0	0	0	0	0	0	0	0	0	0	0	0	0	0	0	0	0	0	0	0	0	SGCZ
ENSECAG00000000121	0.856	1.011	0.873	1.386	1.37	2.942	0.888	3.261	1.045	0.987	0.921	0.405	1.464	1.298	1.339	0.805	63	64	56	102	98	198	94	221	77	70	65	26	102	99	113	58	NAV3
ENSECAG00000000122	3.746	3.028	5.031	1.721	2.053	11.343	7.389	5.599	8.639	5.233	8.237	5.41	3.255	3.979	3.032	2.721	68	54	88	32	38	190	193	95	177	92	144	92	60	76	67	50	GDA
ENSECAG00000000124	170.879	178.986	203.454	188.189	187.381	176.627	203.522	150.428	154.692	189.248	182.388	183.567	173.67	178.266	141.645	182.835	5450	5606	6252	6147	6092	5198	9339	4484	5568	5845	5602	5484	5624	5982	5499	5902	COPG1
ENSECAG00000000125	5.275	3.433	3.59	2.561	5.047	6.639	2.939	8.388	12.418	6.135	9.291	3.885	4.857	4.425	5.545	6.134	94	63	63	49	92	111	79	138	262	111	158	68	82	87	114	116	SGMS1
ENSECAG00000000126	0.056	0	0	0	0	0	0	0	0	0	0	0	0	0	0	0	1	0	0	0	0	0	0	0	0	0	0	0	0	0	0	0	C31H6orf118
ENSECAG00000000127	29.804	31.438	43.585	35.135	36.329	34.828	34.137	30.399	26.474	32.285	30.791	31.168	33.999	30.25	35.794	33.286	665	699	933	808	830	725	1106	635	675	705	664	664	767	714	983	771	EIF2D
ENSECAG00000000129	30.043	20.52	14.088	17.909	22.266	26.948	25.965	40.221	25.377	20.331	29.799	18.895	34.285	33.337	23.744	23.007	1027	689	464	627	776	850	1277	1285	979	673	981	605	1190	1199	988	796	SUGP2
ENSECAG00000000131	2.115	0.758	4.272	2.972	1.006	3.23	2.539	0.994	5.054	3.574	1.85	2.155	2.399	1.284	2.422	1.077	66	23	128	95	32	93	114	29	178	108	55	63	76	42	92	34	FAM124A
ENSECAG00000000132	127.829	93.882	140.67	175.862	129.121	128.439	171.713	182.322	107.416	137.889	222.003	96.351	112.54	133.225	214.97	93.908	3252	2346	3448	4582	3349	3015	6285	4335	3084	3397	5439	2296	2907	3566	6657	2418	MAOB
ENSECAG00000000133	1.846	4.792	4.588	1.442	2.534	2.5	2.437	0.987	2.371	4.479	0.958	1.675	1.545	4.649	1.516	3.647	20	51	48	16	28	25	38	10	29	47	10	17	17	53	20	40	TMEM59L
ENSECAG00000000134	18.153	11.561	7.27	7.689	14.959	31.71	9.65	25.365	3.893	18.018	13.944	7.699	20.735	21.704	14.947	16.338	438	274	169	190	368	706	335	572	106	421	324	174	508	551	439	399	MEGF9
ENSECAG00000000135	7.583	6.052	8.311	4.56	7.127	10.698	11.446	10.55	11.909	6.983	11.252	5.93	7.371	9.499	8.062	8.039	432	336	454	263	414	557	930	560	761	386	617	314	421	564	556	460	CDK5RAP2
ENSECAG00000000136	0.685	0.859	1.368	0.463	0.931	2.8	1.429	2.144	1.916	4.301	2.929	0.591	1.35	2.882	1.04	2.943	26	32	50	18	36	98	78	76	82	158	107	21	52	115	48	113	FERMT1
ENSECAG00000000138	2.608	1.125	1.438	1.028	1.462	4.267	1.963	3.681	3.241	2.843	2.969	1.754	2.004	1.213	1.888	1.473	148	63	79	60	85	221	161	194	203	154	163	90	116	72	131	85	ACVR2A
ENSECAG00000000139	0.338	0.098	0.05	0.094	0	0.052	0	0	1.113	0	0	0	0	0	0	0	7	2	1	2	0	1	0	0	26	0	0	0	0	0	0	0	EFCAB12
ENSECAG00000000140	9.072	6.548	7.273	4.363	8.002	24.066	10.197	21.587	13.048	10.976	16.767	6.866	6.868	7.368	7.036	11.305	268	190	207	132	241	656	433	596	435	314	477	190	206	229	253	338	YME1L1
ENSECAG00000000141	3.937	3.742	3.81	1.548	5.996	8.568	12.266	9.579	6.861	6.091	8.325	4.004	3.332	3.519	6.096	4.798	296	278	278	120	462	600	1325	681	586	448	607	282	257	281	565	366	PTCH1
ENSECAG00000000143	0.167	0.057	0	0.272	0	0	0	0	0.789	0	0	0	0	0	0	0	3	1	0	5	0	0	0	0	16	0	0	0	0	0	0	0	SPATA4
ENSECAG00000000149	0.368	0.094	0.128	0.205	0.234	0.429	0.295	0.755	0.633	0.641	0.63	0.03	0.432	0.262	0.326	0.4	13	3	4	7	8	13	15	24	25	22	22	1	15	10	14	14	CNKSR2
ENSECAG00000000152	3.701	4.488	1.853	1.303	3.949	6.748	5.404	6.677	10.895	4.556	5.787	3.389	3.268	3.299	3.451	4.332	54	63	26	19	58	90	112	91	179	63	80	46	48	49	61	64	KITLG
ENSECAG00000000153	2.107	1.899	1.282	1.064	0.832	1.496	5.926	2.566	5.876	2.677	2.817	2.431	1.956	1.197	2.01	1.771	87	77	51	45	35	57	352	99	274	107	112	94	82	52	101	74	FRMPD4
ENSECAG00000000154	0.657	0.4	0.936	0.746	2.127	0.435	0	0.76	0.708	1.148	0.891	0.399	1.116	0.256	0.493	0.351	2.44	1.46	3.35	2.84	8.06	1.49	0	2.64	2.97	4.13	3.19	1.39	4.21	1	2.23	1.32	SDHAF1
ENSECAG00000000156	0	0	0	0	0	0	0	0	0.352	0	0	0	0	0	0	0	0	0	0	0	0	0	0	0	7	0	0	0	0	0	0	0	MMP21
ENSECAG00000000157	3.007	1.986	2.109	0.794	2.232	0.264	1.525	1.391	2.161	0.252	3.123	1.735	0.08	1.081	1.936	1.445	37	24	25	10	28	3	27	16	30	3	37	20	1	14	29	18	EN1
ENSECAG00000000158	1.708	0.915	1.555	0.878	0.735	1.234	1.25	2.469	7.806	1.609	1.494	1.472	0.974	0.883	1.477	1.007	57	30	50	30	25	38	60	77	294	52	48	46	33	31	60	34	SPATA6
ENSECAG00000000159	1.623	0.31	0.211	1.981	0	0	0	0.326	9.079	0	0	0.217	0	0	0.083	0	16	3	2	20	0	0	0	3	101	0	0	2	0	0	1	0	C3H16orf78
ENSECAG00000000160	113.022	107.819	133.589	178.611	135.081	113.414	100.668	87.786	77.336	109.794	120.403	136.078	133.369	154.367	122.94	152.2	540	506	615	874	658	500	692	392	417	508	554	609	647	776	715	736	COX5A
ENSECAG00000000161	0	0.123	0	0	0	0	0	0	0	0	0	0	0	0	0.033	0	0	3	0	0	0	0	0	0	0	0	0	0	0	0	1	0	DPP10
ENSECAG00000000162	14.074	8.782	8.879	5.113	8.935	24.292	13.756	23.109	18.863	14.027	19.987	12.677	11.361	11.534	10.554	13.767	838	525	511	308	546	1354	1170	1283	1237	802	1136	682	686	708	767	807	TRIP12
ENSECAG00000000166	0	0.017	0	0	0.049	0	0	0	0	0	0	0.017	0	0	0	0	0	1	0	0	3	0	0	0	0	0	0	1	0	0	0	0	SPHKAP
ENSECAG00000000170	0.353	0.504	0.235	0.147	0	0.754	0.083	0.478	0.334	0.156	0.735	0.337	0.392	0.04	0.134	0.161	4	7	3	2	0	8	2	8	5	2	10	5	4	1	3	3	MACROD2
ENSECAG00000000171	5.052	1.898	8.027	1.401	5.341	4.444	21.083	3.891	4.597	2.724	3.69	4.241	1.624	1.511	8.678	1.404	136	50	209	39	147	110	819	98	141	71	96	108	45	43	284	39	NPAS2
ENSECAG00000000173	36.272	41.169	31.672	58.888	25.228	26.515	58.639	23.615	125.654	36.573	54.127	32.513	75.153	27.698	68.903	37.669	1272	1418	1070	2115	902	858	2958	774	4973	1242	1828	1068	2676	1022	2941	1337	SEMA7A
ENSECAG00000000174	0.738	0.563	0.516	0.245	1.152	0.413	0.547	0.916	0.904	0.494	0.538	0.438	0.214	0.501	0.388	0.497	57	39	41	25	96	29	58	63	84	35	36	37	19	38	38	44	SPEG
ENSECAG00000000176	22.52	19.756	24.105	26.241	23.697	20.621	17.693	14.256	19.76	22.004	16.043	21.033	16.942	16.606	25.603	17.336	451	389	467	520	466	367	491	257	448	411	298	380	345	337	623	339	ZDHHC4
ENSECAG00000000178	0.499	0.532	0.772	0.541	1.141	1.321	0.732	1.171	1.143	0.572	2.171	0.591	0.382	0.737	0.546	0.383	9	10	14	10	21	22	19	20	24	10	38	10	7	14	12	7	RUNX1T1
ENSECAG00000000179	4.387	11.165	11.686	1.999	7.745	3.486	5.895	5.007	4.146	2.567	2.126	6.556	4.176	5.698	3.003	8.957	30	75	77	14	54	22	58	32	32	17	14	42	29	41	25	62	SCN1B
ENSECAG00000000182	0	0	0	0	0	0	0	0	0	0	0	0	0	0	0	0	0	0	0	0	0	0	0	0	0	0	0	0	0	0	0	0	-
ENSECAG00000000184	48.321	45.108	65.198	55.338	32.293	39.32	57.323	41.537	39.986	53.789	41.671	56.658	75.66	63.596	48.578	52.193	590	541	767	692	402	443	1007	474	551	636	490	648	938	817	722	645	CREB3
ENSECAG00000000185	1.148	0.952	0.397	0.208	0.25	0.553	1.566	0.182	1.168	0.395	0.795	0.817	0.251	0.242	0.314	0.21	27	22	9	5	6	12	53	4	31	9	18	18	6	6	9	5	SMPD3
ENSECAG00000000186	93.696	69.731	116.328	50.762	84.534	105.292	108.54	83.226	115.427	105.84	90.828	108.787	63.856	68.198	107.179	75.974	948	693	1134	526	872	983	1580	787	1318	1037	885	1031	656	726	1320	778	DEGS1
ENSECAG00000000188	2.504	1.302	2.035	0.111	1.297	5.255	2.641	3.706	4.863	3.017	4.371	1.484	1.574	2.076	2.189	1.737	47	24	36	2	24	91	69	65	103	52	79	26	30	41	50	33	NMD3
ENSECAG00000000190	7.605	9.926	9.076	11.402	11.294	8.04	7.942	8.432	4.805	6.111	7.181	9.349	8.643	7.055	8.048	10.5	75	99	88	115	121	79	118	80	52	61	69	83	86	76	95	103	SYNE4
ENSECAG00000000193	23.029	22.479	21.575	15.036	27.947	23.464	26.12	26.289	32.366	25.716	22.918	26.01	19.254	24.379	25.043	25.997	300	288	271	201	372	283	490	319	477	325	288	318	255	335	397	343	SSBP3
ENSECAG00000000194	1.66	1.196	1.434	0.605	1.265	4.033	1.536	2.242	1.51	2.617	1.674	1.524	1.002	1.386	1.551	1.001	30	19	30	11	28	61	48	30	37	41	35	31	18	26	41	22	ZMYM5
ENSECAG00000000195	0	0	0	0	0	0	0	0	0	0	0	0	0	0	0	0	0	0	0	0	0	0	0	0	0	0	0	0	0	0	0	0	-
ENSECAG00000000196	16.662	29.863	19.383	27.48	25.572	16.676	25.531	10.908	4.883	18.729	6.925	13.953	23.2	26.143	12.272	24.388	506	873	554	844	778	460	1096	303	166	545	196	396	695	825	450	740	MMP15
ENSECAG00000000197	0.322	0.787	0.401	0.22	0.474	1.082	1.388	0.861	0.228	0.333	0.268	0.516	0.444	0.275	0.053	0.445	10	24	12	7	15	31	62	25	8	10	8	15	14	9	2	14	TLR3
ENSECAG00000000199	220.714	104.402	177.404	278.068	125.866	143.309	228.56	110.924	231.98	195.659	283.399	182.611	160.501	59.81	343.866	118.802	1646	1029	1441	1827	1242	1098	2512	1016	2171	1486	1970	1402	1207	668	2803	992	RGS3
ENSECAG00000000201	0.047	0	0.061	0	0	0	0	0	0	0	0	0.051	0	0	0	0	1.14	0	1.35	0	0	0	0	0	0	0	0	1.17	0	0	0	0	-
ENSECAG00000000202	0	0	0	0	0	0	0	0	0	0	0	0	0	0	0	0	0	0	0	0	0	0	0	0	0	0	0	0	0	0	0	0	MTNR1A
ENSECAG00000000203	0	0	0	0	0	0	0	0	0	0	0	0	0	0	0	0.022	0	0	0	0	0	0	0	0	0	0	0	0	0	0	0	1	TRPA1
ENSECAG00000000204	82.017	76.398	87.239	92.859	98.923	68.527	83.369	67.437	60.494	74.076	77.765	94.681	90.855	86.226	88.835	82.091	1611	1474	1651	1868	1981	1242	2356	1238	1341	1409	1471	1742	1812	1782	2124	1632	TESK1
ENSECAG00000000205	0	0	0	0.037	0	0	0	0	0.264	0	0	0	0	0	0	0	0	0	0	1	0	0	0	0	8	0	0	0	0	0	0	0	CCDC110
ENSECAG00000000206	0	0.07	0	0	0	0	0	0	0	0	0	0	0.134	0	0	0	0	1	0	0	0	0	0	0	0	0	0	0	2	0	0	0	-
ENSECAG00000000207	3.713	0	0.656	0.463	0.077	0.342	0.439	0	1.12	0.245	1.723	0.675	0.156	1.352	0.454	0.078	47	0	8	6	1	4	8	0	16	3	21	8	2	18	7	1	ACTA1
ENSECAG00000000212	5.396	4.823	4.098	4.712	3.442	11.267	5.427	8.355	5.869	7.746	10.932	3.7	12.399	8.547	5.009	12.439	123	108	90	110	80	237	178	178	151	171	199	79	287	205	139	287	DPY19L3
ENSECAG00000000214	0.229	0.326	0.143	0	0.18	0.596	0.764	0.441	0.365	0.52	0.428	0.391	0.135	0	0.038	0.317	5	7	3	0	4	12	24	9	9	11	9	8	3	0	1	7	IL18RAP
ENSECAG00000000216	170.435	100.858	184.494	126.536	175.651	148.284	156.723	199.728	301.416	178.096	138.871	188.83	120.594	126.187	223.505	127.255	1932	1123	2015	1469	2030	1551	2556	2116	3856	1955	1516	2005	1388	1505	3084	1460	PLP2
ENSECAG00000000217	8.198	10.635	11.346	3.145	11.146	7.722	13.311	8.253	8.648	7.463	5.128	6.409	4.801	7.795	6.149	7.145	201	268	276	78	290	175	474	195	249	183	127	149	119	201	186	178	MTSS2
ENSECAG00000000218	0.246	0	0	0	0	0	0	0	0.218	0	0	0	0.161	0.078	0.067	0	3	0	0	0	0	0	0	0	3	0	0	0	2	1	1	0	LHX4
ENSECAG00000000220	8.541	8.36	6.849	7.248	5.206	6.505	6.861	6.659	6.242	5.995	6.279	5.563	10.275	6.009	8.32	5.752	238	228	184	206	148	166	273	173	197	162	169	145	290	177	281	161	STK35
ENSECAG00000000221	7.671	6.542	6.44	3.977	5.304	7.167	8.826	6.301	11.259	7.602	5.133	8.866	6.21	6.918	5.357	4.76	145	121	117	75	102	125	240	112	239	140	94	156	119	135	124	90	ETV5
ENSECAG00000000224	24.398	30.273	20.021	52.56	29.689	24.045	15.792	28.553	22.768	26.061	32.698	26.292	48.134	40.653	19.981	42.638	320	390	253	706	397	291	298	350	337	331	413	323	641	561	319	566	BCS1L
ENSECAG00000000225	0.805	0.331	0.252	0.416	0.108	0.154	0.189	0.152	3.939	0.024	0.1	0.253	0	0.113	0.039	0.07	34	15	11	18	6	6	13	6	206	1	5	10	0	5	2	3	CATSPERG
ENSECAG00000000226	14.363	14.842	19.55	19.972	18.2	12.529	8.655	12.159	11.214	14.87	14.484	14.179	21.389	15.721	13.381	22.323	135	144	160	188	157	102	109	90	111	123	118	111	188	158	150	186	C6orf136
ENSECAG00000000227	22.871	21.698	23.321	16.901	23.582	18.799	17.598	22.261	18.948	20.865	18.573	18.031	17.432	16.276	18.535	17.485	916	871	906	693	971	705	1015	831	852	809	717	678	720	697	905	709	HDAC6
ENSECAG00000000229	38.675	10.64	17.956	5.996	14.711	49.593	45.268	26.408	42.327	32.621	44.452	21.181	17.155	13.581	35.702	17.56	655	177	293	104	254	775	1103	418	809	535	725	336	295	242	736	301	GNAI1
ENSECAG00000000231	0	0	0	0	0.077	0	0	0	0	0	0	0.087	0	0	0	0	0	0	0	0	1	0	0	0	0	0	0	1	0	0	0	0	CACNB4
ENSECAG00000000232	5.53	3.215	2.282	3.253	3.137	7.365	5.788	9.196	3.483	5.71	6.503	3.698	4.79	6.839	3.12	4.84	83	47	33	50	48	102	125	129	59	83	94	52	73	108	57	73	WDFY2
ENSECAG00000000233	0.528	0.258	0.153	0.021	0.642	0.023	0.117	0.045	0.06	0.065	0.241	0.496	0.042	0.02	0.069	0.021	25	12	7	1	31	1	8	2	1	3	11	22	2	1	4	1	TMPRSS3
ENSECAG00000000234	2.592	1.7	2.092	2.362	1.864	5.181	1.481	4.499	3.317	3.509	1.555	1.107	3.063	2.847	1.372	1.707	45	29	35	42	33	83	37	73	65	59	26	18	54	52	29	30	GPC6
ENSECAG00000000235	0.224	0.065	0.066	0.125	0.094	0.312	0.133	0.205	0.312	0.132	0.332	0.137	0.158	0.122	0.237	0.063	7	2	2	4	3	9	6	6	11	4	10	4	5	4	9	2	MTBP
ENSECAG00000000236	25.724	22.135	21.451	12.096	31.678	64.866	35.802	52.883	59.756	38.573	47.319	27.26	22.035	26.191	34.477	32.909	407	344	327	196	511	947	815	782	1067	591	721	404	354	436	664	527	EIF3E
ENSECAG00000000237	0.468	0.33	0.418	0.069	0.287	0.798	0.293	1.078	1.074	0.52	0.878	0.235	0.407	0.209	0.399	0.391	26	18	22	4	16	41	23	56	67	28	47	12	23	12	27	22	DGKH
ENSECAG00000000238	87.621	81.042	101.047	137.979	121.191	70.134	160.613	50.859	41.611	104.676	64.522	94.766	89.68	78.924	118.678	77.236	612	556	680	987	863	452	1614	332	328	708	434	620	636	580	1009	546	BOK
ENSECAG00000000239	54.014	37.382	71.622	27.011	24.294	41.245	25.128	8.827	28.671	63.787	13.849	35.236	39.104	58.043	17.007	30.501	3316	2178	4092	1694	1523	2320	2270	505	1783	3439	819	1860	2437	3603	1202	1749	FNDC1
ENSECAG00000000240	13.664	10.899	3.558	5.639	9.165	27.072	11.227	28.888	11.816	18.571	25.11	9.675	9.526	10.8	10.029	16.516	291	228	73	123	199	532	344	575	284	383	515	193	206	242	260	356	BCHE
ENSECAG00000000241	0	0	0	0.037	0	0	0	0.04	0	0.193	0.062	0	0	0	0	0	0	0	0	1	0	0	0	1	0	4.98	1.59	0	0	0	0	0	-
ENSECAG00000000242	449.94	419.11	489.977	483.031	517.799	482.239	528.638	468.848	371.955	448.243	481.909	513.248	523.869	500.274	424.944	496.412	6119	5599	6418	6728	7180	6052	10344	5959	5703	5903	6312	6538	7235	7160	7035	6834	AP2M1
ENSECAG00000000243	0	0	0	0	0	0	0	0	0.381	0	0	0	0	0	0	0	0	0	0	0	0	0	0	0	3	0	0	0	0	0	0	0	-
ENSECAG00000000244	11.64	11.624	12.623	8.45	15.158	8.012	9.158	9.858	9.853	11.432	7.329	12.162	8.318	10.028	11.414	9.299	470	461	490	346	624	295	532	372	449	447	285	460	341	426	561	380	ZNF423
ENSECAG00000000245	0	0	0	0	0	0	0	0	0	0	0	0	0	0	0	0	0	0	0	0	0	0	0	0	0	0	0	0	0	0	0	0	RAB3C
ENSECAG00000000246	32.694	28.245	45.564	25.443	32.601	28.18	34.558	29.685	44.25	29.211	32.254	33.568	25.449	25.541	29.987	27.841	601	510	807	479	611	478	914	510	918	520	571	578	475	494	671	518	GTF2F1
ENSECAG00000000248	17.895	23.013	21.925	13.795	18.608	8.895	18.984	8.926	16.334	11.393	14.949	17.237	15.769	8.184	16.138	12.097	133	168	157	105	141	61	203	62	137	82	107	120	119	64	146	91	SERTAD1
ENSECAG00000000250	0.11	0.084	0.029	0.027	0.054	0	0.115	0.059	0	0	0.029	0	0.054	0.026	0.068	0.109	4	3	1	1	2	0	6	2	0	0	1	0	2	1	3	4	CILP2
ENSECAG00000000251	0.078	0	0.161	0	0.291	0.042	0.03	0.135	0.119	0	0.11	0	0.115	0	0.066	0.208	2	0	4	0	7.64	1	1.11	3.26	3.46	0	2.72	0	3	0	2.08	5.43	-
ENSECAG00000000252	13.122	12.12	22.527	11.815	22.437	11.608	19.001	10.812	11.321	14.81	13.02	19.24	17.846	13.23	20.664	18.048	224	197	336	205	305	193	413	172	202	218	200	206	258	192	331	215	THAP4
ENSECAG00000000253	3.534	6.089	6.264	2.707	4.586	3.535	5.893	4.068	4.673	3.983	3.726	8.819	4.069	2.635	2.948	4.294	65	110	111	51	86	60	156	70	97	71	66	152	76	51	66	80	WAS
ENSECAG00000000257	0.13	0	0.034	0	0.097	0	0	0	0.117	0.034	0	0.035	0.065	0.062	0.054	0.032	4	0	1	0	3	0	0	0	4	1	0	1	2	2	2	1	CNNM1
ENSECAG00000000258	1.259	2.477	1.045	0.492	1.498	0.637	1.889	1.437	2.007	1.04	2.478	1.369	1.322	1.276	0.896	1.409	15	29	12	6	18	7	32	16	27	12	28	15	16	16	13	17	STX11
ENSECAG00000000259	0.21	0	0.109	0	0	0.057	0	0	0	0	0.055	0	0.052	0	0.043	0.052	4	0	2	0	0	1	0	0	0	0	1	0	1	0	1	1	RTKN2
ENSECAG00000000260	9.418	6.867	6.662	3.606	9.037	20.615	14.099	17.352	9.911	11.561	17.406	6.689	8.441	11.68	10.464	11.284	184	132	125	74	183	375	408	318	224	228	329	126	167	246	249	230	STAU2
ENSECAG00000000261	80.091	85.83	110.939	125.982	93	101.197	79.764	78.29	74.664	75.116	75.927	84.766	94.853	89.843	95.105	101.427	1236	1308	1663	1985	1458	1447	1781	1130	1320	1108	1119	1216	1485	1444	1772	1579	IDH3B
ENSECAG00000000263	44.038	34.689	48.378	44.742	45.113	34.677	40.741	35.524	34.077	39.076	36.686	41.729	37.782	32.392	39.342	35.839	635.65	468.4	648.87	618.78	638.41	451.55	865.67	449.45	516.37	530	494.41	549.53	503.21	471.48	670.76	486	SLC35A2
ENSECAG00000000264	0.119	0.061	0.124	0.058	0.176	0.194	0.083	0.064	0.106	0.062	0	0.255	0.177	0.341	0.049	0.59	2	1	2	1	3	3	2	1	2	1	0	4	3	6	1	10	DCT
ENSECAG00000000265	70.679	70.947	61.347	75.864	55.601	69.001	54.146	68.858	66.256	55.191	68.994	58.586	90.428	73.545	56.688	99.751	1069	1054	892	1171	856	961	1173	968	1127	807	1001	830	1386	1165	1043	1525	CYB5B
ENSECAG00000000266	2.411	1.268	1.835	0.745	1.301	2.743	3.072	2.579	4.486	2.655	3.213	1.33	1.148	1.528	1.617	1.509	60	31	44	19	33	63	110	60	126	64	77	31	29	40	49	38	RYBP
ENSECAG00000000267	0.134	0	0	0.044	0	0	0	0	0	0	0.093	0	0	0.042	0	0	3	0	0	1	0	0	0	0	0	0	2	0	0	1	0	0	SLC5A1
ENSECAG00000000268	2.755	2.98	2.323	0.672	2.195	2.799	2.354	2.579	1.791	1.067	0.894	2.389	2.035	2.618	0.424	1.531	16	17	13	4	13	15	20	14	12	6	5	13	12	16	3	9	CST7
ENSECAG00000000269	3.55	2.567	3.551	2.4	3.701	9.56	3.459	6.471	4.701	5.215	6.341	2.995	2.395	4.17	4.097	6.181	57	40	51	34	48	123	80	91	84	81	98	45	39	57	80	92	CDC37L1
ENSECAG00000000270	0	0	0	0.09	0.087	0.033	0.043	0	0.027	0	0	0	0.03	0	0.025	0	0	0	0	3	3	1	2	0	1	0	0	0	1	0	1	0	CAGE1
ENSECAG00000000271	6.35	6.573	3.185	2.439	6.63	5.12	2.17	6.623	4.089	6.278	6.395	5.274	7.745	6.467	2.854	7.083	234	238	113	92	249	174	115	228	170	224	227	182	290	251	128	264	APBA1
ENSECAG00000000272	0	0	0	0.058	0	0	0	0	0.052	0	0	0	0	0	0	0	0	0	0	1	0	0	0	0	1	0	0	0	0	0	0	0	RTP2
ENSECAG00000000273	85.006	88.723	77.538	124.666	87.702	85.585	69.449	83.676	64.532	83.483	92.613	83.95	114.534	104.672	86.681	105.163	1689	1677	1455	2509	1751	1542	1971	1535	1402	1583	1730	1522	2298	2158	2069	2125	DLST
ENSECAG00000000274	0.051	0	0	0.245	0.099	0.471	0	0.359	0	0.299	0.159	0	0	0.174	0	0.1	1	0	0	2	1	3	0	4	0	2	3	0	0	1	0	1	SPAG16
ENSECAG00000000275	0	0	0	0	0	0	0	0	0	0	0	0	0	0	0	0	0	0	0	0	0	0	0	0	0	0	0	0	0	0	0	0	AMER2
ENSECAG00000000277	0	0	0	0	0	0	0	0	0	0	0	0	0	0	0	0	0	0	0	0	0	0	0	0	0	0	0	0	0	0	0	0	-
ENSECAG00000000278	1.817	0.064	0	0	0.061	0	0	0	0.111	0	0	0.268	0	0.119	0	0	29	1	0	0	1	0	0	0	2	0	0	4	0	2	0	0	FCAMR
ENSECAG00000000279	35.157	32.781	47.045	41.708	36.116	34.028	37.96	32.616	31.55	40.558	32.562	36.926	42.503	37.869	38.939	41.358	543	498	704	660	577	490	863	475	549	610	491	535	669	617	743	652	FARS2
ENSECAG00000000280	0	0.08	0	0.115	0.115	0.042	0.027	0.126	0.278	0.162	0.041	0.125	0	0.186	0.064	0.271	0	2	0	3	3	1	1	3	8	4	1	3	0	5	2	7	BCO1
ENSECAG00000000281	0.076	0.428	0.198	0.037	0.262	0.29	0.159	0.041	0.034	0.158	0.198	0.122	0.301	0.109	0.22	0.038	2	11	5	1	7	7	6	1	1	4	5	3	8	3	7	1	SHCBP1
ENSECAG00000000282	10.129	4.556	8.638	7.053	6.585	7.616	10.069	4.495	3.722	7.176	11.292	10.814	4.369	2.425	18.578	7.719	258	114	212	184	171	179	369	107	107	177	277	258	113	65	576	199	ABCD4
ENSECAG00000000283	0	0	0	0	0	0	0	0	0	0	0	0	0	0	0	0	0	0	0	0	0	0	0	0	0	0	0	0	0	0	0	0	F13B
ENSECAG00000000284	4.133	10.717	3.723	3.807	5.583	5.409	59.077	7.926	6.08	6.281	10.121	5.078	3.917	2.594	2.306	3.775	53	135	46	50	73	64	1090	95	88	78	125	61	51	35	36	49	-
ENSECAG00000000286	33.643	25.411	29.057	27.406	35.897	28.923	33.565	27.121	30.487	30.306	33.035	32.399	25.189	29.917	33.422	29.114	819	590	684	583	813	670	1259	636	858	726	790	727	613	741	1036	702	HIRA
ENSECAG00000000287	46.712	30.944	41.846	40.407	44.263	38.908	49.434	36.146	38.437	34.649	51.894	42.52	40.211	35.447	34.088	35.201	1536	991	1322	1362	1490	1182	2334	1114	1420	1094	1642	1307	1336	1223	1360	1171	RBM10
ENSECAG00000000288	0.428	0	0	0.07	0	0	0	0.229	0	0	0	0.381	0.07	0	0	0	6	0	0	1	0	0	0	3	0	0	0	5	1	0	0	0	IL1R2
ENSECAG00000000289	0.505	0	0.087	0.411	0	0	0.059	0	4.178	0	0	0	0	0	0	0	6	0	1	5	0	0	1	0	56	0	0	0	0	0	0	0	-
ENSECAG00000000291	4.091	3.476	4.092	1.268	3.348	4.065	5.915	4.965	5.943	2.309	3.919	7.161	3.315	2.515	2.054	3.444	172	142	164	54	142	156	354	193	279	93	157	279	140	111	104	145	PLCG2
ENSECAG00000000292	0.49	0.259	0.414	0.213	0.48	0.295	0.492	0.485	0.691	0.356	0.49	0.291	0.447	0.241	0.313	0.251	27	14	22	12	27	15	39	25	43	19	26	15	25	14	21	14	THSD7A
ENSECAG00000000293	0	0.034	0	0.033	0.082	0.018	0.012	0.214	0.089	0.121	0.156	0	0.082	0.048	0.019	0.066	0	2	0	2	5	1	1	12	6	7	9	0	5	3	1	4	MYO3B
ENSECAG00000000294	9.697	11.62	10.932	8.178	13.699	8.448	9.304	11.94	7.585	9.87	9.612	7.43	6.992	8.158	7.833	9.512	418	492	454	361	602	336	577	481	369	412	399	300	306	370	411	415	ZMYM3
ENSECAG00000000295	0.777	0.835	0.859	0.219	0.659	2.526	1.23	1.616	3.251	1.915	1.568	0.926	0.808	1.123	1.135	1.194	18	19	14	5	15	54	41	35	64	39	35	12	19	21	32	28	MRE11
ENSECAG00000000296	3.692	0.501	1.218	1.239	1.244	0.533	3.908	0.831	3.406	4.458	1.376	0.748	1.1	1.674	1.384	1.852	195	26	62	67	67	26	297	41	203	228	70	37	59	93	89	99	LAMC3
ENSECAG00000000297	1.246	0.391	0	0	0.126	0.555	0	0.411	0.341	0	0	0.418	0	0.341	0	0.795	9.73	3	0	0	1	4	0	3	3	0	0	3.06	0	2.8	0	6.28	BPIFA2
ENSECAG00000000298	2.865	1.563	1.182	0.704	2.193	5.863	2.502	5.878	3.626	3.303	4.752	1.526	1.582	1.87	2.008	2.552	195	103	77	49	150	366	245	372	274	216	311	97	108	132	164	175	DENND4C
ENSECAG00000000299	0.563	0.86	0.501	1.061	1.066	0.611	0.42	0.732	0.392	0.374	0.376	0.73	0.515	0.536	0.331	0.835	14	21	12	27	27	14	15	17	11	9	9	17	13	14	10	21	LRRC8E
ENSECAG00000000300	11.605	11.658	16.751	6.229	16.735	19.24	15.491	16.2	22.405	15.873	16.999	15.343	10.748	12.418	16.163	14.807	151	149	210	83	222	231	290	197	329	200	213	187	142	170	256	195	ARL3
ENSECAG00000000301	2.53	2.647	1.969	1.647	2.861	1.866	1.929	2.218	1.681	1.814	2.408	2.288	2.076	2.505	2.252	1.528	72	74	54	48	83	49	79	59	54	50	66	61	60	75	78	44	ZNF341
ENSECAG00000000302	31.106	48.302	43.862	58.905	35.981	28.348	43.241	32.358	24.5	32.447	26.101	35.138	40.925	46.213	40.332	40.358	396	604	538	768	467	333	792	385	352	400	320	419	529	619	625	520	PMM1
ENSECAG00000000303	13.187	16.57	30.017	11.899	21.572	17.834	14.706	12.145	16.603	18.547	18.044	17.153	12.015	9.333	12.135	15.326	316	390	693	292	527	395	507	272	449	431	417	385	293	236	356	373	SLC2A1
ENSECAG00000000306	47.604	31.142	34.129	31.828	41.723	70.549	65.577	55.947	62.002	73.244	69.879	52.965	49.05	51.514	76.488	73.573	498	320	344	341	445	681	987	547	732	742	704	519	521	567	974	779	GLRX3
ENSECAG00000000307	1.308	0.648	0.587	0.621	0.936	3.103	1.499	1.74	2.067	2.372	2.129	0.491	0.94	0.571	1.278	0.803	37	18	16	18	27	81	61	46	66	65	58	13	27	17	44	23	BACH1
ENSECAG00000000308	0.609	0.509	0.553	0.061	0.427	1.185	0.499	1.505	1.051	0.755	1.085	0.3	0.523	0.282	0.246	0.478	39	32	34	4	28	70	46	90	76	47	67	18	34	19	19	31	RICTOR
ENSECAG00000000310	0	0	0	0	0	0	0	0.035	0	0	0	0	0	0	0	0	0	0	0	0	0	0	0	1	0	0	0	0	0	0	0	0	DGKB
ENSECAG00000000311	17.14	11.163	14.378	8.067	14.215	16.099	17.242	17.923	19.369	16.208	18.125	16.697	13.533	13.378	16.121	14.325	618	392	497	296	516	534	887	603	783	567	625	560	492	502	703	522	EIF4ENIF1
ENSECAG00000000313	48.192	29.515	26.615	29.337	42.357	58.793	51.583	58.304	28.879	63.072	50.696	35.536	38.568	66.034	64.082	50.779	763	459	406	476	684	859	1175	863	516	967	773	527	620	1100	1235	814	ECI2
ENSECAG00000000314	13.957	10.51	14.525	9.46	15.201	16.092	16.409	14.318	16.117	13.704	17.615	12.8	11.699	10.99	13.727	11.186	752	556	754	522	835	800	1272	721	980	715	914	646	640	623	900	610	SART3
ENSECAG00000000317	0	0	0	0	0	0	0	0	0	0	0	0	0	0	0	0	0	0	0	0	0	0	0	0	0	0	0	0	0	0	0	0	KCNH5
ENSECAG00000000319	82.519	91.132	106.734	93.631	104.179	97.586	74.948	101.426	106.049	102.585	105.541	99.419	95.117	113.51	109.913	98.435	921	960	1117	1029	1118	923	1211	1056	1255	1114	1137	1038	1082	1215	1448	1113	SRP14
ENSECAG00000000320	5.811	4.06	4.281	1.707	4.964	7.076	4.656	6.937	7.586	9.192	8.988	6.888	5.064	5.553	7.548	6.182	60	42	44	19	55	71	73	68	91	94	92	66	56	60	98	68	TUSC3
ENSECAG00000000323	1.347	0.781	2.366	0.142	0.854	1.909	1.253	3.947	5.106	1.798	5.682	1.261	1.49	0.926	1.873	1.147	65	37	110	7	42	85	87	178	278	84	264	57	73	47	110	56	ABCA10
ENSECAG00000000324	0.389	0	0	0	0	0.047	0.09	0	0.038	0	0.09	0.092	0	0	0.036	0.085	9	0	0	0	0	1	3	0	1	0	2	2	0	0	1	2	RASEF
ENSECAG00000000326	12.478	6.929	12.588	6.219	13.865	10.307	11.644	9.99	8.273	10.452	7.339	8.291	6.531	10.698	7.097	9.914	143	78	139	73	162	109	192	107	107	116	81	89	76	129	99	115	FAM131A
ENSECAG00000000327	66.541	76.423	83.091	85.073	68.122	70.762	76.601	46.945	54.539	56.904	67.368	81.694	69.016	64.626	63.035	73.962	320	361	385	419	334	314	530	211	296	265	312	368	337	327	369	360	RNF181
ENSECAG00000000329	29.507	17.35	28.834	12.266	19.916	57.031	41.98	42.564	37.144	38.566	36.125	24.34	24.114	22.253	33.57	28.24	606	350	568	258	417	1076	1235	817	856	767	712	465	501	480	836	587	C20H6orf62
ENSECAG00000000330	1.16	0.118	0.241	1.02	0	0.377	0	0	9.767	0	0	0	0	0.11	0.095	0	10	1	2	9	0	3	0	0	95	0	0	0	0	1	1	0	TEX33
ENSECAG00000000331	5.943	3.24	2.308	3.07	7.25	13.38	6.024	10.503	4.094	8.256	12.762	4.219	4.003	4.738	7.213	4.37	310	166	116	164	385	644	449	512	241	416	641	206	212	260	458	231	KDM1B
ENSECAG00000000332	56.744	55.597	76.817	51.584	55.874	57.371	71.555	42.267	52.095	50.377	54.099	64.065	50.762	55.191	57.129	59.057	857	826	1117	796	861	797	1549	597	890	735	787	906	775	873	1048	903	EIF2B2
ENSECAG00000000336	2.118	0.641	0.713	1.314	2.106	0.683	1.313	0.704	4.54	0.621	0.416	0.52	0.395	0.735	0.541	2.545	74	22	24	47	75	22	66	23	179	21	14	17	14	27	23	90	COMP
ENSECAG00000000339	8.529	0.088	0	0.017	2.002	0.018	0.653	0.164	0.412	0	0.157	0.494	0.642	2.299	0.086	0.319	514.13	5.2	0	1.03	123.04	1	56.62	9.22	28.03	0	9.14	27.87	39.32	145.78	6.28	19.44	-
ENSECAG00000000340	0	0	0.03	0	0	0	0	0	0	0	0	0	0	0	0	0	0	0	1	0	0	0	0	0	0	0	0	0	0	0	0	0	CNTN5
ENSECAG00000000343	0.661	0.673	1.319	0.108	0.432	0.478	1.801	0.767	0.733	1.955	1.815	1.763	0.326	0.576	0.192	0.729	12	12	18	2	8	8	47	13	15	19	20	28	6	11	3	12	HACD4
ENSECAG00000000344	0.09	0	0	0	0	0	0	0	0	0	0	0	0	0	0	0	1	0	0	0	0	0	0	0	0	0	0	0	0	0	0	0	PON1
ENSECAG00000000345	0.566	0.283	0.399	0.205	0.372	0.805	0.5	0.942	0.674	0.316	0.931	0.344	0.437	0.238	0.516	0.513	17	10	13	6	12	23	24	27	25	11	28	11	15	9	19	15	ZNF112
ENSECAG00000000346	0.94	0.957	0.954	0.175	0.6	2.227	1.109	2.827	2.189	1.106	1.997	1.027	0.926	0.852	1.185	1.037	43	43	42	8	28	94	73	119	113	49	88	43	43	41	66	48	EDRF1
ENSECAG00000000348	3.317	2.546	2.366	1.694	2.636	4.941	3.689	3.586	4.779	3.531	4.134	2.597	4.055	3.848	2.516	3.916	195	147	134	102	158	268	312	197	317	201	234	143	242	238	180	233	EIF2AK4
ENSECAG00000000352	25.631	43.743	16.38	36.203	23.327	17.693	12.79	24.306	9.862	22.901	14.231	21.593	46.491	47.276	19.33	38.887	739	1238	455	1069	685	472	530	655	321	639	395	583	1360	1433	678	1134	IKBKE
ENSECAG00000000353	0.049	0.05	0.17	0.058	0.295	0	0	0	0.105	0.051	0	0	0	0.056	0.121	0.145	1	1	2	1	3	0	0	0	2	1	0	0	0	1	3	3	HPSE2
ENSECAG00000000354	12.277	8.568	10.514	2.552	11.447	11.636	13.27	24.774	13.526	17.161	10.423	11.263	9.057	14.996	11.313	13.329	263	180	217	56	250	230	409	496	327	356	214	226	197	338	295	289	PLK2
ENSECAG00000000356	3.426	1.209	1.831	0.729	2.03	8.235	4.008	6.787	3.036	3.328	4.157	1.123	1.838	1.806	2.425	3.151	101	35	52	22	61	224	170	187	101	95	118	31	55	56	87	94	MPP5
ENSECAG00000000357	0.721	0.674	0.443	0.101	0.476	1.292	0.696	1.149	0.678	0.274	0.55	0.393	0.435	0.28	0.23	0.407	49	45	29	7	33	81	68	73	52	18	36	25	30	20	19	28	DOCK10
ENSECAG00000000359	13.982	12.37	15.916	11.498	14.421	11.842	16.827	8.877	8.099	11.979	10.611	12.628	10.091	12.11	14.275	11.142	446	386	486	377	467	344	773	262	288	366	325	375	323	408	548	357	MARK4
ENSECAG00000000360	0.21	1.173	0	0	0	0.795	0.291	0	0.464	0.108	0.435	1.038	0	0.498	0.172	0.414	2	11	0	0	0	7	4	0	5	1	4	10	0	5	2	4	RGS18
ENSECAG00000000361	14.614	10.929	12.133	5.519	11.418	22.014	14.765	25.665	28.458	21.697	25.289	13.605	14.467	13.945	20.409	16.664	285	203	222	105	225	382	397	458	608	396	462	243	281	280	476	318	HEATR3
ENSECAG00000000362	3.507	1.406	1.38	1.505	1.847	3.765	3.222	2.78	2.563	3.39	2.579	1.892	2.332	3.337	3.158	3.039	141	58	55	62	76	147	187	106	118	133	105	73	100	143	155	126	STXBP5
ENSECAG00000000364	21.073	11.358	17.583	12.709	16.819	16.793	15.796	16.137	24.897	20.481	23.813	18.527	18.923	21.01	22.913	19.596	102	54	82	63	83	75	110	73	136	96	111	84	93	107	135	96	PIN4
ENSECAG00000000365	0.743	0.456	0.669	0.216	0.885	2.419	0.815	2.097	1.379	1.746	2.143	0.854	1.099	0.709	0.78	1.019	25	17	25	6	35	73	44	67	56	57	74	31	37	24	34	40	PCNX4
ENSECAG00000000366	8.351	7.23	10.032	7.448	8.126	7.126	9.415	7.176	7.05	6.79	6.76	6.178	6.411	7	7.131	6.887	127	108	147	116	126	100	206	102	121	100	99	88	99	112	132	106	HEXD
ENSECAG00000000367	11.293	14.709	17.251	10.819	15.937	13.505	12.235	13.721	22.012	15.402	14.242	13.335	10.448	11.324	9.842	9.11	147	208	237	151	223	176	252	202	349	204	205	189	152	169	191	144	RFC2
ENSECAG00000000369	10.33	8.575	10.475	5.187	8.796	7.291	6.857	5.521	12.293	4.702	7.092	9.884	6.502	5.686	3.803	5.01	136	111	133	70	118	89	130	68	183	60	90	122	87	79	61	67	CERS4
ENSECAG00000000370	1319.58	1124.64	1986.04	1574.21	1903.34	1329.69	1398.31	1349.85	2472.37	1284.89	1313.77	1418.66	1254.6	1118.65	1596.98	1165.68	6552	5485	9501	8005	9635	6092	9989	6264	13854	6178	6282	6598	6325	5844	9652	5858	RPS11
ENSECAG00000000371	15.949	11.29	10.863	4.867	12.833	38.216	24.856	30.264	17.334	22.26	24.971	10.908	14.235	15.04	18.118	16.497	128	89	84	40	105	283	287	227	157	173	193	82	116	127	177	134	KRCC1
ENSECAG00000000372	25.458	15.239	16.029	9.851	19.507	46.189	33.722	39.423	34.81	29.608	37.188	18.846	19.363	23.873	20.173	22.242	179	111	117	76	150	309	368	293	282	210	277	135	157	189	194	172	ARL1
ENSECAG00000000373	2.545	3.247	2.909	2.894	2.338	4.399	2.33	1.965	5.424	8.683	2.007	4.764	3.173	3.689	1.791	1.531	79	99	87	92	74	126	102	57	190	261	60	138	100	120	65	47	LOXL3
ENSECAG00000000374	0	0	0	0.109	0	0.175	0	0	0	0.084	0.042	0.086	0	0	0.067	0	0	0	0	2	0	4	0	0	0	2	1	2	0	0	2	0	PLEKHG7
ENSECAG00000000375	55.357	47.259	76.521	62.051	51.375	40.623	45.205	44.091	57.41	45.886	44.852	45.848	44.496	50.018	55.062	42.431	223	187	297	256	211	151	262	166	261	179	174	173	182	212	270	173	SNU13
ENSECAG00000000376	10.89	9.879	8.505	6.527	8.143	12.036	8.618	11.652	9.267	8.239	8.061	9.669	8.814	10.76	6.023	9.588	101	90	76	62	77	103	115	101	97	74	72	84	83	105	68	90	LYSMD4
ENSECAG00000000377	3.318	1.774	3.014	0.891	2.278	7.103	4.728	6.302	3.97	2.827	3.532	2.391	2.043	1.34	3.135	2.869	40	21	35	11	28	79	82	71	54	33	41	27	25	17	46	35	BRIX1
ENSECAG00000000378	0	0	0.122	0.126	0	0	0	0.138	0	0	0	0	0.116	0	0	0	0	0	1	1	0	0	0	1	0	0	0	0	1	0	0	0	PABPN1L
ENSECAG00000000381	0.591	0.238	0.253	0.109	0.484	2.252	0.318	1.052	0.234	0.426	0.799	0.167	0.275	0.153	0.247	0.431	56	23	24	11	45	204	44	98	26	40	72	15	27	16	30	43	DMXL2
ENSECAG00000000382	2.372	1.725	1.407	0.165	0.831	2.571	3.415	1.088	6.155	1.75	3.343	2.171	1.335	0.805	0.696	0.837	14	10	8	1	5	14	29	6	41	10	19	12	8	5	5	5	CLEC2B
ENSECAG00000000383	9.515	4.245	8.525	3.67	5.644	17.488	9.941	14.098	8.165	9.774	11.52	6.989	6.833	5.786	10.139	8.075	228	100	197	90	138	387	343	316	221	227	266	157	167	146	296	196	TOP1
ENSECAG00000000384	178.325	205.687	214.768	252.052	178.147	179.617	176.447	149.87	109.06	173.294	144.05	197.033	189.472	216.767	168.589	185.127	1459	1653	1693	2112	1486	1356	2077	1146	1007	1373	1135	1510	1574	1866	1679	1533	ERP29
ENSECAG00000000385	0.921	0.441	2.362	0.847	0.319	1.116	0.678	1.16	1.44	1.175	1.238	3.529	1.387	0.772	0.559	0.642	17	8	42	16	6	19	18	20	30	21	22	61	26	15	13	12	GPA33
ENSECAG00000000386	1.677	1.131	2.326	1.175	1.543	1.805	2.187	0.891	3.854	1.72	1.098	2.729	0.273	0.618	1.217	1.189	17	12	24	13	17	18	34	9	47	18	10	23	3	6	16	13	LRRC23
ENSECAG00000000387	8.74	4.211	13.849	2.28	7.329	18.003	12.427	11.493	18.266	8.198	9.075	11.396	5.388	4.121	5.536	5.141	131	62	200	35	112	249	268	161	309	119	131	160	82	65	101	78	FGL2
ENSECAG00000000390	0.602	0.892	1.136	0.481	0.805	1.186	1.332	1.406	1.261	0.735	1.194	1.11	1.186	0.728	1.214	1.028	11	16	20	9	15	20	35	24	26	13	21	19	22	14	27	19	ZNF250
ENSECAG00000000391	2.719	2.472	3.161	3.008	2.983	2.376	2.894	0.922	3.583	2.426	1.695	3.646	2.611	1.935	3.379	4.388	35	32	39	40	39	28	54	11	52	30	21	44	34	26	53	57	CLBA1
ENSECAG00000000392	9.105	5.244	4.465	3.865	6.41	12.468	9.455	14.101	11.671	8.82	12.827	5.78	7.155	6.924	8.068	7.91	443	251	212	193	319	559	661	642	640	415	601	264	353	354	480	389	DCAF1
ENSECAG00000000393	16.704	15.803	21.941	13.313	19.249	18.347	25.158	16.665	17.021	15.178	12.746	12.87	13.947	10.145	14.551	10.204	457	413	574	363	516	447	992	420	513	403	335	329	386	281	479	285	HPS1
ENSECAG00000000395	1.38	1.265	1.82	0.661	1.355	1.951	1.926	3.246	2.914	1.474	1.548	1.382	1.557	1.921	1.252	2.209	49	55	59	21	51	61	104	113	112	55	66	48	53	72	64	99	RAPGEF5
ENSECAG00000000396	42.217	44.934	78.174	27.637	48.114	43.283	91.198	48.764	114.669	46.568	64.387	47.888	38.035	30.952	37.638	45.741	352	368	628	236	409	333	1094	380	1079	376	517	374	322	271	382	386	ICAM2
ENSECAG00000000397	172.123	195.829	196.803	235.62	195.762	177.334	142.982	159.427	136.721	187.645	200.896	194.899	188.295	208.949	199.804	212.974	3668	4109	4053	5151	4264	3496	4388	3185	3298	3877	4132	3900	4072	4686	5196	4609	SDHA
ENSECAG00000000398	53.492	53.972	47.139	68.025	40.119	60.16	67.382	39.587	30.807	43.5	45.038	43.894	69.765	51.094	56.361	81.482	2014	1996	1710	2623	1540	2090	3650	1393	1309	1586	1633	1548	2667	2024	2583	3105	PITRM1
ENSECAG00000000399	4.532	3.778	4.928	3.924	5.752	6.163	5.965	8.936	8.843	4.597	7.635	6.202	5.258	3.876	4.285	5.516	41	38	44	32	51	61	89	73	81	55	65	55	53	41	53	49	ATXN7L1
ENSECAG00000000400	4.48	3.34	6.06	1.91	2.281	1.775	1.594	4.045	3.441	1.616	1.857	6.534	2.972	2.581	2.397	4.403	79	56	103	35	40	27	40	66	68	28	32	107	54	47	51	79	JAML
ENSECAG00000000401	0	0.046	0	0	0.075	0.064	0	0.196	0.199	0	0.07	0.05	0	0.164	0	0	0	0.95	0	0	1.63	1.26	0	3.88	4.76	0	1.43	1	0	3.66	0	0	-
ENSECAG00000000402	84.509	106.172	102.109	193.501	111.613	71.265	58.56	69.26	52.805	72.15	86.82	90.358	105.62	111.815	84.303	114.714	658	812	766	1543	886	512	656	504	464	544	651	659	835	916	799	904	NDUFS7
ENSECAG00000000403	0.059	0.169	0.026	0.193	0.084	0	0.158	0.04	0.041	0.04	0.141	0.026	0.055	0	0.059	0.072	2.55	7.12	1.09	8.5	3.69	0	9.77	1.6	1.98	1.65	5.84	1.06	2.41	0	3.06	3.14	-
ENSECAG00000000404	141.051	168.917	208.319	82.396	131.008	185.449	176.185	158.615	224.792	150.465	149.943	184.127	182.126	147.204	105.428	93.403	3523	4126	5023	2181	3475	4267	6259	3712	6079	3663	3594	4098	4578	3864	3210	2346	FKBP9
ENSECAG00000000406	97.856	79.627	86.137	74.99	95.853	102.424	134.059	82.597	76.764	85.605	66.816	92.837	94.875	96.359	100.821	75.153	880	699	744	692	879	846	1718	689	782	745	577	785	862	916	1098	682	ILRUN
ENSECAG00000000407	2.317	1.048	1.817	0.603	2.121	4.966	1.038	4.242	3.558	2.711	3.849	1.154	1.724	1.566	1.565	1.78	45	20	34	12	42	89	29	77	78	51	72	21	34	32	37	35	MTMR6
ENSECAG00000000408	0	0	0	0	0	0	0	0	0	0	0	0	0	0	0	0	0	0	0	0	0	0	0	0	0	0	0	0	0	0	0	0	-
ENSECAG00000000409	16.6	10.787	7.454	8.507	6.813	18.883	15.22	14.864	10.954	11.671	16.871	11.061	12.755	16.672	17.409	21.519	141	90	61	74	59	148	186	118	105	96	138	88	110	149	180	185	KCTD6
ENSECAG00000000410	23.193	21.333	19.038	11.657	17.748	27.225	29.691	32.134	40.607	31.784	29.184	20.977	20.025	20.507	26.818	27.646	373	337	295	192	291	404	687	483	737	495	452	316	327	347	525	450	GLT8D1
ENSECAG00000000411	4.107	1.587	2.462	1.412	1.301	7.912	4.216	6.575	5.567	4.431	6.202	3.307	4.145	5.224	5.249	2.823	22	8	14	7	7	36	31	33	34	22	33	17	23	29	32	18	MCFD2
ENSECAG00000000412	4.693	4.118	5.802	6.248	6.628	7.198	6.631	6.467	8.166	10.18	4.801	6.489	5.628	6.758	6.788	6.807	68	53	77	96	94	89	128	83	120	131	70	79	72	94	117	92	SMIM19
ENSECAG00000000413	28.381	17.209	14.281	13.169	17.158	39.329	30.146	37.009	26.416	27.845	28.978	27.12	25.368	30.548	31.118	36.112	839	503	408	394	513	1062	1273	998	895	802	820	753	761	939	1096	1074	DCAF6
ENSECAG00000000414	0	0	0	0	0	0	0.071	0.055	0.091	0	0	0	0	0	0	0	0	0	0	0	0	0	2	1	2	0	0	0	0	0	0	0	SLC2A2
ENSECAG00000000416	0.062	0.095	0.097	0.03	0.152	0.303	0	0	0.412	0	0.097	0.133	0	0	0.025	0	2	3	3	1	5	9	0	0	15	0	3	4	0	0	1	0	TGM7
ENSECAG00000000417	0.203	0.191	0.117	0.037	0.26	0.122	0.104	0.04	0.1	0.112	0.078	0.12	0.036	0.071	0	0.074	6	5	3	1	8	3	4	1	3	3	2	3	1	2	0	2	VWA2
ENSECAG00000000418	0.092	0.187	0.096	0.629	0	0.199	0.512	0	0.082	0.095	0.287	0	0	0.437	0.151	0	1	2	1	7	0	2	8	0	1	1	3	0	0	5	2	0	APOA5
ENSECAG00000000419	19.494	34.828	15.758	8.647	32.323	19.878	20.326	21.016	17.796	12.077	10.521	28.656	19.984	11.85	9.791	16.333	94	165	74	43	159	90	141	95	98	56	49	129	98	60	58	81	-
ENSECAG00000000420	9.713	4.776	8.75	4.513	6.034	6.933	12.198	8.091	9.991	6.983	9.172	7.819	8.131	6.441	6.747	7.13	188	90	163	88	117	123	334	144	214	130	168	140	158	129	157	140	BANP
ENSECAG00000000421	6.024	6.133	6.581	9.597	4.976	7.559	7.493	9.838	7.024	10.477	6.914	5.416	8.431	7.534	7.033	6.265	19	19	20	31	16	22	34	29	25	32	21	16	27	25	27	20	GON7
ENSECAG00000000423	1.275	0.901	1.029	0.38	1.181	3.646	1.255	2.879	1.945	1.938	1.544	1.663	0.837	0.976	1.135	1.469	36	25	28	11	34	95	51	76	62	53	42	44	24	29	39	42	USP16
ENSECAG00000000424	1.017	2.07	2.11	1.241	2.244	1.928	1.943	1.36	2.252	2.362	3.431	2.171	2.002	1.932	2.714	1.758	4	8	8	5	9	7	11	5	10	9	13	8	8	8	13	7	SDHAF3
ENSECAG00000000426	0.39	0.397	0.202	0.381	0.191	0.792	0.068	0.052	0.389	0.453	0.152	0.208	0.48	0.185	0.48	0.578	8	8	4	8	4	15	2	1	9	9	3	4	10	4	12	12	CENPL
ENSECAG00000000428	17.548	9.045	11.181	6.344	12.201	31.535	23.004	27.034	25.488	22.539	30.792	20.334	14.329	20.531	23.54	20.52	316	160	194	117	224	524	596	455	518	392	534	343	262	389	516	374	CMPK1
ENSECAG00000000430	1.277	1.005	0.904	0.737	0.626	2.36	1.453	1.367	1.544	1.349	1.055	0.992	1.058	1.849	1.359	0.889	44	34	30	26	22	75	72	44	60	45	35	32	37	67	57	31	ACE2
ENSECAG00000000431	0.102	0.058	0	0.027	0.027	0.03	0	0	0.024	0.03	0.053	0	0.056	0	0.126	0	2	2	0	1	1	1	0	0	1	1	1	0	2	0	3	0	KCNH1
ENSECAG00000000432	6.167	3.056	3.051	3.897	4.423	4.831	3.35	4.976	2.893	4.399	2.36	2.441	4.335	2.29	4.4	3.929	72	33	33	46	51	49	56	59	40	50	27	28	50	28	67	46	CTF1
ENSECAG00000000435	0.706	0	0.024	0	0.268	0	0	0	0	0	0.023	0	0.006	0.006	0.005	0.006	108	0	3	0	41	0	0	0	0	0	2	0	1	1	1	1	LRP2
ENSECAG00000000436	2.274	2.315	1.672	0.278	7.467	13.656	4.28	1.318	3.946	2.055	3.05	24.42	2.053	0.9	1.634	0.598	24	24	17	3	81.03	133	65	13	47	21	31	242.09	22	10	21	8	-
ENSECAG00000000437	2.54	2.227	2.598	1.009	1.408	3.818	2.099	3.216	2.647	3.441	3.734	2.299	2.121	2.328	2.095	3.093	46	38	44	18	26	61	51	54	53	57	63	39	39	44	44	52	MBTPS2
ENSECAG00000000438	64.807	49.61	163.715	44.828	68.668	159.175	205.945	97.259	70.614	110.342	99.751	58.387	47.56	65.199	147.932	78.736	871	655	2120	617	941	1974	3982	1222	1071	1436	1291	735	649	922	2420	1071	VDAC3
ENSECAG00000000440	1.796	3.778	3.914	3.799	4.344	2.984	2.579	1.857	1.75	4.203	2.921	2.428	2.712	2.446	3.688	3.726	30	62	63	65	74	46	62	29	33	68	47	38	46	43	75	63	TMEM8B
ENSECAG00000000442	25.827	22.907	28.837	15.262	20.918	18.236	24.071	25.122	28.27	28.489	17.879	21.097	20.619	19.34	21.217	14.692	132	115	142	79	109	86	177	120	161	141	88	101	107	104	132	76	DBNDD2
ENSECAG00000000445	0.081	0	0	0.158	0	0	0	0	0.286	0	0	0	0	0	0	0	1	0	0	2	0	0	0	0	4	0	0	0	0	0	0	0	GML
ENSECAG00000000446	1.482	0.582	0.702	0.279	0.893	1.973	0.759	1.753	1.175	1.262	1.566	0.528	0.768	0.865	0.876	0.694	57	22	26	11	35	70	42	63	51	47	58	19	30	35	41	27	DZIP3
ENSECAG00000000449	52.1	66.603	58.089	77.463	60.56	50.84	61.895	43.061	20.064	50.693	35.494	38.65	63.85	55.349	50.111	72.534	637	819	726	1024	803	608	1105	523	329	679	457	456	827	760	827	972	NIT1
ENSECAG00000000451	0.708	2.05	0.339	0.903	0.427	0.472	0.416	0.757	0.627	0.393	0.848	0.232	0.429	0.621	0.313	1.398	13	37	6	17	8	8	11	13	13	7	15	4	8	12	7	26	HOXA2
ENSECAG00000000452	0.106	0	0	0	0.152	0	0.073	0	0.141	0	0.055	0.056	0	0.147	0	0.153	2	0	0	0	1	0	2	0	3	0	1	1	0	1	0	1	DLX2
ENSECAG00000000453	0.433	0.368	0.35	0.141	0.638	1.253	0.803	1.159	1.344	0.858	0.863	0.848	0.605	0.343	0.593	0.285	12	10	8	4	18	32	32	30	42	23	23	22	17	10	20	8	GCFC2
ENSECAG00000000454	0.336	2.02	4.331	0.197	0.791	3.85	1.908	0.498	0.77	0.28	0.279	20.323	0.066	0.384	0.679	0.266	5	29.49	62.03	3	11.98	52.81	40.8	6.92	13.08	4.03	4	282.97	1	6	12.28	4	-
ENSECAG00000000455	3.252	1.019	1.818	0.489	1.963	1.356	1.217	1.071	3.547	1.55	1.299	2.671	1.971	0.238	2.055	0.989	13	4	7	2	8	5	7	4	16	6	5	10	8	1	10	4	CEP19
ENSECAG00000000458	141.496	117.768	175.808	152.746	161.654	105.291	141.82	79.526	112.92	136.211	111.61	180.372	135.973	133.878	188.988	127.345	1858	1518	2211	2051	2160	1270	2671	973	1670	1723	1408	2213	1805	1849	3010	1693	LTBR
ENSECAG00000000460	3.238	4.384	1.671	3.581	4.052	5.75	4.01	6.872	2.395	5.068	6.712	2.334	2.234	5.185	3.66	5.205	28	41	17	30	36	50	53	69	33	45	64	19	25	59	43	57	FAM185A
ENSECAG00000000461	3.94	4.865	1.827	6.466	3.125	3.089	3.205	4.126	2.6	3.982	9.053	4.385	4.046	4.701	3.857	4.141	47	57	21	79	38	34	55	46	35	46	104	49	49	59	56	50	HOXA5
ENSECAG00000000462	0.375	0.225	0.183	0.043	0.281	1.004	0.491	1.086	0.686	0.638	0.825	0.259	0.348	0.294	0.199	0.436	17	10	8	2	13	42	32	46	36	28	36	11	16	14	11	20	ZC3H12C
ENSECAG00000000463	8.173	9.685	7.509	9.943	8.674	7.696	5.029	6.738	7.005	8.717	10.435	10.728	10.557	11.588	9.136	11.385	61	71	54	76	66	53	54	47	59	63	75	75	80	91	83	86	DOLPP1
ENSECAG00000000464	17.291	14.014	15.787	16.683	15.846	14.377	20.103	11.524	15.471	13.889	15.494	13.526	16.455	16.434	17.2	14.254	658	524	579	650	615	505	1101	410	663	512	568	482	636	658	797	549	-
ENSECAG00000000465	22.918	26.539	49.855	14.017	23.557	34.55	41.033	21.616	37.735	19.152	22.596	58.642	23.125	16.424	12.668	12.9	427	486	894	268	447	595	1100	376	793	346	405	1023	437	322	287	243	PTPN6
ENSECAG00000000466	14.098	10.176	19.473	9.219	11.566	13.739	22.903	9.667	21.314	8.997	13.299	11.024	7.627	6.616	12.725	8.554	306	217	407	205	256	275	715	196	522	189	278	224	168	151	336	188	ELL
ENSECAG00000000467	6.222	5.331	5.434	5.108	6.773	5.965	5.38	6.414	6.993	7.99	6.934	6.076	5.605	6.996	8.79	5.333	82	69	69	68	91	71	102	79	104	100	88	75	75	97	141	71	TRMU
ENSECAG00000000469	15.724	11.065	8.644	6.043	11.127	22.135	12.147	19.225	14.584	19.828	18.065	9.812	15.557	13.507	15.246	19.199	219	150	116	86	158	284	243	250	229	267	242	128	220	197	258	270	MINDY3
ENSECAG00000000470	17.719	19.3	24.477	8.025	23.415	14.861	25.607	17.765	27.228	17.615	16.383	26.5	11.024	11.659	12.452	13.018	429	459	571	199	578	332	892	402	744	413	382	601	271	297	367	319	NRROS
ENSECAG00000000471	5.529	2.977	3.867	2.073	3.654	10.898	6.46	8.273	6.141	7.364	8.486	4.191	4.143	4.836	5.957	6.175	138	73	93	53	93	251	232	193	173	178	204	98	105	127	181	156	KIFBP
ENSECAG00000000473	3.707	2.297	2.844	0.892	2.477	6.871	2.838	6.496	4.428	5.437	6.249	2.696	2.646	3.166	3.178	4.035	69	42	51	17	47	118	76	113	93	98	112	47	50	62	72	76	ATAD1
ENSECAG00000000474	103.396	109.408	139.987	112.087	125.106	118.231	105.252	106.565	118.309	112.657	99.475	105.749	89.27	123.806	142.239	115.028	381	396	497	423	470	402	558	367	492	402	353	365	334	480	638	429	GABARAPL2
ENSECAG00000000475	0.091	0.318	0.126	0.109	0.251	0.165	0.162	0.13	0.342	0.115	0.063	0.289	0.05	0.019	0.539	0.16	9	16	12	11	11	15	23	12	38	11	6	12	5	2	22	16	DNAH1
ENSECAG00000000477	7.743	4.511	4.979	2.081	4.667	12.547	7.672	9.031	9.644	6.832	6.903	6.024	4.689	5.089	5.494	5.943	138	79	85	39	87	204	197	149	199	113	119	96	83	102	114	106	-
ENSECAG00000000478	10.568	9.923	5.07	17.249	10.31	21.856	9.033	18.312	13.138	13.666	26.084	8.768	13.457	14.682	18.236	18.013	141	135	69	233	138	272	166	242	199	179	336	113	190	201	289	236	CA5B
ENSECAG00000000479	36.962	29.773	23.826	24.513	30.536	53.432	49.627	44.845	32.354	45.986	41.796	33.496	35.545	42.675	48.912	50.954	706	558	438	479	594	941	1363	800	697	850	768	599	689	857	1136	984	SETD3
ENSECAG00000000480	22.712	21.543	64.08	17.405	16.062	35.888	19.333	19.714	37.066	32.191	31.644	26.85	25.427	23.085	15.51	19.098	1317	1216	3644	1064	931	1980	1571	1046	2455	1834	1776	1519	1554	1399	1063	1107	ABI3BP
ENSECAG00000000482	32.463	24.227	46.477	28.686	32.829	24.994	35.196	24.965	58.702	26.505	26.649	35.128	25.853	26.089	32.806	26.124	221	162	305	200	228	157	345	159	451	175	175	224	179	187	272	180	BCL7C
ENSECAG00000000484	2.18	1.886	0.905	1.224	1.978	4.724	2.651	3.44	2.028	2.926	3.169	0.989	1.771	2.486	1.791	2.853	40	34	16	23	37	80	70	59	42	52	56	17	33	48	40	53	PPARA
ENSECAG00000000485	41.148	32.197	35.613	30.052	38.27	43.301	42.66	28.963	31.007	39.704	34.591	30.7	35.362	39.021	47.033	35.891	1427	1095	1193	957	1353	1386	2127	938	1214	1335	1157	991	1246	1422	1744	1254	-
ENSECAG00000000487	3.242	1.599	1.524	0.856	2	6.122	2.381	6.175	6.433	3.643	7.623	3.701	2.269	2.5	2.345	2.801	159	77	72	43	100	277	168	283	356	173	360	170	113	129	140	139	SYNM
ENSECAG00000000488	0.851	0.241	0.196	1.385	0	0	0	0.051	6.661	0	0.049	0	0	0	0.117	0	18	5	4	30	0	0	0	1	159	0	1	0	0	0	3	0	CBY2
ENSECAG00000000489	338.343	423.907	421.208	283.644	394.949	308.338	379.113	369.932	439.4	364.844	361.539	394.374	346.664	363.89	364.402	301.704	3842	4733	4613	3302	4577	3234	6200	3930	5630	4016	3953	4199	4001	4352	5042	3471	GNAI2
ENSECAG00000000493	0.878	0.268	0.171	0.165	0.033	0.11	0.206	0.072	2.894	0.174	0.035	0.216	0.194	0.353	0.028	0.133	26	8	5	5	1	3	9	2	99	5	1	6	6	11	1	4	SLC26A8
ENSECAG00000000495	40.364	23.789	28.389	16.81	30.719	23.292	27.359	26.131	43.586	32.868	34.052	27.025	21.543	26.999	29.781	23.986	2218	1284	1503	946	1721	1181	2163	1342	2703	1749	1802	1391	1202	1561	1992	1334	SLIT3
ENSECAG00000000496	23.622	33.546	33.52	25.195	35.262	19.51	22.409	24.282	30.26	21.971	26.228	35.527	30.84	32.613	25.635	24.093	433	604	592	473	659	330	591	416	626	390	463	610	574	629	572	447	PRR14
ENSECAG00000000497	4.84	4.045	4.498	1.834	3.897	13.23	6.025	11.438	10.561	10.89	11.776	6.4	4.98	5.012	5.578	8.35	67	55	60	26	55	169	120	148	165	146	157	83	70	73	94	117	THOC7
ENSECAG00000000500	116.73	212.688	96.593	71.387	74.829	48.995	1052.29	31.744	92.01	31.731	47.861	129.333	46.786	41.29	37.285	45.889	661	1183	527	414	432	256	8573	168	588	174	261	686	269	246	257	263	IFI6
ENSECAG00000000501	0.518	0.099	0.067	0	0.222	0.059	0	0.205	0.029	0	0	0.116	0	0	0.08	0.064	16	3	2	0	7	1	0	5	1	0	0	2	0	0	3	2	UNC5CL
ENSECAG00000000502	1.423	1.337	1.994	0.434	1.55	1.881	1.938	1.17	5.193	1.713	0.961	1.837	0.561	0.947	1.111	0.633	20	18	27	6	22	24	39	15	82	23	13	24	8	14	19	9	-
ENSECAG00000000505	0.973	0.708	0.664	0.027	0.709	1.236	0.522	0.446	0.518	0.603	0.664	0.416	0.384	0.426	0.366	0.11	35	25	23	1	26	41	27	15	21	21	23	14	14	14	16	4	-
ENSECAG00000000506	0.276	1.414	0.86	0	0	0	0	0	0	0	1.147	0	0	0	0.68	0	1	5	3	0	0	0	0	0	0	0	4	0	0	0	3	0	TSTD1
ENSECAG00000000508	0.427	0.31	0.285	0.238	0.419	0.925	0.657	0.946	0.81	0.441	0.823	0.423	0.423	0.292	0.576	0.361	14	10	9	8	14	28	31	29	30	14	26	13	15	11	23	12	-
ENSECAG00000000509	0.358	0	0	0.087	0	0	0	0	0	0	0	0.095	0	0	0	0	4	0	0	1	0	0	0	0	0	0	0	1	0	0	0	0	G6PC
ENSECAG00000000511	29.695	19.401	14.834	12.681	18.244	39.326	22.681	32.681	24.982	32.619	30.09	24.038	21.983	25.804	28.416	34.24	455	292	219	199	285	556	500	468	432	484	444	345	342	416	530	531	CFL2
ENSECAG00000000512	9.365	13.807	7.525	2.95	21.635	10.477	10.079	21.638	17.917	11.015	9.097	6.128	11.009	12.634	7.672	8.955	31	45	24	10	67	32	48	50	46	29	29	19	37	44	31	30	LBH
ENSECAG00000000513	8.704	4.18	10.227	6.254	7.732	20.823	8.675	8.61	7.567	11.023	6.309	8.941	7.763	14.515	7.96	11.358	53	25	60	39	48	117	76	49	52	65	37	51	48	93	59	70	PRELID3B
ENSECAG00000000514	0.658	0.865	1.41	0.402	0.726	0.713	0.343	0.45	1.258	0.68	0.598	0.907	0.658	0.447	0.515	1.179	16	20.66	33.03	10	18	16	12	10.23	34.51	16	14	20.64	16.25	11.44	15.23	29	VSIG2
ENSECAG00000000516	27.705	27.467	43.06	33.73	32.731	23.998	39.785	22.99	24.61	30.75	27.907	27.66	25.278	26.102	19.184	28.226	802	781	1201	1000	966	641	1657	622	804	862	778	750	743	795	675.99	827	CHPF
ENSECAG00000000517	22.883	32.246	38.233	33.856	37.021	27.597	28.319	21.797	28.56	27.377	29.34	28.899	25.148	26.921	25.298	27.641	328	454	528	497	541	365	584	292	462	380	405	388	366	406	441	401	HTRA2
ENSECAG00000000518	3.554	2.212	2.909	3.166	2.841	4.814	4.274	4.464	3.543	3.763	2.714	2.688	2.945	3.456	3.934	3.684	253	158	202	234	210	317	446	301	288	261	190	182	215	261	343	268	ARID1B
ENSECAG00000000519	0.576	0.731	0.976	0.404	0.674	0.449	0.203	0.993	0.915	0.301	0.663	1.744	0.383	0.339	0.4	0.385	18	23	29	13	22	13	9	29	32	9	20	51	12	11	15	12	RAB44
ENSECAG00000000520	1.725	1.396	1.4	0.432	1.843	3.93	2.766	3.217	4.545	2.694	2.755	2.856	1.873	1.261	1.09	1.398	78	62	61	20	85	164	180	136	232	118	120	121	86	60	60	64	STK17B
ENSECAG00000000522	0	0	0	0	0	0	0	0	0	0	0	0	0	0	0	0	0	0	0	0	0	0	0	0	0	0	0	0	0	0	0	0	KCNK16
ENSECAG00000000525	0	0	0	0	0	0	0	0	0	0	0	0	0	0	0	0	0	0	0	0	0	0	0	0	0	0	0	0	0	0	0	0	SLC39A12
ENSECAG00000000526	23.397	17.142	17.315	14.953	19.378	18.22	19.242	26.333	19.565	16.721	24.296	19.878	25.053	19.832	17.765	18.014	906	652	646	593	765	651	1072	953	855	627	906	721	985	808	837	706	DHX38
ENSECAG00000000527	0.06	0.37	0.116	0	0.165	0.032	0	0	0	0.062	0.186	0.032	0	0	0	0	2	13	4	0	6	1	0	0	0	2	6	1	0	0	0	0	SLC4A1
ENSECAG00000000529	9.149	11.98	15.681	9.667	12.458	8.839	11.631	8.469	12.001	11.966	9.813	8.707	10.641	12.1	8.184	9.486	304	391	502	329	422	271	556	263	450	385	314	271	359	423	331	319	MAP1S
ENSECAG00000000530	0.134	0	0.186	0	0.061	0.087	0.174	0.274	0.077	0	0.137	0.161	0.132	0.089	0.19	0.093	5	0	7	0	2	3	8	10	3	0	5	5	5	3	8	3	EPHA5
ENSECAG00000000532	0.063	0.226	0.033	0.279	0.218	0.034	0.9	0.373	0.365	0.164	0.165	0.102	0.25	0.301	0.052	0.251	2	7	1	9	7	1	43	11	13	5	5	3	8	10	2	8	EPS8L1
ENSECAG00000000535	0	0	0	0	0	0	0	0	0	0	0	0	0	0	0	0	0	0	0	0	0	0	0	0	0	0	0	0	0	0	0	0	BPIFB6
ENSECAG00000000536	6.991	4.761	4.455	2.88	4.349	13.719	9.101	11.188	9.344	9.8	11.631	4.989	6.078	7.282	6.392	7.826	301	201	182	127	188	545	562	443	454	405	479	199	265	326	335	341	SEC23IP
ENSECAG00000000538	1.223	0.082	0	0.066	0.397	0.088	0	0	0.358	0	0	0.259	0	0	0	0.112	15	1	0	1	5	1	0	0	5	0	0	3	0	0	0	1	ZNF385B
ENSECAG00000000539	17.189	8.016	5.947	6.247	10.895	29.371	13.951	30.051	20.619	15.482	27.96	9.757	10.074	13.561	15.218	12.644	489	224	163	182	316	771	571	799	662	425	766	260	291	405	527	363	DDX6
ENSECAG00000000540	3.89	2.32	3.385	1.88	3.623	5.834	4.888	5.507	6.754	6.208	5.671	3.817	3.792	2.465	3.68	3.727	99	58	83	49	94	137	179	131	194	153	139	91	98	66	114	96	CCDC174
ENSECAG00000000541	1.703	4.097	1.928	1.889	4.2	1.761	0.914	3.919	3.2	1.945	0.991	3.029	2.16	1.398	3.009	1.733	66	156	72	75	166	63	51	142	140	73	37	110	85	57	142	68	PTCH2
ENSECAG00000000544	2.431	1.666	0.821	1.69	1.687	1.328	2.122	1.514	3.519	1.01	2.884	0.92	2.93	1.41	1.301	0.872	136	89	44	95	97	69	171	81	218	53	149	50	164	79	89	47	HECW2
ENSECAG00000000545	41.348	35.287	27.902	26.382	23.691	28.173	19.871	26.647	38.21	25.647	36.204	36.275	38.37	33.397	31.782	43.01	606	508	394	396	354	381	419	365	632	364	511	498	571	515	567	638	RUVBL1
ENSECAG00000000547	80.506	63.651	85.001	83.15	77.669	67.698	79.948	64.697	61.999	77.717	64.2	66.074	69.125	65.691	66.566	61.804	1852	1438	1884	1959	1821	1437	2645	1391	1609	1731	1422	1423	1614	1590	1864	1439	TM9SF4
ENSECAG00000000548	4.146	16.014	58.141	3.555	11.038	65.823	11.956	13.7	9.512	3.599	5.023	31.134	8.642	2.652	3.718	6.578	80	303	1077	70	217	1168	331	247	207	67	93	561	169	54	87	128	-
ENSECAG00000000550	1.044	1.006	1.119	0.238	1.586	2.925	1.71	2.84	2.343	1.304	1.564	0.916	1.027	1.04	0.977	0.725	24	23	25	6	40	62	55	62	65	28	36	20	24	26	27	18	TDRD3
ENSECAG00000000551	0.047	0.139	0.05	0.253	0.225	0	0	0	0.085	0	0.191	0	0.142	0.045	0.074	0.178	1	3	1	4	5	0	0	0	2	0	3	0	3	1	2	4	PAX5
ENSECAG00000000552	0	0	0	0.065	0	0	0	0	0.059	0	0	0	0.033	0.031	0	0.033	0	0	0	2	0	0	0	0	2	0	0	0	1	1	0	1	TRIM58
ENSECAG00000000554	0	0	0.065	0.552	0	0.068	0	0	0	0	0	0	3.278	0	0.052	0.248	0	0	1	9	0	1	0	0	0	0	0	0	53	0	1	4	KPNA7
ENSECAG00000000555	1.947	1.17	1.079	0.607	1.516	3.866	1.542	3.312	2.777	1.905	3.009	1.41	1.212	1.252	1.189	1.364	100	59	53	32	79	184	114	159	163	95	150	68	63	67	74	70	PBRM1
ENSECAG00000000556	12.264	6.569	12.406	9.617	10.075	8.118	6.876	8.449	9.793	9.527	9.838	11.229	11.492	10.067	9.403	9.434	110	58	107	88	92	67	89	71	98	82	85	94	104	94	103	85	POLR2D
ENSECAG00000000557	15.516	13.69	32.476	19.821	22.321	18.567	20.805	17.016	21.367	16.289	17.32	18.704	12.607	13.149	20.341	15.841	240	208	484	314	352	265	463	246	373	244	258	271	198	214	383	248	RPUSD4
ENSECAG00000000558	11.591	7.875	4.027	2.062	7.371	19.748	5.53	17.105	10.858	14.886	16.754	6.685	5.974	8.029	6.94	10.603	472	315	158	86	306	742	324	651	499	587	657	255	247	344	344	437	KIF5B
ENSECAG00000000559	0.045	0	0	0	0.084	0	0	0	0	0	0	0.048	0	0	0	0	1	0	0	0	2	0	0	0	0	0	0	1	0	0	0	0	SLC5A11
ENSECAG00000000562	10.371	7.978	15.832	8.121	11.889	8.856	13.803	6.929	8.87	10.809	10.372	9.306	9.168	10.408	11.232	8.382	288	229	422	230	337	227	549	181	276	290	275	241	260	305	380	235	ZDHHC8
ENSECAG00000000565	14.795	6.903	16.303	4.593	9.423	21.719	23.618	14.275	16.217	19.635	22.704	20.451	10.5	10.025	36.464	12.815	519	238	551	165	337	703	1192	468	642	667	767	672	374	370	1557	455	NSMAF
ENSECAG00000000566	1.549	1.251	1.109	0.678	1.153	4.111	2.674	3.373	3.503	2.648	2.608	2.054	0.684	1.016	1.229	1.056	29	23	20	13	22	71	72	59	74	48	47	36	13	20	28	20	RBM43
ENSECAG00000000567	2.463	1.404	1.432	1.058	1.933	4.378	1.233	3.795	0.873	2.238	1.637	1.578	2.426	2.903	2.024	2.142	25	14	14	11	20	41	18	36	10	22	16	15	25	31	25	22	NIPA1
ENSECAG00000000568	0.811	1.826	0.495	0.638	1.289	2.089	1.296	1.915	1.023	0.935	0.615	1.013	1.062	1.196	1.666	1.553	11	21	7	6	16	26	24	24	16	12	8	11	13	14	20	17	TMEM68
ENSECAG00000000572	4.811	4.171	3.828	3.761	4.405	3.327	3.977	2.525	1.66	3.529	2.548	3.537	3.314	3.259	2.777	3.268	152	130	117	122	141	96	179	74	59	107	78	103	104	107	106	104	FOXP4
ENSECAG00000000574	0	0.146	0.074	0.14	0	0	0	0	0.063	0.074	0	0	0	0.13	0	0	0	2	1	2	0	0	0	0	1	1	0	0	0	2	0	0	NIPAL4
ENSECAG00000000575	0.137	1.115	0.426	0.401	0.403	0.593	0.951	1.611	0.606	1.978	0.711	0.584	1.078	1.171	0.675	1.217	1	8	3	3	3	4	10	11	5	14	5	4	8	9	6	9	HOXA6
ENSECAG00000000576	5.521	6.089	6.303	9.434	9.658	4.986	5.436	4.037	4.892	6.272	7.453	5.513	6.888	5.16	5.292	7.819	60	65	66	105	107	50	85	41	60	66	78	56.12	76	59	70	86	FBXL15
ENSECAG00000000577	241.131	252.921	247.878	293.605	281.178	202.606	192.84	198.385	212.983	255.157	234.228	283.48	249.407	248.903	235.82	284.565	1255	1293	1243	1565	1492	973	1444	965	1251	1286	1174	1382	1318	1363	1494	1499	DAD1
ENSECAG00000000578	0.907	1.066	0.843	0.458	1.486	2.032	0.99	2.219	1.858	1.372	1.284	0.801	1.064	0.67	1.182	0.77	59	68	52	31	97	121	95	135	139	86	82	49	72	47	95	52	NIN
ENSECAG00000000579	1.321	2.372	0.916	2.483	0.864	1.447	1.619	2.037	0.428	1.262	1.578	1.395	2.448	2.052	1.365	1.811	93	164	62	179	62	94	164	134	34	86	107	92	175	152	117	129	ADAMTS17
ENSECAG00000000580	50.133	50.756	48.828	56.133	55.775	38.089	36.606	47.59	47.804	42.563	48.167	45.225	44.25	44.384	42.867	48.745	1445	1437	1356	1657	1639	1013	1518	1282	1555	1188	1337	1221	1295	1346	1504	1422	GBA2
ENSECAG00000000583	0.392	0	0.102	0.471	0	0	0	0	2.652	0.101	0	0	0	0	0	0	4	0	1	5	0	0	0	0	31	1	0	0	0	0	0	0	C4H7orf57
ENSECAG00000000584	101.637	119.916	132.657	171.021	145.849	112.262	135.287	89.681	70.814	123.36	88.19	107.021	132.736	146.885	152.126	137.012	365	423	459	629	534	372	699	301	287	429	305	360	484	555	665	498	COX7A2L
ENSECAG00000000586	1.061	2.741	1.905	2.709	1.08	0.575	0.766	0.524	0.325	1.137	0.974	1.132	1.004	1.59	1.24	1.854	26	66	45	68	27	13	27	12	9	27	23	26	25	41	37	46	KIFC2
ENSECAG00000000587	0.402	0.409	0.477	0.112	0.338	0.311	0.359	0.922	0.458	1.127	0.656	0.245	0.452	0.655	0.425	0.794	7	7	8	2	6	5	9	15	9	19	11	4	8	12	9	14	PRRG3
ENSECAG00000000588	4.514	5.062	7.662	2.271	7.902	3.28	4.017	3.912	4.886	6.282	4.081	6.425	2.39	3.286	4.151	3.332	143	158	235	74	256	96	183	116	176	194	126	192	77	110	160	107	SEMA6C
ENSECAG00000000589	0	0	0	0	0.132	0	0	0	0.11	0	0	0	0	0	0	0	0	0	0	0	2	0	0	0	2	0	0	0	0	0	0	0	HMGCS2
ENSECAG00000000590	68.318	62.664	84.245	55.425	82.051	79.697	83.129	78.297	83.284	68.184	69.2	77.073	61.982	67.847	88.987	76.496	1174	1057	1390	973	1434	1261.03	2047	1256	1608	1129	1141.04	1237	1081.1	1227	1854	1333	MRPL45
ENSECAG00000000591	8.26	7.194	12.308	7.159	13.193	9.59	9.564	12.134	12.492	5.197	9.538	8.091	5.556	6.386	8.336	7.432	150	129	215	133	245	160	250	207	256	91	167	139	102	122	184	136	TRAF3IP2
ENSECAG00000000592	6.742	8.15	2.187	9.874	7.439	5.48	7.907	6.763	5.227	7.832	5.688	7.197	8.3	5.206	6.231	2.498	16	19	5	24	18	12	27	15	14	18	13	16	20	13	18	6	SS18L2
ENSECAG00000000593	1.033	0.175	0.893	0.504	0.507	1.306	0.598	0.553	0.153	0.889	0.715	0.184	1.017	0.164	1.556	0.17	6	1	5	3	3	7	5	3	1	5	4	1	6	1	11	1	PTN
ENSECAG00000000595	6.478	5.016	4.072	2.851	5.578	14.139	3.762	10.022	7.464	8.416	9.442	5.162	5.271	5.578	5.796	7.001	213	162	129	96	187	429	178	308	277	268	299	159	176	193	232	233	SLC30A9
ENSECAG00000000596	3.636	2.378	2.443	1.098	2.74	8.148	5.97	8.307	6.133	4.227	6.548	2.269	2.578	2.888	3.233	3.905	207	133	134	64	159	428	489	442	394	233	359	121	149	173	224	225	KIF13A
ENSECAG00000000597	0	0	0	0	0	0	0	0	0.061	0	0	0	0	0	0	0	0	0	0	0	0	0	0	0	3	0	0	0	0	0	0	0	MEI1
ENSECAG00000000598	0	0	0	0.173	0	0	0	0	1.088	0	0	0	0	0	0.073	0	0	0	0	2	0	0	0	0	14	0	0	0	0	0	1	0	C10H19orf18
ENSECAG00000000599	2.324	1.674	1.002	1.274	2.121	4.029	1.863	5.297	2.977	2.178	5.252	1.794	2.57	3.499	2.408	2.49	130	92	54	73	121	208	150	277	188	118	283	94	146	206	164	141	PCDH7
ENSECAG00000000602	0	0.101	0	0	0.097	0	0	0	0	0	0.103	0	0	0	0	0.098	0	1	0	0	1	0	0	0	0	0	1	0	0	0	0	1	-
ENSECAG00000000603	14.082	11.867	15.126	16.932	13.275	14.159	12.506	18.331	16.152	14.622	18.522	14.365	16.359	14.002	16.172	19.324	180	149	187	223	173	167	230	219	233	181	228	172	213	189	253	250	DHODH
ENSECAG00000000604	0	0	0	0	0	0	0	0	0	0	0	0	0	0	0	0	0	0	0	0	0	0	0	0	0	0	0	0	0	0	0	0	-
ENSECAG00000000605	2.429	1.781	0.999	1.834	1.594	1.759	1.504	2.301	2.585	2.285	3.362	2.927	3.79	3.187	2.048	3.121	28	20	11	22	19	20	25	25	34	26	37	32	45	39	29	38	SEC22C
ENSECAG00000000607	6.592	3.74	54.791	5.159	2.419	13.035	2.798	4.038	7.358	16.733	3.397	3.385	3.965	2.678	7.69	3.381	131	73	1049	105	49	239	80	75	165	322	65	63	80	56	186	68	TRIB3
ENSECAG00000000608	0.49	0.512	0.839	0.344	0.666	1.264	0.854	1.542	1.633	1.554	2.042	0.552	1.101	0.971	0.77	0.905	16	16	25	11	22	37	38	46	58	47	62	16	35	32	29	29	CAPRIN2
ENSECAG00000000612	244.863	294.215	340.548	593.706	351.94	214.919	186.774	185.545	127.709	283.909	222.494	308.809	274.949	396.953	415.926	278.18	2107	2475	2834	5181	3080	1709	2306	1473	1240	2378	1836	2472	2393	3581	4337	2411	-
ENSECAG00000000614	4.01	2.879	3.673	2.316	4.289	11.784	6.129	7.452	5.313	4.839	5.784	3.946	4.199	3.643	4.295	4.069	74	52	63	44	78	194	160	120	106	85	99	70	78	75	90	73	SNX27
ENSECAG00000000616	4.732	0.061	0.87	0.175	0.059	0.065	0.083	0.192	0.053	0	0.373	0	0	2.96	0.049	0.059	79	1	14	3	1	1	2	3	1	0	6	0	0	52	1	1	BARX2
ENSECAG00000000619	0.793	0.613	1.685	0	1.013	3.179	1.192	3.951	1.675	2.106	1.855	0.746	0	0.858	2.197	0.298	13.61	10.33	27.86	0	17.72	50.35	29.43	63.38	32.45	35	30.67	12	0	15.5	45.9	5.17	-
ENSECAG00000000620	0	0	0	0	0	0	0	0.486	0	0.451	0	0	0	0	0	0	0	0	0	0	0	0	0	1.29	0	1.24	0	0	0	0	0	0	-
ENSECAG00000000621	23.061	20.68	29.888	19.484	24.026	21.172	32.514	18.922	25.569	21.285	24.257	19.645	19.77	20.953	24.737	19.716	386	340	482	334	410	327	783	296	483	345	391	308	336	369	504	334	HSF1
ENSECAG00000000622	23.858	36.99	20.279	32.094	31.684	20.78	44.321	29.831	12.302	22.894	20.463	19.484	23.88	28.752	29.922	17.7	426	649	349	587	577	342	1139	498	248	396	352	326	433	540	650	320	CDK18
ENSECAG00000000623	12.108	9.277	14.825	7.282	13.247	8.127	12.327	8.703	9.8	8.595	8.885	12.473	10.135	9.25	7.947	8.242	256	191	301	158	286	159	374	171	234	176	177	247	217	205	204	176	TCF3
ENSECAG00000000624	4.134	2.806	3.734	1.725	3.003	8.794	5.587	5.488	5.37	4.822	4.422	4.822	3.468	2.546	4.339	4.235	54	36	47	21	40	106	105	67	77	61	53	59	46	35	69	56	PTPN2
ENSECAG00000000625	0.037	0.038	0.154	0	0.036	0.356	0.129	0.195	0.323	0.151	0	0.079	0.108	0.071	0.06	0.073	1	1	4	0	1	9	5	5	10	4	0	2	3	2	2	2	LRCH2
ENSECAG00000000626	4.239	1.75	2.399	1.734	2.191	6.095	4.42	7.309	6.079	4.253	6.186	3.436	4.006	3.977	5.182	3.962	74	30	42	31	39	99	111	120	110	67	104	57	71	72	108	70	PDPK1
ENSECAG00000000627	0.358	0.807	0.4	0.175	1.654	2.216	0.355	2.68	0.747	1.267	2.786	0.873	0.327	0.462	0.567	1.618	14	31	16	7	66	80	20	98	33	48	105	32	13	19	27	65	PDZRN4
ENSECAG00000000628	0	0	0	0	0	0	0	0	0	0	0	0	0	0	0	0	0	0	0	0	0	0	0	0	0	0	0	0	0	0	0	0	-
ENSECAG00000000631	2.836	2.109	2.586	0.865	2.393	6.597	3.132	5.348	3.709	3.638	4.061	2.847	2.65	2.41	2.389	2.995	115	84	101	36	99	247	183	203	170	143	159	108	109	103	118	123	TPP2
ENSECAG00000000632	70.462	46.642	79.16	30.02	58.555	72.76	105.932	87.321	54.005	77.541	81.976	60.311	42.593	38.438	78.851	56.317	1815	1218	2026	819	1520	1692	3972	2040	1741	2002	2073	1537	1120	1046	2494	1502	ANO10
ENSECAG00000000633	0.624	2.117	1.187	0.609	0.918	0.225	0.506	0.222	1.382	0.84	0	0.333	0.717	1.285	0.598	0.925	6	20	11	6	9	2	7	2	15	8	0	3	7	13	7	9	ZWINT
ENSECAG00000000634	3.402	0.457	0.976	0.288	2.78	0.455	0.834	0.784	1.048	0.445	1.099	1.256	0.627	0.603	0.121	1.027	93.84	13.86	26.83	9.1	69.08	9.68	32.38	22.64	29.72	11.75	30.46	32.48	16.01	19.59	4.56	28.29	SMPDL3B
ENSECAG00000000637	8.116	1.983	2.542	1.934	3.92	2.123	2.25	1.517	5.68	2.713	2.154	2.157	1.333	2.411	1.708	1.42	213.83	56.37	67	51	104.48	53.41	90.09	42.98	165	68.94	56.95	52	40.38	74.95	55.61	37	CACNB1
ENSECAG00000000638	28.103	28.866	16.335	8.416	20.133	23.1	24.838	30.284	49.008	23.651	29.607	34.929	33.298	26.585	27.73	20.7	1295	1306	718	397	946	982	1646	1301	2546	1052	1311	1507	1546	1284	1553	965	SEL1L3
ENSECAG00000000639	0.403	0.137	0.296	0.113	0.202	0.202	0.125	0.404	0.406	0.278	0.181	0.354	0.14	0.33	0.23	0.215	20	9	18	8	13	6	12	22	25	17	8	15	6	20	9	11	PLXNB3
ENSECAG00000000641	4.883	1.622	3.308	2.811	2.823	6.908	5.145	5.06	4.145	4.671	4.43	2.799	4.404	4.299	4.054	4.164	95	31	62	56	56	124	144	92	91	88	83	51	87	88	96	82	PLAGL1
ENSECAG00000000642	24.008	15.798	14.167	10.192	14.744	24.898	24.29	37.18	43.329	21.744	35.108	24.067	24.795	19.101	25.011	16.863	591	373	334	257	365	562	877	859	1222	524	854	558	625	505	761	427	SFPQ
ENSECAG00000000643	5.441	3.498	3.864	3.551	4.269	8.565	7.384	8.027	6.851	6.535	7.998	4.555	5.104	5.634	7.175	5.921	190	120	130	127	152	276	371	262	270	221	269	149	181	207	305	209	ABCB7
ENSECAG00000000644	6.421	5.302	5.167	2.525	4.758	12.247	7.975	9.92	8.542	8.662	8.512	4.209	5.019	5.248	5.029	7.128	257	209	199	104	194	451	459	370	389	336	329	158	204	221	245	289	MAP7D3
ENSECAG00000000645	2.138	1.149	1.62	0.451	1.377	3.86	1.677	2.57	2.358	2.148	2.695	1.081	1.185	0.976	1.265	1.855	43	23	31	9	26	66	49	48	51	42	52	20	20	20	31	37	NR2C1
ENSECAG00000000647	0.05	0	0.052	0	0	0	0.035	0.054	0.045	0	0	0	0	0.048	0	0	1	0	1	0	0	0	1	1	1	0	0	0	0	1	0	0	-
ENSECAG00000000648	2.025	1.597	0.997	0.275	1.095	2.736	1.239	4.321	1.648	2.355	2.682	1.96	1.705	1.155	1.663	1.163	42	30	17	5	19	50	35	77	39	52	46	36	31	23	38	27	LCORL
ENSECAG00000000649	0.2	0	0	0	0	0	0.046	0	0	0	0	0.214	0	0	0	0	3	0	0	0	0	0	1	0	0	0	0	3	0	0	0	0	HTR1B
ENSECAG00000000650	21.673	10.532	10.127	5.03	10.068	17.496	23.412	18.773	11.96	14.698	12.04	13.421	9.987	11.215	9.758	12.29	295	142	131	68	155	244	502	265	204	215	175	190	147	178	172	188	NPL
ENSECAG00000000651	0	0	0	0	0	0	0	0	0	0	0	0	0	0	0	0	0	0	0	0	0	0	0	0	0	0	0	0	0	0	0	0	SPINK5
ENSECAG00000000655	10.09	7.708	6.798	5.56	7.023	10.333	7.322	10.867	18.835	9.218	12.844	12.503	10.365	11.624	9.641	10.041	97	75	63	52	72	91	106	100	201	87	121	115	99	118	118	99	BPGM
ENSECAG00000000657	0	0	0	0	0	0.036	0.047	0	0.03	0	0	0	0.033	0	0	0	0	0	0	0	0	1	2	0	1	0	0	0	1	0	0	0	CDCP2
ENSECAG00000000658	22.923	16.416	50.843	5.173	31.07	87.327	40.356	52.693	129.859	10.811	40.417	193.182	61.053	16.497	11.135	37.753	433	333	991	105	639	1602	1137	953	2898	200	804	3590	1237	340	281	713	GPNMB
ENSECAG00000000659	0	0	0	0	0	0	0.041	0	0	0	0	0.127	0	0	0	0	0	0	0	0	0	0	1	0	0	0	0	2	0	0	0	0	CHRNB4
ENSECAG00000000660	0	0	0.305	0	0	0	0	0	0	0	0	0	0	0	0	0	0	0	1	0	0	0	0	0	0	0	0	0	0	0	0	0	PROK2
ENSECAG00000000661	0	0	0	0	0	0	0	0	0	0	0	0	0	0	0	0	0	0	0	0	0	0	0	0	0	0	0	0	0	0	0	0	-
ENSECAG00000000662	0.066	0.152	0.086	0	0.073	0	0	0	0.408	0	0	0	0	0.071	0.061	0	1	2	1	0	1	0	0	0	7	0	0	0	0	1	1	0	HMGCLL1
ENSECAG00000000665	29.121	28.845	34.053	22.67	43.279	28.739	37.746	26.632	27.678	28.649	30.341	25.417	22.915	25.48	27.196	25.078	592	576	667	472	897	538	1104	506	635	564	594	484	473	545	673	516	TBC1D17
ENSECAG00000000666	0	0	0.058	0	0	0.03	0	0.03	0.074	0	0.029	0	0.028	0	0	0	0	0	2	0	0	1	0	1	3	0	1	0	1	0	0	0	CEP126
ENSECAG00000000671	2.707	1.247	2.254	1.088	1.639	1.267	2.748	1.728	3.615	2.53	1.966	1.605	1.481	1.641	1.477	1.211	50	22	39	20	30	21	71	29	74	44	34	27	27	31	33	22	LRRC27
ENSECAG00000000675	27.26	27.607	31.947	24.388	32.346	25.306	19.919	25.641	29.875	28.555	26.819	32.052	22.891	27.713	28.144	28.508	658	656	745.96	606	798	569	691	583	824	672	623	729	561	705	827	702	RMND5B
ENSECAG00000000678	41.229	35.933	51.428	37.262	48.138	35.026	45.623	42.003	55.132	35.148	45.111	38.302	33.107	32.599	42.641	38.293	691	586	820	625	809	547	1102	653	1032	564	726	596	544	562	846	646	NFYC
ENSECAG00000000679	0	0	0	0	0	0	0	0	0	0	0	0	0	0	0	0	0	0	0	0	0	0	0	0	0	0	0	0	0	0	0	0	PDX1
ENSECAG00000000680	28.636	23.197	16.299	36.078	28.087	17.019	13.483	22.074	18.553	20.986	18.225	28.27	35.784	34.825	15.936	21.6	93	74	51	120	93	51	63	67	68	66	57	86	118	119	63	71	-
ENSECAG00000000681	0	0	0	0	0	0	0	0	0	0	0	0	0	0	0	0	0	0	0	0	0	0	0	0	0	0	0	0	0	0	0	0	-
ENSECAG00000000682	132.835	158.177	195.022	260.069	165.689	169.484	120.12	121.825	153.435	171.642	135.12	176.543	214.596	222.229	167.449	222.145	784	917	1109	1572	997	923	1020	672	1022	981	768	976	1286	1380	1203	1327	NDUFB5
ENSECAG00000000683	0	0	0	0	0	0	0	0	0	0	0	0	0	0	0	0	0	0	0	0	0	0	0	0	0	0	0	0	0	0	0	0	-
ENSECAG00000000684	12.713	3.581	5.498	9.6	5.445	6.016	5.39	5.985	8.674	6.433	7.305	10.903	7.679	4.471	12.289	6.699	300	83	125	232	131	131	183	132	231	147	166	241	184	111	353	160	KDM8
ENSECAG00000000685	1743.46	2226.97	1756.83	668.388	1557.27	1660.03	3298.71	1862.46	3597.93	1777.23	1935.38	1958.65	1413.3	1157.28	1654.9	1383.45	16787	21062	16298	6591	15287	14737	45687	16750	39085	16571	17946	17665	13817	11724	19396	13482	B2M
ENSECAG00000000686	65.537	103.418	79.386	50.257	82.94	64.963	107.77	93.469	104.034	56.04	50.127	117.408	79.502	54.389	49.573	48.091	820	1271	957	644	1058	750	1940	1093	1469	679	604	1376	1010	716	755	609	LAPTM5
ENSECAG00000000689	5.644	2.9	3.915	1.879	3.7	12.838	6.276	6.826	6.002	5.167	6.98	3.862	3.049	4.317	3.921	4.259	74	37	49	25	49	156	118	85	88	65	88	47	41	59	62	56	PPP4R2
ENSECAG00000000690	6.793	7.173	8.802	4.779	9.435	11.248	7.624	10.022	8.262	9.542	13.231	6.576	8.685	7.218	7.175	11.464	161	167	201	116	228	246	260	222	221	219	302	146	209	180	207	275	MLH1
ENSECAG00000000691	11.861	8.475	8.753	4.325	7.96	28.972	16.562	19.832	17.289	13.078	14.393	7.911	14.658	12.342	10.776	12.889	257	140	212	118	188	379	492	296	423	290	334	216	297	228	286	266	WDR33
ENSECAG00000000693	0	0	0	0	0	0.349	0	0	0	0	0	0	0	0	0	0	0	0	0	0	0	2	0	0	0	0	0	0	0	0	0	0	VXN
ENSECAG00000000696	1.459	1.016	2.79	1.425	1.055	0.583	0.961	0.822	5.444	0.872	0.877	0.738	1.21	0.292	0.946	0.607	19	13	35	19	14	7	18	10	80	11	11	9	16	4	15	8	-
ENSECAG00000000697	38.666	23.582	47.122	30.478	57.645	25.914	29.817	27.853	26.733	32.571	46.708	20.046	26.309	25.056	55.959	30.786	278	166	323	223	418	170	308	186	215	226	321	136	192	188	482	224	BLVRB
ENSECAG00000000699	0	0	0.024	0	0.023	0	0	0	0	0	0	0	0	0	0	0	0	0	1	0	1	0	0	0	0	0	0	0	0	0	0	0	SLC6A1
ENSECAG00000000700	6.246	4.481	4.466	2.459	4.376	16.346	8.627	11.308	9.084	9.542	11.571	4.826	4.57	5.88	4.512	7.151	315	222	217	127	225	760	626	533	517	466	562	228	234	312	277	365	EPRS1
ENSECAG00000000701	238.006	267.313	462.64	213.969	131.466	365.808	207.256	79.411	251.326	342.502	117.063	480.959	228.19	238.657	117.49	123.572	19321	21306	36154	17779	10883	27386	24207	6026	23024	26917	9145	36537	18805	20379	11612	10155	FN1
ENSECAG00000000702	0.073	0	0.076	0.143	0	0.079	0	0	0.841	0	0	0	0	0	0	0	1	0	1	2	0	1	0	0	13	0	0	0	0	0	0	0	FATE1
ENSECAG00000000703	6.593	6.486	6.268	4.977	7.173	8.346	4.621	6.995	8.297	6.923	6.501	8.636	6.875	7.583	5.462	8.977	119	115	109	92	132	139	120	118	169	121	113	146	126	144	120	164	OXSM
ENSECAG00000000705	0.355	0	0.082	0.231	0	0.171	0.219	0.464	1.992	0.081	0.082	0	0	0	0.065	0	9	0	2	6	0	4	8	11	57	2	2	0	0	0	2	0	MARCHF10
ENSECAG00000000706	0	0	0	0	0.032	0.036	0.023	0	0	0	0	0.035	0	0	0	0	0	0	0	0	1	1	1	0	0	0	0	1	0	0	0	0	MEGF11
ENSECAG00000000708	30.959	21.896	25.261	11.516	23.959	38.822	28.212	36.694	42.182	29.188	36.358	30.395	22.178	24.651	25.347	29.637	271	178	227	110	210	302	358	301	421	252	314	249	200	219	270	261	SARNP
ENSECAG00000000709	0.134	0.027	0.056	0	0.105	0.116	0.093	0.029	0.119	0.111	0.167	0.029	0.053	0.051	0.11	0.079	5	1	2	0	4	4	5	1	5	4	6	1	2	2	5	3	-
ENSECAG00000000710	0.569	0.116	0.767	0.167	0.558	0.123	0.277	0.365	0.554	0.176	0.295	0.182	0.168	0.108	0.093	0.112	10	2	13	3	10	2	7	6	11	3	5	3	3	2	2	2	TMEM151B
ENSECAG00000000711	3.362	2.608	2.119	1.368	2.042	5.379	3.06	5.097	5.427	3.224	4.655	2.778	2.326	2.891	3.091	3.994	84	64	51	35	52	124	110	119	153	78	112	65	59	76	94	101	COIL
ENSECAG00000000712	23.731	22.705	19.289	22.613	17.668	23.24	16.693	24.168	26.095	22.439	31.174	26.556	29.286	28.262	23.254	29.379	83	78	65	81	63	75	84	79	103	76	105	87	104	104	99	104	SLIRP
ENSECAG00000000713	1.935	1.084	1.381	0.813	1.011	1.55	1.249	1.815	2.774	1.924	2.798	1.74	1.736	1.676	2.22	1.841	58	32	40	25	31	43	54	51	94	56	81	49	53	53	81	56	MDM1
ENSECAG00000000714	0	0	0	0	0	0	0	0	0	0	0	0	0	0	0	0	0	0	0	0	0	0	0	0	0	0	0	0	0	0	0	0	CALHM4
ENSECAG00000000715	6.09	4.6	5.76	2.448	4.761	6.606	6.181	5.201	7.086	6.765	4.522	7.446	5.247	4.534	3.551	6.129	124	91	113	50	92	124	181	97	157	123	88	142	104	93	88	120	LPXN
ENSECAG00000000716	100.455	91.552	124.447	95.231	115.455	75.59	118.707	82.138	101.58	80.029	93.987	92.883	73.878	78.938	86.01	76.281	687	615	820	667	805	477	1168	525	784	530	619	595	513	568	716	528	RAB11B
ENSECAG00000000718	40.033	36.411	20.195	16.568	33.386	48.451	36.264	58.054	45.331	35.412	50.854	33.518	31.022	38.338	36.644	42.967	788	704	383	334	670	880	1027	1068	1007	675	964	618	620	794	878	856	TAF15
ENSECAG00000000719	0.072	0	0	0	0	0.078	0	0	0.128	0	0.075	0	0.071	0	0	0.071	1	0	0	0	0	1	0	0	2	0	1	0	1	0	0	1	CA6
ENSECAG00000000721	0.948	0.655	0.632	0.628	0.332	0.367	1.032	0.324	2.82	0.35	0.352	0.398	0.367	0.643	0.473	0.702	28	19	18	19	10	10	44	9	94	10	10	11	11	20	17	21	MYCBPAP
ENSECAG00000000722	6.728	2.64	2.146	2.66	3.348	6.189	6.388	7.34	7.271	10.676	6.919	5.431	8.114	7.175	8.52	5.837	205	79	63	83	104	174	280	209	250	315	203	155	251	230	316	180	BTBD3
ENSECAG00000000723	10.532	13.271	13.283	18.114	17.251	9.799	15.081	16.68	11.123	9.969	8.898	16.625	13.932	16.809	11.327	14.111	80.68	99	98	141	135	69	165	118.93	95	74	65	118	108	133.9	106	109	MMAB
ENSECAG00000000725	7.229	4.064	5.104	2.328	4.938	13.988	6.688	11.473	10.827	8.614	12.534	5.448	4.037	5.332	6.643	5.719	296	162	202	98	206	530	391	440	500	342	495	210	167	229	331	239	ZMYND11
ENSECAG00000000726	3.133	1.506	2.709	2.549	3.841	2.452	3.085	3.166	3.47	3.864	4.247	3.716	1.114	2.895	5.791	3.439	36	17	30	30	45	26	51	34	45	43	47	40	13	35	81	40	HOXC9
ENSECAG00000000727	18.501	14.659	43.224	19.199	14.623	24.67	26.449	8.987	39.224	27.148	13.896	38.727	15.445	15.491	10.134	6.769	478	372	1058	508	385	588	983	217	1111	647	297	937	400	421	285	177	HTRA3
ENSECAG00000000728	1.908	1.088	1.687	0.78	1.522	3.141	1.598	3.585	3.115	1.905	3.29	2.174	1.201	2.234	2.107	2.497	61	34	52	24	48	91	73	107	112	59	101	64	39	74	81	78	PIGN
ENSECAG00000000730	45.879	54.231	65.514	53.215	62.517	53.392	81.112	53.042	69.028	49.285	53.076	46.679	41.243	54.726	36.679	31.031	149	173	205	177	207	160	379	161	253	155	166	142	136	187	145	102	S100A16
ENSECAG00000000731	7.631	4.301	23.053	13.971	14.569	13.734	5.872	13.268	19.319	8.724	6.367	3.055	3.489	4.403	10.299	7.001	56	31	163	105	109	93	62	91	160	62	45	21	26	34	92	52	C1H10orf82
ENSECAG00000000733	4.289	3.495	1.929	2.652	2.103	6.507	3.875	5.66	3.167	6.348	5.789	3.816	3.238	3.94	2.819	4.802	30	21	13	19	15	42	39	37	25	43	39	25	23	29	24	34	C8H18orf21
ENSECAG00000000734	0.593	0.906	0.923	0.579	0.582	0.643	0.824	0.635	1.576	0.612	0.308	1.266	3.212	0	1.218	0.586	2	3	3	2	2	2	4	2	6	2	1	4	11	0	5	2	HMGA1
ENSECAG00000000735	29.002	28.299	33.62	32.835	31.674	28.593	28.812	31.319	24.011	33.911	24.77	36.147	30.554	23.438	30.694	29.443	766	737	836	881	858	699	1095	774	721	846	635	896	804	642	984	790	MKNK1
ENSECAG00000000737	242.761	153.069	136.769	90.634	188.66	248.646	202.526	258.564	214.128	194.061	225.474	188.681	205.828	176.05	162.327	202.665	3515	2177	1908	1344	2785	3322	4219	3499	3499	2721	3144	2559	3026	2682	2861	2970	PRKAR1A
ENSECAG00000000738	1.631	0.714	1.066	0.433	0.725	2.344	0.6	1.57	1.124	1.31	1.955	1.097	1.012	1.493	0.893	1.437	27	11	17	6	10	34	14	23	21	21	31	17	17	26	18	22	CWC27
ENSECAG00000000740	0	0	0	0	0	0	0	0	0	0	0	0	0	0	0	0	0	0	0	0	0	0	0	0	0	0	0	0	0	0	0	0	-
ENSECAG00000000743	26.662	19.029	17.863	18.664	30.649	25.837	14.119	27.062	20.188	32.486	22.119	17.545	23.897	25.274	22.019	23.207	378	265	244	271	443	338	288	358	323	446	302	233	344	377	380	333	PRUNE1
ENSECAG00000000744	1.111	0.712	0.315	0.478	1.114	0.278	0.47	0.748	0.537	0.49	0.194	0.477	0.62	0.487	0.555	0.507	47	30	13	21	48	11	29	30	26	20	8	19	27	22	29	22	TBC1D2
ENSECAG00000000746	1.05	1.316	1.09	0.552	2.733	1.926	0.561	1.944	1.789	2.002	1.593	2.371	0.875	1.305	1.327	1.157	26	32	26	14	69	44	20	45	50	48	38	55	22	34	40	29	KIF3C
ENSECAG00000000748	0	0	0	0	0	0	0	0	0	0	0	0	0	0	0	0	0	0	0	0	0	0	0	0	0	0	0	0	0	0	0	0	CLRN1
ENSECAG00000000749	14.424	16.71	9.451	12.552	12.271	30.683	10.371	23.579	10.374	19.359	21.811	15.235	16.153	22.036	12.855	25.478	377	429	238	336	327	740	390	576	306	490	549	373	428	606	409	674	DLD
ENSECAG00000000751	1.016	0.246	0.701	0.276	0.556	0.806	0.29	0.684	0.432	0.306	0.411	0.327	0.302	0.319	0.305	0.364	43	10	9	12	24	31	17	27	9	12	16	13	9	14	15	15	NEDD4L
ENSECAG00000000752	4.741	0.053	0	0.147	0	0	0.104	0.112	0.266	0.054	0.054	0	0.103	0.953	0	0	98	1	0	3	0	0	3	2	6	1	1	0	2	20	0	0	EHF
ENSECAG00000000753	23.136	12.865	20.152	11.622	17.818	47.161	25.282	39.385	34.061	25.914	33.31	18.617	21.64	18.755	23.793	23.101	613	401	574	344	463	1049	1061	893	1009	687	817	523	589	515	867	600	TTC17
ENSECAG00000000755	0.256	0.122	0.28	0.046	0.189	0.505	0.15	0.411	0.466	0.508	0.442	0.156	0.113	0.164	0.199	0.233	38	18	40	7	29	70	32	57	79	73	64	22	17	26	36	35	SACS
ENSECAG00000000758	0.039	0.44	1.876	0.23	0.848	0.468	0.847	1.387	3.758	0.446	2.081	0.461	0.462	0.299	0.484	0.621	1	11	46	6	22	11	31	33	108	11	51	11	12	8	15	16	CAPN11
ENSECAG00000000759	8.027	6.254	5.312	5.06	7.256	13.328	7.656	17.485	7.123	7.829	12.632	4.765	6.617	10.49	8.737	10.473	116	94	67	83	98	204	181	273	132	119	198	69	104	181	179	175	RPRD1A
ENSECAG00000000762	2.722	1.712	1.329	1.094	1.649	6.42	3.339	2.741	3.76	2.232	2.993	1.795	1.813	2.435	3.223	1.74	34	21	16	14	21	74	60	32	53	27	36	21	23	32	49	22	DDI2
ENSECAG00000000763	15.506	10.385	12.816	9.559	12.235	8.488	18.965	11.252	11.865	21.002	16.954	8.26	20.062	6.123	14.736	13.043	491	323	391	310	395	248	864	333	424	644	517	245	645	204	568	418	CSRNP1
ENSECAG00000000764	0.063	0	0	0.031	0	0	0	0	0	0	0	0	0	0	0	0	2	0	0	1	0	0	0	0	0	0	0	0	0	0	0	0	WDR63
ENSECAG00000000767	1.668	0.382	0.677	0.292	0.528	1.925	2.656	1.777	1.787	0.9	1.21	0.78	0.702	0.628	0.661	0.491	77	19	33	15	25	82	195	76	90	41	59	37	34	30	39	24	SLC4A7
ENSECAG00000000769	0.353	0	0	0.172	0	0	0	0	5.477	0	0	0.566	0.174	0	0	0.349	2	0	0	1	0	0	0	0	35	0	0	3	1	0	0	2	MS4A13
ENSECAG00000000770	12.534	19.491	12.92	13.58	12.631	8.002	15.932	10.564	8.368	12.5	11.589	18.973	16.403	13.545	10.72	10.603	146	223	145	162	150	86	267	115	110	141	130	207	194	166	152	125	SLC35C1
ENSECAG00000000771	0.151	0.359	0.198	0.133	0.265	0.047	0.183	0.108	0.096	0.104	0.067	0.329	0.225	0.144	0	0.064	3	7	5	3	5	1	6	2	2	2	1	7	6	3	0	1	TP73
ENSECAG00000000773	3.719	4.376	5.364	2.122	3.837	2.041	4.398	3.411	6.377	3.092	3.762	3.558	3.33	3.351	3.651	2.338	77	89	107	45	81	39	131	66	149	62	75	69	70	73	92	49	GGT7
ENSECAG00000000774	0.328	0.083	0	0.64	0	0.355	0.285	0.088	0	0.085	0.17	0	0.081	0.078	0.404	0.324	4	1	0	8	0	4	5	1	0	1	2	0	1	1	6	4	-
ENSECAG00000000775	2.125	2.163	1.418	0.593	1.34	1.068	4.536	1.687	1.076	1.097	0.63	5.995	1.345	1.511	1.496	0.9	14	14	9	4	9	7	43	11	8	7	4	37	9	11	12	6	-
ENSECAG00000000778	0.061	0	0	0	0	0	0.043	0	0	0	0	0	0	0	0	0	1	0	0	0	0	0	1	0	0	0	0	0	0	0	0	0	-
ENSECAG00000000779	0	0	0	0	0.059	0	0.042	0	0.027	0.031	0.031	0.129	0	0	0	0.03	0	0	0	0	2	0	2	0	1	1	1	4	0	0	0	1	SERPINB12
ENSECAG00000000780	9.956	4.988	5.167	3.865	6.882	17.374	13.24	15.182	8.162	12.264	12.414	8.913	8.608	9.686	16.261	10.456	254	125	127	101	179	409	486	362	235	303	305	213	223	260	505	270	KCTD3
ENSECAG00000000781	0.588	0.272	0.555	0.522	1.206	0.174	0.632	0.801	0.474	0.718	0.999	0.571	0.948	1.067	0.791	0.37	11	5	10	10	23	3	17	14	10	13	18	10	18	21	18	7	ANKLE1
ENSECAG00000000782	43.873	36.279	24.773	20.033	36.639	83.239	36.991	82.504	70.576	50.018	87.486	41.566	42.695	56.27	41.581	57.272	955	780	520	477	829	1665	1210	1728	1807	1116	1928	879	956	1343	1114	1289	HNRNPA2B1
ENSECAG00000000783	0	0	0	0	0	0	0.016	0	0	0	0	0.048	0	0	0	0	0	0	0	0	0	0	1	0	0	0	0	2	0	0	0	0	DUSP27
ENSECAG00000000784	0.351	0	0	0	0	0	0	0	0	0	0	0	0	0	0	0	12	0	0	0	0	0	0	0	0	0	0	0	0	0	0	0	ESRP1
ENSECAG00000000787	2.116	1.096	1.098	3.025	1.482	3.542	2.035	2.244	4.051	4.156	0.726	1.432	4.763	3.663	1.645	1.456	112	57	56	164	80	173	155	111	242	213	37	71	256	204	106	78	ADAMTS16
ENSECAG00000000788	0	0.077	0.079	0	0	0	0	0	0	0	0	0	0	0	0	0	0	1	1	0	0	0	0	0	0	0	0	0	0	0	0	0	MS4A8
ENSECAG00000000789	18.625	17.86	21.014	16.778	21.804	19.534	17.664	17.292	11.712	14.456	15.347	19.82	19.231	18.958	17.028	16.265	310	292	337	286	370	300	423	269	220	233	246	309	325	332	345	274	SH3BP5L
ENSECAG00000000790	0	0	0	0	0	0	0	0	0	0	0	0	0	0	0	0	0	0	0	0	0	0	0	0	0	0	0	0	0	0	0	0	CXCL17
ENSECAG00000000791	98.142	73.266	116.72	73.289	155.094	94.502	92.441	86.487	124.655	95.188	170.687	51	102.917	109.872	81.392	99.682	2951	2226	3422	2257	4692	2574	3929	2470	4709	2775	5056	1428	3136	3591	2968	3084	DMTN
ENSECAG00000000792	18.748	10.497	11.563	7.418	10.236	9.969	14.948	13.676	22.868	15.968	15.712	16.471	13.052	11.433	14.269	13.478	234	122	139	91	128	115	268	160	322	189	187	187	164	148	218	167	LUC7L
ENSECAG00000000794	0.774	0.098	0.402	0	0.095	0.524	0.403	0.518	0.943	0.4	0.402	0.93	0.381	0.276	0.318	0	8	1	4	0	1	5	6	5	11	4	4	9	4	3	4	0	EMB
ENSECAG00000000795	4.248	4.669	5.161	5.562	4.877	7.187	3.523	7.438	3.695	7.478	7.891	5.308	6.038	10.737	8.963	11.018	88	95	103	118	103	138	105	144	87	150	158	103	127	234	226	231	ADHFE1
ENSECAG00000000796	48.599	83.209	38.711	31.481	47.844	59.696	43.495	85.096	79.222	76.969	85.92	70.047	93.327	79.152	55.954	96.858	817	1374	627	542	820	926	1052	1337	1503	1253	1391	1103	1593	1400	1145	1648	CETN2
ENSECAG00000000797	130.146	93.5	133.267	73.334	112.878	77.77	96.64	70.726	95.981	77.137	90.185	127.116	67.105	61.185	114.059	97.734	4476	3158	4415	2583	3958	2468	4782	2273	3725	2569	2987	4095	2343	2214	4775	3402	SUN2
ENSECAG00000000799	0.12	0	0	0.058	0	0	0	0	0.849	0	0	0	0	0	0.049	0	2	0	0	1	0	0	0	0	16	0	0	0	0	0	1	0	-
ENSECAG00000000800	2.691	1.005	1.303	0.263	1.144	4.861	2.182	1.92	2.384	2.408	3.539	0.862	1.06	1.705	0.958	2.038	30	11	14	3	13	50	35	20	30	26	38	9	12	20	13	23	-
ENSECAG00000000803	0	0	0	0	0	0	0	0	0	0	0	0	0	0	0	0	0	0	0	0	0	0	0	0	0	0	0	0	0	0	0	0	-
ENSECAG00000000808	0.393	0	0.082	0	0.077	0.341	0	0.252	0.906	0	0.163	0	0	0	0.065	0.078	5	0	1	0	1	4	0	3	13	0	2	0	0	0	1	1	TCTEX1D1
ENSECAG00000000809	188.34	169.141	255.227	230.237	236.057	170.08	212.881	175.6	240.2	178.724	185.244	197.546	150.905	159.67	224.969	180.989	4564	4026	5959	5714	5832	3803	7422	3977	6569	4194	4323	4484	3713	4071	6636	4439	QARS1
ENSECAG00000000811	28.706	23.494	37.781	26.382	30.551	31.519	33.774	22.887	33.405	22.668	25.327	30.045	24.947	23.537	25.742	30.033	152.99	122.99	194	144	166	155	258.97	114	200.92	116.99	129.99	149.99	135	131.98	167	162	TIMM10B
ENSECAG00000000813	0	0	0	0	0.047	0	0	0	0.043	0	0	0	0	0	0	0	0	0	0	0	3	0	0	0	3	0	0	0	0	0	0	0	SCN5A
ENSECAG00000000815	0	0	0	0	0	0.123	0	0	0	0	0	0	0	0	0	0.056	0	0	0	0	0	2	0	0	0	0	0	0	0	0	0	1	GRK1
ENSECAG00000000816	7.959	2.192	3.177	0.563	3.598	3.534	6.073	2.425	1.176	3.873	3.906	6.133	0.907	0.823	1.528	1.873	194	54	76	14	89	80	212	55	34	91	93	142	25	21	46	46	AMPD3
ENSECAG00000000817	95.29	81.219	64.611	54.487	72.33	113.921	107.564	121.347	105.905	89.738	115.138	83.28	104.639	97.844	98.069	102.446	1168	978	763	684	904	1288	1897	1390	1465	1065	1359	956	1302	1262	1463	1271	NAP1L4
ENSECAG00000000820	0	0	0	0	0	0	0	0	0	0	0	0	0	0	0	0	0	0	0	0	0	0	0	0	0	0	0	0	0	0	0	0	-
ENSECAG00000000822	0	0	0	0	0	0	0	0	0	0.197	0	0	0	0	0.078	0	0	0	0	0	0	0	0	0	0	2	0	0	0	0	1	0	OR52W1
ENSECAG00000000823	2.416	1.343	2.201	1.158	1.93	4.155	2.492	4.117	3.473	4.462	4.352	2.892	1.47	3.062	2.832	2.812	52	28	44	26	42	81	75	82	83	89	87	56	31	66	74	58	ATG4C
ENSECAG00000000825	1.495	0	0	0	0.526	0	0	0	0	0	0.078	0	0	0	0.123	0	20.03	0	0	0	7.18	0	0	0	0	0	1	0	0	0	2	0	-
ENSECAG00000000827	0.887	0.493	0.167	0.788	0	0	0	0.086	10.149	0.083	0.168	0	0	0	0	0	11	6	2	10	0	0	0	1	142	1	2	0	0	0	0	0	TEX44
ENSECAG00000000831	0	0	0	0	0	0	0.03	0.05	0	0	0	0	0	0.04	0.104	0.05	0	0	0	0	0	0	1.02	1.11	0	0	0	0	0	1	3	1.2	-
ENSECAG00000000834	3.188	2.623	2.727	1.336	1.325	9.321	4.335	6.145	4.494	3.781	3.784	3.178	2.18	3.017	2.617	3.944	71	60	63	32	33	194	147	131	122	82	86	69	51	73	73	93	LARP7
ENSECAG00000000835	0	0	0	0	0	0	0	0	0	0	0	0	0	0	0	0	0	0	0	0	0	0	0	0	0	0	0	0	0	0	0	0	CCDC152
ENSECAG00000000836	23.765	28.588	33.702	17.035	28.51	17.123	31.801	19.33	27.482	21.579	19.355	25.644	18.65	20.266	20.352	21.359	613	724	837	450	749	408	1181	466	800	539	481	620	487	550	639	558	FES
ENSECAG00000000840	0	0	0	0	0	0	0	0	0	0	0	0	0	0	0	0	0	0	0	0	0	0	0	0	0	0	0	0	0	0	0	0	NPPC
ENSECAG00000000841	2.644	2.691	1.864	1.461	2.397	2.541	2.67	2.668	8.486	1.906	2.331	2.503	2.456	3.366	1.107	3.253	53	53	36	30	49	47	77	50	192	37	45	47	50	71.01	27.01	66	HSPA1L
ENSECAG00000000843	0.127	0.13	0.33	0.124	0.437	0.069	0.133	0.204	0.621	0	0.198	0.068	0	0	0.209	0.063	2	2	5	2	7	1	3	3	11	0	3	1	0	0	4	1	FOXC2
ENSECAG00000000847	0.746	0.069	0.128	0.18	0	0.073	0.342	0.198	0	0.14	0.32	0.072	0.334	0.064	0.111	0.067	11	1	2	3	0	1	8	3	0	2	5	1	5	1	2	1	SLC16A9
ENSECAG00000000851	0	0	0	0	0	0	0	0	0	0	0	0	0	0	0	0	0	0	0	0	0	0	0	0	0	0	0	0	0	0	0	0	-
ENSECAG00000000852	0.148	0.221	0.838	0.381	0.358	0.598	0.315	0.415	0.9	0.211	0.718	0.497	0.328	0.381	0.609	0.373	5	7	28	13	12	19	15	13	31	7	22	16	11	14	25	13	SGIP1
ENSECAG00000000855	1.281	1.247	1.272	0.381	1.857	4.949	2.013	3.814	2.615	2.07	2.429	1.13	1.262	1.059	1.967	0.935	23	22	22	7	34	82	52	64	53	36	42	19	23	20	43	17	TRIM23
ENSECAG00000000857	133.833	92.947	145.032	135.731	155.144	106.13	112.805	138.092	188.665	175.781	158.955	91.684	97.005	116.593	97.391	131.431	1655	1129	1728	1719	1956	1211	2007	1596	2633	2105	1893	1062	1218	1517	1466	1645	CAVIN3
ENSECAG00000000859	33.535	41.838	31.852	24.58	40.658	44.441	38.023	45.589	34.129	42.254	37.963	43.779	38.284	34.071	31.934	38.582	377	462	345	283	466	461	615	479	433	460	411	461	437	403	437	439	HEXIM1
ENSECAG00000000860	83.275	57.649	149.579	54.03	55.485	100.694	92.812	52.73	157.592	90.023	91.803	111.198	80.235	63.689	48.263	45.659	2903	1974	5024	1929	1972	3239	4655	1718	6200	3039	3082	3631	2840	2336	2048	1611	CSF1R
ENSECAG00000000861	41.499	40.784	26.987	44.935	39.469	52.31	31.314	43.043	39.882	48.893	57.686	40.375	65.987	68.746	48.657	61.926	334	324	210	374	328	385	365	329	360	380	447	306	543	584	478	512	CHCHD3
ENSECAG00000000862	0.093	0	0	0	0	0	0	0	0	0	0	0	0	0	0	0	1	0	0	0	0	0	0	0	0	0	0	0	0	0	0	0	HS3ST6
ENSECAG00000000863	0.371	0.454	0.231	0.109	0.182	0.765	0.258	0.318	0.658	0.537	0.54	0.515	0.11	0.847	0.214	0.954	10	12	6	3	5	19	10	8	20	14	14	13	3	24	7	26	SULT1B1
ENSECAG00000000864	2.662	2.65	1.903	2.368	2.321	1.923	1.192	0.886	9.225	2.505	1.474	1.137	0.699	0.787	1.604	1.87	45	44	31	41	40	30	29	14	176	41	24	18	12	14	33	32	C13H16orf71
ENSECAG00000000866	0	0	0	0	0	0	0	0	0	0	0	0	0	0	0	0	0	0	0	0	0	0	0	0	0	0	0	0	0	0	0	0	P19
ENSECAG00000000869	122.707	104.947	136.344	114.166	105.451	100.158	96.666	99.89	120.472	113.243	105.017	104.609	117.403	115.129	112.025	110.01	395	299	405	341	333	280	447	280	417	341	322	301	364	379	426	348	RPL26L1
ENSECAG00000000870	5.079	2.534	2.635	2.479	3.553	11.109	7.234	7.295	8.75	7.824	7.178	2.108	4.818	3.888	4.555	5.657	36	18	18	18	26	73	75	49	70	54	49	14	35	29	40	41	TVP23C
ENSECAG00000000872	8.48	4.366	5.329	3.031	6.585	16.059	8.416	14.745	14.421	9.321	15.447	5.871	7.047	8.209	9.055	8.708	235	119	142	86	186	411	336	381	450	250	412	152	198	239	305	244	TOR1AIP1
ENSECAG00000000873	0	0	0	0	0	0	0	0	0	0	0	0	0	0	0	0	0	0	0	0	0	0	0	0	0	0	0	0	0	0	0	0	-
ENSECAG00000000874	27.055	25.832	109.07	3.731	56.372	21.121	41.062	30.911	138.354	8.129	23.253	35.901	12.344	10.387	18.522	27.939	354	332	1375	50	752	255	773	378	2043	103	293	440	164	143	295	370	ACKR1
ENSECAG00000000875	0.521	0.871	0.579	0.254	1.241	0.565	0.517	1.194	0.923	0.653	0.58	0.516	0.147	0.212	0.458	0.846	14	23	15	7	34	14	20	30	28	17	15	13	4	6	15	23	FOXL1
ENSECAG00000000878	0	0.167	0.075	0	0	0	0	0	0.292	0	0	0.1	0.092	0	0.114	0	0	1.75	0.77	0	0	0	0	0	3.51	0	0	1	1	0	1.48	0	-
ENSECAG00000000879	2.482	2.798	2.423	0.577	2.493	7.59	1.068	13.343	5.08	3.631	16.846	3.344	1.921	2.5	2.5	4.058	84	93	79	20	86	237	52	422	194	119	549	106	66	89	103	139	CAB39L
ENSECAG00000000880	1.884	1.438	4.155	2.529	4.157	2.041	1.309	1.764	3.13	4.863	2.69	3.519	0.464	2.686	3.288	1.396	8	6	17	11	18	8	8	7	15	20	11	14	2	12	17	6	SPATA33
ENSECAG00000000882	0	0	0	0	0	0	0	0	0	0	0	0	0	0	0	0	0	0	0	0	0	0	0	0	0	0	0	0	0	0	0	0	OR5R1
ENSECAG00000000883	1.285	0.274	0.759	0.42	0.811	2.069	1.257	1.643	2.252	1.192	1.991	0.679	0.848	1.03	0.885	1.075	66	14	38	21	43	99	94	79	131	60	99	32	43	56	56	56	-
ENSECAG00000000887	3.362	3.873	4.866	0.864	3.124	2.205	3.689	2.461	4.076	2.192	2.113	4.344	2.178	1.766	1.817	2.185	38	43	53	10	36	23	60	26	52	24	23	46	25	21	25	25	ARL4C
ENSECAG00000000889	1.946	2.052	1.948	1.018	2.455	6.102	3.672	4.611	3.819	3.446	4.187	2.152	1.78	2.643	1.999	1.854	28	29	27	15	36	81	76	62	62	48	58	29	26	40	35	27	ZNF322
ENSECAG00000000891	1.332	1.19	1.298	0.504	1.467	2.741	1.625	2.589	2.554	2.387	2.993	1.161	1.821	1.111	1.363	1.612	49	43	46	19	55	93	86	89	106	85	106	40	68	43	61	60	LATS1
ENSECAG00000000893	13.651	17.279	16.412	7.38	11.851	17.792	24.309	12.644	16.979	12.129	19.993	13.297	10.547	10.34	10.342	9.496	246	312	283	130	206	260	610	217	357	252	325	257	174	199.89	205	143	-
ENSECAG00000000896	2.299	3.853	0.748	5.162	0.53	0.781	0.334	0.579	0.054	0.993	0.374	3.812	8.224	10.907	0.148	3.443	38.27	63	12	88	9	12	8	9	1.01	16	6	59.43	138.99	191	3	58	ALDH3B2
ENSECAG00000000897	1.261	1.926	1.053	0.428	0.672	1.426	0.838	1.291	1.676	1.048	2.932	2.166	0.864	0.938	0.991	1.056	46	69	37	16	25	48	44	44	69	37	103	74	32	36	44	39	ITGAE
ENSECAG00000000898	15.473	17.26	23.461	14.32	14.913	21.289	19.826	13.821	6.557	13.894	12.295	15.226	10.999	12.66	14.922	11.167	115	126	168	109	113	146	212	96	55	100	88	106	83	99	135	84	NAA40
ENSECAG00000000901	12.622	11.226	8.511	4.215	7.85	12.569	14.274	14.05	19.45	9.077	11.948	8.274	13.277	12.964	11.05	10.702	504	440	327	172	319	461	820	524	876	351	459	309	538	544	536	432	LUZP1
ENSECAG00000000903	7.281	16.119	3.409	9.223	5.853	8.394	4.493	10.988	4.85	8.689	6.03	7.321	8.432	11.477	7.119	18.978	297	620	135	384	233	316	263	408	227	342	228	274	347	487	346	754	RASGRF2
ENSECAG00000000906	52.92	50.563	44.203	42.278	50.863	44.217	70.25	44.717	69.501	47.483	46.696	56.947	55.401	53.526	48.457	50.181	1314	1233	1056	1074	1293	1014	2504	1039	1948	1140	1120	1322	1393	1398	1466	1260	RGL2
ENSECAG00000000909	0.588	0.305	0.303	0.163	0.568	0.675	0.171	0.547	0.652	0.499	0.675	0.416	0.193	0.24	0.171	0.352	31	11	15	8	25	33	13	20	39	26	35	19	10	13	11	14	CSPP1
ENSECAG00000000910	321.739	616.972	352.245	198.427	310.05	184.725	1960.14	160.03	239.039	165.383	125.232	265.351	170.442	129.953	138.446	131.361	2657.75	4996	2798.69	1682	2621	1418	23170.5	1225	2280	1310	1018	2010	1434	1147	1376	1106	-
ENSECAG00000000915	0	0	0	0	0	0	0	0	0	0	0	0	0	0	0	0	0	0	0	0	0	0	0	0	0	0	0	0	0	0	0	0	MS4A15
ENSECAG00000000916	7.66	6.834	9.672	5.937	9.256	7.275	10.319	7.731	7.907	7.706	8.938	6.492	6.728	6.417	7.396	7.334	194	170	236	154	239	170	376	183	226	189	218	154	173	171	228	188	BAHD1
ENSECAG00000000918	1.689	0.434	3.071	1.275	2.297	0.413	1.344	0.792	0.139	0.301	0.631	2.952	0.243	0.385	4.398	0.746	79	19	141	61	109	17	89	33	7	13	28	126	11	19	246	36	RORC
ENSECAG00000000922	0.164	0	0.255	0	0.08	0.089	0.028	0.394	0.072	0	0	0.131	0.04	0.117	0.034	0.04	4	0	6	0	2	2	1	9	2	0	0	3	1	3	1	1	ASIC2
ENSECAG00000000924	0.14	0	0	0	0	0	0	0	0	0	0	0.075	0	0	0	0	2	0	0	0	0	0	0	0	0	0	0	1	0	0	0	0	GABRA2
ENSECAG00000000925	2.885	2.715	3.162	2.397	5.031	4.843	2.357	0.463	4.011	3.4	2.949	3.409	3.056	1.857	3.129	2.501	20	19	23	18	38	36	24	3	33	25	21	23	22	14	29	18	NEIL1
ENSECAG00000000927	0.402	0.379	0.144	0.735	0.745	0.343	0.346	0.155	1.76	0.458	0.745	0.362	0.857	0	0.651	0	7.59	7.02	2.62	14.19	14.33	5.97	9.39	2.73	37.46	8.36	13.53	6.39	16.41	0	14.94	0	-
ENSECAG00000000928	0.074	0.079	0.153	0.144	0.433	0.558	0.409	0.788	0.065	0.152	0.688	0.079	0.145	0.07	0	0.218	1	1.06	2	2	6	7	8	10	1	2	9	1	2	1	0	3	-
ENSECAG00000000931	6.729	11.221	11.32	4.532	11.608	4.401	5.564	5.462	6.374	7.069	5.181	5.946	4.571	4.852	3.145	3.898	58	95	94	40	102	35	69	44	62	59	43	48	40	44	33	34	TMEM119
ENSECAG00000000932	2.065	1.262	0.551	1.152	1.621	0.959	0.861	3.283	1.203	0.853	2.635	1.575	0.756	2.86	1.697	2.915	35	21	9	20	28	15	21	52	23	14	43	25	13	51	35	50	HOXC8
ENSECAG00000000933	40.979	44.361	48.256	70.155	51.807	48.805	41.559	45.177	41.724	47.342	44.068	42.941	61.977	64.126	51.164	61.801	758	806	860	1329	977	833	1106	781	871	848	785	744	1164	1248	1152	1157	MRPS15
ENSECAG00000000934	8.946	6.286	3.591	5.886	9.882	17.168	9.98	21.624	6.334	7.226	11.325	5.938	7.055	8.375	9.105	8.818	630	434	243	423	708	1120	1011	1430	503	492	772	391	511	623	780	628	PCNX1
ENSECAG00000000938	0.564	0.689	0.234	0.33	0	0	0	0	5.995	0	0	0	0	0	0	0	5	6	2	3	0	0	0	0	60	0	0	0	0	0	0	0	-
ENSECAG00000000939	614.288	796.415	214.424	483.345	601.744	564.676	281.611	729.818	168.393	670.254	535.938	480.164	658.394	835.848	534.225	734.348	8498	10822	2858	6848	8487	7208	5605	9436	2629	8979	7140	6222	9248	12166	8996	10282	FAH
ENSECAG00000000940	11.391	21.753	25.389	15.88	13.304	12.31	19.107	19.163	22.959	12.749	20.615	11.142	11.997	17.992	12.252	11.385	346	649	743	494	412	345	835	544	787	375	603	317	370	575	453	350	CRY2
ENSECAG00000000941	0.232	0.315	0.08	0.453	0	0.168	0.054	0.248	0.754	0.16	0.241	0.578	0.533	0.809	0.064	0.459	3	4	1	6	0	2	1	3	11	2	3	7	7	11	1	6	FAM187A
ENSECAG00000000942	172.288	127.172	440.864	68.996	275.244	365.881	326.261	215.397	267.96	382.247	257.406	121.209	159.604	162.659	93.417	181.207	1953	1416	4815	801	3181	3827	5321	2282	3428	4196	2810	1287	1837	1940	1289	2079	ACKR3
ENSECAG00000000943	25.299	29.654	42.439	14.955	62.64	13.338	15.065	13.974	21.084	22.877	23.643	23.578	21.886	36.393	9.325	29.996	370	426	598	224	934	180	317	191	348	324	333	323	325	560	166	444	PTGES
ENSECAG00000000947	2.259	0.358	3.79	0.514	2.261	1.885	2.546	1.873	1.385	1.248	0.896	2.222	0.687	1.856	0.713	1.024	13.12	2.04	21.21	3.06	13.39	10.1	21.28	10.17	9.08	7.02	5.01	12.09	4.05	11.34	5.04	6.02	-
ENSECAG00000000949	0.405	0.165	0.337	0	0.239	0.176	0.056	0	0.359	0	0	0.087	0	0	0	0	5	2	4	0	3	2	1	0	5	0	0	1	0	0	0	0	GPR84
ENSECAG00000000951	0.585	0	0.167	0.078	0.03	1.062	0.516	1.024	0.027	0	0.139	0	0.105	0	0.129	0.132	22	0	6	3	1	37	28	36	1	0	5	0	4	0	6	5	SCUBE1
ENSECAG00000000953	156.808	184.902	544.035	118.614	334.583	159.225	339.527	288.194	342.821	203.268	171.258	417.66	194.787	184.939	114.67	203.914	4521	5225	15069	3502	9827	4221	14006	7760	11130	5647	4737	11209	5663	5631	4030	5954	MMP2
ENSECAG00000000954	164.771	136.701	173.522	91.712	146.781	127.518	191.105	148.119	171.825	160.478	150.505	167.394	156.721	139.076	164.748	110.753	5449	4440	5528	3106	4947	3891	9092	4578	6412	5138	4792	5184	5261	4838	6630	3707	NPR1
ENSECAG00000000960	0.216	0.073	0	0	0	0	0.15	0	0.064	0	0.075	0.23	0	0.068	0.059	0	3	1	0	0	0	0	3	0	1	0	1	3	0	1	1	0	PNMA5
ENSECAG00000000962	0.065	0	0.202	0	0	0	0	0.069	0.172	0.134	0.202	0.138	0.128	0.123	0.107	0	1	0	3	0	0	0	0	1	3	2	3	2	2	2	2	0	TMEM145
ENSECAG00000000963	10.808	9.78	12.464	10.162	13.742	9.978	7.79	5.14	5.675	13.227	5.819	11.538	12.615	9.594	10.943	6.842	27	24	30	26	35	23	28	12	16	32	14	27	32	24	32	16	CMC2
ENSECAG00000000964	0.405	0.825	1.262	0.396	1.193	0.439	1.409	0	1.078	0.837	1.263	1.731	0.798	0	0.666	0.4	1	2	3	1	3	1	5	0	3	2	3	4	2	0	2	1	CAMK2N1
ENSECAG00000000965	3.431	1.832	1.78	1.29	2.275	5.821	2.834	4.468	3.663	3.455	4.555	2.747	2.16	2.392	2.76	3.084	244	128	122	94	165	382	290	297	294	238	312	183	156	179	239	222	ATG2B
ENSECAG00000000966	0.044	0.158	0.321	0.043	0.412	0.072	0.108	0.142	0.45	0.114	0.046	0.094	0.109	0.231	0.091	0.066	2	7.01	14	2	19	3	7	6	23	5	2	4	5	11	5	3	-
ENSECAG00000000967	0	0	0.162	0	0	0.169	0.217	0	0	0	0	0	0	0.148	0	0	0	0	1	0	0	1	2	0	0	0	0	0	0	1	0	0	LTA
ENSECAG00000000968	27.61	48.458	28.927	18.216	30.782	18.895	149.68	13.245	21.783	14.404	13.397	30.154	15.283	14.417	11.888	14.298	158.36	273	159.85	107	180	100	1235.14	71	141	80	74	162	89	87	83	83	-
ENSECAG00000000971	1.549	1.225	1.142	0.55	0.979	3.135	1.317	2.803	2.26	1.427	2.461	1.175	0.689	0.973	1.556	1.088	60	47	43	22	39	113	74	102	99	54	92	43	27	40	74	43	SUCO
ENSECAG00000000972	0.301	0.029	0.378	0.021	0.185	0.114	0.029	0.052	0.317	0.014	0.065	0.022	0.034	0.053	0.006	0.048	43	4	52	3	27	15	6	7	51	2	9	3	5	8	1	7	PKHD1L1
ENSECAG00000000973	0	0	0	0	0	0	0.026	0	0	0	0	0	0	0	0	0	0	0	0	0	0	0	1	0	0	0	0	0	0	0	0	0	FSTL5
ENSECAG00000000974	34.427	32.172	30.652	19.847	31.05	28.036	68.852	26.162	31.102	24.779	24.726	27.361	20.166	20.563	28.687	20.864	1385	1273	1187	819	1273	1039	3979	984	1418	971	958	1034	828	868	1413	861	ADAR
ENSECAG00000000977	0	0	0	0	0	0	0	0	0	0	0	0	0	0	0	0	0	0	0	0	0	0	0	0	0	0	0	0	0	0	0	0	S100Z
ENSECAG00000000980	0	0	0	0	0	0	0	0	0.308	0	0	0	0	0.165	0	0.257	0	0	0	0	0	0	0	0	4	0	0	0	0	2	0	3	OR51E1
ENSECAG00000000982	4.67	3.705	7.806	2.191	2.201	4.667	6.155	2.596	6.718	3.131	2.834	3.95	4.36	3.977	3.438	2.577	77	60	124	37	37	71	146	40	125	50	45	61	73	69	69	43	CHST2
ENSECAG00000000984	0.07	0.036	0.036	0.068	0.098	0.265	0.073	0.112	0	0.072	0.034	0	0.138	0.1	0.027	0.164	2	1	1	2	3	7	3	3	0	2	1	0	4	3	1	5	THEMIS
ENSECAG00000000988	0	0	0	0	0	0	0	0	0	0	0.068	0	0	0	0	0	0	0	0	0	0	0	0	0	0	0	1	0	0	0	0	0	GJA10
ENSECAG00000000989	0	0	0	0	0	0	0	0	0	0	0	0	0	0	0	0	0	0	0	0	0	0	0	0	0	0	0	0	0	0	0	0	OR6T1
ENSECAG00000000991	0.12	0.109	0.149	0	0.379	0.078	0.299	0.23	0.063	0	0.063	0.341	0.071	0	0.21	0.126	2	3	4	0	9	2	12	6	2	0	1	8	2	0	6	3	PNMA3
ENSECAG00000000993	0	0	0	0	0	0	0	0	0	0	0	0	0	0	0	0	0	0	0	0	0	0	0	0	0	0	0	0	0	0	0	0	TAAR1
ENSECAG00000000999	0	0	0	0	0	0	0	0	0	0	0	0	0	0	0	0	0	0	0	0	0	0	0	0	0	0	0	0	0	0	0	0	-
ENSECAG00000001002	0	0	0	0	0	0	0	0	0	0	0	0	0	0	0	0	0	0	0	0	0	0	0	0	0	0	0	0	0	0	0	0	NEUROD4
ENSECAG00000001004	0	0	0	0	0.124	0	0	0	0	0	0	0	0	0	0	0	0	0	0	0	1	0	0	0	0	0	0	0	0	0	0	0	TMEM74B
ENSECAG00000001005	0	0	0	0	0	0	0	0	0.064	0	0	0	0	0	0	0	0	0	0	0	0	0	0	0	1	0	0	0	0	0	0	0	MEIOB
ENSECAG00000001007	0	0	0	0	0	0	0	0	0	0	0	0	0	0	0	0	0	0	0	0	0	0	0	0	0	0	0	0	0	0	0	0	-
ENSECAG00000001010	0.141	3.313	0	0.138	0	0.307	0.098	0.606	0.752	0	0.147	1.057	0	0.269	0	1.817	1	23	0	1	0	2	1	4	6	0	1	7	0	2	0	13	-
ENSECAG00000001013	2.193	1.703	2.336	1.972	1.754	3.252	2.286	3.828	3.272	5.66	5.033	6.16	2.046	2.797	3.697	5.245	38	29	39	35	31	52	57	62	64	95	84	100	36	51	78	92	PIGB
ENSECAG00000001014	1.563	2.183	3.34	1.119	1.164	1.73	0.905	1.375	3.157	1.918	0.995	3.284	1.837	1.171	1.049	0.755	93	126	189	68	70	95	76	76	212	109	57	183	111	73	76	45	ABCC3
ENSECAG00000001016	0.037	0	0.006	0.027	0	0.042	0	0	0	0.051	0	0	0	0.043	0	0	1.48	0	0.22	1.11	0	1.55	0	0	0	1.99	0	0	0	1.81	0	0	-
ENSECAG00000001018	0.303	1.645	0.734	1.085	1.982	0.657	0.983	0.432	1.253	1.043	0.524	0.431	0.995	1.248	0.747	0.798	3	16	7	11	20	6	14	4	14	10	5	4	10	13	9	8	SOX12
ENSECAG00000001019	0	0	0	0	0	0	0	0	0	0	0	0	0	0	0	0	0	0	0	0	0	0	0	0	0	0	0	0	0	0	0	0	-
ENSECAG00000001021	1.902	9.038	7.075	4.953	3.11	3.608	3.636	2.884	5.619	4.256	7.408	4.57	2.81	2.712	3.907	5.012	12	56	43	32	20	21	33	17	40	26	45	27	18	18	30	32	ARL4D
ENSECAG00000001022	0	0	0	0	0	0	0	0	0	0	0	0	0	0	0	0	0	0	0	0	0	0	0	0	0	0	0	0	0	0	0	0	UCN2
ENSECAG00000001025	0	0	0	0	0	0	0	0	0	0	0	0	0	0	0	0	0	0	0	0	0	0	0	0	0	0	0	0	0	0	0	0	-
ENSECAG00000001031	1.205	5.959	0.179	13.028	0.507	0.187	0	0.737	0.305	0.444	0.536	3.676	14.413	6.709	1.061	5.954	14	68	2	155	6	2	0	8	4	5	6	40	170	82	15	70	HPDL
ENSECAG00000001033	6.59	0	0	0	0.227	0	0	0	0	0	0	0	0	0	0	0	57	0	0	0	2	0	0	0	0	0	0	0	0	0	0	0	SCGN
ENSECAG00000001034	0.027	0.077	0.084	0	0	0	0	0	0.096	0	0	0.086	0.08	0.026	0	0	1	3	3	0	0	0	0	0	4	0	0	3	3	1	0	0	UNC45B
ENSECAG00000001035	6.103	4.277	5.841	2.554	5.054	4.982	5.509	4.495	5.619	4.502	4.609	4.062	4.216	2.938	4.754	3.446	77	53	71	33	65	58	100	53	80	55	56	48	54	39	73	44	ZCCHC3
ENSECAG00000001037	161.5	306.137	138.078	305.563	258.358	104.29	265.699	315.248	321.874	213.906	483.189	201.612	404.654	298.559	248.726	241.878	4113.65	7659.36	3388.61	7971.06	6709.24	2451.13	9737	7504.73	9252.57	5276.19	11852.5	4810.22	10465.4	8001.29	7711.8	6235.65	HSPA1A
ENSECAG00000001039	3.878	2.848	2.772	1.49	3.305	6.201	3.712	4.286	4.338	3.414	5.084	2.308	2.505	2.961	4.022	3.958	61	44	42	24	53	90	84	63	77	52	77	34	40	49	77	63	KCTD18
ENSECAG00000001041	0.848	0.885	0.415	0.102	0.647	0.937	0.196	0.112	0.417	0.984	0	0.201	0.57	0.282	0.55	0.59	9	9	4	1	7	9	3	1	5	10	0	2	6	3	7	6	CENPN
ENSECAG00000001042	24.41	21.464	42.675	23.923	39.292	25.757	35.733	23.596	38.178	27.04	23.795	22.884	18.037	20.582	36.901	22.082	521	450	879	521	856	507	1098	471	914	559	488	459	392	462	963	477	PHF1
ENSECAG00000001043	36.096	30.885	56.998	33.462	48.354	50.078	53.301	40.275	47.541	51.778	35.44	35.687	28.357	40.18	63.807	37.606	257	216	391	244	351	329	546	268	382	357	243	238	205	301	553	271	NUDT21
ENSECAG00000001048	0.444	0	0.307	0.436	0.802	0.32	0.459	0.314	0.656	0.686	0.305	0.547	0.146	0.353	0.665	0.289	6.42	0	4.28	6.45	11.82	4.27	9.55	4.24	10.7	9.6	4.25	7.41	2.15	5.37	11.71	4.23	-
ENSECAG00000001049	0	0	0.302	0.284	0.143	0.158	0	0.156	0	0	0	0	0	0	0	0.144	0	0	2	2	1	1	0	1	0	0	0	0	0	0	0	1	TCTEX1D4
ENSECAG00000001057	1.151	1.171	1.194	1.498	1.317	2.494	1.999	3.283	1.529	2.376	1.394	1.228	1.133	0.182	1.26	1.705	6	6	6	8	7	12	15	16	9	12	7	6	6	1	8	9	C8H12orf65
ENSECAG00000001058	13.826	10.582	22.027	6.235	15.385	15.39	24.579	11.003	29.524	16.01	15.122	29.309	10.587	7.844	11.433	9.694	402.87	302.38	613.93	184.06	452.46	412.35	1023.99	297.7	965.59	450.93	423.31	790.41	310.42	241.05	400.44	281.3	SLC7A7
ENSECAG00000001063	0	0	0	0	0	0	0	0	0	0	0	0	0	0	0	0	0	0	0	0	0	0	0	0	0	0	0	0	0	0	0	0	-
ENSECAG00000001064	21.708	7.045	18.378	7.716	16.39	11.118	14.89	23.329	18.582	17.182	13.322	11.105	10.479	12.533	27.279	11.846	912	290.7	743.9	332	702	431	900	916	881	699	539	437	447	554	1395	503.72	RET
ENSECAG00000001068	0.146	0	0	0	0	0	0	0	0	0	0	0	0	0	0	0	1	0	0	0	0	0	0	0	0	0	0	0	0	0	0	0	TMEM125
ENSECAG00000001069	31.932	25.602	30.795	20.669	19.875	28.038	43.195	24.584	35.429	30.546	32.219	22.598	23.075	18.055	27.571	21.808	353	278	328	234	224	286	687	254	442	327	343	234	259	210	371	244	CCRL2
ENSECAG00000001070	0	0	0	0	0	0	0	0	0	0	0	0	0	0	0	0	0	0	0	0	0	0	0	0	0	0	0	0	0	0	0	0	-
ENSECAG00000001072	20.975	23.754	27.605	30.347	26.284	20.744	23.444	26.704	19.09	24.807	27.709	26.827	24.905	23.02	22.066	19.995	524.45	583.39	665.01	777.09	670.02	478.59	843.34	624.02	538.67	600.64	667.19	628.29	632.25	605.59	671.57	506	TYMP
ENSECAG00000001073	0	0	0	0	0	0	0	0	0	0	0	0	0	0	0	0	0	0	0	0	0	0	0	0	0	0	0	0	0	0	0	0	F11
ENSECAG00000001074	23.263	16.242	21.074	20.392	23.785	58.156	33.507	53.009	41.946	44.571	37.529	14.554	21.654	34.626	24.592	28.43	401	275	350	360	418	925	831	854	816	744	623	235	379	628	516	496	PALMD
ENSECAG00000001075	45.123	50.384	69.948	56.851	55.966	43.223	58.173	41.116	45.636	50.505	35.368	53.767	30.535	36.523	48.19	41.994	310	340	463	400	392	274	575	264	348	336	234	346	213	264	403	292	TMEM179B
ENSECAG00000001076	0.189	0.106	0.028	0.026	0.079	0.029	0	0.029	1.43	0	0	0.029	0.133	0.026	0.043	0	7	4	1	1	3	1	0	1	62	0	0	1	5	1	2	0	-
ENSECAG00000001077	0	0	0	0	0	0	0	0	0	0	0	0	0	0	0	0	0	0	0	0	0	0	0	0	0	0	0	0	0	0	0	0	EQUCABV1R921
ENSECAG00000001079	0.192	0.146	0.596	0.047	0.282	0.156	0.166	0.205	0.212	0.099	0.05	0.409	0.094	0.046	0	0.047	4	3	12	1	6	3	5	4	5	2	1	8	2	1	0	1	KCNK13
ENSECAG00000001080	13.221	7.533	11.777	6.842	6.45	13.744	11.592	9.474	7.201	12.776	12.721	8.676	8.305	10.03	13.15	7.43	104	61	91	54	53	101	136	73	67	102	101	67	68	87	129	62	PLPP5
ENSECAG00000001081	0	0	0	0	0	0	0	0	0	0	0	0	0	0	0	0	0	0	0	0	0	0	0	0	0	0	0	0	0	0	0	0	KRT34
ENSECAG00000001082	0	0	0	0	0	0	0	0	0	0	0	0	0	0	0	0	0	0	0	0	0	0	0	0	0	0	0	0	0	0	0	0	-
ENSECAG00000001085	0	0	0	0	0	0	0	0	0	0	0	0	0	0	0	0	0	0	0	0	0	0	0	0	0	0	0	0	0	0	0	0	EQUCABV1R910
ENSECAG00000001086	2.759	1.709	5.726	6.324	4.235	2.6	2.334	2.438	1.807	5.326	2.615	3.073	2.835	2.166	4.631	3.673	23	14	46	54	36	20	28	19	17	43	21	24	24	19	47	31	TMEM187
ENSECAG00000001087	0	0	0	0	0	0	0	0	0	0	0	0	0	0	0	0	0	0	0	0	0	0	0	0	0	0	0	0	0	0	0	0	UCN
ENSECAG00000001088	1.091	0.965	0.871	0.519	0.412	2.579	1.583	1.423	1.58	1.011	1.075	0.747	0.799	0.954	1.172	1.239	39	31	30	17	15	83	80	47	63	35	37	25	29	34	51	43	LARP1B
ENSECAG00000001094	0	0	0	0	0	0	0	0	0	0	0	0.107	0	0	0	0	0	0	0	0	0	0	0	0	0	0	0	1	0	0	0	0	-
ENSECAG00000001096	0	0	0	0	0	0	0	0	0	0	0	0	0	0	0	0	0	0	0	0	0	0	0	0	0	0	0	0	0	0	0	0	-
ENSECAG00000001098	0.297	0.191	0.252	0.235	0.29	0.117	0.169	0.115	0.263	0.333	0.223	0.231	0.027	0.102	0.067	0.187	11	7	9	9	11	4	9	4	11	12	8	8	1	4	3	7	PPFIA3
ENSECAG00000001100	2.497	1.627	1.6	1.104	2.303	4.683	3.802	4.256	4.1	2.442	4.141	2.195	2.431	2.198	1.774	2.258	48	30	30	21	44	83	105	76	89	46	76	40	47	45	42	43	WDSUB1
ENSECAG00000001101	24.666	20.604	14.723	28.816	18.886	45.651	38.859	23.19	15.236	24.758	39.895	29.554	38.382	36.817	53.203	27.824	476	392	275	574	373	824	1081	425	334	463	742	534	752	744	1246	546	SESN1
ENSECAG00000001106	0	0	0	0	0	0	0	0	0	0	0	0	0	0	0	0	0	0	0	0	0	0	0	0	0	0	0	0	0	0	0	0	MAGEB18
ENSECAG00000001110	13.057	8.084	10.381	2.422	7.072	13.506	14.65	14.121	22.301	12.559	22.682	11.459	9.577	12.013	9.996	11.657	240.84	146.47	184.48	45.76	133	229.87	388.79	243.44	464.23	224.33	402.91	197.99	179.37	233.14	224.44	217.63	-
ENSECAG00000001114	3.007	3.103	1.969	0.75	1.98	5.478	4.809	4.048	3.3	1.405	2.839	6.358	2.895	2.072	1.302	2.259	56	59	37	14	33	80	119	64	69	25	53	102.48	47	38	29	43	CCR5
ENSECAG00000001117	12.662	8.26	13.269	8.942	12.66	9.259	11.107	8.812	11.873	9.711	10.02	10.236	9.141	7.302	10.301	8.988	206	132	208	149	210	139	260	134	218	153	157	156	151	125	204	148	HS6ST1
ENSECAG00000001119	4.293	2.594	2.443	2.033	3.577	6.026	4.908	5.078	5.259	4.567	5.532	3.658	3.604	4.117	3.782	4.191	332	197	182	161	282	430	546	367	459	342	412	265	283	335	356	328	ZNF318
ENSECAG00000001126	0	0	0	0	0	0	0.072	0	0	0	0	0	0	0	0	0	0	0	0	0	0	0	1	0	0	0	0	0	0	0	0	0	-
ENSECAG00000001128	13.776	11.099	39	4.326	14.705	17.201	10.254	12.254	20.162	26.377	0.514	26.903	11.515	15.065	29.152	5.384	640	505	1741	206	695	738	686	528	1058	1185	23	1159	542	737	1647	251	ASTN2
ENSECAG00000001129	824.793	188.929	505.785	112.752	511.507	1610.44	198.501	127.236	109.801	1790.68	80.606	449.331	254.387	183.617	1281.19	471.509	17978	4045	10622	2517	11367	32390	6225	2592	2701	37797	1692	9174	5630	4211	33993	10402	HMOX1
ENSECAG00000001130	4.001	4.07	3.627	2.189	3.81	5.541	4.036	6.406	5.428	4.98	5.924	4.503	4.893	4.614	3.921	4.485	247	241	216	139	238	317	360	366	379	299	353	261	307	301	294	281	FOCAD
ENSECAG00000001131	0	0.071	0	0	0	0	0.049	0	0.062	0	0	0	0	0	0.058	0	0	1	0	0	0	0	1	0	1	0	0	0	0	0	1	0	GPR17
ENSECAG00000001132	0	0	0	0	0	0	0	0.061	0	0	0.082	0	0	0	0	0	0	0	0	0	0	0	0	2.24	0	0	3.12	0	0	0	0	0	-
ENSECAG00000001137	1.44	0.431	0.352	0.827	0	0.184	0	0	7.582	0.087	0.176	0.09	0	0	0	0	17	5	4	10	0	2	0	0	101	1	2	1	0	0	0	0	ACTRT2
ENSECAG00000001139	0	0	0	0	0	0	0	0	0	0	0	0	0	0	0	0	0	0	0	0	0	0	0	0	0	0	0	0	0	0	0	0	OR6N2
ENSECAG00000001140	16.576	18.41	11.34	28.325	18.476	11.84	9.95	12.496	22.032	12.838	18.386	12.066	21.52	15.397	13.618	12.284	44	48	29	77	50	29	38	31	66	33	47	30	58	43	44	33	-
ENSECAG00000001141	0.356	0.314	0.049	0.806	0.291	0.519	0.241	0.178	0.344	0.565	0.197	0.687	0.359	0.434	0.862	0.867	15	13	2	36	13	21	15	7	17	24	8	28	16	20	46	38	NAIP
ENSECAG00000001142	0	0	0	0	0	0.039	0.096	0	0.159	0	0	0	0	0	0	0	0	0	0	0	0	1	4	0	5	0	0	0	0	0	0	0	PCSK2
ENSECAG00000001155	3.302	2.389	2.345	1.671	3.01	7.209	3.601	6.458	4.146	4.055	6.55	3.069	3.378	3.369	3.645	4.573	250	173	169	127	232	492	387	461	357	288	468	214	262	262	333	346	SPG11
ENSECAG00000001156	0.167	0.113	0.145	0.082	0.191	0.121	0	0.06	0.198	0.086	0.058	0	0	0.079	0.069	0.138	6	4	5	3	7	4	0	2	8	3	2	0	0	3	3	5	CACNA2D2
ENSECAG00000001159	9.481	13.395	14.56	6.801	13.665	9.751	17.618	12.318	19.717	16.185	9.343	6.92	8.766	11.678	5.961	12.044	98	136	145	72	144	93	262	119	230	162	93	67	92	127	75	126	FOXS1
ENSECAG00000001163	0	0	0	0	0	0	0	0	0	0	0	0	0	0	0	0	0	0	0	0	0	0	0	0	0	0	0	0	0	0	0	0	-
ENSECAG00000001164	6.202	5.88	4.969	4.292	6.61	7.163	6.17	9.516	8.419	6.049	6.01	4.679	5.72	6.347	6.736	6.13	491	461	382	345	533	523	709	705	747	462	461	344	455	532	653	493	TTC28
ENSECAG00000001165	0.395	0.201	0	0	0	0	0.137	0.212	0.701	0	0	0.211	0	0	0	0	2	1	0	0	0	0	1	1	4	0	0	1	0	0	0	0	TMEM79
ENSECAG00000001166	3.135	5.539	4.595	7.551	3.485	4.605	1.845	5.255	6.852	5.467	5.172	3.797	6.316	6.694	2.893	4.749	90	158	128	222	102	122	78	141	222	152	143	103	185	204	102	138	MTHFD1L
ENSECAG00000001167	0.321	0.245	0.083	0.078	0	0	0.167	0.515	0.356	0.332	0	0	0	0	0	0	4	3	1	1	0	0	3	6	5	4	0	0	0	0	0	0	ARC
ENSECAG00000001174	0.118	0.481	0.245	0.264	0.133	0.146	0	0.253	0.419	0	0	0.144	0	0	0	0	1	4	2	2	1	1	0	2	4	0	0	1	0	0	0	0	TNF
ENSECAG00000001177	3.28	5.097	8.69	2.613	3.217	3.461	6.839	2.771	8.643	5.259	8.784	2.488	4.25	5.168	2.198	6.14	38	58	97	31	38	37	114	30	113	59	98	27	50	63	31	72	GPER1
ENSECAG00000001179	0	0	0	0	0	0	0	0	0	0	0	0	0	0	0	0	0	0	0	0	0	0	0	0	0	0	0	0	0	0	0	0	OR11H4
ENSECAG00000001180	0	0	0	0	0	0	0	0	0	0	0	0	0	0	0	0	0	0	0	0	0	0	0	0	0	0	0	0	0	0	0	0	POLR2L
ENSECAG00000001181	5.616	14.866	11.349	3.484	8.814	7.125	7.83	9.756	3.396	9.279	7.856	6.384	5.076	7.598	3.664	6.234	170	442	331	108	272	199	341	276	116	272	229	181	156	242	135	191	CBX4
ENSECAG00000001184	0	0	0	0	0	0	0	0	0	0	0	0	0	0	0	0	0	0	0	0	0	0	0	0	0	0	0	0	0	0	0	0	OR51V1
ENSECAG00000001187	44.389	38.432	43.167	31.903	41.624	36.609	38.589	32.592	36.219	37.236	36.935	45.166	35.321	36.374	36.413	41.864	682	580	639	502	652	519	853	468	628	554	546	650	551	588	681	651	PRCC
ENSECAG00000001189	2.274	1.104	1.711	13.892	1.207	1.13	1.45	0.558	0.887	0.754	0.888	1.069	0.473	9.874	1.405	2.185	109	52	79	682	59	50	100	25	48	35	41	48	23	498	82	106	AGPAT4
ENSECAG00000001192	37.021	26.1	27.665	31.539	29.957	38.316	66.194	27.53	24.931	32.686	56.029	34.879	21.512	18.648	60.294	24.781	400	277	288	349	330	382	1029	278	304	342	583	353	236	212	793	271	TOB2
ENSECAG00000001196	0	0	0	0	0	0	0	0	0	0	0	0	0	0	0	0	0	0	0	0	0	0	0	0	0	0	0	0	0	0	0	0	KLK8
ENSECAG00000001197	0.262	0.467	0.068	0.064	0.321	0	0.046	0.07	0.232	0.068	0.136	0.07	0.064	0.062	0.054	0	4	7	1	1	5	0	1	1	4	1	2	1	1	1	1	0	TNFRSF19
ENSECAG00000001199	0	0	0	0	0.09	0	0	0.098	0	0	0	0	0	0	0	0	0	0	0	0	1	0	0	1	0	0	0	0	0	0	0	0	-
ENSECAG00000001205	17.628	13.279	13.717	12.208	15.295	12.95	11.97	12.658	6.966	11.158	11.729	9.923	6.161	12.041	14.022	13.005	309	233	224	196	295	212	297	213	117	200	189	158	107	211	319	217	MAPT
ENSECAG00000001207	0	0	0	0	0	0	0	0	0	0	0	0	0	0	0	0	0	0	0	0	0	0	0	0	0	0	0	0	0	0	0	0	OR10S1
ENSECAG00000001208	0.537	0	0.371	0.873	0	0	0	0	5.548	0	0	0	0	0	0	0	3	0	2	5	0	0	0	0	35	0	0	0	0	0	0	0	C22H20orf144
ENSECAG00000001213	0	0	0	0	0	0	0	0	0	0	0	0	0	0	0	0	0	0	0	0	0	0	0	0	0	0	0	0	0	0	0	0	ATOH1
ENSECAG00000001214	3.031	5.326	1.772	0.826	1.867	4.889	3.93	5.43	2.223	1.237	2.049	6.001	4.943	1.62	1.737	3.621	43	75	25	12	27	64	81	72	38	17	28	80.52	72	25	30	52	CCR2
ENSECAG00000001215	0	0	0.936	3.083	2.212	2.933	0.627	1.448	0.4	0.932	1.405	0	1.333	3.001	1.112	2.228	0	0	2	7	5	6	2	3	1	2	3	0	3	7	3	5	C28H12orf73
ENSECAG00000001219	0	0	0	0	0	0	0	0	0	0	0	0	0	0	0	0	0	0	0	0	0	0	0	0	0	0	0	0	0	0	0	0	-
ENSECAG00000001222	7.413	6.339	10.463	15.344	9.597	6.427	10.304	9.2	8.67	8.573	8.313	11.079	12.557	10.427	7.064	8.789	25	21	34	53	33	20	50	29	33	28	27	35	43	37	29	30	MRPL36
ENSECAG00000001223	0	0	0	0	0	0	0	0	0	0	0	0	0	0	0	0	0	0	0	0	0	0	0	0	0	0	0	0	0	0	0	0	RTBDN
ENSECAG00000001227	0	0.272	0.092	0	0	0.096	0.062	0.19	0	0	0	0.095	0.088	0	0	0.088	0	3	1	0	0	1	1	2	0	0	0	1	1	0	0	1	-
ENSECAG00000001230	0	0.155	0	0	0	0	0	0.325	0	0.157	0.158	0	0	0	0	0.15	0	1	0	0	0	0	0	2	0	1	1	0	0	0	0	1	CCDC153
ENSECAG00000001231	0	0	0	0	0	0	0	0	0	0	0	0	0	0	0	0	0	0	0	0	0	0	0	0	0	0	0	0	0	0	0	0	-
ENSECAG00000001232	0	0.265	0.135	0.381	0	0.282	0.181	0.279	1.73	0	0.135	0	0.256	0.124	0	0	0	2	1	3	0	2	2	2	15	0	1	0	2	1	0	0	ACTL10
ENSECAG00000001234	43.734	37.669	44.146	33.459	40.935	45.085	32.807	32.742	28.592	39.18	46.527	41.003	48.654	41.186	41.46	46.57	656	555	638	514	626	624	708	459	484	569	672	576	741	650	757	707	MRPS5
ENSECAG00000001235	114.328	191.212	129.211	309.868	189.781	98.168	96.033	81.039	58.902	84.901	81.262	142.223	158.047	131.318	124.369	179.616	1271	2088	1384	3528	2151	1007	1536	842	739	914	870	1481	1784	1536	1683	2021	TIMM50
ENSECAG00000001243	0	0	0	0	0	0	0	0	0	0	0	0	0	0	0	0	0	0	0	0	0	0	0	0	0	0	0	0	0	0	0	0	-
ENSECAG00000001246	0	0	0	0	0	0	0	0	0	0	0	0	0	0	0	0	0	0	0	0	0	0	0	0	0	0	0	0	0	0	0	0	RPRM
ENSECAG00000001249	6.405	5.245	3.179	1.495	6.965	4.225	4.935	3.277	2.344	6.47	5.783	2.378	9.187	1.323	2.402	4.402	46	37	22	11	51	28	51	22	19	45	40	16	67	10	21	32	SOCS3
ENSECAG00000001258	0	0	0	0	0	0	0	0	0	0	0	0	0	0	0	0	0	0	0	0	0	0	0	0	0	0	0	0	0	0	0	0	B3GALT6
ENSECAG00000001260	0	0	0	0	0	0	0	0	0	0	0	0	0	0	0	0	0	0	0	0	0	0	0	0	0	0	0	0	0	0	0	0	OR51B6
ENSECAG00000001261	19.142	0	0	0.07	8.337	0	0	0	0.19	0.59	0	0	0.492	0.339	0	0.141	268	0	0	1	119	0	0	0	3	8	0	0	7	5	0	2	-
ENSECAG00000001262	6.353	4.821	3.438	4.637	6.153	8.891	3.709	8.709	4.297	6.395	6.295	4.87	5.243	5.381	3.364	6.308	182	133	87	141	164	209	144	219	130	165	153	133	158	158	121	178	DISC1
ENSECAG00000001263	0.035	0	0	0	0.102	0	0	0.111	0.031	0.036	0.108	0	0.136	0	0	0.034	1	0	0	0	3	0	0	3	1	1	3	0	4	0	0	1	PANX3
ENSECAG00000001265	11.516	11.563	18.665	22.642	17.329	12.822	16.885	9.114	12.58	11.24	11.63	14.146	18.177	12.894	11.534	12.001	73	72	114	147	112	75	154	54	90	69	71	84	117	86	89	77	TMEM223
ENSECAG00000001267	1.982	1.846	0.941	1.523	1.53	1.851	1.451	2.639	3.138	1.981	3.481	1.868	2.014	2.344	2.078	1.979	94	86	43	74	74	81	99	117	168	91	159	83	97	117	120	95	TMEM45B
ENSECAG00000001268	5.96	11.631	9.996	6.125	9.287	5.611	7.291	6.322	9.969	6.524	5.186	7.192	6.789	6.184	4.642	5.485	158.08	305.16	256.34	166.38	253.07	137.32	281	158.34	300.63	167.57	133.05	179.08	184.19	172.96	150.98	147.87	EXOC3L1
ENSECAG00000001271	37.57	21.82	36.717	28.894	18.403	31.972	28.099	24.011	47.366	36.193	34.038	30.419	16.929	31.775	30.45	35.376	149	85	140.3	117.36	74.41	117	160.33	89	212	139	130	113	68.17	132.59	147	142	-
ENSECAG00000001276	0.615	0.376	0.639	0.24	0.241	2.801	0.214	0.461	0.218	0.89	0.511	0.131	0.546	0.117	0.253	0.608	10	6	10	4	4	42	5	7	4	14	8	2	9	2	5	10	KCNJ3
ENSECAG00000001279	50.041	13.591	34.767	15.274	17.753	33.995	47.02	28.83	60.959	34.422	39.801	47.215	23.876	17.981	61.025	25.328	611	163	409	191	221	383	826	329	840	407	468	540	296	231	907	313	AGTR1
ENSECAG00000001282	0.169	0.086	0.176	0.083	0.166	0.184	0.118	0.363	0.45	0.175	0	0.724	0.167	0	0.07	0.586	2	1	2	1	2	2	2	4	6	2	0	8	2	0	1	7	CCR3
ENSECAG00000001290	0.956	3.359	1.637	0.186	2.066	1.716	1.734	1.356	0.737	1.077	1.792	0	0.415	0.991	1.052	0.555	6	21	10	1	15	11	14	8	5	8	11	0	3	6	9	4	CABP1
ENSECAG00000001294	9.473	7.064	8.586	9.25	13.873	8.965	10.758	4.283	5.557	8.129	4.295	5.983	6.702	8.37	10.085	6.855	71	52	62	71	106	62	116	30	47	59	31	42	51	66	92	52	RTL6
ENSECAG00000001299	1.941	1.712	1.276	1.074	1.967	3.856	2.428	3.253	4.529	1.937	3.695	1.174	2.103	0.799	2.073	1.854	30	26	19	17	31	55	54	47	79	29	55	17	33	13	39	29	ZNF623
ENSECAG00000001300	0.183	0.336	0.076	0.107	0.468	0.318	0.127	0.275	1.401	0.265	0.609	0.431	0.361	0.209	0.211	0.362	5	9	2	3	13	8	5	7	43.1	7	16	11	10	6	7	10	-
ENSECAG00000001307	0	0	0	0	0	0	0	0	0	0	0	0	0	0	0	0	0	0	0	0	0	0	0	0	0	0	0	0	0	0	0	0	-
ENSECAG00000001308	4.566	4.84	1.612	2.528	2.539	7.839	4.515	6.542	2.92	5.442	7.466	4.271	5.285	6.174	2.857	5.743	97	101	33	55	55	153.68	138	129.89	70	111.96	152.76	85	114	138	73.88	123.5	KBTBD7
ENSECAG00000001312	5.515	4.274	3.076	3.697	6.217	5.531	5.665	5.549	8.097	4.505	8.463	3.428	3.729	6.025	3.855	3.172	67	51	36	46	77	62	99	63	111	53	99	39	46	77	57	39	GPR146
ENSECAG00000001316	1.094	0.454	1.094	0.198	0.477	1.581	0.873	1.518	1.113	0.879	1.599	0.476	0.798	0.848	0.533	0.681	27	11	26	5	12	36	31	35	31	21	38	11	20	22	16	17	ZNF606
ENSECAG00000001317	63.748	64.597	84.583	52.662	50.177	69.732	65.808	50.387	172.183	69.925	53.018	52.921	65.518	58.987	37.303	34.578	643	640	822	544	516	649	955	475	1960	683	515	500	671	626	458	353	MYADM
ENSECAG00000001318	5.822	1.617	3.021	0.517	3.375	7.744	3.679	3.115	4.221	4.099	4.672	3.108	3.649	1.258	5.218	4.184	22	6	11	2	13	27	20	11	18	15	17	11	14	5	24	16	UBL3
ENSECAG00000001324	9.316	47.815	9.266	6.443	12.183	4.417	261.83	7.06	5.847	6.614	3.023	10.153	4.97	3.874	5.261	3.643	48	242	46	34	64	21	1941	34	34	33	15	49	26	21	33	19	ISG15
ENSECAG00000001326	2.955	1.86	5.186	2.046	4.427	3.144	5.378	4.829	5.808	3.828	4.129	4.417	2.328	1.634	4.679	3.132	55	34	93	39	84	54	144	84	122	69	74	77	44	32	106	59	FZD1
ENSECAG00000001330	0	0	0	0	0	0	0	0	0	0	0	0	0	0	0	0	0	0	0	0	0	0	0	0	0	0	0	0	0	0	0	0	OR5C1
ENSECAG00000001331	0	0	0	0	0	0	0	0	0	0	0	0	0	0	0	0	0	0	0	0	0	0	0	0	0	0	0	0	0	0	0	0	CRYBA1
ENSECAG00000001333	0.172	0.701	1.072	0	1.52	1.306	0.12	1.289	1.526	0	0.358	0	0.17	0.491	0.99	0	1	4	6	0	9	7	1	7	10	0	2	0	1	3	7	0	RBBP9
ENSECAG00000001334	1.35	0.704	0.461	0.733	1.64	1.484	2.434	1.071	1.896	1.724	0.824	1.068	0.493	1.427	1.439	1.483	6	3	2	3	7	6	14	4	9	7	4	4	2	6	7	6	C16H3orf14
ENSECAG00000001335	0	0	0	0	0	0	0	0	0	0	0	0	0	0	0	0	0	0	0	0	0	0	0	0	0	0	0	0	0	0	0	0	OR8D1
ENSECAG00000001342	15.543	14.68	26.239	26.148	19.838	10.553	14.969	15.028	14.602	14.891	11.279	17.393	15.861	13.527	14.615	15.357	83	77	135	143	108	52	115	75	88	77	58	87	86	76	95	83	SCAND1
ENSECAG00000001343	0	0	0	0	0	0	0	0	0	0	0	0	0	0	0	0	0	0	0	0	0	0	0	0	0	0	0	0	0	0	0	0	-
ENSECAG00000001347	0.025	0.025	0	0	0	0	0	0.053	0	0	0	0	0	0	0	0	1	1	0	0	0	0	0	2	0	0	0	0	0	0	0	0	TERT
ENSECAG00000001358	3.818	2.556	2.128	0.906	2.4	6.654	2.783	7.02	6.542	3.987	5.17	3.041	2.784	2.827	2.53	4.335	181	119	97	44	116	290	188	311	350	183	236	135	134	141	146	208	BMS1
ENSECAG00000001359	24.939	19.031	24.311	16.003	19.406	18.725	25.364	21.218	19.737	16.769	22.598	18.955	19.023	15.736	28.436	15.536	479	359	450	315	380	332	701	381	428	312	418	341	371	318	665	302	MAU2
ENSECAG00000001360	40.107	42.62	39.678	41.504	38.111	60.968	55.97	44.754	42.059	54.172	46.791	50.514	44.082	45.703	51.501	48.071	769	775	733	815	745	1020	1544	802	836	983	864	897	848	922	1202	909	AIFM1
ENSECAG00000001370	0	0	0	0	0	0	0	0	0	0	0	0	0	0	0	0	0	0	0	0	0	0	0	0	0	0	0	0	0	0	0	0	-
ENSECAG00000001371	0	0	0	0.428	0	0	0	0	0	0	0	0.312	0	0	0.12	0	0	0	0	3	0	0	0	0	0	0	0	2	0	0	1	0	ZBED2
ENSECAG00000001372	0.441	0.288	0.131	0.184	0.278	0.375	0.066	0.067	0.251	0.195	0.131	0.403	0.279	0.359	0.284	0.311	14.01	9	4	6	9.01	11	3	2	9	6	4	12	9.01	12.01	11	10	SYN1
ENSECAG00000001373	18.698	32.817	38.03	19.11	31.189	20.78	35.401	28.798	46.819	28.081	30.257	32.845	21.934	21.846	19.144	22.592	471	812	923	493	801	483	1283	678	1331	685	734	775	561	579	587	576	HSPA12B
ENSECAG00000001379	0	0	0	0	0	0.096	0	0	0	0	0	0	0	0	0	0	0	0	0	0	0	1.02	0	0	0	0	0	0	0	0	0	0	-
ENSECAG00000001383	0	0	0	0	0	0	0	0	0.068	0.238	0	0	0	0	0	0	0	0	0	0	0	0	0	0	1	3	0	0	0	0	0	0	MKRN3
ENSECAG00000001385	2.507	1.387	1.556	0.639	1.684	4.194	3.258	3.178	2.729	2.589	3.311	2.124	2.308	2.02	2.62	2.02	92	50	55	24	63	142	172	109	113	92	117	73	86	78	117	75	ZBED4
ENSECAG00000001386	0.268	0	0	0	0	0	0	0	0.079	0	0.093	0	0	0	0	0	3	0	0	0	0	0	0	0	1	0	1	0	0	0	0	0	TRIM54
ENSECAG00000001389	48.416	41.381	40.017	22.779	57.899	36.515	37.69	40.518	31.779	48.713	45.513	39.826	41.167	42.218	51.239	35.542	2217	1861	1764	1068	2703	1542	2483	1734	1642	2159	2007	1708	1914	2034	2856	1646	SMG5
ENSECAG00000001394	14.45	7.174	9.628	2.961	5.774	16.144	28.147	5.536	18.614	14.692	16.117	15.189	9.62	12.844	5.826	10.444	324	158	208	68	132	334	908	116	471	319	348	319	219	303	159	237	MPEG1
ENSECAG00000001399	0.487	0.841	0.352	0.103	0.499	1.011	3.02	1.406	0.751	0.416	0.968	0.272	0.334	0.363	0.087	0.314	23	39	16	5	24	44	205	62	40	19	44	12	16	18	5	15	SAMD9
ENSECAG00000001400	5.481	5.49	6.289	5.32	4.301	4.057	6.322	3.182	6.738	4.237	5.126	6.716	5.172	6.279	5.766	4.821	65.73	64.67	72.66	65.33	52.58	44.89	109.07	35.66	91.19	49.2	59.2	75.44	62.97	79.22	84.16	58.51	SHARPIN
ENSECAG00000001401	0	0	0	0	0	0	0.091	0.14	0	0	0	0	0	0	0.108	0	0	0	0	0	0	0	1	1	0	0	0	0	0	0	1	0	LALBA
ENSECAG00000001407	2.254	1.11	0.49	1.384	1.711	2.757	1.112	5.834	2.19	1.276	7.624	3.066	1.933	1.416	3.733	1.724	62	30	13	39	48	70	44	150	68	34	202	79	54	41	125	48	CHSY3
ENSECAG00000001409	1.675	0.903	1.943	2.117	2.319	1.175	1.575	0.843	1.572	1.323	1.125	1.473	1.067	0.562	0.648	1.071	17	9	19	22	24	11	23	8	18	13	11	14	11	6	8	11	ZNF784
ENSECAG00000001410	1.004	0.438	0.496	0.14	0.703	1.467	0.299	0.773	0.381	0.101	1.005	0.459	0.612	0.591	0.397	0.826	21	9	10	3	15	28.32	9	15.11	9	2.04	20.24	9	13	13	10.12	17.5	KBTBD6
ENSECAG00000001411	2.781	1.539	1.625	2.557	2.86	2.341	2.609	1.993	0.55	2.9	1.598	1.182	1.33	1.668	2.484	1.574	103	56	58	97	108	80	139	69	23	104	57	41	50	65	112	59	FAM83H
ENSECAG00000001414	16.624	16.285	18.463	21.745	22.678	16.851	17.378	14.527	14.81	15.27	16.657	17.652	16.725	18.483	12.442	21.605	371	357	397	497	516	347	558	303	373	330	358	369	379	434	338	488	CIAO3
ENSECAG00000001415	14.899	15.195	16.35	6.592	17.354	13.428	15.354	17.653	27.298	15.065	20.44	14.608	12.228	11.874	11.326	11.526	576	577	609	261	684	479	854	633	1191	564	761	529	480	483	533	451	ATP8B2
ENSECAG00000001418	0	0	0	0	0	0	0	0	0	0	0	0	0	0	0	0	0	0	0	0	0	0	0	0	0	0	0	0	0	0	0	0	B3GNT4
ENSECAG00000001419	0	0.209	0	0	0	0	0	0	0	0	0	0	0	0	0	0	0	2	0	0	0	0	0	0	0	0	0	0	0	0	0	0	-
ENSECAG00000001422	1.849	2.712	2.063	1.976	1.672	1.621	1.229	1.566	1.126	1.813	3.082	2.397	1.341	1.573	1.626	2.631	45.95	66.22	49.4	50.3	42.38	37.19	43.97	36.39	31.58	43.65	73.78	55.81	33.85	41.13	49.21	66.18	PCDHB7
ENSECAG00000001424	0	0	0	0	0	0	0	0	0	0	0	0	0	0	0	0	0	0	0	0	0	0	0	0	0	0	0	0	0	0	0	0	-
ENSECAG00000001426	41.615	34.787	41.73	25.19	36.633	30.619	41.96	36.905	53.564	32.334	37.863	44.986	33.217	29.722	33.427	30.062	1034	849	999	641	928	702	1500	857	1502	778	906	1047	838	777	1011	756	NXF1
ENSECAG00000001434	0.195	0	0	0.095	0	0	0.203	0	1.466	0	0	0	0	0	0	0	2	0	0	1	0	0	3	0	17	0	0	0	0	0	0	0	CCDC54
ENSECAG00000001436	0.753	0	0.225	0.277	0.052	0.235	0.038	0.058	2.825	0.056	0.171	0.058	0.053	0	0.045	0.105	8	0	4	7	1	4	1	1	56	1	1	1	1	0	1	2	-
ENSECAG00000001439	16.298	10.975	15.876	9.692	12.632	20.021	17.813	16.795	22.58	19.352	19.446	15.593	12.248	13.641	19.231	19.695	653	439	465	329	406	592	1014	581	1055	596	664	463	520	535	744	624	TMEM185B
ENSECAG00000001440	15.752	19.581	18.368	15.76	26.323	17.914	19.486	14.149	27.707	14.459	16.559	26.782	15.131	15.896	22.526	21.712	81	98.9	91	83	138	85	144.16	68	160.79	72	82	129	79	86	141	113	LSM7
ENSECAG00000001441	26.661	25.275	24.268	19.243	24.492	16.107	25.233	18.715	16.247	16.784	23.906	29.079	27.592	30.465	28.316	17.979	1046	966	910	775	974	582	1420	685	704	636	868	1058	1084	1240	1349	714	TNK2
ENSECAG00000001442	0.174	0.532	0.903	0.17	0.341	0.754	0.363	0	0.771	1.078	0.181	0.186	0.171	0.165	0.143	0.516	1	3	5	1	2	4	3	0	5	6	1	1	1	1	1	3	RHEBL1
ENSECAG00000001443	0.897	0.703	0.537	0.371	1.117	0.337	0.48	0.295	0.52	0.998	0.573	0.7	0.476	0.558	1.701	0.375	26	20	15	11	33	9	20	8	17	28	16	19	14	17	60	11	SCNN1A
ENSECAG00000001444	0.364	0.944	0.894	0.291	0.845	0.682	0.276	0.638	1.35	0.342	0.275	0.707	0.75	0.598	0.626	0.36	11	28	26	9	26	19	12	18	46	10	8	20	23	19	23	11	BRSK1
ENSECAG00000001445	2.414	1.323	1.279	0.517	1.077	2.408	1.69	2.817	3.056	1.311	2.726	1.062	1.141	1.077	1.091	0.962	229	123	117	50	107	219	236	256	337	121	252	91	110	111	124	91	CHD7
ENSECAG00000001454	0.141	0.431	0.146	0	0.138	0	0	0.755	0.875	0	0	0	0.695	0.134	0	0	1	3	1	0	1	0	0	5	7	0	0	0	5	1	0	0	RNASE10
ENSECAG00000001455	0	0	0	0	0	0	0	0	0	0	0	0	0	0.148	0	0	0	0	0	0	0	0	0	0	0	0	0	0	0	1	0	0	-
ENSECAG00000001463	21.135	14.531	17.853	17.242	12.115	9.023	8.331	8.517	8.837	7.37	8.361	18.852	15.409	13.305	12.177	17.718	231	156	188	193	135	91	131	87	109	78	88	193	171	153	162	196	FKBPL
ENSECAG00000001466	0.46	0	0.954	0	0.15	0	0.106	0	0	0	0.333	0	0	0	0	0	3	0	6	0	1	0	1	0	0	0	2	0	0	0	0	0	PLEKHB1
ENSECAG00000001467	0	0.074	0.038	0	0	0	0	0	0.045	0	0	0	0	0	0	0	0	2	1	0	0	0	0	0	1	0	0	0	0	0	0	0	TRIM10
ENSECAG00000001468	7.458	5.217	6.197	3.247	5.812	16.114	7.961	8.153	8.756	7.914	9.023	6.137	5.179	7.18	6.113	7.792	161	115	134	71	122	274	199	171	207	172	195	129	118	168	167	177	VBP1
ENSECAG00000001472	0.233	0	0.247	0.06	0.187	0.155	0.132	0.551	0.628	0.163	0.316	0	0.047	0.252	0.293	0	4	0	5	1	4	3	4	10	13	3	6	0	1	5	7	0	-
ENSECAG00000001476	0	0	0	0	0	0	0	0	0	0	0	0	0	0	0	0	0	0	0	0	0	0	0	0	0	0	0	0	0	0	0	0	-
ENSECAG00000001478	0	0	0	0	0	0	0	0	0	0	0	0	0	0	0	0	0	0	0	0	0	0	0	0	0	0	0	0	0	0	0	0	OR5I1
ENSECAG00000001481	0.625	2.294	0.256	0.203	0.613	1.519	7.805	1.54	0.336	0.763	0.433	0.728	0.466	0.36	0.218	0.468	33	119	13	11	33	74	593	76	20	39	22	36	25	20	14	25	SAMD9L
ENSECAG00000001488	0.109	0.278	0.17	0	0.161	0.888	0.38	0.526	0.629	0.056	0.17	0.117	0.108	0.208	0.18	0.162	2	5	3	0	3	15	10	9	13	1	3	2	2	4	4	3	GPR171
ENSECAG00000001490	0	0	0	0	0	0	0	0	0	0	0	0	0	0	0	0	0	0	0	0	0	0	0	0	0	0	0	0	0	0	0	0	-
ENSECAG00000001491	31.04	25.101	39.354	34.721	36.323	23.527	23.691	25.855	44.39	33.779	41.004	31.251	22.154	21.753	35.265	22.905	316	251	386	362	377	221	347	246	510	333	402	298	229	233	437	236	NDN
ENSECAG00000001492	0	0	0	0	0	0	0	0	0	0	0	0	0	0	0	0	0	0	0	0	0	0	0	0	0	0	0	0	0	0	0	0	-
ENSECAG00000001495	23.64	20.778	20.847	17.825	17.43	17.158	19.463	20.915	21.854	20.242	19.962	21.041	24.874	26.154	18.138	20.91	439	379	373	339	330	294	520	363	458	364	357	366	469	511	410	393	CCDC86
ENSECAG00000001496	0.61	0.608	0.472	0.368	0.713	1.139	0.731	1.236	1.093	0.791	1.24	0.568	0.511	0.555	0.523	0.731	47	46	35	29	56	81	81	89	95	59	92	41	40	45	49	57	ZNF407
ENSECAG00000001499	6.746	5.128	8.029	2.986	4.323	8.384	11.629	5.197	12.753	8.267	7.472	13.636	5.493	4.531	4.582	4.177	75	56	86	34	49	86	186	54	160	89	80	142	62	53	62	47	CCR1
ENSECAG00000001503	0	0	0	0	0	0	0	0	0	0	0	0	0	0	0	0	0	0	0	0	0	0	0	0	0	0	0	0	0	0	0	0	CLDN17
ENSECAG00000001508	0	0	0	0	0	0	0	0	0	0	0	0	0	0	0	0	0	0	0	0	0	0	0	0	0	0	0	0	0	0	0	0	-
ENSECAG00000001509	0.133	0	0.276	0	0	0	0.185	0	0	0	0	0	0	0	0.109	0	1	0	2	0	0	0	2	0	0	0	0	0	0	0	1	0	NKX3-1
ENSECAG00000001514	31.428	78.186	50.722	36.525	45.863	24.57	208.075	18.496	33.397	19.022	19.127	36.91	22.328	19.123	16.529	17.36	110.9	271	172.45	132	165	80	1056.38	61	133	65	65	122	80	71	71	62	-
ENSECAG00000001515	18.564	22.915	22.639	32.854	28.678	14.586	16.774	14.401	13.365	12.94	15.662	17.341	17.369	25.804	13.726	22.239	80	97	94	145	126	58	104	58	65	54	65	70	76	117	72	97	MRPL54
ENSECAG00000001516	3.599	2.255	9.004	0.451	2.534	4.301	17.19	3.95	10.303	2.192	2.971	1.97	0.818	1.053	2.578	2.462	39	24	94	5	28	43	268	40	126	23	31	20	9	12	34	27	HCAR1
ENSECAG00000001521	0	0	0	0	0	0	0	0	0	0	0	0	0	0	0	0	0	0	0	0	0	0	0	0	0	0	0	0	0	0	0	0	-
ENSECAG00000001528	0	0	0	0.09	0	0	0	0	0.163	0	0	0	0	0	0	0	0	0	0	1	0	0	0	0	2	0	0	0	0	0	0	0	MAGEB5
ENSECAG00000001531	0	0	0	0	0	0	0	0	0	0	0	0	0	0	0	0	0	0	0	0	0	0	0	0	0	0	0	0	0	0	0	0	-
ENSECAG00000001532	7.778	6.278	6.182	6.158	7.835	5.24	6.185	5.623	7.265	5.138	6.403	6.658	5.866	7.792	6.39	6.508	111	88	85	90	114	69	127	75	117	71	88	89	85	117	111	94	ZSWIM1
ENSECAG00000001533	0.761	1.239	1.184	0.743	0.895	2.968	0.846	1.628	2.089	0.864	0.79	0.568	0.749	1.229	0.5	1.653	10	16	15	10	12	36	16	20	31	11	10	7	10	17	8	22	TRMT10C
ENSECAG00000001540	0	0	0	0	0	0	0	0	0	0	0	0	0	0	0	0	0	0	0	0	0	0	0	0	0	0	0	0	0	0	0	0	KRTAP24-1
ENSECAG00000001545	2.309	1.516	1.778	0.727	1.607	2.744	2.381	3.187	6.401	2.999	3.325	1.352	2.787	3.256	1.53	1.619	31	20	23	10	22	34	46	40	97	39	43	17	38	46	25	22	TSPAN12
ENSECAG00000001546	26.628	26.243	25.264	28.982	32.193	22.916	22.661	27.618	24.058	26.836	25.434	26.606	31.944	27.517	23.449	29.557	1014	983	923	1128	1249	803	1236	980	1038	987	928	945	1233	1101	1085	1135	EHMT2
ENSECAG00000001554	0.86	1.946	2.381	1.867	1.594	2.59	4.717	4.193	1.609	2.468	2.879	1.123	1.506	2.09	1.414	1.511	9	20	24	20	17	25	71	41	19	25	29	11	16	23	18	16	P2RY14
ENSECAG00000001555	10.938	4.85	25.235	20.923	42.102	3.829	5.95	2.035	2.709	4.56	13.552	30.421	2.074	8.734	6.921	10.539	161	70.12	357.86	315.39	631.79	52	126	28	45	65	192.1	419.41	31	135.25	124	157	-
ENSECAG00000001560	8.036	5.495	4.855	7.963	5.882	4.809	4.752	2.823	4.357	6.936	5.604	8.707	7.796	5.928	5.715	7.347	67	45	39	68	50	37	57	22	41	56	45	68	66	52	58	62	SCO2
ENSECAG00000001567	0	0	0	0	0	0	0	0	0	0	0	0	0	0	0	0	0	0	0	0	0	0	0	0	0	0	0	0	0	0	0	0	-
ENSECAG00000001568	2381.38	3178.21	2302.92	3744.71	2451.52	2389	3965.78	3131.78	684.418	1658.02	1871.48	2643.48	2774.9	2851.91	2653.56	2836.59	27787	36427	25890	44750	29164	25722	66578	34154	9013	18734	21030	28893	32876	35012	37689	33500	GPD1
ENSECAG00000001570	0	0	0	0	0	0	0	0	0	0	0	0	0	0	0	0	0	0	0	0	0	0	0	0	0	0	0	0	0	0	0	0	CALCR
ENSECAG00000001578	0	0	0	0	0	0	0	0	0	0	0	0	0	0	0	0	0	0	0	0	0	0	0	0	0	0	0	0	0	0	0	0	-
ENSECAG00000001580	51.384	33.985	29.508	31.685	38.971	40.913	70.822	39.084	21.681	44.88	42.589	35.825	37.869	39.258	64.038	47.718	882	573	488	557	682	648	1749	627	420	746	704	576	660	709	1338	829	SLC35E2B
ENSECAG00000001581	95.065	81.378	82.933	85.797	97.237	74.322	82.948	76.248	93.489	90.829	77.306	83.888	77.505	94.335	88.47	79.56	3223	2710	2709	2979	3361	2325	4046	2416	3577	2982	2524	2664	2668	3365	3651	2730	MAP7D1
ENSECAG00000001582	1.991	1.086	0.798	0.543	1.311	3.629	2.516	3.68	3.191	1.925	3.12	1.256	1.56	1.462	1.616	1.831	44	22	17	11	27	74	80	76	75	40	64	24	35	34	41	38	CNOT6L
ENSECAG00000001583	3.358	2.869	3.95	1.769	4.161	5.345	5.697	4.094	3.422	5.951	3.318	3.049	2.923	2.871	3.769	3.155	78	63	95	45	101	118	204	92	96	146	77	68	72	72	117	74	ARMC9
ENSECAG00000001584	0	0.164	0.111	0.366	0.105	0.29	0.149	0	0.19	0	0.056	0.286	0.264	1.121	0.264	0.318	0	3	2	7	2	5	4	0	4	0	1	5	5	22	6	6	-
ENSECAG00000001587	0	0	0	0	0	0	0	0	0	0	0	0	0	0	0	0	0	0	0	0	0	0	0	0	0	0	0	0	0	0	0	0	-
ENSECAG00000001591	0	0	0	0	0	0	0	0	0	0	0	0	0	0	0	0	0	0	0	0	0	0	0	0	0	0	0	0	0	0	0	0	-
ENSECAG00000001596	83.883	64.01	146.627	63.091	93.022	88.194	115.927	93.129	105.689	81.647	86.496	99.683	60.286	71.301	102.389	84.08	592	435	956	434	667	566	1169	601	834	558	574	648	432	525	864	578	THYN1
ENSECAG00000001597	0	0	0	0	0	0	0	0	0.028	0	0	0	0	0	0	0	0	0	0	0	0	0	0	0	1	0	0	0	0	0	0	0	LHX1
ENSECAG00000001598	49.056	54.203	80.868	42.56	75.683	53.515	124.379	58.854	69.328	51.078	52.755	57.55	37.907	35.767	63.263	39.445	941.11	1021.39	1494.74	836.19	1480.27	947.3	3432.99	1055.24	1500.98	948.9	974.65	1034.16	738.39	721.95	1477.32	765.89	IFI35
ENSECAG00000001599	284.051	200.526	341.024	269.952	348.053	238.312	216.455	296.736	501.895	265.497	322.396	297.499	256.628	236.542	343.335	243.816	2657	1835	3043	2566	3314	2085	2909	2588	5247	2415	2923	2613	2415	2299	3920	2365	RPS12
ENSECAG00000001600	0	0	0	0	0	0	0	0	0	0	0	0	0	0	0	0	0	0	0	0	0	0	0	0	0	0	0	0	0	0	0	0	-
ENSECAG00000001603	6.405	8.888	2.032	9.201	2.801	9.461	3.147	9.297	1.771	3.876	4.871	4.007	19.928	32.878	4.156	14.429	157	214	48	231	70	214	111	213	49	92	115	92	496	848	124	358	PEG10
ENSECAG00000001604	0	0	0	0	0	0	0	0	0	0	0	0	0	0	0	0	0	0	0	0	0	0	0	0	0	0	0	0	0	0	0	0	-
ENSECAG00000001605	0	0	0	0	0	0	0	0	0	0	0	0	0	0	0	0	0	0	0	0	0	0	0	0	0	0	0	0	0	0	0	0	-
ENSECAG00000001608	1.41	1.982	2.926	1.114	2.831	1.964	1.96	1.365	4.283	1.595	1.603	2.222	0.727	1.149	1.213	0.663	21	29	42	17	43	27	42	19	72	23	23	31	11	18	22	10	ZNF71
ENSECAG00000001609	0	0	0	0	0	0.235	0	0	0	0	0.338	0	0	0	0	0	0	0	0	0	0	2	0	0	0	0	3	0	0	0	0	0	STX19
ENSECAG00000001612	2.508	2.259	1.001	3.956	1.608	1.986	1.006	7.947	1.197	1.693	6.009	1.442	1.615	4.4	3.011	2.192	26	23	10	42	17	19	15	77	14	17	60	14	17	48	38	23	RDH8
ENSECAG00000001621	0	0.181	0	0	0	0	0	0	0	0	0	0	0	0	0	0	0	2	0	0	0	0	0	0	0	0	0	0	0	0	0	0	GPR15
ENSECAG00000001625	0.774	0.545	0.432	0.232	0.817	1.098	0.787	1.596	1.583	0.863	1.486	1.081	0.82	0.792	0.685	0.588	13.02	9.01	7.01	4	14.02	17.06	19.05	25.1	30.07	14.06	24.08	17.04	14.02	14.02	14.03	10.02	ZNF34
ENSECAG00000001626	2.053	1.992	2.572	1.129	2.269	5.77	4.665	5.021	3.807	4.095	5.772	3.224	2.318	2.764	3.429	4.277	63	61	75	35	70	162	204	142	130	120	170	95	73	88	128	131	SHLD2
ENSECAG00000001627	27.801	21.046	23.819	19.008	26.133	19.446	21.503	20.018	19.597	23.961	25.433	24.029	24.715	20.187	20.014	24.746	443	334	369	310	423	294	500	310	356	375	392	357	406	348	395	402	EGLN2
ENSECAG00000001633	0	0.224	0.286	0	0	0	0	0.177	0.293	0	0	0	0	0.209	0.09	0	0	4	5	0	0	0	0	3	6	0	0	0	0	4	2	0	FZD10
ENSECAG00000001634	8.474	8.011	7.449	6.248	9.414	7.872	7.212	8.512	5.44	6.251	4.759	5.908	10.475	10.931	7.317	8.458	98	91	83	74	111	84	120	92	71	70	53	64	123	133	103	99	INSYN1
ENSECAG00000001639	0	0	0	0	0	0	0	0	0	0	0	0	0	0	0	0	0	0	0	0	0	0	0	0	0	0	0	0	0	0	0	0	-
ENSECAG00000001640	3.347	1.474	3.286	1.59	3.194	5.294	6.287	2.129	6.974	4.858	5.354	5.601	4.187	2.751	2.155	3.218	37	16	35	18	36	54	100	22	87	52	57	58	47	32	29	36	P2RY13
ENSECAG00000001641	0.027	0.054	0.055	0.156	0.104	0.115	0	0	0	0.082	0.11	0	0.052	0.253	0.044	0.158	1	2	2	6	4	4	0	0	0	3	4	0	2	10	2	6	KLHDC7B
ENSECAG00000001643	0.072	0.221	0.15	0	0.213	0	0	0.077	0.321	0	0	0	0	0	0.059	0.143	1	3	2	0	3	0	0	1	5	0	0	0	0	0	1	2	KCNJ11
ENSECAG00000001645	11.933	5.856	13.958	9.073	11.022	10.605	8.36	7.521	8.455	6.723	11.564	9.884	7.315	5.679	9.193	10.414	146.45	70.59	165.04	114.04	137.91	120.09	147.61	86.27	117.11	79.9	136.67	113.62	91.15	73.33	137.33	129.36	FAM53C
ENSECAG00000001648	20.141	8.922	14.344	6.007	11.82	28.677	21.965	24.886	22.924	15.751	25.202	14.125	12.698	13.936	14.677	15.487	239	104	164	73	143	314	375	276	307	181	288	157	153	174	212	186	ARMCX3
ENSECAG00000001649	3.999	4.254	4.282	2.735	3.016	3.533	5.027	3.05	2.753	2.973	1.816	5.865	3.7	3.036	1.395	1.926	405	419	424	285	308	335	726	294	310	296	172	565	386	327	169	195	WDFY4
ENSECAG00000001650	53.999	48.681	66.87	42.298	55.218	47.487	51.24	44.875	54.895	41.767	52.263	53.217	32.7	33.967	52.348	38.724	1376	1220	1644	1101	1436	1119	1881	1070	1581	1031	1285	1272	847	909	1626	1000	DPF2
ENSECAG00000001651	44.049	31.48	31.692	26.638	31.506	65.629	56.773	57.793	45.915	47.915	56.258	39.543	43.074	47.647	60.112	54.768	1059	742	734	656	772	1418	1962	1278	1246	1115	1301	890	1052	1203	1758	1333	DYM
ENSECAG00000001652	7.96	9.122	7.325	2.764	5.015	9.611	6.247	11.617	18.067	8.702	7.998	4.974	8.67	6.586	6.175	6.1	323	366	292	120	209	357	382	437	828	344	313	198	354	283	312	261	ITGA6
ENSECAG00000001653	6.583	7.496	8.236	8.522	9.106	5.691	5.41	5.189	4.635	5.986	4.696	4.751	7.681	8.171	9.599	6.226	470	525	566	623	663	375	555	346	372	414	323	317	557	614	834	450	POLE
ENSECAG00000001664	0	0	0	0	0	0	0	0	0	0	0	0	0	0	0	0	0	0	0	0	0	0	0	0	0	0	0	0	0	0	0	0	-
ENSECAG00000001667	0.663	0.563	0.402	0.378	0.542	0.839	0.692	0.769	0.441	0.913	1.033	0.59	0.871	0.63	0.727	1.038	12	10	7	7	10	14	18	13	9	16	18	10	16	12	16	19	DEPDC7
ENSECAG00000001669	0	0	0	0	0	0	0.884	0	0	0	0	0	0	0	0	0	0	0	0	0	0	0	7.27	0	0	0	0	0	0	0	0	0	-
ENSECAG00000001674	3.846	2.053	2.209	2.406	3.113	2.832	3.088	2.956	2.845	3.007	3.218	2.591	2.795	1.81	3.374	2.029	103	54	57	66	85	70	119	74	86	78	83	65	76	51	110	55	ZSWIM3
ENSECAG00000001675	0.137	0	0	0	0	0	0	0	0	0.095	0	0	0	0	0.016	0.006	2.76	0	0	0	0	0	0	0	0	1.84	0	0	0	0	0.39	0.13	-
ENSECAG00000001686	0	0	0	0	0	0	0	0	0	0	0	0	0	0	0	0	0	0	0	0	0	0	0	0	0	0	0	0	0	0	0	0	RNASE11
ENSECAG00000001687	0	0	0	0	0	0	0	0	0	0	0	0	0	0	0	0	0	0	0	0	0	0	0	0	0	0	0	0	0	0	0	0	HCRT
ENSECAG00000001688	21.89	30.614	22.327	20.635	26.401	31.116	52.681	16.809	14.981	55.539	19.577	28.19	32.221	27.012	29.032	12.36	605	828	596	581	746	792	2086	432	469	1482	518	726	901	779	972	343	PCSK6
ENSECAG00000001690	0	0	0	0	0	0	0	0	0	0	0	0	0	0	0	0	0	0	0	0	0	0	0	0	0	0	0	0	0	0	0	0	OR6N1
ENSECAG00000001697	70.683	78.811	81.89	129.87	85.682	76.471	53.256	55.557	49.19	98.581	77.651	74.74	44.97	82.974	79.483	99.737	448	495	508	861	561	450	492	329	359	608	479	446	292	560	621	648	MSRA
ENSECAG00000001700	8.422	5.365	5.915	3.216	4.16	15.811	10.078	10.203	11.718	9.34	12.122	6.058	6.814	7.285	8.602	8.521	167	104	113	65	84	289	287	189	261	179	231	112	137	152	207	171	GTPBP4
ENSECAG00000001701	0	0	0	0	0	0	0	0	0	0	0	0	0	0	0.18	0	0	0	0	0	0	0	0	0	0	0	0	0	0	0	1	0	RNASE12
ENSECAG00000001708	0	0	0	0	0	0	0	0	0	0	0	0	0	0	0	0	0	0	0	0	0	0	0	0	0	0	0	0	0	0	0	0	-
ENSECAG00000001712	0	0	0	0	0	0	0	0	0	0	0	0	0	0	0	0	0	0	0	0	0	0	0	0	0	0	0	0	0	0	0	0	MC4R
ENSECAG00000001714	0.237	1.526	1.064	0.539	0.619	1.111	0.658	0.76	0.629	0.814	0.491	1.853	0.621	0.3	0.778	0.935	3	19	13	7	8	13	12	9	9	10	6	22	8	4	12	12	PTGDR2
ENSECAG00000001716	32.693	25.311	21.92	17.933	34.477	53.281	62.132	51.968	46.222	26.236	33.418	23.638	24.989	16.39	32.019	22.105	1983	1508	1281	1114	2132	2982	5422	2946	3164	1541	1952	1343	1539	1046	2364	1357	PLXNA2
ENSECAG00000001719	0	0	0	0	0	0	0	0	0	0	0	0	0	0	0	0	0	0	0	0	0	0	0	0	0	0	0	0	0	0	0	0	-
ENSECAG00000001721	0	0	0	0	0	0	0	0	0	0	0	0	0	0	0	0	0	0	0	0	0	0	0	0	0	0	0	0	0	0	0	0	-
ENSECAG00000001722	840.055	1461.19	499.324	1151.01	919.665	718.006	321.998	791.877	455.15	849.55	839.805	978.292	1861.71	1461.34	941.409	1529.35	11219	19168	6425	15743	12522	8848	6187	9884	6860	10987	10801	12238	25245	20534	15304	20672	NSDHL
ENSECAG00000001726	0	0	0	0	0	0	0	0	0	0	0	0	0	0	0	0	0	0	0	0	0	0	0	0	0	0	0	0	0	0	0	0	-
ENSECAG00000001734	0.42	0.142	0	0.273	0.137	0.152	0.389	0	0.991	0.289	0.29	0.149	0.275	0.266	0.574	0.138	3	1	0	2	1	1	4	0	8	2	2	1	2	2	5	1	SPATA25
ENSECAG00000001736	0	0	0	0	0	0	0	0	0	0	0	0	0	0	0	0	0	0	0	0	0	0	0	0	0	0	0	0	0	0	0	0	OR6S1
ENSECAG00000001740	1.13	1.151	0.782	3.862	1.478	0.204	0.131	1.612	0.167	0.778	0.978	0.201	1.855	2.148	0.928	1.117	6	6	4	21	8	1	1	8	1	4	5	1	10	12	6	6	VMAC
ENSECAG00000001741	0.416	0.212	0	0	0.204	1.577	0.434	0.222	0.184	0.859	0.648	0.222	0	0.593	0.342	0.822	2	1	0	0	1	7	3	1	1	4	3	1	0	3	2	4	NAP1L5
ENSECAG00000001747	0	3.29	0.457	0	0.144	3.025	0.102	1.886	0	0	0.763	560.482	0.289	0	0.121	0	0	22	3	0	1	19	1	12	0	0	5	3574	2	0	1	0	-
ENSECAG00000001752	0	0	0	0	0	0	0	0	0	0	0	0	0	0	0	0	0	0	0	0	0	0	0	0	0	0	0	0	0	0	0	0	OR8D2
ENSECAG00000001755	0.039	0.119	0	0.038	0.077	0.042	0	0	0	0	0.041	0.083	0.154	0.149	0.225	0.27	1	3	0	1	2	1	0	0	0	0	1	2	4	4	7	7	PCDHB1
ENSECAG00000001756	2.33	2.643	2.488	0.975	1.371	5.195	2.638	4.986	2.655	3.369	3.526	2.914	2.098	3.48	2.571	1.71	35	39	36	15	21	72	57	70	45	49	51	41	32	55	47	26	C11H17orf75
ENSECAG00000001757	7.547	6.037	7.498	2.948	5.182	10.166	6.07	12.69	12.325	12.899	10.86	6.446	7.858	8.896	9.744	7.99	70	55	67	28	49	87	81	110	129	90	97	56	74	63	110	75	CAMLG
ENSECAG00000001762	0	0	0	0	0	0	0	0	0	0	0	0	0	0	0	0	0	0	0	0	0	0	0	0	0	0	0	0	0	0	0	0	-
ENSECAG00000001763	0	0	0.216	0	0	0	0	0	0	0	0	0	0	0.198	0	0	0	0	1	0	0	0	0	0	0	0	0	0	0	1	0	0	PSPN
ENSECAG00000001765	0	0	0	0	0	0	0	0	0	0	0	0	0	0	0	0	0	0	0	0	0	0	0	0	0	0	0	0	0	0	0	0	HSPB9
ENSECAG00000001767	16.774	16.018	14.892	11.776	11.49	13.521	17.151	11.199	13.45	13.528	13.171	12.136	13.38	9.882	12.812	14.724	242	227	207	174	169	180	356	151	219	189	183	164	196	150	225	215	ZBTB9
ENSECAG00000001770	0	0	0	0	0	0	0	0	0	0	0	0	0	0	0	0	0	0	0	0	0	0	0	0	0	0	0	0	0	0	0	0	-
ENSECAG00000001774	27.684	26.712	32.7	20.024	23.608	20.375	36.037	17.242	20.744	18.348	15.593	33.621	15.668	13.549	16.587	17.147	268	254	304	198	233	182	501	156	226	172	145	304	154	138	195	168	MYD88
ENSECAG00000001775	3.096	3.477	6.392	2.501	5.235	4.94	3.487	4.568	8.134	4.926	4.212	7.179	5.54	3.145	3.245	5.273	29	32	58	24	50	43	47	40	86	45	38	63	53	31	37	50	RAB38
ENSECAG00000001777	0	0	0	0	0	0	0	0	0	0	0	0	0	0	0	0	0	0	0	0	0	0	0	0	0	0	0	0	0	0	0	0	-
ENSECAG00000001783	0	0	0	0	0	0	0	0	0	0	0	0	0	0	0	0	0	0	0	0	0	0	0	0	0	0	0	0	0	0	0	0	-
ENSECAG00000001784	156.257	126.958	277.248	341.471	102.496	115.465	130.28	79.038	152.93	126.534	172.72	254.41	201.989	178.432	104.808	212.256	2323	1868	4004	5242	1558	1597	2793	1096	2587	1833	2472	3572	3074	2814	1907	3207	CD14
ENSECAG00000001791	0.402	0	0.695	0	0	0	0	0	0	0.138	0.139	0	0	0	0	0	3	0	5	0	0	0	0	0	0	1	1	0	0	0	0	0	SHISA3
ENSECAG00000001795	0	0	0	0	0	0	0	0	0	0	0	0	0	0	0	0	0	0	0	0	0	0	0	0	0	0	0	0	0	0	0	0	OR5M3
ENSECAG00000001801	0	0	0	0	0	0	0	0	0.254	0	0	0	0	0	0	0	0	0	0	0	0	0	0	0	2	0	0	0	0	0	0	0	ZC2HC1B
ENSECAG00000001802	1.954	0	0	0	0	0	0	0	0	0	0	0	0	0	0	0	17	0	0	0	0	0	0	0	0	0	0	0	0	0	0	0	CSN3
ENSECAG00000001804	0	0	0	0	0	0	0	0	0.176	0	0	0	0	0	0.082	0	0	0	0	0	0	0	0	0	2	0	0	0	0	0	1	0	-
ENSECAG00000001807	3.268	1.996	5.766	6.062	6.731	3.895	5.905	3.147	3.764	7.086	5.429	3.488	5.793	2.795	3.758	0.646	10	6	17	19	21	11	26	9	13	21	16	10	18	9	14	2	ATXN7L3B
ENSECAG00000001815	6.405	1.701	5.78	3.263	4.37	2.414	2.323	2.681	5.182	6.039	1.735	2.676	5.485	7.146	3.889	4.127	23	6	20	12	16	8	12	9	21	21	6	9	20	27	17	15	PYURF
ENSECAG00000001832	0.056	0	0	0	0.047	0	0	0.124	0	0.127	0.049	0	0.009	0	0	0	1.19	0	0	0	1	0	0	2.44	0	2.6	1	0	0.2	0	0	0	-
ENSECAG00000001834	0.092	0.031	0.032	0	0.124	0.099	0	0.202	0.141	0.033	0.066	0	0	0	0.105	0.063	3	1	1	0	4	3	0	6	5	1	2	0	0	0	4	2	DGKI
ENSECAG00000001845	5.892	6.781	2.039	0.917	2.764	5.09	3.799	10.233	2.043	5.996	3.547	3.464	5.971	2.273	2.876	5.822	69	78	23	11	33	55	64	112	27	68	40	38	71	28	41	69	P2RY1
ENSECAG00000001851	0.354	0.961	0.735	0.173	0.983	0.128	0.533	0.505	0.732	0.487	0.49	0.63	0.407	0.224	0.436	0.291	6	16	12	3	17	2	13	8	14	8	8	10	7	4	9	5	S1PR4
ENSECAG00000001853	8.521	5.018	6.295	3.001	6.145	12.675	8.187	13.229	14.212	11.215	13.185	8.651	5.348	6.352	12.422	9.61	102	59	71	36	75	140	141	148	192	130	152	97	65	80	181	111	CCNH
ENSECAG00000001854	63.836	94.702	92.598	126.015	84.104	60.96	52.629	41.145	23.089	52.155	45.203	78.849	67.867	72.96	80.591	80.12	942.9	1374	1317.79	1906.27	1266.53	830.84	1118.43	568	384.88	746	643	1090.92	1017.83	1133.87	1449	1197.77	TST
ENSECAG00000001856	1.403	0.435	0.57	0.238	0.778	2.115	1.357	2.415	2.162	0.378	1.203	0.456	0.721	0.754	0.702	0.482	23	7	9	4	13	32	32	37	40	6	19	7	12	13	14	8	JRKL
ENSECAG00000001863	0.336	0.941	0.087	0.082	0.495	1.366	0.701	1.079	0.745	1.389	0.436	0.359	0.579	0.479	0.483	0.083	4	11	1	1	6	15	12	12	10	16	5	4	7	6	7	1	B3GNT5
ENSECAG00000001869	20.487	15.018	21.366	15.666	21.655	14.155	20.483	14.862	23.323	18.417	19.414	21.411	16.422	14.304	19.417	15.197	618	445	621	484	666	394	889	419	794	538	564	605	503	454	713	464	PPP1R12C
ENSECAG00000001870	153.939	80.749	44.593	41.713	67.428	134.748	108.188	96.358	104.645	87.296	131.163	88.539	124.515	94.889	73.102	111.265	8169	4209	2280	2267	3648	6598	8260	4779	6267	4486	6703	4401	6709	5298	4722	5976	HEG1
ENSECAG00000001871	0	0	0	0	0	0	0	0	0	0	0	0	0	0	0	0	0	0	0	0	0	0	0	0	0	0	0	0	0	0	0	0	-
ENSECAG00000001890	0	0	0	0	0.07	0	0	0	0	0	0	0	0	0	0	0	0	0	0	0	1	0	0	0	0	0	0	0	0	0	0	0	GJA3
ENSECAG00000001891	0.474	0.121	1.107	0.925	1.046	0.385	0.165	0.253	1.574	1.223	0.246	0.632	0.233	0.338	0.195	0.117	4	1	9	8	9	3	2	2	15	10	2	5	2	3	2	1	C16orf95
ENSECAG00000001892	4.551	4.064	3.666	1.087	2.658	8.495	18.328	8.05	5.359	5.371	6.18	3.513	3.674	4.094	3.796	4.709	175	165	146	46	112	324	1090	311	250	215	246	136	128	174	191	197	PRPF38B
ENSECAG00000001895	0	0	0	0	0	0	0	0	0	0	0	0	0	0	0	0	0	0	0	0	0	0	0	0	0	0	0	0	0	0	0	0	-
ENSECAG00000001897	0	0	0	0	0	0	0	0	0	0	0	0	0	0	0	0	0	0	0	0	0	0	0	0	0	0	0	0	0	0	0	0	-
ENSECAG00000001898	11.257	8.441	14.447	7.576	12.31	17.558	16.918	11.882	19.411	15.945	15.797	13.724	10.638	13.157	18.371	17.285	148	109	183	102	165	213	320	146	288	203	200	169	142	182	294	230	CCDC127
ENSECAG00000001900	5.666	2.447	3.742	1.844	6.063	5.676	1.73	2.848	3.499	1.95	2.496	1.741	1.268	2.611	3.456	2.969	66	28	42	22	72	61	29	31	46	22	28	19	15	32	49	35	-
ENSECAG00000001903	10.993	7.542	12.154	7.934	15.705	11.396	11.129	8.438	15.882	14.313	10.422	16.838	12.945	9.994	16.688	12.042	46	31	49	34	67	44	67	33	75	58	42	66	55	44	85	51	TMEM60
ENSECAG00000001908	0	0	0	0	0	0	0.025	0	0	0	0	0	0	0	0	0	0	0	0	0	0	0	1	0	0	0	0	0	0	0	0	0	KRT84
ENSECAG00000001911	10.114	6.204	7.716	3.178	7.01	22.821	9.203	14.065	13.994	11.993	16.4	6.608	5.436	8.703	8.335	11.033	317	191	233	102	224	660	415	412	495	364	495	194	173	287	318	350	TAX1BP1
ENSECAG00000001914	0	0	0	0	0	0	0	0	0	0	0	0	0	0	0	0	0	0	0	0	0	0	0	0	0	0	0	0	0	0	0	0	-
ENSECAG00000001923	8.736	38.628	24.455	0.631	14.812	38.553	4.477	16.96	3.416	2.544	7.129	4562.77	1.395	0.407	7.071	3.731	81	354	220	6	141	330	60	148	36	23	64	39763	13	4	80	35	-
ENSECAG00000001926	22.867	20.397	16.966	13.649	28.428	19.23	14.735	19.581	15.824	28.25	21.401	17.566	18.464	20.126	23.974	22.024	780	683	559	475	992	608	725	624	611	937	703	561	640	721	997	761	FBXO31
ENSECAG00000001927	0.124	0	0.043	0.041	0	0	0	0	2.022	0	0	0	0	0	0.034	0	3	0	1	1	0	0	0	0	55	0	0	0	0	0	1	0	DPY19L2
ENSECAG00000001930	0	0	0	0	0	0	0	0	0	0	0	0	0	0	0	0	0	0	0	0	0	0	0	0	0	0	0	0	0	0	0	0	-
ENSECAG00000001935	0	0	0	0	0	0	0	0	0	0	0	0	0	0	0	0	0	0	0	0	0	0	0	0	0	0	0	0	0	0	0	0	LRRC14B
ENSECAG00000001942	0	0	0	0	0	0	0	0	0	0	0	0	0	0	0	0	0	0	0	0	0	0	0	0	0	0	0	0	0	0	0	0	-
ENSECAG00000001945	0	0	0	0	0	0	0	0	0	0	0	0	0	0	0	0	0	0	0	0	0	0	0	0	0	0	0	0	0	0	0	0	-
ENSECAG00000001949	3.296	0.288	4.399	1.287	0.185	0.306	0	0	0.083	0.097	0.489	2.313	0.371	0.09	2.399	0.558	35	3	45	14	2	3	0	0	1	1	5	23	4	1	31	6	-
ENSECAG00000001958	0.624	0.354	0.79	0.18	0.672	2.21	0.888	1.695	1.765	1.147	1.034	0.869	0.413	0.696	0.484	0.779	16.91	9.43	20.63	5	18.58	55.3	34.64	42.96	54	30.12	27	22.06	11.37	19.87	15.96	21.37	TLR6
ENSECAG00000001963	17.113	20.587	20.61	9.791	17.033	11.231	14.892	10.848	41.619	11.627	17.45	14.861	12.799	14.055	13.046	9.603	611	722	709	358	620	370	765	362	1677	402	600	497	464	528	567	347	TGFB1I1
ENSECAG00000001964	129.69	171.998	114.713	255.311	127.687	183.16	77.134	142.431	94.175	165.682	152.294	151.534	227.139	232.033	157.439	239.696	1837	2396	1543	3697	1811	2375	1568	1855	1482	2284	2089	1974	3248	3463	2694	3437	PDHA1
ENSECAG00000001965	0	0	0	0	0	0	0	0	0	0	0	0	0	0	0	0	0	0	0	0	0	0	0	0	0	0	0	0	0	0	0	0	VWC2L
ENSECAG00000001985	2.593	1.658	2.629	0.824	2.958	3.399	2.808	4.775	5.077	3.799	3.632	3.348	1.485	1.605	4.162	3.277	43	27	42	14	50	52	67	74	95	61	58	52	25	28	84	55	APH1B
ENSECAG00000001988	0.014	0	0.043	0	0.021	0	0	0.007	0.012	0	0.014	0.007	0.007	0.007	0.011	0.007	2	0	6	0	3	0	0	1	2	0	2	1	1	1	2	1	FAT3
ENSECAG00000001989	14.417	6.561	60.681	5.06	5.539	16.848	7.619	6.256	6.064	15.848	6.692	4.965	3.926	4.546	6.44	5.973	217	97	880	78	85	234	165	88	103	231	97	70	60	72	118	91	SESN2
ENSECAG00000001990	0	0	0	0	0	0	0	0	0	0	0	0	0	0	0	0	0	0	0	0	0	0	0	0	0	0	0	0	0	0	0	0	-
ENSECAG00000001995	0	0	0	0	0	0	0	0	0	0	0	0	0	0	0	0	0	0	0	0	0	0	0	0	0	0	0	0	0	0	0	0	-
ENSECAG00000001996	16.738	13.426	11.687	19.86	16.07	9.95	9.413	9.66	12.584	11.523	10.113	11.372	18.484	14.655	15.834	14.584	330	260	222	401	323	181	267	178	280	220	192	210	370	304	380	291	CDC42EP4
ENSECAG00000001999	31.085	25.596	37.365	17.568	23.023	23.159	39.488	33.299	43.249	28.523	28.62	40.241	20.398	18.277	31.221	21.338	360	289	411	214	279	247	671	352	571	327	318	440	240	228	443	260	GMDS
ENSECAG00000002009	0.173	0.096	0.019	0	0.124	0.219	0.286	0.139	0.2	0.275	0.09	0.119	0.169	0.041	0	0.2	4	2.19	0.43	0	2.92	4.68	9.53	3	5.23	6.17	2	2.58	3.97	1	0	4.69	-
ENSECAG00000002016	3.853	4.437	3.212	1.418	2.85	7.803	3.995	8.38	5.541	6.914	4.919	4.248	3.857	4.382	2.802	4.805	61	69	49	23	46	114	91	124	99	106	75	63	62	73	54	77	THUMPD3
ENSECAG00000002017	8.398	8.119	9.614	4.687	10.165	5.634	17.898	6.554	12.605	6.392	5.252	7.46	5.337	4.637	6.017	6.737	228	223	256	133	288	150	689	168	392	170	145	187	148	132	199	184	PGGHG
ENSECAG00000002018	31.161	19.763	65.853	12.759	37.951	97.826	86.193	45.087	23.439	65.139	45.973	28.435	21.876	26.813	77.913	35.1	916	584	1997	390	1181	2441	3484	1196	886	1803	1335	834	631	840	2731	982	MACO1
ENSECAG00000002021	0.763	0.358	0.123	0.185	0.316	0.844	0.521	1.059	1.098	0.637	1.002	0.254	0.471	0.226	0.559	0.412	13	6	2	3	6	14	13	17	22	11	17	4	8	4	12	7	-
ENSECAG00000002023	0	0	0	0	0	0	0	0	0	0	0	0	0	0	0	0	0	0	0	0	0	0	0	0	0	0	0	0	0	0	0	0	-
ENSECAG00000002026	0	0	0	0	0	0	0	0	0	0	0	0	0	0	0	0	0	0	0	0	0	0	0	0	0	0	0	0	0	0	0	0	-
ENSECAG00000002027	0	0	0	0	0	0	0	0	0	0	0	0	0	0	0	0	0	0	0	0	0	0	0	0	0	0	0	0	0	0	0	0	-
ENSECAG00000002041	0	0	0	0	0	0	0	0	0	0	0	0	0	0	0	0	0	0	0	0	0	0	0	0	0	0	0	0	0	0	0	0	OR51B6
ENSECAG00000002048	16.24	14.166	23.74	19.096	13.873	15.782	27.901	14.276	17.802	16.889	21.416	21.611	15.356	14.566	16.38	11.789	426	365	600	513	371	382	1053	350	527	429	541	531	409	402	523	313	MOGS
ENSECAG00000002049	0	0.055	0.057	0	0	0	0	0	0	0	0	0	0	0	0	0	0	1	1	0	0	0	0	0	0	0	0	0	0	0	0	0	-
ENSECAG00000002053	0	0	0	0	0	0	0	0	0	0	0	0	0	0	0	0	0	0	0	0	0	0	0	0	0	0	0	0	0	0	0	0	-
ENSECAG00000002057	0	0	0	0	0	0	0	0	0	0	0	0	0	0	0	0	0	0	0	0	0	0	0	0	0	0	0	0	0	0	0	0	-
ENSECAG00000002060	0	0	0	0	0	0	0	0	0	0	0	0	0	0	0	0	0	0	0	0	0	0	0	0	0	0	0	0	0	0	0	0	-
ENSECAG00000002061	9.405	4.788	10.924	10.823	9.115	7.038	11.985	5.391	3.572	5.666	5.93	5.499	4.962	5.108	6.623	5.753	84	42	94	99	83	58	154	45	36	49	51	46	45	48	72	52	NEURL2
ENSECAG00000002063	2.033	0.776	1.319	0.744	1.246	1.653	1.766	1.632	4.279	1.05	2.111	1.628	2.002	2.416	0.626	1.256	8	3	5	3	5	6	10	6	19	4	8	6	8	10	3	5	C18H2orf76
ENSECAG00000002065	0	0	0	0	0	0	0	0	0	0	0	0	0	0	0	0	0	0	0	0	0	0	0	0	0	0	0	0	0	0	0	0	OR10G6
ENSECAG00000002072	2.235	1.57	1.372	0.4	1.328	4.367	1.925	3.604	4.686	2.6	3.563	2.184	1.426	1.586	1.784	2.395	71	49	42	13	43	128	88	107	168	80	109	65	46	53	69	77	TDG
ENSECAG00000002073	0	0	0	0	0	0	0	0.093	0.231	0	0	0	0	0	0.071	0	0	0	0	0	0	0	0	1	3	0	0	0	0	0	1	0	KLF17
ENSECAG00000002074	0	0	0	0	0	0	0	0.298	0	0.288	0	0	0.274	0	0	0	0	0	0	0	0	0	0	1	0	1	0	0	1	0	0	0	-
ENSECAG00000002075	0	0	0	0	0	0	0	0	0	0	0	0	0	0	0	0	0	0	0	0	0	0	0	0	0	0	0	0	0	0	0	0	-
ENSECAG00000002083	1.077	0.299	1.016	0.861	1.249	1.486	1.225	1.362	1.388	0.303	0.508	0.732	1.254	1.117	1.529	1.355	11	3	10	9	13	14	18	13	16	3	5	7	13	12	19	14	KCTD12
ENSECAG00000002086	26.883	26.241	26.599	19.206	24.664	24.007	19.539	24.488	27.913	29.116	36.064	30.035	18.693	19.181	24.76	23.835	363	348	345	264	339	299	379	310	425	381	468	379	255	272	409	326	PRPS2
ENSECAG00000002087	101.527	73.45	92.037	60.853	101.104	87.35	82.064	94.2	133.484	90.814	92.547	114.611	64.029	76.864	91.923	80.483	1876	1308	1542	1221	1796	1400	2060	1551	2850	1576	1637	1801	1177	1491	2003	1415	SAE1
ENSECAG00000002088	79.823	90.931	78.361	163.704	96.911	69.26	53.397	55.252	81.34	93.648	82.49	113.497	131.789	118.993	78.306	101.971	202	206	209	389	241	145	182	132	196	198	192	255	295	281	212	240	ATP5MF
ENSECAG00000002091	1.884	1.274	0.764	0.719	1.389	2.473	1.433	1.89	4.418	1.064	2.789	1.257	1.233	0.7	1.814	1.6	25	17	10	10	17	31	28	24	69	14	33	16	17	10	30	22	QTRT2
ENSECAG00000002105	0	0	0	0	0	0	0	0	0	0	0	0	0	0	0	0	0	0	0	0	0	0	0	0	0	0	0	0	0	0	0	0	-
ENSECAG00000002110	0	0	0	0	0	0	0	0	0	0	0	0	0	0	0	0	0	0	0	0	0	0	0	0	0	0	0	0	0	0	0	0	TRIM52
ENSECAG00000002111	4.19	1.809	1.99	2.152	1.638	1.574	3.911	3.907	4.285	1.468	2.938	1.935	1.295	1.79	1.46	1.159	116	50	53	62	47	40	156	101	133	40	78	51	37	53	50	33	ITIH4
ENSECAG00000002113	0.225	0.959	0.345	0.186	0.257	0.437	1.05	0.749	1.247	0.859	0.47	1.386	0.335	0.624	0.224	0.269	2	6	5	1	6	8	28	16	25	16	12	11	9	15	7	6	BARD1
ENSECAG00000002115	21.668	15.045	13.387	9.842	16.924	26.322	21.987	22.362	21.142	20.494	24.067	18.877	19.237	18.619	17.918	20.311	761	519	453	354	606	853	1111	734	838	697	814	621	686	688	766	722	-
ENSECAG00000002116	1.084	1.103	1.518	1.534	2.445	0.881	0.942	1.295	0.96	0.906	1.182	0.778	0.694	2.406	0.668	1.199	20	20	27	29	46	15	25	23	20	17	21	14	13	48	15	23	SLC19A1
ENSECAG00000002117	0	0	0.018	0	0	0	0	0	0.096	0	0	0	0	0	0.03	0	0	0	1	0	0	0	0	0	3	0	0	0	0	0	1	0	NRXN3
ENSECAG00000002118	0	0	0	0	0	0	0	0	0	0	0	0	0	0	0	0	0	0	0	0	0	0	0	0	0	0	0	0	0	0	0	0	OR51M1
ENSECAG00000002125	0	0	0	0	0	0	0	0	0	0	0	0	0	0	0	0	0	0	0	0	0	0	0	0	0	0	0	0	0	0	0	0	-
ENSECAG00000002127	0	0	0	0	0	0	0	0	0	0	0	0	0	0	0	0	0	0	0	0	0	0	0	0	0	0	0	0	0	0	0	0	-
ENSECAG00000002132	0	0	0	0	0	0	0	0	0	0	0	0	0	0	0	0	0	0	0	0	0	0	0	0	0	0	0	0	0	0	0	0	MYOD1
ENSECAG00000002133	1.355	1.276	0.95	0.86	0.698	0.588	1.366	0.181	0.661	1.225	0.809	0.868	0.868	1.385	0.696	1.004	40	37	27	26	21	16	58	5	22	35	23	24	26	43	25	30	GPRIN1
ENSECAG00000002139	0.567	0.289	0	0.277	0	0	0.197	0	1.507	0	0	0.605	0.279	0.269	0.233	0.28	2	1	0	1	0	0	1	0	6	0	0	2	1	1	1	1	-
ENSECAG00000002141	0	0	0	0	0	0	0	0	0	0	0	0	0	0	0	0	0	0	0	0	0	0	0	0	0	0	0	0	0	0	0	0	-
ENSECAG00000002142	18.585	9.61	19.81	5.204	17.931	13.485	14.27	9.365	22.772	12.52	13.633	13.568	7.726	7.067	6.362	13.914	408	208	419	117	403	274	453	193	565	267	289	279	173	164	170	310	TRIP6
ENSECAG00000002143	0.092	0.559	0	0.047	0.135	0	0	0.154	1.096	0.189	0.05	0.358	0.271	0.392	0.157	0.407	2	12	0	1	3	0	0	3	27	4	1	7	6	9	4	9	C1H10orf120
ENSECAG00000002144	0.028	0	0	0	0	0	0.039	0.03	0	0	0	0	0	0	0	0	1	0	0	0	0	0	2	1	0	0	0	0	0	0	0	0	NLRP6
ENSECAG00000002145	13.279	13.177	18.21	3.698	19.701	24.47	22.058	20.517	30.924	15.544	16.327	15.609	8.31	11.755	7.207	12.741	277	270	366	79	419	471	662	400	728	314	328	305	176	258	183	269	NUAK1
ENSECAG00000002152	0	0	0	0	0	0	0	0	0	0	0	0	0	0	0	0	0	0	0	0	0	0	0	0	0	0	0	0	0	0	0	0	ZNF648
ENSECAG00000002155	26.649	25.567	24.659	18.407	27.229	24.827	21.171	22.065	26.274	24.685	22.421	24.049	21.421	20.49	18.296	24.851	682	644	611	482	710	586	780	532	757	611	552	575	559	551	570	643	NUP93
ENSECAG00000002156	0.355	0.181	0.491	0.289	0.406	0.321	0	0.317	1.101	0.122	0.369	0.442	0.758	0.173	0.243	0.234	6	3	8	5	7	5	0	5	21	2	6	7	13	3.07	5	4	CFAP157
ENSECAG00000002157	0.295	0.532	0.345	0.036	0.471	0.48	0.231	0.474	0.327	0.305	0.192	0	0.291	0.574	0.121	0.109	8	13	9	1	13	12	9	12	10	8	5	0	8	15	4	3	KLHL4
ENSECAG00000002165	0	0	0	0	0	0	0	0	0	0	0	0	0	0	0	0	0	0	0	0	0	0	0	0	0	0	0	0	0	0	0	0	-
ENSECAG00000002169	0	0	0	0	0	0	0	0	0	0	0	0	0	0	0	0	0	0	0	0	0	0	0	0	0	0	0	0	0	0	0	0	OR1K1
ENSECAG00000002171	0.26	0.433	0.368	0.162	0.162	0.871	0.559	0.43	0.105	0.903	0.123	0.682	0.373	0.135	0.155	0.304	11	18	15	7	7	34	34	17	5	37	5	27	16	6	8	13	FLT3
ENSECAG00000002173	2.349	1.551	1.713	0.59	2.387	4.794	2.608	4.937	2.532	3.104	4.176	1.808	1.772	2.012	2.104	2.154	111	72	78	27	115	209	177	218	135	142	190	80	85	100	121	103	ZMYM2
ENSECAG00000002184	0	0	0	0	0	0	0	0.452	0.123	0	0	0	0	0	0	0	0	0	0	0	0	0	0	1.28	0.42	0	0	0	0	0	0	0	-
ENSECAG00000002185	0	0	0	0	0	0	0	0	0	0	0	0	0	0	0	0	0	0	0	0	0	0	0	0	0	0	0	0	0	0	0	0	PPP4R3C
ENSECAG00000002186	38.795	34.501	83.476	20.812	23.012	61.571	95.816	17.145	68.073	42.042	26.273	183.432	53.991	41.172	16.817	24.544	506	442	1049	278	306	741	1798	209	1002	531	330	2241	715	565	267	324	CD68
ENSECAG00000002187	2.943	2.655	3.556	1.982	2.735	5.596	3.524	6.924	5.739	4.689	6.868	4.135	2.329	3.633	3.923	4.519	57.09	51	66.81	41.11	54.06	99.24	98.03	123.89	124.05	88.05	127.1	74.9	46.09	73.55	92.77	89.14	C1D
ENSECAG00000002188	0	0.155	0	0	0	0	0	0	0	0	0	0	0	0	0	0	0	2	0	0	0	0	0	0	0	0	0	0	0	0	0	0	KCNJ16
ENSECAG00000002189	0.04	0	0.126	0	0	0	0	0	0.5	0	0	0	0	0	0	0	1	0	3	0	0	0	0	0	14	0	0	0	0	0	0	0	ADAM29
ENSECAG00000002195	0	0	0	0	0	0	0	0	0	0	0	0	0	0	0	0	0	0	0	0	0	0	0	0	0	0	0	0	0	0	0	0	-
ENSECAG00000002196	0	0	0	0	0	0.294	0	0	0	0	0	0	0	0	0.223	0	0	0	0	0	0	1	0	0	0	0	0	0	0	0	1	0	-
ENSECAG00000002197	0.131	0.067	0.136	0.256	0.257	0.497	0.637	0.28	0.232	0.203	0	0.07	0.193	0.124	0.269	0.129	2	1	2	4	4	7	14	4	4	3	0	1	3	2	5	2	-
ENSECAG00000002199	161.265	86.325	129.147	71.194	153.034	88.778	71.436	84.647	73.505	157.154	110.777	154.324	65.859	55.083	142.912	73.042	2639	1386	2038	1187	2554	1343	1685	1297	1360	2495	1749	2361	1094	948	2852	1212	ABHD4
ENSECAG00000002201	878.066	821.261	1318.96	853.988	1315.89	1008.53	885.524	1044.92	1681.98	848.825	922.794	1033.89	755.513	759.037	1233.6	891.544	4304.95	3954.99	6230.43	4287.99	6577.47	4562.49	6246.29	4787.98	9306.47	4029.98	4356.97	4747.99	3760.97	3915.43	7361.97	4423.99	-
ENSECAG00000002206	0.111	3.497	0.23	1.623	0.869	0.24	0.077	0.593	0.295	0.114	0.46	0.473	3.274	3.897	0	2.737	1	31	2	15	8	2	1	5	3	1	4	4	30	37	0	25	SPRY3
ENSECAG00000002207	0	0	0	0	0	0	0	0	0	0	0	0	0	0	0	0	0	0	0	0	0	0	0	0	0	0	0	0	0	0	0	0	OR5AR1
ENSECAG00000002211	0.472	0.65	0.332	0.044	0.354	0.979	1.224	0.628	0.8	0.495	0.844	0.964	0.623	0.472	0.371	0.312	9	14	7	1	8	20	39	13	20	10	18	20	14	11	10	7	CD80
ENSECAG00000002212	95.261	20.033	22.492	62.076	22.072	52.33	95.688	33.337	68.628	47.414	96.115	35.66	61.967	28.629	133.389	47.31	3776	780	859	2520	892	1914	5457	1235	3070	1820	3669	1324	2494	1194	6436	1898	FOXO1
ENSECAG00000002222	0.347	0.071	0.432	0.068	1.088	1.427	0.626	2.299	2.518	1.074	1.655	0.666	1.092	0.856	0.683	0.685	5	1	6	1	16	19	13	31	41	15	23	9	16	13	12	10	ZBTB6
ENSECAG00000002223	22.228	0.08	0	0	4.602	0.085	0.125	0.084	0.278	0	0	0	0.087	0	0	0	283.2	1	0	0	59.78	1	2.29	1	4	0	0	0	1.13	0	0	0	-
ENSECAG00000002225	1.022	1.902	3.804	0.65	2.754	1.777	1.207	1.113	1.645	1.793	1.518	1.864	0.607	0.611	0.819	1.175	31	58	114	18	88	51	54	30	55	54	43	52	18	20	31	37	SLC6A9
ENSECAG00000002226	0	0	0	0.025	0.1	0.221	0.035	0.191	0.09	0.079	0.132	0.027	0.05	0	0.063	0.076	0	0	0	1	4	8	2	7	4	3	5	1	2	0	3	3	ZNF630
ENSECAG00000002228	0	0	0	0	0	0	0	0	0	0	0	0	0	0	0.026	0	0	0	0	0	0	0	0	0	0	0	0	0	0	0	1	0	PTCHD4
ENSECAG00000002231	0	0	0	0	0	0	0	0	0	0	0	0	0	0	0	0	0	0	0	0	0	0	0	0	0	0	0	0	0	0	0	0	-
ENSECAG00000002233	9.476	8.138	12.818	2.339	8.713	15.363	15.036	10.154	11.037	10.198	14.012	14.614	5.32	10.78	15.712	5.941	194	163	253	49	182	291	443	195	254	202	276	280	111	232	390	123	SLC44A1
ENSECAG00000002234	0.07	0	0.073	0	0.069	0	0.049	0.15	0.124	0	0.073	0	0.069	0	0	0	1	0	1	0	1	0	1	2	2	0	1	0	1	0	0	0	-
ENSECAG00000002235	14.917	12.669	9.13	7.278	11.591	13.679	11.367	17.358	7.615	13.978	14.648	13.329	12.176	13.946	13.321	17.769	368	307	217	182	290	309	402	398	212	332	348	308	305	362	398	440	SCFD2
ENSECAG00000002236	0	0	0	0	0	0	0	0	0	0	0	0	0	0	0	0	0	0	0	0	0	0	0	0	0	0	0	0	0	0	0	0	KCNC1
ENSECAG00000002238	0.309	0.472	0.642	1.057	0.455	1.844	1.183	1.49	1.371	1.278	2.41	1.652	1.524	1.764	2.669	2.598	2	3	4	7	3	11	11	9	10	8	15	10	10	12	21	17	MIS12
ENSECAG00000002246	0	0	0	0	0	0	0	0	0	0	0	0	0	0	0	0	0	0	0	0	0	0	0	0	0	0	0	0	0	0	0	0	-
ENSECAG00000002249	0.021	0	0	0	0	0	0	0	0	0	0	0	0	0	0	0	1	0	0	0	0	0	0	0	0	0	0	0	0	0	0	0	-
ENSECAG00000002250	29.388	10.936	7.994	8.51	20.873	25.37	42.895	25.372	67.166	29.092	37.251	17.094	17.067	15.988	53.864	20.926	290	106	76	86	210	231	609	234	748	278	354	158	171	166	647	209	SPRY2
ENSECAG00000002251	1.358	0.482	1.049	0	0.898	1.814	0.659	0.638	1.735	0.587	1.082	0.405	0.187	1.079	0.986	0.25	43	15	32	0	29	53	30	19	62	18	33	12	6	36	38	8	TLL1
ENSECAG00000002252	0	0	0	0	0	0	0	0	0	0	0	0	0	0	0	0	0	0	0	0	0	0	0	0	0	0	0	0	0	0	0	0	OR51Q1
ENSECAG00000002256	4.52	0	0	0	4.086	0	0.049	0	0.16	0	0	0	0	0	0	0	85.35	0	0	0	78.66	0	1.33	0	3.41	0	0	0	0	0	0	0	-
ENSECAG00000002257	0	0.109	0	0	0	0.466	0.149	0	0	0.111	0	0.574	0	0.102	0	0	0	1	0	0	0	4	2	0	0	1	0	5	0	1	0	0	CXHXorf21
ENSECAG00000002259	0	0	0	0	0	0	0	0	0	0	0	0	0	0	0	0	0	0	0	0	0	0	0	0	0	0	0	0	0	0	0	0	OR5M11
ENSECAG00000002260	0	0	0	0	0	0	0	0	0.146	0	0	0	0	0	0	0	0	0	0	0	0	0	0	0	3	0	0	0	0	0	0	0	-
ENSECAG00000002263	34.872	33.722	36.85	26.526	32.753	36.076	36.916	31.96	28.215	32.288	26.459	33.654	26.888	24.073	31.235	30.787	815	779	834	632	780	760	1254	700	727	714	600	737	632	570	873	722	IKBKB
ENSECAG00000002264	0	0	0	0.049	0	0	0	0	0.045	0	0	0	0	0	0	0	0	0	0	1	0	0	0	0	1	0	0	0	0	0	0	0	ISL1
ENSECAG00000002265	17.736	17.555	19.303	17.799	18.362	14.282	14.382	17.527	15.17	16.153	19.568	18.408	18.438	16.506	17.505	19.592	144	140	151	148	152	107	168	133	139	127	153	140	152	141	173	161	PEX11B
ENSECAG00000002267	4.096	2.684	2.483	1.726	3.534	5.334	4.146	6.031	3.602	4.171	4.815	2.631	3.517	3.174	3.834	3.974	363	234	212	157	319	436	528	499	360	357	411	218	317	296	413	357	EPG5
ENSECAG00000002280	10.419	5.723	6.774	3.495	5.997	14.636	11.214	16.229	12.188	8.677	15.113	6.441	9.141	8.683	9.792	10.842	193	104	123	66	113	248	301	281	257	158	269	113	174	168	222	203	-
ENSECAG00000002281	17.389	14.628	16.325	9.559	17.251	23.952	26.963	26.523	23.347	21.178	21.881	16.934	15.688	15.983	20.964	17.639	524	433	474	295	530	666	1169	747	794	618	635	478	480	506	769	538	INTS4
ENSECAG00000002284	5.455	2.885	2.647	1.245	2.988	6.373	3.989	5.534	5.713	4.829	5.518	3.782	2.791	3.03	4.598	3.64	77	40	36	18	43	83	81	73	91	66	75	50	40	45	79	52	C4H7orf25
ENSECAG00000002297	0	0	0	0	0	0	0	0	0	0	0	0	0	0	0	0	0	0	0	0	0	0	0	0	0	0	0	0	0	0	0	0	-
ENSECAG00000002300	0	0	0	0	0	0	0	0	0	0	0	0	0	0	0	0	0	0	0	0	0	0	0	0	0	0	0	0	0	0	0	0	OR51S1
ENSECAG00000002306	30.056	37.407	38.381	35.954	32.567	28.224	25.429	22.057	40.645	29.169	22.794	30.323	29.059	31.034	28.764	37.781	382	467	470	468	422	331	465	262	583	359	279	361	375	415	445	486	PHKG2
ENSECAG00000002308	0	0.03	0.03	0	0.028	0	0.02	0	0	0	0	0	0	0	0	0	0	1	1	0	1	0	1	0	0	0	0	0	0	0	0	0	RSPO4
ENSECAG00000002313	0.885	0.948	0.69	0.713	1.015	1.512	1.386	2.79	2.128	1.098	2.69	1.426	0.776	1.609	2.02	1.239	20	20	15	16	22	30	42	59	51	25	57	29	17	37	55	27	TRAM1L1
ENSECAG00000002317	1.037	0.804	0.564	0.819	0.775	1.07	1.853	2.588	2.8	0.867	2.666	0.158	0.924	0.985	1.338	1.268	21	16	11	17	16	20	54	49	64	17	52	3	19	21	33	26	-
ENSECAG00000002318	0	0	0	0	0	0	0	0	0	0	0	0	0	0	0	0	0	0	0	0	0	0	0	0	0	0	0	0	0	0	0	0	-
ENSECAG00000002320	17.397	16.857	18.916	14.633	16.401	28.103	19.657	27.606	23.169	23.089	22.046	18.02	18.892	21.101	23.89	23.721	361	343	378	311	347	538	586	533	542	463	440	350	398	460	603	497	STAMBP
ENSECAG00000002321	4.281	3.045	5.479	1.747	3.193	14.079	8.724	8.252	5.145	7.54	7.795	3.757	3.87	4.766	5.613	5.36	146	102	180	61	111	443	428	263	198	249	256	120	134	171	233	185	SEC24A
ENSECAG00000002323	6.733	4.848	5.625	5.773	4.993	6.941	8.218	7.204	5.821	4.918	7.333	6.837	3.882	7.024	5.531	6.166	41	29	33	36	31	39	72	41	40	29	43	39	24	45	41	38	-
ENSECAG00000002332	0	0.204	0	0	0	0	0	0	0	0	0	0	0	0	0	0	0	1	0	0	0	0	0	0	0	0	0	0	0	0	0	0	-
ENSECAG00000002346	0	0	0	0	0	0	0	0	0	0	0	0	0	0	0	0	0	0	0	0	0	0	0	0	0	0	0	0	0	0	0	0	-
ENSECAG00000002350	263.196	244.515	242.664	302.677	248.538	244.234	324.46	213.255	189.887	263.753	303.442	288.937	239.03	225.477	186.416	237.228	5339.63	4872.59	4743.31	6288.87	5140.51	4571.84	9470.51	4043.18	4347.59	5181.7	5928.52	5490.57	4923.81	4812.93	4603.57	4870.93	CTSA
ENSECAG00000002359	0	0	0	0	0.036	0	0	0	0	0	0	0	0	0	0	0	0	0	0	0	1	0	0	0	0	0	0	0	0	0	0	0	GRIK1
ENSECAG00000002361	0	0	0	0	0	0	0	0	0	0	0	0	0	0	0	0	0	0	0	0	0	0	0	0	0	0	0	0	0	0	0	0	-
ENSECAG00000002362	3.09	5.642	3.538	2.733	4.862	2.426	6.314	3.884	5.393	4.573	4.879	5.094	5.031	6.826	4.135	4.204	56	96	59	48	86	42	159	64	105	78	85	84	88	125	88	75	PWWP2B
ENSECAG00000002364	0	0	0	0	0	0	0	0	0	0	0	0	0	0	0	0	0	0	0	0	0	0	0	0	0	0	0	0	0	0	0	0	OR51T1
ENSECAG00000002366	0	0	0	0	0	0	0	0	0	0	0	0	0	0	0	0.067	0	0	0	0	0	0	0	0	0	0	0	0	0	0	0	1.41	-
ENSECAG00000002370	0	0.108	0	0	0	0	0.073	0.113	0.375	0.218	0	0	0	0	0.087	0.104	0	1	0	0	0	0	1	1	4	2	0	0	0	0	1	1	GPR141
ENSECAG00000002373	0	0	0	0	0	0	0	0	0	0	0	0	0	0	0	0	0	0	0	0	0	0	0	0	0	0	0	0	0	0	0	0	-
ENSECAG00000002374	0.616	0	0.426	0	0.403	0	0	0	0	0	0.426	0	0.202	0	0.169	0.203	3	0	2	0	2	0	0	0	0	0	2	0	1	0	1	1	-
ENSECAG00000002376	0	0	0	0	0	0	0	0	0	0	0	0	0	0	0	0	0	0	0	0	0	0	0	0	0	0	0	0	0	0	0	0	CHRNG
ENSECAG00000002377	2.851	1.645	2.466	1.485	2.516	4.428	2.84	3.152	5.052	4.416	3.355	2.333	1.123	1.897	3.513	2.817	30	17	25	16	27	43	43	31	60	45	34	23	12	21	45	30	SPESP1
ENSECAG00000002378	8.63	5.78	4.007	5.766	9.356	6.646	6.156	7.047	6.842	9.381	7.075	8.001	11.855	10.361	7.463	10.322	38	25	17	26	42	27	39	29	34	40	30	33	53	48	40	46	CHCHD4
ENSECAG00000002379	0.521	0.464	0.625	0.175	0.623	1.711	0.724	1.741	1.255	1.025	1.47	0.643	0.497	0.387	0.628	0.482	32	28	37	11	39	97	64	100	87	61	87	37	31	25	47	30	RFX7
ENSECAG00000002380	42.169	47.611	49.526	35.292	43.538	34.877	43.413	40.879	48.041	34.542	43.129	43.157	40.438	40.079	36.205	39.158	266	295	301	228	280	203	394	241	342	211	262	255	259	266	278	250	RAB35
ENSECAG00000002389	0.063	0.16	0.228	0.061	0.123	0.136	0.392	0.201	0.306	0.583	0.521	0.335	0.278	0.209	0.386	0.031	2	5	7	2	4	4	18	6	11	18	16	10	9	7	15	1	GLDC
ENSECAG00000002390	0.496	4.044	3.865	1.697	6.087	3.766	4.313	3.453	7.479	0.769	3.867	5.035	1.711	4.719	4.283	2.698	2	16	15	7	25	14	25	13	34	3	15	19	7	20	21	11	-
ENSECAG00000002394	0.058	0	0	0.112	0	0	0	0	1.631	0	0	0	0	0	0	0	1	0	0	2	0	0	0	0	32	0	0	0	0	0	0	0	GK2
ENSECAG00000002399	0	0	0	0	0	0	0	0	0	0	0	0	0	0	0	0	0	0	0	0	0	0	0	0	0	0	0	0	0	0	0	0	-
ENSECAG00000002400	5.351	3.278	5.126	2.155	4.368	8.458	4.533	7.898	13.511	5.95	5.395	3.405	4.217	4.659	5.277	4.282	415	255	364	162	342	604	507	579	1169	441	406	239	342	367	494	318	MRTFB
ENSECAG00000002401	0.018	0.052	0.053	0	0.116	0.14	0.077	0.091	0.391	0.193	0.176	0.199	0.073	0.193	0.061	0.036	1	3	3	0	7	7	6	5	26	11	10	11	4	11	4	2	NUP210L
ENSECAG00000002402	1.276	2.455	1.165	0.881	1.149	1.934	1.233	0.93	1.655	1.646	1.839	1.739	2.194	3.027	1.386	2.155	26.86	50.79	23.63	18.99	24.66	37.57	37.35	18.31	39.32	33.56	37.3	34.3	46.9	67.06	35.52	45.94	-
ENSECAG00000002408	2.3	2.522	2.142	1.44	2.95	5.177	3.771	5.49	7.473	2.984	5.266	2.392	2.439	2.466	3.537	3.088	39	42	35	25	51	81	92	87	143	49	86	38	42	44	73	53	ZNF329
ENSECAG00000002410	0.443	0.15	0	0.288	0.434	1.12	0.41	1.105	1.177	0.457	0.46	0.473	0.145	0.14	0.364	0.729	3	1	0	2	3	7	4	7	9	3	3	3	1	1	3	5	DCAF16
ENSECAG00000002411	2.71	4.414	6.188	3.308	7.044	2.643	6.31	3.624	6.123	2.659	4.502	3.182	3.203	4.765	2.115	3.213	20	32	44	25	53	18	67	25	51	19	32	22	24	37	19	24	TCF15
ENSECAG00000002414	1.297	0.203	0.725	0.779	0.391	1.514	0.763	1.281	0.265	2.163	0.725	0.639	1.474	1.707	0.983	1.577	13	2	7	8	4	14	11	12	3	21	7	6	15	18	12	16	SGTB
ENSECAG00000002415	0	0	0	0	0	0	0.065	0.1	0	0	0.097	0	0	0	0	0	0	0	0	0	0	0	1	1	0	0	1	0	0	0	0	0	RLBP1
ENSECAG00000002417	0	0	0	0	0	0	0	0	0	0	0	0	0	0	0	0	0	0	0	0	0	0	0	0	0	0	0	0	0	0	0	0	LRRTM3
ENSECAG00000002421	0	0	0	0	0	0	0	0	0	0	0	0	0	0	0	0	0	0	0	0	0	0	0	0	0	0	0	0	0	0	0	0	-
ENSECAG00000002425	0.629	0.693	0.544	0.563	0.308	1.476	0.437	0.673	1.903	1.19	0.435	0.447	0.567	1.245	0.344	0.983	12	13	10	11	6	26	12	12	41	22	8	8	11	25	8	19	MFAP3L
ENSECAG00000002428	9.301	5.3	6.268	4.72	5.106	14.368	12.592	9.21	6.889	8.673	8.217	5.854	7.52	7.587	7.356	7.544	134	75	87	62	75	191	261	124	112	121	114	79	110	115	129	110	FBXO28
ENSECAG00000002429	0.297	0.198	0.079	0.172	0.259	0.556	0.149	0.392	0.259	0.288	0.366	0.081	0.159	0.281	0.169	0.3	20	12	5	12	18	35	14	25	17	19	24	5	11	20	13	20	MED12L
ENSECAG00000002430	0	0	0	0.127	0.085	0.062	0.08	0	0	0.119	0.135	0.061	0	0	0	0	0	0	0	3	2	1	2	0	0	2	3	1	0	0	0	0	PRKAG3
ENSECAG00000002437	55.674	19.532	31.716	26.567	36.268	40.451	39.86	36.13	38.452	60.518	21.154	43.721	54.694	39.852	40.235	49.355	798	275	438	390	530	535	822	484	622	840	292	587	796	601	702	716	NFIL3
ENSECAG00000002438	8.529	8.418	17.6	6.172	6.727	9.518	12.793	5.456	19.482	12.776	10.121	18.069	10.018	9.118	6.243	5.099	103	99	205	75	83	105	224	61	265	148	118	203	124	115	94	63	SIRPB2
ENSECAG00000002448	0	0	0	0	0	0	0	0	0	0	0	0	0	0	0	0	0	0	0	0	0	0	0	0	0	0	0	0	0	0	0	0	OR51A7
ENSECAG00000002451	0	0	0	0	0	0	0	0	0	0	0	0	0	0	0	0	0	0	0	0	0	0	0	0	0	0	0	0	0	0	0	0	-
ENSECAG00000002455	3.854	1.985	2.217	0.997	3.279	2.214	3.324	2.186	1.646	2.397	3.134	3.173	1.692	2.207	3.509	2.431	83	42	46	22	72	44	103	44	40	50	65	64	37	50	92	53	ZSCAN22
ENSECAG00000002456	0.681	0.139	0.566	0.222	0.802	2.412	0.821	1.652	0.362	1.126	0.519	0.582	0.268	0.432	0.746	0.583	15	3	12	5	18	49	26	34	9	24	11	12	6	10	20	13	RMI1
ENSECAG00000002457	0	0	0	0	0	0	0	0	0	0	0	0	0	0	0	0	0	0	0	0	0	0	0	0	0	0	0	0	0	0	0	0	-
ENSECAG00000002458	0.322	0.328	0.468	0.063	0.379	0.209	0.627	0.758	1.142	0.2	0.669	0.413	0.19	0.245	0.582	0.318	5	5	7	1	6	3	14	11	20	3	10	6	3	4	11	5	ANKRD34A
ENSECAG00000002463	0	0	0	0	0	0	0	0	0	0	0	0	0	0	0	0	0	0	0	0	0	0	0	0	0	0	0	0	0	0	0	0	OR51I1
ENSECAG00000002472	1.673	1.485	1.405	1.313	1.084	2.028	1.727	3.179	3.756	1.229	1.705	1.292	1.839	2.115	1.418	1.731	63	57	55	50	45	72	101	115	166	49	60	47	71	85	64	67	NHSL2
ENSECAG00000002478	0	0.204	0	0.098	0	0	0	0	0.712	0	0	0	0	0	0	0	0	2	0	1	0	0	0	0	8	0	0	0	0	0	0	0	PRPS1L1
ENSECAG00000002481	0	0	0	0.178	0	0	0	0	0.159	0	0	0.289	0	0	0	0	0	0	0	2.04	0	0	0	0	2	0	0	3.03	0	0	0	0	-
ENSECAG00000002490	0.79	0.179	0.728	0.263	0.688	1.711	0.366	1.22	1.671	1.45	2.46	1.592	0.177	0.917	0.649	0.954	9	2	8	3	8	18	6	13	23	16	27	17	2	11	9	11	RNF144B
ENSECAG00000002491	25.902	22.57	23.785	23.25	22.77	22.732	18.781	20.606	20.24	20.735	20.153	13.946	21.981	23.838	19.562	25.444	347	297	307	319	311	281	362	258	306	269	260	175	299	336	319	345	WTIP
ENSECAG00000002496	0.65	0.12	0.368	0.173	0.985	1.985	0.78	1.391	1.309	0.732	1.411	0.505	0.524	0.674	1.068	0.35	11	2	6	3	17	31	19	22	25	12	23	8	9	12	22	6	ZFP3
ENSECAG00000002502	0.04	0	0	0.105	0.039	0	0	0	0.149	0	0	0	0	0	0	0	1	0	0	2	1	0	0	0	4	0	0	0	0	0	0	0	TBR1
ENSECAG00000002508	15.576	9.3	31.589	11.068	10.362	18.695	28.348	7.573	11.936	13.883	11.502	16.123	12.684	7.142	15.911	9.426	312	183	611	232	215	351	820	140	269	271	224	306	260	152	391	196	DENND2D
ENSECAG00000002509	0.525	0.103	0.736	0.518	0	0	0.034	0.196	4.87	0.105	0.105	0	0	0	0.083	0	4	1	7	5	0	0	1	1	71	1	1	0	0	0	1	0	-
ENSECAG00000002513	0.077	0.105	0	0.05	0.05	0.056	0.072	0	0.091	0.053	0	0.027	0.076	0.122	0.042	0.051	3	4	0	2	2	2	4	0	4	2	0	1	3	5	2	2	ERCC6L
ENSECAG00000002514	0	0	0	0	0	0	0	0	0	0	0	0	0	0	0	0	0	0	0	0	0	0	0	0	0	0	0	0	0	0	0	0	-
ENSECAG00000002515	0	0	0	0	0	0	0	0	0	0	0	0	0	0	0	0	0	0	0	0	0	0	0	0	0	0	0	0	0	0	0	0	OR5AP2
ENSECAG00000002519	0	0	0	0	0	0	0	0	0	0.086	0.087	0	0	0	0	0	0	0	0	0	0	0	0	0	0	1	1	0	0	0	0	0	POU3F4
ENSECAG00000002520	9.305	8.548	4.712	6.448	9.245	6.14	5.553	6.676	9.766	10.198	5.314	6.512	9.829	13.467	6.581	9.777	382	369	195	273	413	242	347	270	472	434	208	258	435	611	345	430	SLC45A4
ENSECAG00000002521	86.981	128.651	100.188	113.027	98.154	104.791	75.742	128.96	74.562	91.07	135.146	84.694	139.505	139.462	72.255	125.818	4083.97	5904.28	4523.16	5448.38	4701.04	4516.29	5036.21	5616.35	3900.96	4118	6097.89	3705.05	6659.99	6898.78	4112.33	5979.18	CNP
ENSECAG00000002522	15.335	17.755	23.25	8.808	12.534	17.108	17.033	7.882	36.368	15.836	13.114	15.569	14.659	18.29	13.71	10.992	102	116	149	60	85	105	163	49	273	102	84	97	99	128	111	74	RAB15
ENSECAG00000002523	0	0	0	0	0	0	0	0	0	0	0	0	0	0	0	0	0	0	0	0	0	0	0	0	0	0	0	0	0	0	0	0	SOWAHB
ENSECAG00000002537	0.072	0	0	0	0	0	0	0	0	0	0	0	0	0	0	0	1	0	0	0	0	0	0	0	0	0	0	0	0	0	0	0	GJA8
ENSECAG00000002538	0	0	0	0	0	0	0	0	0	0	0	0.08	0	0	0	0	0	0	0	0	0	0	0	0	0	0	0	1	0	0	0	0	TAC1
ENSECAG00000002539	0	0	0	0	0	0	0	0	0	0	0	0	0	0	0	0	0	0	0	0	0	0	0	0	0	0	0	0	0	0	0	0	-
ENSECAG00000002540	0	0	1.071	0	0.117	0.126	0	0	0	0.103	0	1.275	0.098	0.19	0	0.296	0	0	10.34	0	1.2	1.17	0	0	0	1	0	11.97	1	2	0	3	-
ENSECAG00000002541	49.329	37.827	32.344	21.108	51.731	67.91	78.128	93.436	64.377	51.731	98.5	45.032	39.854	50.035	47.676	58.067	438	335	279	193	465	563	1008	776	649	443	847	377	359	464	519	524	-
ENSECAG00000002542	0	0	0	0	0	0	0	0	0.13	0	0	0	0	0	0	0	0	0	0	0	0	0	0	0	3	0	0	0	0	0	0	0	KRT81
ENSECAG00000002548	0.129	0	0	0	0	0	0	0	0	0	0	0	0	0	0	0	1	0	0	0	0	0	0	0	0	0	0	0	0	0	0	0	RNF182
ENSECAG00000002550	14.795	17.744	18.091	22.935	19.834	11.41	18.007	14.76	12.324	14.761	13.156	17.718	18.057	18.583	14.097	17.233	191.27	225.33	225.34	303.67	261.42	136.11	334.93	178.34	179.81	184.8	163.8	214.56	237.03	252.78	221.84	225.49	-
ENSECAG00000002551	0.076	0.155	0	0.074	0.074	0	0.053	0.081	0.202	0	0.079	0.081	0	0.072	0	0.15	1	2	0	1	1	0	1	1	3	0	1	1	0	1	0	2	FOXO6
ENSECAG00000002552	0	0	0	0	0	0	0	0	0	0	0	0	0	0	0	0	0	0	0	0	0	0	0	0	0	0	0	0	0	0	0	0	OR10G3
ENSECAG00000002562	1.902	1.856	2.386	0.929	1.788	3.608	1.818	2.714	2.177	2.21	2.716	1.354	1.874	1.281	1.693	1.175	24	23	29	12	23	42	33	32	31	27	33	16	24	17	26	15	TMEM246
ENSECAG00000002566	0	0	0	0	0	0	0	0	0	0	0	0	0	0	0	0	0	0	0	0	0	0	0	0	0	0	0	0	0	0	0	0	KRTAP3-1
ENSECAG00000002569	0.092	0.188	0.096	0.09	0.181	0.651	0.032	0.643	0.205	0.668	0.192	0.494	0.046	0.176	0.114	0.32	2	4	2	2	4	13	1	13	5	14	4	10	1	4	3	7	FLRT3
ENSECAG00000002570	2.669	3.239	4.474	0.702	3.725	1.891	2.568	3.295	6.093	2.65	1.066	1.096	1.415	1.561	1.518	1.623	26	31	42	7	37	17	36	30	67	25	10	10	14	16	18	16	HS3ST1
ENSECAG00000002574	0	0	0	0	0	0	0	0	0	0	0	0	0	0	0	0	0	0	0	0	0	0	0	0	0	0	0	0	0	0	0	0	-
ENSECAG00000002578	24.802	18.171	35.903	28.678	30.728	19.506	24.218	27.96	24.334	20.79	28.777	31.061	20.891	19.015	27.015	26.613	988	711	1378	1170	1248	717	1388	1041	1094	802	1104	1159	845	797	1310	1073	PES1
ENSECAG00000002579	9.719	8.205	5.37	4.636	7.663	18.595	13.868	16.016	17.847	16.792	16.949	7.896	9.611	10.801	15.679	9.263	323	267	172	158	260	571	664	498	670	541	542	246	324	378	635	312	MATN2
ENSECAG00000002596	0	0	0	0	0	0	0	0	0	0	0	0	0	0	0	0	0	0	0	0	0	0	0	0	0	0	0	0	0	0	0	0	XIRP2
ENSECAG00000002597	6.212	6.651	14.339	7.634	12.564	8.821	14.069	9.594	9.015	19.244	10.343	8.118	6.118	6.413	11.878	7.936	58	61	129	73	120	76	189	84	95	174	93	71	58	63	135	75	SLC25A21
ENSECAG00000002601	0.367	0.523	0.152	0	0	0.637	0.51	1.022	0.456	0.303	0.534	0.078	0.072	0.14	0.121	0.145	5	7	2	0	0	8	10	13	7	4	7	1	1	2	2	2	RASSF9
ENSECAG00000002607	0.91	1.736	2.596	0.222	0.781	2.218	2.608	3.163	2.921	1.174	1.653	0.728	0.784	0.756	0.467	1.797	8	15	22	2	7	18	33	26	29	10	14	6	7	7	5	16	TCEAL9
ENSECAG00000002610	0.093	0.094	0	0.09	0.079	0	0.129	0	0.57	0	0.251	0.172	0	0.076	0	0	1	1	0	1	1	0	2	0	8	0	3	2	0	1	0	0	MRO
ENSECAG00000002611	24.718	27.725	16.64	21.417	19.198	39.627	14.496	24.087	20.927	37.215	31.488	22.664	28.026	49.6	39.079	70.087	261	281	171	232	200	380	213	231	236	374	317	223	303	548	489	714	ETFA
ENSECAG00000002616	0	0	0	0	0	0	0	0	0	0	0	0	0	0	0.309	0	0	0	0	0	0	0	0	0	0	0	0	0	0	0	3	0	LRRC3C
ENSECAG00000002619	0	0	0.231	0	0	0	0	0	0	0	0	0	0	0	0	0	0	0	1	0	0	0	0	0	0	0	0	0	0	0	0	0	GREM1
ENSECAG00000002620	0.159	0.324	0.165	0	0.313	0.173	0.221	0	0	0.165	0	0	0	0.303	0.262	0	1	2	1	0	2	1	2	0	0	1	0	0	0	2	2	0	-
ENSECAG00000002623	0.722	0.067	1.43	0.384	0.837	0.853	0.502	0.281	0.349	0.61	0.204	0.56	0.905	0.374	0.323	0.908	11	1	21	6	13	12	11	4	6	9	3	8	14	6	6	14	NHLRC1
ENSECAG00000002626	0	0	0	0	0	0	0	0	0	0	0	0	0	0	0	0	0	0	0	0	0	0	0	0	0	0	0	0	0	0	0	0	GPR12
ENSECAG00000002632	0.466	0.572	0.292	0.549	0.661	0	0.195	0.601	1.245	0.87	0.292	0	0.277	0	0.231	0.278	1.66	2	1	2	2.4	0	1	2	5	3	1	0	1	0	1	1	-
ENSECAG00000002635	15.334	14.317	18.377	15.386	16.868	20.749	11.777	12.328	16.815	19.859	17.682	19.445	15.853	7.891	17.19	18.163	181	166	209	186	203	226	200	136	224	227	201	215	190	98	247	217	ZADH2
ENSECAG00000002638	0	0	0	0	0	0	0	0	0	0	0	0	0	0	0	0	0	0	0	0	0	0	0	0	0	0	0	0	0	0	0	0	-
ENSECAG00000002645	0	0.201	0.205	0.096	0.193	0.214	0.411	0.211	0.262	0.305	0.205	0.21	0	0	0	0.097	0	2	2	1	2	2	6	2	3	3	2	2	0	0	0	1	CRYGS
ENSECAG00000002649	0	0	0	0	0	1.494	0	0	1.747	0.845	0.605	0	0	0	0	0	0	0	0	0	0	5.51	0	0	7.88	3.27	2.33	0	0	0	0	0	-
ENSECAG00000002652	0.88	1.008	1.371	1.074	0.432	3.101	1.377	3.179	2.438	1.818	2.171	1.175	1.517	1.36	1.085	0.761	8	9	12	10	4	26	18	27	25	16	19	10	14	13	12	7	-
ENSECAG00000002654	0	0	0	0	0	0	0	0	0	0	0	0	0	0	0	0	0	0	0	0	0	0	0	0	0	0	0	0	0	0	0	0	OR51G2
ENSECAG00000002658	0	0	0	0	0.311	0	0	0	0	0	0	0	0	0	0	0	0	0	0	0	1	0	0	0	0	0	0	0	0	0	0	0	PRR15L
ENSECAG00000002661	13.153	9.589	10.393	5.26	11.215	11.855	13.966	17.503	15.198	12.49	6.966	11.713	12.498	7.884	7.629	8	398	285	303	163	346	331	608	495	519	366	203	332	384	251	281	245	VSIG10
ENSECAG00000002668	87.778	130.571	104.265	51.584	90.721	64.301	183.823	67.309	145.044	86.28	78.826	68.027	83.569	67.669	58.357	73.397	540	789	618	325	569	365	1627	387	1007	514	467	392	522	438	437	457	RHOB
ENSECAG00000002674	0	0	0	0	0	0	0	0	0	0	0	0	0	0	0	0	0	0	0	0	0	0	0	0	0	0	0	0	0	0	0	0	ST8SIA6
ENSECAG00000002675	0	0.048	0.099	0.017	0.031	0.057	0.022	0.038	0	0.066	0.036	0.068	0	0.091	0.026	0	0	3	3	1	1	3	1	2	0	2	2	2	0	3	1	0	ZGRF1
ENSECAG00000002676	6.401	4.039	5.658	2.289	3.912	14.652	8.833	8.977	9.052	7.11	9.092	3.969	3.109	5.22	5.741	4.958	238	147	200	86	147	489	463	310	377	250	320	138	117	198	258	183	SMARCA5
ENSECAG00000002681	0	0	0	0	0	0	0	0	0.062	0	0	0	0	0	0	0	0	0	0	0	0	0	0	0	2	0	0	0	0	0	0	0	SLITRK1
ENSECAG00000002683	0	0	0	0	0	0	0	0	0	0	0	0	0	0	0	0	0	0	0	0	0	0	0	0	0	0	0	0	0	0	0	0	-
ENSECAG00000002691	1.909	0.833	0.809	0.761	1.643	2.955	2.004	3.835	3.245	2.333	3.479	1.165	1.496	0.963	2.08	2.079	49	21	20	20	43	70	74	92	94	58	86	28	39	26	65	54	RSBN1L
ENSECAG00000002692	0.064	0.049	0.033	0.031	0	0	0.011	0.034	0.114	0.017	0	0.034	0	0.046	0.092	0.016	4	3	2	2	0	0	1	2	8	1	0	2	0	3	7	1	OTOF
ENSECAG00000002693	0	0	0	0	0	0	0	0	0	0	0	0	0	0	0	0	0	0	0	0	0	0	0	0	0	0	0	0	0	0	0	0	-
ENSECAG00000002695	0	0	0	0	0	0	0	0	0	0	0	0	0	0	0	0	0	0	0	0	0	0	0	0	0	0	0	0	0	0	0	0	-
ENSECAG00000002697	0.06	0	0	0	0	0	0	0	0.16	0	0	0	0	0	0	0	1	0	0	0	0	0	0	0	3	0	0	0	0	0	0	0	-
ENSECAG00000002700	5.42	2.959	3.587	4.065	6.01	6.981	8.408	8.657	6.473	7.382	9.136	5.032	3.172	4.032	5.679	6.286	69	37	44	53	78	82	154	103	93	91	112	60	41	54	88	81	TCEAL1
ENSECAG00000002701	1.637	1.204	2.322	0.87	1.727	4.872	1.902	2.638	1.487	3.017	2.856	1.371	1.245	1.713	2.011	1.679	79	58	108	43	85	217	133	119	81	141	132	62	61	87	120	82	UHRF1BP1L
ENSECAG00000002703	0	0	0	0	0	0	0	0	0	0	0	0	0	0	0	0	0	0	0	0	0	0	0	0	0	0	0	0	0	0	0	0	KCND2
ENSECAG00000002706	3.361	3.297	2.347	1.79	3.237	4.702	2.209	2.419	3.303	2.966	2.602	1.892	1.745	3.02	2.611	2.778	55	53	37	30	54	71	52	37	61	47	41	29	29	52	52	46	MAGEE2
ENSECAG00000002707	1.594	3.013	1.339	0.963	2.903	1.563	1.477	4.303	3.227	1.567	2.6	2.349	1.644	1.731	1.184	1.724	21	39	17	13	39	19	28	53	48	20	33	29	22	24	19	23	HOXB3
ENSECAG00000002709	0	0	0	0	0	0	0	0	0	0	0	0	0	0	0	0	0	0	0	0	0	0	0	0	0	0	0	0	0	0	0	0	CHRM5
ENSECAG00000002710	0	0	0	0.083	0	0	0	0	0	0	0	0	0	0	0	0	0	0	0	1	0	0	0	0	0	0	0	0	0	0	0	0	ASPRV1
ENSECAG00000002711	0.044	0	0	0.043	0	0	0	0	0.117	0	0	0	0	0	0	0	1	0	0	1	0	0	0	0	3	0	0	0	0	0	0	0	-
ENSECAG00000002714	0	0	0	0	0	0	0	0	0	0	0	0	0	0	0	0	0	0	0	0	0	0	0	0	0	0	0	0	0	0	0	0	-
ENSECAG00000002715	71.167	61.648	79.152	43.404	66.294	80.256	93.1	99.653	128.589	86.816	100.429	86.212	59.338	69.235	65.017	78.543	836	709	898	520	796	871	1575	1089.18	1701	989	1126	951	709	859	930	936	NTAN1
ENSECAG00000002716	0.876	0.418	0.853	0.134	0.537	1.81	1.523	1.319	1.771	1.046	2.474	0.526	0.539	0.442	0.72	0.541	32	15	30	5	20	61	80	45	73	37	87	18	20	17	32	20	KDM7A
ENSECAG00000002719	0	0	0	0	0	0	0	0	0	0	0	0	0	0	0	0	0	0	0	0	0	0	0	0	0	0	0	0	0	0	0	0	-
ENSECAG00000002721	0	0	0	0	0	0	0	0	0	0	0	0	0	0	0	0	0	0	0	0	0	0	0	0	0	0	0	0	0	0	0	0	-
ENSECAG00000002724	0	0	0	0	0	0	0	0	0	0	0	0	0	0	0	0	0	0	0	0	0	0	0	0	0	0	0	0	0	0	0	0	MSGN1
ENSECAG00000002727	0	0	0	0	0	0	0	0	0	0	0	0	0	0	0	0	0	0	0	0	0	0	0	0	0	0	0	0	0	0	0	0	-
ENSECAG00000002730	0	0	0	0	0	0	0	0	0	0	0	0	0	0	0	0	0	0	0	0	0	0	0	0	0	0	0	0	0	0	0	0	-
ENSECAG00000002732	34.449	19.388	18.003	13.028	22.486	54.029	41.733	59.701	52.343	41.586	74.188	31.468	33.331	36.2	35.973	42.306	284	157	143	110	189	411	495	460	487	332	589	243	279	314	361	353	MORF4L2
ENSECAG00000002744	0	0	0	0	0	0	0	0	0.068	0	0	0	0	0	0	0	0	0	0	0	0	0	0	0	1	0	0	0	0	0	0	0	DNAJC22
ENSECAG00000002745	7.218	5.331	5.028	3.366	7.16	11.166	9.66	12.135	9.616	8.764	8.248	7.123	7.237	7.553	9.316	7.448	82	60	54	38	82	116	155	128	121	94	88	74	81	89	125	84	MARCHF8
ENSECAG00000002746	2.595	0.938	2.563	1.027	1.15	3.953	2.386	3.135	1.892	2.248	3.234	1.832	2.556	2.387	2.166	2.564	62	22	59	26	28	88	82	70	51	52	75	41	62	60	63	62	BRAF
ENSECAG00000002749	0	0.052	0	0	0	0	0	0	0.724	0	0	0	0	0	0	0	0	1	0	0	0	0	0	0	16	0	0	0	0	0	0	0	TKTL2
ENSECAG00000002750	0	0	0	0	0	0	0	0	0	0	0	0	0	0	0	0	0	0	0	0	0	0	0	0	0	0	0	0	0	0	0	0	-
ENSECAG00000002752	0	0	0	0	0	0	0	0	0	0	0	0	0	0	0	0	0	0	0	0	0	0	0	0	0	0	0	0	0	0	0	0	OR4E2
ENSECAG00000002755	0	0	0	0	0	0	0	0	0	0	0	0	0	0	0	0	0	0	0	0	0	0	0	0	0	0	0	0	0	0	0	0	B3GALT1
ENSECAG00000002756	1.836	1.38	1.336	0.348	1.441	2.896	1.831	2.347	2.535	2.344	2.07	0.773	1.218	1.599	1.479	1.865	56	32	38	9	40	73	74	62	69	60	52	23	32	44	44	46	AAK1
ENSECAG00000002758	128.675	116.018	150.954	115.175	139.702	110.095	132.036	100.862	111.987	131.008	108.654	123.912	128.939	106.243	123.73	114.894	2779	2456	3135	2538	3068	2186	4087	2035	2727	2735	2253	2498	2813	2408	3245	2499	ACTR1B
ENSECAG00000002759	1.6	0.748	1.211	0.306	1.002	3.478	1.115	1.639	1.616	1.657	2.727	1.03	1.221	0.624	1.019	1.586	21	9	16	4	14	44	22	21	25	22	36	13	17	9	17	22	MTRF1L
ENSECAG00000002761	0	0	0	0	0	0	0	0	0	0	0	0	0	0	0	0	0	0	0	0	0	0	0	0	0	0	0	0	0	0	0	0	-
ENSECAG00000002764	0	0	0	0	0	0	0	0	0	0	0	0	0	0	0	0	0	0	0	0	0	0	0	0	0	0	0	0	0	0	0	0	-
ENSECAG00000002769	0	0	0	0	0	0	0	0	0	0	0	0	0	0	0	0	0	0	0	0	0	0	0	0	0	0	0	0	0	0	0	0	-
ENSECAG00000002779	0	0.276	0.282	1.06	0	0	0.189	0	5.771	0	0	0	0	0	0	0.268	0	1	1	4	0	0	1	0	24	0	0	0	0	0	0	1	-
ENSECAG00000002780	0	0	0	0	0	0	0	0	0	0	0	0	0	0	0	0	0	0	0	0	0	0	0	0	0	0	0	0	0	0	0	0	-
ENSECAG00000002782	0.11	0.037	0	0	0.072	0	0.077	0.157	0.065	0	0	0	0.036	0.14	0.09	0	3	1	0	0	2	0	3	4	2	0	0	0	1	4	3	0	CSRNP3
ENSECAG00000002783	1.72	1.37	2.017	0.73	2.2	4.456	1.507	3.8	2.584	3.358	3.998	2.474	1.804	1.812	2.672	2.548	46	36	52	20	60	110	58	95	78	87	103	62	49	51	87	69	VEZT
ENSECAG00000002784	0.113	0.115	0.059	0	0.055	0.552	0	0.545	0	0.161	0.117	0.222	0.167	0	0.232	0.168	2	2	1	0	1	9	0	9	0	3	2	4	3	0	5	3	CCDC102B
ENSECAG00000002790	0	0	0	0	0	0	0	0	0.092	0	0	0	0	0	0	0	0	0	0	0	0	0	0	0	1	0	0	0	0	0	0	0	-
ENSECAG00000002796	0.108	0	0.072	0	0.021	0.023	0	0.071	0.019	0.067	0.022	0.249	0	0.021	0	0.436	5	0	1	0	1	1	0	1	1	3	1	10	0	1	0	11	GABRR1
ENSECAG00000002797	0.051	0	0	0	0	0.112	0	0	0	0	0	0	0.051	0	0	0	1	0	0	0	0	2	0	0	0	0	0	0	1	0	0	0	-
ENSECAG00000002798	2.44	1.838	2.398	1.339	2.523	4.519	3.702	4.315	4.621	3.165	4.199	2.11	2.118	2.614	2.435	2.663	58	44	55	34	62	102	130	100	123	76	99	49	53	67	72	64	KIFAP3
ENSECAG00000002810	0.039	0.399	0.305	0.134	0.173	0.318	0.191	0.503	0.712	0.219	0.346	0.105	0.174	0.112	0.257	0.194	2	20	15	7	9	15	14	24	41	11	17	5	9	6	16	10	L1CAM
ENSECAG00000002811	0	0	0	0	0	0	0	0	0	0	0	0	0	0	0	0	0	0	0	0	0	0	0	0	0	0	0	0	0	0	0	0	-
ENSECAG00000002814	15.094	24.726	12.604	11.377	11.236	25.256	26.723	19.569	15.291	18.024	25.833	14.434	11.185	18.458	17.812	22.054	307	494	247	237	233	474	782	372	351	355	506	275	231	395	441	454	TOB1
ENSECAG00000002816	6.496	3.322	3.319	2.68	4.789	9.392	6.251	7.382	6.043	7.844	7.149	6.713	4.872	7.244	7.021	7.386	124	64	62	54	94	166	175	132	131	145	131	119	96	146	166	147	PIAS2
ENSECAG00000002823	0.574	0	0.149	0.421	0.141	0	0	0	3.831	0.14	0	0	0	0	0	0	4	0	1	3	1	0	0	0	32	1	0	0	0	0	0	0	LIN7A
ENSECAG00000002827	0	0	0	0	0	0	0	0	0	0	0	0	0	0	0	0	0	0	0	0	0	0	0	0	0	0	0	0	0	0	0	0	-
ENSECAG00000002830	20.675	21.083	24.604	17.261	24.474	17.991	25.955	16.429	20.886	18.986	15.665	22.396	19.799	19.266	21.494	16.735	614	615	704	525	741	493	1109	456	700	546	448	623	597	602	777	503	STRN4
ENSECAG00000002831	0.218	0.098	0.084	0.092	0.044	0.049	0.504	0.032	0.618	0.062	0.047	0.056	0.044	0.007	0.23	0.015	30	13	11	13	6	6	97	4	96	8	6	7	6	1	38	2	DNAH17
ENSECAG00000002833	8.131	5.973	9.045	6.03	12.048	8.515	9.682	8.59	8.877	7.724	6.805	8.022	5.947	6.457	7.723	7.831	237	171	254	180	358	229	406	234	292	218	191	219	176	198	274	231	DVL2
ENSECAG00000002836	0	0	0	0	0	0	0	0	0	0	0	0	0	0	0	0	0	0	0	0	0	0	0	0	0	0	0	0	0	0	0	0	-
ENSECAG00000002842	0.701	0.188	0.077	0.18	0	0.08	0.026	0	7.748	0	0	0.118	0.036	0.035	0	0.036	19	5	2	5	0	2	1	0	237	0	0	3	1	1	0	1	KIF2B
ENSECAG00000002844	0	0	0	0	0	0.068	0	0	0.072	0.042	0	0	0	0	0	0	0	0	0	0	0	1.55	0	0	1.99	1	0	0	0	0	0	0	-
ENSECAG00000002847	17.873	14.111	10.301	9.134	12.296	13.198	17.181	13.978	24.921	10.648	13.325	14.117	12.255	9.718	14.941	8.202	361	280	201	189	253	246	500	264	570	208	259	268	252	207	368	167	KNOP1
ENSECAG00000002855	185.898	179.896	246.206	139.835	177.139	151.24	228.618	140.885	193.277	156.268	138.188	199.815	158.047	143.202	131.332	147.29	3963	3767	5057	3053	3850	2975	7012	2807	4650	3226	2837	3990	3421	3212	3408	3178	FCGRT
ENSECAG00000002856	36.76	35.188	40.571	22.176	34.733	38.727	39.336	32.183	47.957	39.239	41.235	35.801	30.575	27.726	35.71	36.49	623	582	653	383	598	591	977	494	904	623	675	557	529	491	725	612	USP39
ENSECAG00000002857	0	0	0	0	0	0	0	0	0	0	0	0	0	0	0	0	0	0	0	0	0	0	0	0	0	0	0	0	0	0	0	0	-
ENSECAG00000002866	3.501	4.207	2.479	1.853	4.933	9.728	5.266	9.4	6.704	6.43	6.545	2.894	4.077	4.962	3.295	3.522	55	60	34	29	79	141	119	138	118	94	99	40	61	82	63	56	UGCG
ENSECAG00000002867	0.96	0.543	0.387	0.312	0.314	0.636	0.704	0.171	0.567	0.551	0.055	0.854	0.263	0.507	0.35	0.579	18	10	7	6	6	11	19	3	12	10	1	15	5	10	8	11	F2RL1
ENSECAG00000002868	0.033	0	0	0.065	0	0	0	0	0.148	0	0	0	0	0	0	0	1	0	0	2	0	0	0	0	5	0	0	0	0	0	0	0	HSD17B3
ENSECAG00000002874	0.223	0.637	0	0.174	0.307	0.823	0.248	0.382	0.91	1.061	0.649	0.048	3.079	0.594	2.422	3.001	5	14	0	4	7	17	8	8	23	23	14	1	70	14	66	68	LRRN1
ENSECAG00000002876	5.331	6.993	9.435	5.174	9.158	4.798	6.38	6.282	7.649	5.428	7.748	5.229	4.394	4.489	5.236	4.881	182	240	325	200	322	155	318	199	305	195	269	171	158	167	230	173	FAAP100
ENSECAG00000002887	0	0	0	0.117	0	0.259	0.083	0.384	0	0.247	0	0	0	0.454	0.098	0	0	0	0	1	0	2	1	3	0	2	0	0	0	4	1	0	H1-1
ENSECAG00000002889	4.946	3.525	3.985	1.272	4.008	9.3	5.321	9.112	6.933	5.552	7.794	4.776	3.495	3.741	3.834	4.377	230	161	178.52	60.13	190	399	356	396	361	250	349	208	165	183	217	206	BAZ1B
ENSECAG00000002892	10.51	4.794	7.722	2.972	5.409	9.726	3.96	2.589	2.743	3.116	3.35	4.249	3.792	2.744	6.625	4.138	404	181	286	117	212	345	219	93	119	116	124	153	148	111	310	161	TIMELESS
ENSECAG00000002893	0	0	0	0	0	0	0	0	0	0	0	0	0	0	0	0	0	0	0	0	0	0	0	0	0	0	0	0	0	0	0	0	LRRC30
ENSECAG00000002896	0.064	0.525	0.134	0	0.126	0.21	0.095	0.207	0	0.399	0	0.138	0.202	0.245	0	0.068	1	8	2	0	2	3	2	3	0	6	0	2	3	4	0	1	MYCN
ENSECAG00000002900	0	0	0	0	0	0	0	0	0.089	0	0	0.108	0	0	0	0	0	0	0	0	0	0	0	0	1	0	0	1	0	0	0	0	OR2B11
ENSECAG00000002901	0	0	0	0	0	0	0	0	0	0	0	0	0	0	0	0	0	0	0	0	0	0	0	0	0	0	0	0	0	0	0	0	OR51L1
ENSECAG00000002903	0	0.185	1.322	0	0.357	0	0	0.195	0.322	0	0.189	0.388	0.179	0.173	0	0	0	1	7	0	2	0	0	1	2	0	1	2	1	1	0	0	-
ENSECAG00000002905	8.342	5.681	8.453	5.053	5.022	3.368	6.132	4.76	9.905	7.435	5.964	5.708	3.597	6.411	4.46	4.85	112	74	108	71	69	42	117	59	149	97	78	74	47	91	72	69	HDAC11
ENSECAG00000002911	5.299	12.079	6.815	8.773	11.75	7.116	8.807	9.613	6.022	6.899	6.937	9.223	7.941	8.211	5.205	6.829	46	103	57	78	104	57	110	78	59	58	58	75	70	75	55	60	KCTD11
ENSECAG00000002916	0.056	0.057	0	0.054	0	0.181	0.039	0.178	0	0.459	0.173	0.178	0	0.106	0.228	0.165	1	1	0	1	0	3	1	3	0	8	3	3	0	2	5	3	CA14
ENSECAG00000002917	0.302	0.171	0.741	0.235	0.329	0.131	0.187	0.078	0.059	0.176	0.035	0	0	0.069	0.08	0.066	9	5	24	9	10	5	8	3	2	6	1	0	0	3	4	2	OGDHL
ENSECAG00000002918	4.126	1.862	4.741	2.086	3.758	5.288	0.666	4.966	4.908	7.731	9.863	5.978	2.612	3.711	6.723	0.946	56	24	62	29	52	65.96	13	63	74.9	101.62	128.93	76	36	53	110.93	13	BMP7
ENSECAG00000002919	24.86	27.846	23.896	15.578	25.309	24.559	17.468	30.805	30.123	28.752	22.55	20.087	27.116	28.428	22.155	18.396	1081	1189	998	691	1117	983	1089	1249	1475	1210	943	819	1198	1299	1171	808	ATP2B4
ENSECAG00000002920	11.029	8.993	7.278	3.425	10.107	22.985	12.237	20.246	19.691	13.99	16.925	10.015	8.729	10.524	9.436	11.524	289	235	202	101	293	610	522	555	607	380	454	261	270	337	318	336	RDX
ENSECAG00000002922	0	0	0	0	0	0	0	0	0	0	0	0	0	0	0	0	0	0	0	0	0	0	0	0	0	0	0	0	0	0	0	0	-
ENSECAG00000002928	3.279	5.007	2.722	2.454	4.395	3.198	5.393	3.157	3.293	1.129	4.086	3.034	2.045	2.181	3.143	4.535	30	45	24	23	41	27	71	27	34	10	36	26	19	21	35	42	INKA2
ENSECAG00000002931	9.386	10.118	15.472	8.626	11.372	10.172	7.867	9.747	11.497	11.403	8.886	12.968	11.419	7.871	9.072	11.183	34	36	54	32	42	34	41	33	47	40	31	44	42	30	40	41	CDK2AP1
ENSECAG00000002932	0	0	0	0	0	0	0	0	0	0	0	0	0	0	0	0	0	0	0	0	0	0	0	0	0	0	0	0	0	0	0	0	OR1M1
ENSECAG00000002934	0	0	0	0	0	0	0	0	0	0	0	0	0	0	0	0	0	0	0	0	0	0	0	0	0	0	0	0	0	0	0	0	HOXD12
ENSECAG00000002935	0.712	0.198	0	0.063	0.127	0.28	0.674	0.138	0	0.2	0.067	0	0.064	0.369	0.106	0.064	11	3	0	1	2	4	15	2	0	3	1	0	1	6	2	1	KCNF1
ENSECAG00000002936	1.351	0.809	0.907	0.621	1.793	3.359	1.988	2.381	2.816	2.216	2.888	1.272	0.783	1.359	1.306	1.963	17	10	11	8	23	39	36	28	40	27	35	15	10	18	20	25	WDR89
ENSECAG00000002938	0	0	0	0	0	0	0	0	0	0	0	0	0	0	0	0	0	0	0	0	0	0	0	0	0	0	0	0	0	0	0	0	-
ENSECAG00000002941	0.978	0.774	0.733	0.265	0.876	0.118	0.189	0.349	0.481	0.673	0.508	0.29	0	0.207	0.536	0.483	18	14	13	5	16.44	2	5	6	10	12	9	5	0	4	12	9	KCNA6
ENSECAG00000002942	4.904	2.643	5.39	3.944	7.923	7.504	5.013	6.791	10.992	9.235	4.194	6.776	6.819	7.403	4.74	5.986	17	9	18	14	28	24	25	22	43	31	14	22	24	27	20	21	ANAPC16
ENSECAG00000002943	0.313	0.07	0.407	0	0.511	0.474	0.343	0.293	0.277	0.212	0.572	0.2	0.185	0.119	0.355	0.124	5	1	4	0	5	7	9	5	5	3	3	3	3	2	5	2	-
ENSECAG00000002944	59.849	51.883	71.133	55.889	72.06	52.286	75.274	51.405	57.684	50.761	63.226	66.883	48.003	50.924	50.114	48.316	1630	1353	1830	1617	1926	1241	2862	1279	1817	1280	1722	1711	1336	1451	1708	1343	GRK2
ENSECAG00000002945	0.848	0	0	0.828	0	0	0	0	3.195	0	0	0	0	0	0	0	4	0	0	4	0	0	0	0	17	0	0	0	0	0	0	0	CCDC182
ENSECAG00000002951	0	0	0	0	0	0	0	0	0	0	0	0	0	0	0	0	0	0	0	0	0	0	0	0	0	0	0	0	0	0	0	0	KRTAP27-1
ENSECAG00000002955	1.734	1.254	1.278	0.933	1.775	2.479	1.73	2.609	2.829	1.947	2.062	1.556	1.906	1.84	1.776	1.391	69	49	49	38	72	91	99	97	127	75	79	58	77	77	86	56	TSHZ1
ENSECAG00000002958	1.226	2.796	1.323	1.006	2.405	1.966	1.568	2.151	1.999	1.215	2.393	1.728	1.787	2.284	1.934	1.938	25	56	26	21	50	37	46	41	46	24	47	33	37	49	48	40	LRRC4
ENSECAG00000002962	1920.91	843.792	687.316	1127.35	897.184	2975.57	3707.53	3989.22	1145.89	1896.13	2632.89	870.638	1306.88	2045.16	2594.26	2108.63	25274	10905	8713	15191	12035	36125	70183	49055	17015	24159	33361	10730	17459	28312	41549	28080	ADIPOQ
ENSECAG00000002963	0	0	0	0	0	0	0	0	0	0	0	0	0	0	0	0	0	0	0	0	0	0	0	0	0	0	0	0	0	0	0	0	-
ENSECAG00000002969	0	0	0	0	0	0	0	0	0	0	0	0	0	0	0	0	0	0	0	0	0	0	0	0	0	0	0	0	0	0	0	0	DIRAS2
ENSECAG00000002971	1.714	1.745	2.669	1.016	1.021	1.924	3.149	1.572	0.868	2.719	1.717	4.314	2.472	1.047	0.352	1.391	28	28	42	17	17	29	74	24	16	43	27	66	41	18	7	23	LAG3
ENSECAG00000002972	4.034	3.093	2.533	1.021	2.394	6.963	5.192	7.194	4.236	4.937	5.533	2.871	2.158	3.029	1.923	3.936	81	61	49	21	49	129	150	135	96	96	107	54	44	64	47	80	SCFD1
ENSECAG00000002977	0.102	0	0	0	0.1	0	0	0	0.181	0.105	0	0	0	0	0	0.101	1	0	0	0	1	0	0	0	2	1	0	0	0	0	0	1	SLC25A53
ENSECAG00000002978	0	0	0	0	0	0	0	0	0	0	0	0	0	0	0	0	0	0	0	0	0	0	0	0	0	0	0	0	0	0	0	0	IFND2
ENSECAG00000002983	0	0	0	0	0	0	0	0	0	0	0	0	0	0	0	0	0	0	0	0	0	0	0	0	0	0	0	0	0	0	0	0	KRTAP15-1
ENSECAG00000002984	0.671	1.659	1.095	0.468	0.564	1.039	1.2	2.154	0.34	1.782	0.398	0.716	0.944	1.002	0.473	0.758	7	17	11	5	6	10	18	21	4	18	4	7	10	11	6	8	XCR1
ENSECAG00000002986	85.189	54.136	61.308	30.308	80.378	230.487	102.071	211.326	59.742	116.836	118.523	46.132	55.915	69.552	85.36	86.999	3098	1922	2155	1125	2975	7723	5311	7183	2441	4116	4155	1567	2054	2665	3797	3202	GHR
ENSECAG00000002987	17.862	16.414	19.928	8.361	13.846	20.808	24.645	17.251	17.369	24.318	14.658	20.141	14.561	14.306	15.993	21.152	267	241	287	128	211	287	530	241	293	352	211	282	221	225	291	320	LRRC42
ENSECAG00000002988	13.326	15.59	22.334	9.327	11.903	10.431	14.788	9.991	12.995	11.066	7.449	22.527	9.268	7.823	6.743	9.764	215	251	351	152	200	156	342	151	240	173	120	336	154	132	133	154	PSTPIP1
ENSECAG00000002989	0	0	0	0	0	0	0	0	0	0	0	0	0	0	0	0	0	0	0	0	0	0	0	0	0	0	0	0	0	0	0	0	ZP1
ENSECAG00000002992	12.599	76.07	14.348	47.329	29.35	15.551	11.19	29.583	17.211	16.083	26.711	23.165	68.937	63.033	11.644	28.7	72	427	79	277	171	82	92	158	111	89	147	124	400	379	81	166	MID1IP1
ENSECAG00000003000	0	0	0	0	0	0	0	0	0	0	0	0	0	0	0	0	0	0	0	0	0	0	0	0	0	0	0	0	0	0	0	0	-
ENSECAG00000003001	6.855	5.324	4.43	3.356	7.508	4.981	8.032	7.954	13.852	3.562	7.776	8.569	4.215	1.912	5.469	4.301	89.87	74.2	56.72	45.84	102.72	59.4	150.2	98.78	205.83	44.04	98.9	106.57	56.62	31.43	90.88	58.42	-
ENSECAG00000003002	65.746	50.372	132.979	33.085	87.903	64.263	62.156	58.296	237.89	82.207	96.458	71.115	45.127	39.89	37.8	45.081	683	514	1331	352	931	616	929	566	2789	827	965	692	476	436	478	474	CD9
ENSECAG00000003006	1.048	0.267	0.204	0.895	0.064	0	0	0.07	5.571	0	0	0.07	0	0	0	0	16	4	3	14	1	0	0	1	96	0	0	1	0	0	0	0	SPEM2
ENSECAG00000003007	0.077	0.156	0.159	0.075	0.151	0.416	0.747	0.329	0.885	0.317	1.435	0.41	0.378	0.584	0.442	0.379	1	2	2	1	2	5	14	4	13	4	18	5	5	8	7	5	ZNF391
ENSECAG00000003011	1.436	1.548	0.702	0.743	0.746	0.733	1.116	0.542	1.348	1.483	1.755	0.451	0.499	1.124	0.347	0.417	17	18	8	9	9	8	19	6	18	17	20	5	6	14	5	5	S1PR3
ENSECAG00000003013	11.405	6.652	8.179	4.253	8.662	10.729	14.505	7.584	10.176	10.714	11.143	7.779	9.984	7.527	13.631	9.586	288	165	199	110	223	250	527	179	290	262	271	184	256	200	419	245	POGK
ENSECAG00000003017	12.426	9.976	6.633	7.488	10.168	13.774	13.72	13.143	11.828	14.371	15.778	11.598	13.776	13.295	12.25	13.961	175	138	90	108	146	179	278	173	188	196	214	153	197	197	210	199	POMK
ENSECAG00000003023	0	0	0	0	0	0	0	0	0	0	0	0	0	0	0	0	0	0	0	0	0	0	0	0	0	0	0	0	0	0	0	0	-
ENSECAG00000003025	7.162	10.885	15.568	1.976	9.265	4.275	8.405	5.942	7.496	3.484	2.856	6.871	3.374	6.906	3.752	3.128	138	206	289	39	182	76	233	107	163	65	53	124	66	140	88	61	HLX
ENSECAG00000003027	0	0	0	0	0	0	0.034	0	0.043	0	0	0	0	0.832	0	0.192	0	0	0	0	0	0	1	0	1	0	0	0	0	18	0	4	TFAP2E
ENSECAG00000003028	0.087	0.267	0	0.085	0.257	0	0.061	0	0	0	0	0.28	0.172	0.083	0.144	0.173	1	3	0	1	3	0	1	0	0	0	0	3	2	1	2	2	-
ENSECAG00000003029	0.315	0.192	0.432	0.574	0.123	0.273	0.187	0.067	1.728	0.39	0	0.134	0.406	0.076	0.131	0.254	5	3	6	9	2	4	4	1	31	6	0	2	6	1	2	4	CDC25C
ENSECAG00000003030	132.837	105.741	194.82	115.652	136.462	132.063	180.904	106.958	161.916	147.4	112.515	159.221	106.876	102.625	141.969	108.493	3195	2497	4519	2851	3348	2933	6269	2403	4399	3437	2608	3588	2609	2597	4163	2639	RPN1
ENSECAG00000003033	0.631	1.332	0.889	0.352	1.131	0.88	0.313	0.772	0.44	2.003	0.796	4.141	0.622	0.9	0.296	0.802	14	29	19	8	25.56	18	10	16	11	43	17	86	14	21	8	18	KCNA5
ENSECAG00000003034	2.125	1.731	2.353	1.384	1.251	3.378	2.659	3.335	3.767	1.463	3.678	0.908	0.837	1.616	1.63	1.26	15	12	16	10	9	22	27	22	30	10	25	6	6	12	14	9	ZNF22
ENSECAG00000003040	0.064	0	0	0	0.102	0.125	0	0	0	0.244	0	0	0	0	0	0	1.35	0	0	0	2.18	2.42	0	0	0	4.97	0	0	0	0	0	0	-
ENSECAG00000003045	0	0	0	0	0	0	0	0	0	0	0	0	0	0	0	0	0	0	0	0	0	0	0	0	0	0	0	0	0	0	0	0	HOXD11
ENSECAG00000003048	0	0	0	0	0	0	0	0	0	0	0	0	0	0	0	0	0	0	0	0	0	0	0	0	0	0	0	0	0	0	0	0	OR6K6
ENSECAG00000003049	1.779	0.906	4.155	2.171	2.181	1.928	5.255	2.855	3.153	3.215	4.157	3.324	2.19	3.382	2.558	1.318	4	2	9	5	5	4	17	6	8	7	9	7	5	8	7	3	HILPDA
ENSECAG00000003050	0	0.208	0	0	0	0	0	0.073	0.12	0	0	0	0	0	0	0.067	0	3	0	0	0	0	0	1	2	0	0	0	0	0	0	1	HS6ST3
ENSECAG00000003051	3.044	2.195	2.83	1.919	2.737	4.879	3.085	3.8	3.877	4.977	5.465	3.046	2.935	2.35	2.709	3.446	48	34	43	31	44	71	70	56	69	76	83	45	47	39	52	55	SLC30A1
ENSECAG00000003053	0	0.07	0	0	0	0	0	0	0	0	0	0	0	0	0	0	0	1	0	0	0	0	0	0	0	0	0	0	0	0	0	0	KREMEN2
ENSECAG00000003054	0	0	0	0	0	0.053	0	0	0	0	0	0	0	0	0	0	0	0	0	0	0	1	0	0	0	0	0	0	0	0	0	0	NRSN2
ENSECAG00000003055	110.78	104.681	85.797	100.335	128.061	121.692	100.58	111.328	109.367	160.215	116.742	82.886	114.003	155.474	113.014	161.644	747	723	671	935	873	914	812	954	810	1409	1032	619	990	1828	1365	1346	-
ENSECAG00000003056	1.579	1.651	1.997	0.806	1.327	1.771	0.582	0.851	2.795	1.45	1.534	2.297	1.894	1.505	1.099	1.143	25	24	29	13	21	25	14	11	47	21	22	39	29	26	21	16	TM6SF1
ENSECAG00000003066	0	0.065	0	0	0.063	0.069	0	0	0	0	0.067	0.068	0	0	0.053	0	0	1	0	0	1	1	0	0	0	0	1	1	0	0	1	0	KCNA2
ENSECAG00000003067	0	0.188	0.048	0.045	0.226	0.25	0.096	0.246	0.245	0.19	0.287	0.246	0.136	0	0.038	0.319	0	4	1	1	5	5	3	5	6	4	6	5	3	0	1	7	PWWP3B
ENSECAG00000003068	1.452	2.049	1.809	0.873	2.313	1.727	0.332	1.399	1.673	1.749	0.496	2.481	2.155	3.52	0.982	1.794	20	26	24	12	32	20	6	18	26	22	6	32	29	51	15	25	-
ENSECAG00000003072	6.285	3.047	3.106	3.507	6.458	6.487	6.24	13.769	9.547	9.89	9.012	5.112	9.727	6.827	12.293	6.505	21	10	10	12	22	20	30	43	36	32	29	16	33	24	50	22	TCIM
ENSECAG00000003075	3.247	4.775	4.307	3.964	5.751	2.835	3.699	2.799	3.597	3.912	4.121	4.622	3.465	3.601	3.705	4.456	36	52	46	45	65	29	59	29	45	42	44	48	39	42	50	50	BORCS6
ENSECAG00000003078	0	0	0	0	0	0	0	0	0	0	0	0	0	0	0	0	0	0	0	0	0	0	0	0	0	0	0	0	0	0	0	0	OXGR1
ENSECAG00000003079	96.18	66.222	59.491	55.587	79.124	158.28	159.165	140.087	135.865	124.237	164.991	93.184	101.569	124.543	130.35	112.77	1730	1170	1031	1024	1451	2627	4119	2355	2758	2164	2858	1570	1855	2357	2854	2053	CANX
ENSECAG00000003080	3.1	1.352	1.729	0.576	1.903	5.096	2.462	4.467	5.157	4.268	4.313	2.251	1.786	1.583	2.391	2.542	147	63	79	28	92	223	168	198	276	196	197	100	86	79	138	122	COG3
ENSECAG00000003083	0.254	0	0	0	0	0	0	0	0	0	0	0.543	0	0	0	0	1	0	0	0	0	0	0	0	0	0	0	2	0	0	0	0	PRR15
ENSECAG00000003088	0	0	0	0	0	0	0	0	0	0	0	0	0	0	0	0	0	0	0	0	0	0	0	0	0	0	0	0	0	0	0	0	KCNA10
ENSECAG00000003090	0	0	0	0	0	0	0	0	0	0	0	0	0	0	0	0	0	0	0	0	0	0	0	0	0	0	0	0	0	0	0	0	-
ENSECAG00000003091	13.386	7.6	6.466	7.39	10.98	18.747	16.24	19.5	13.275	18.412	19.941	11.707	13.183	16.314	21.715	16.99	260	145	121	147	218	336	455	354	291	348	373	213	260	334	515	334	RNF14
ENSECAG00000003092	0	0	0	0	0	0	0	0	0	0	0	0	0	0	0	0	0	0	0	0	0	0	0	0	0	0	0	0	0	0	0	0	LRIT1
ENSECAG00000003094	0	0	0	0	0	0	0	0	0	0	0	0	0	0	0	0	0	0	0	0	0	0	0	0	0	0	0	0	0	0	0	0	MPC1L
ENSECAG00000003099	0	0	0	0	0.096	0	0	0	0	0	0	0	0	0	0	0	0	0	0	0	1	0	0	0	0	0	0	0	0	0	0	0	-
ENSECAG00000003103	168.772	154.144	213.646	176.644	164.934	159.619	164.934	157.888	181.67	178.126	172.369	185.249	173.065	162.221	171.847	171.896	2869	2607	3510	3133	2879	2523	4185	2526	3624	2930	3004	2957	3001	2943	3623	3138	PSMD13
ENSECAG00000003104	4.227	5.04	6.011	5.723	5.566	3.113	3.506	3.898	3.6	3.569	4.34	4.163	4.439	4.394	7.654	4.199	181	212	248	251	243	123	216	156	174	148	179	167	193	198	399	182	TECPR1
ENSECAG00000003105	1.503	1.53	0.195	0.734	0.921	1.527	0.914	1.809	0.666	0.291	0.78	1.704	1.85	0.714	1.08	1.113	16	16	2	8	10	15	14	18	8	3	8	17	20	8	14	12	CXCR6
ENSECAG00000003106	2.047	1.277	1.782	0.967	1.425	5.367	6.058	1.837	6.377	5.114	5.348	3.877	1.626	1.757	1.139	1.631	31	19	26	15	22	75	132	26	109	75	78	55	25	28	21	25	C3AR1
ENSECAG00000003113	78.25	63.68	88.587	51.464	71.496	69.95	76.992	79.192	107.648	79.133	96.134	86.732	80.38	70.109	87.009	85.069	628	502	685	423	585	518	889	594	975	615	743	652	655	592	850	691	RPL7L1
ENSECAG00000003116	11.451	9.484	10.273	9.096	13.325	13.251	8.633	9.033	9.114	11.023	10.379	10.36	7.455	10.699	12.277	9.3	118	96	102	96	140	126	128	87	106	110	103	100	78	116	154	97	FAM122A
ENSECAG00000003118	39.627	42.339	45.507	64.45	48.717	43.011	31.797	31.975	32.955	32.026	36.028	35.012	43.124	35.8	33.433	41.09	667	700	738	1111	836	668	770	503	626	522	584	552	737	634	685	700	DOLK
ENSECAG00000003121	3341.3	4522.3	3981.55	9170.33	4108.19	2301.75	1021.72	1974.62	1202.32	3514.16	2098.21	3822.82	5414.69	5046.86	3184.06	5483.24	53477	71086	61362	150254	67006	33970	23535	29538	21711	54449	32325	57297	87973	84946	62024	88778	ALDOA
ENSECAG00000003122	4.22	2.78	4.251	2.181	5.6	10.223	4.486	8.765	6.709	4.614	8.249	4.505	2.812	5.073	4.589	5.764	34	22	33	18	46	76	52	66	61	36	64	34	23	43	45	47	FRG1
ENSECAG00000003123	0	0	0	0	0	0	0	0	0	0	0	0	0	0	0	0	0	0	0	0	0	0	0	0	0	0	0	0	0	0	0	0	NOBOX
ENSECAG00000003124	10.367	11.77	6.978	8.282	6.656	7.286	10.001	5.916	9.186	7.397	6.72	13.214	11.51	9.734	5.265	6.58	165	184	107	135	108	107	229	88	165	114	103	197	186	163	102	106	RCSD1
ENSECAG00000003130	0	0	0	0	0	0	0	0	0	0	0	0	0	0	0	0	0	0	0	0	0	0	0	0	0	0	0	0	0	0	0	0	-
ENSECAG00000003137	7.787	5.292	11.145	2.527	10.433	5.822	9.637	6.853	11.713	5.823	5.532	8.564	3.95	6.074	11.254	4.437	120.37	81.23	166.3	40	164.42	83.04	215.48	99	204.33	87.17	82.35	124	62	99	212	70	P4HTM
ENSECAG00000003138	2.414	1.966	3.006	2.357	3.472	1.395	4.586	1.55	3.28	2.16	1.671	1.546	1.585	0.765	3.173	0.954	15	12	18	15	22	8	41	9	23	13	10	9	10	5	24	6	ZNF581
ENSECAG00000003142	0.049	0	0.051	0	0	0.107	0	0	0	0	0	0.052	0	0	0	0	1	0	1	0	0	2	0	0	0	0	0	1	0	0	0	0	GPR75
ENSECAG00000003146	10.929	9.163	11.384	6.345	11.299	17.956	14.136	21.66	13.487	17.444	19.383	8.914	11.331	12.612	17.851	14.631	184	147	180	107	190	275	337	332	250	275	305	138	191	216	355	242	BBS4
ENSECAG00000003150	23.733	12.908	40.66	14.126	10.204	8.104	42.368	10.262	63.664	15.947	9.284	8.85	16.49	13.905	38.727	19.433	146	78	241	89	64	46	375	59	442	95	55	51	103	90	290	121	DEPP1
ENSECAG00000003151	0.152	0	0	0	0	0	0	0	0	0	0	0	0	0	0	0	1	0	0	0	0	0	0	0	0	0	0	0	0	0	0	0	RNF222
ENSECAG00000003156	0	0	0	0	0	0	0	0	0	0	0	0	0	0	0	0	0	0	0	0	0	0	0	0	0	0	0	0	0	0	0	0	OR13C4
ENSECAG00000003157	18.142	13.731	14.282	12.786	16.365	24.208	21.05	20.3	21.795	19.872	22.041	16.949	18.287	18.569	20.406	20.839	780	587	597	567	726	968	1317	821	1068	837	918	694	806	855	1072	915	R3HDM2
ENSECAG00000003158	0.334	0.189	0.115	0.036	0.109	0.281	0.026	0.278	0.328	0.153	0.115	0.079	0.329	0.07	0.122	0.11	9	5	3	1	3	7	1	7	10	4	3	2	9	2	4	3	ZNF624
ENSECAG00000003159	0.098	0	0	0	0	0.106	0.27	0.315	0.261	0	0.1	0	0.095	0.183	0	0	1	0	0	0	0	1	4	3	3	0	1	0	1	2	0	0	DOK6
ENSECAG00000003160	0.468	0.278	0.283	0.114	0.42	0.634	0.433	0.292	0.656	0.402	0.405	0.166	0.307	0.333	0.256	0.077	12	7	7	3	11	15	16	7	19	10	10	4	8	9	8	2	ZNF502
ENSECAG00000003167	0	0	0	0	0	0	0	0	0.336	0	0	0	0	0.54	0	0.562	0	0	0	0	0	0	0	0	2	0	0	0	0	3	0	3	GREM2
ENSECAG00000003173	0.676	0.774	1.315	0.33	0.58	2.747	0.822	0.814	1.647	1.571	1.404	1.173	0.583	0.482	0.208	0.083	8	9	15	4	7	30	14	9	22	18	16	13	7	6	3	1	GPR34
ENSECAG00000003177	0	0	0	0	0	0	0	0	0	0	0	0	0	0	0	0	0	0	0	0	0	0	0	0	0	0	0	0	0	0	0	0	-
ENSECAG00000003178	0	0.054	0	0	0	0	0	0	0	0	0.055	0	0	0	0	0	0	1	0	0	0	0	0	0	0	0	1	0	0	0	0	0	-
ENSECAG00000003179	2.495	3.048	3.108	1.381	3.998	4.327	5.55	5.073	6.117	4.466	2.677	3.73	2.539	2.767	3.69	4.52	30	36	36	17	49	48	96	57	83	52	31	42	31	35	54	55	ZNF239
ENSECAG00000003181	1.729	1.844	0.854	0.402	0.98	1.338	2.327	1.85	1.833	0.765	0.342	2.373	1.528	0.626	0.879	0.814	21	22	10	5	12	15	41	21	24	9	4	27	19	8	13	10	P2RY10
ENSECAG00000003182	0.431	0.549	0.671	0.526	0.423	0	0.15	0.231	0.382	0.557	0.784	0.576	1.274	1.025	0.443	0.959	4	5	6	5	4	0	2	2	4	5	7	5	12	10	5	9	PDXP
ENSECAG00000003192	0	0	0	0	0	0	0	0	0	0	0	0	0	0	0	0	0	0	0	0	0	0	0	0	0	0	0	0	0	0	0	0	-
ENSECAG00000003193	5.061	3.198	5.887	1.448	6.847	3.404	4.67	12.697	7.964	5.406	5.98	5.682	4.297	2.405	4.444	2.5	58	36	65	17	80	36	77	136	103	60	66	61	50	29	62	29	BAMBI
ENSECAG00000003199	6.119	5.399	4.657	8.962	7.202	3.758	7.23	3.492	4.518	8.214	6.142	4.791	6.227	4.459	6.535	5.844	30	26	22	45	36	17	51	16	25	39	29	22	31	23	39	29	GGACT
ENSECAG00000003201	0.464	0.394	0.321	1.359	0.607	1.257	0.269	0.993	0.206	1.038	1.365	0.661	1.524	3.602	0.89	0.841	6	5	4	18	8	15	5	12	3	13	17	8	20	49	14	11	PRSS35
ENSECAG00000003209	4.099	2.831	4.329	2.785	4.864	4.752	5.393	5.569	8.623	3.35	5.515	4.11	4.143	3.49	4.978	3.35	115	78	117	80	140	123	219	146	273	91	149	108	118	103	170	96	ZNF772
ENSECAG00000003211	2.609	3.381	2.954	6.138	4.653	3.856	4.534	4.188	2.417	3.674	4.557	3.799	5.724	2.705	4.287	5.039	22	28	24	53	40	30	55	33	23	30	37	30	49	24	44	43	C5H1orf74
ENSECAG00000003217	0	0	0	0	0	0	0	0	0	0	0	0	0	0	0	0	0	0	0	0	0	0	0	0	0	0	0	0	0	0	0	0	-
ENSECAG00000003222	0	0	0	0	0	0	0	0.076	0	0	0	0	0	0	0	0	0	0	0	0	0	0	0	1	0	0	0	0	0	0	0	0	GPR61
ENSECAG00000003227	0	0.07	0	0	0	0	0	0	0	0	0	0	0	0	0	0	0	1	0	0	0	0	0	0	0	0	0	0	0	0	0	0	-
ENSECAG00000003229	115.295	100.107	92.735	52.423	95.534	126.97	156.574	120.8	170.781	114.595	145.973	119.395	94.288	76.764	131.501	100.571	1733	1478	1343	807	1464	1761	3386	1697	2897	1668	2113	1681	1439	1214	2406	1530	HNRNPF
ENSECAG00000003230	0	0.152	0	0	0	0.161	0	0.239	0.066	0.231	0.155	0	0	0.637	0.061	0.074	0	2	0	0	0	2	0	3	1	3	2	0	0	9	1	1	AKAP5
ENSECAG00000003235	0.179	0.41	0.256	0.022	0.242	0.485	0.218	0.359	0.456	0.254	0.395	0.191	0.176	0.298	0.092	0.221	8	18	11	1	11	20	14	15	23	11	17	8	8	14	5	10	FANCI
ENSECAG00000003236	2.26	2.63	1.257	1.261	2.059	5.774	2.974	5.269	2.146	3.585	3.856	0.776	3.101	3.606	2.785	2.951	28	32	15	16	26	66	53	61	30	43	46	9	39	47	42	37	GTF2A1
ENSECAG00000003237	1.69	0.831	1.528	0.445	1.062	3.17	1.518	2.154	0.808	1.738	1.321	0.75	0.898	1.191	0.974	1.295	89	43	77	24	57	154	115	106	48	88	67	37	48	66	62	69	GCC2
ENSECAG00000003238	283.65	195.6	162.457	140.24	196.818	141.095	154.956	132.533	126.783	180.399	106.503	318.14	195.885	182.829	270.466	212.603	5741	3907	3186	2910	4059	2642	4502	2518	2935	3570	2088	6086	4056	3915	6673	4363	KIAA1191
ENSECAG00000003239	1.668	1.019	1.731	0.651	1.636	3.254	2.55	3.212	4.138	0.344	3.117	3.205	0.986	3.17	0.822	1.648	5	3	5	2	5	9	11	9	14	1	9	9	3	10	3	5	C18H2orf88
ENSECAG00000003240	0	0	0.035	0	0	0	0	0	0.03	0	0	0	0	0	0.028	0	0	0	1	0	0	0	0	0	1	0	0	0	0	0	1	0	CCR9
ENSECAG00000003241	0.962	0.49	0.277	0.574	0.472	0.348	0.26	0.458	0.663	0.11	0.444	0.514	0.211	0.864	0.088	0.317	18	9	5	11	9	6	7	8	14	2	8	9	4	17	2	6	MFSD6L
ENSECAG00000003245	0.06	0	0	0.047	0	0	0.007	0	0	0	0	0	0	0	0	0	1.24	0	0	1	0	0	0.22	0	0	0	0	0	0	0	0	0	-
ENSECAG00000003249	2.701	0.955	2.002	0.565	0.568	1.673	1.341	2.27	2.051	0.398	3.405	1.236	1.33	2.934	2.579	1.144	14	4	10	3	3	8	10	11	12	2	17	6	7	16	16	6	TSEN15
ENSECAG00000003252	0	0.064	0	0	0	0	0	0	0	0	0	0	0	0	0	0	0	1	0	0	0	0	0	0	0	0	0	0	0	0	0	0	GP5
ENSECAG00000003253	4.816	6.872	5.981	3.979	4.037	4.684	5.464	3.832	7.914	4.888	3.633	6.152	3.405	4.89	4.057	3.849	117	164	140	99	100	105	191	87	217	115	85	140	84	125	119	94	GLB1L
ENSECAG00000003257	0.348	0.248	0.036	0.068	0.17	0.603	0.097	0.521	0.123	0.287	0.253	0.148	0.205	0.132	0.086	0	10	7	1	2	5	16	4	14	4	8	7	4	6	4	3	0	LIG4
ENSECAG00000003259	1.642	1.672	1.995	1.024	1.885	1.136	1.385	1.645	2.199	1.119	1.415	1.828	1.101	1.295	1.464	1.312	47	47	55	30	55	30	57	44	71	31	39	49	32	39	51	38	FLYWCH1
ENSECAG00000003260	87.182	129.98	83.068	71.907	97.442	143.427	142.016	333.439	299.318	154.355	289.973	97.545	176.537	219.571	93.146	128.472	3780	5536	3469	3193	4307	5738	8857	13511	14646	6481	12109	3962	7770	10018	4916	5637	ITIH5
ENSECAG00000003261	0	0	0	0.111	0	0.106	0	0	0	0.151	0.063	0	0	0.129	0	0	0	0	0	2.36	0	2.04	0	0	0	3.04	1.26	0	0	2.82	0	0	-
ENSECAG00000003264	1.312	0.346	0.403	1.613	0	0	0.034	0.104	11.152	0	0.05	0	0	0	0	0	27	7	8	34	0	0	1	2	259	0	1	0	0	0	0	0	UBQLN3
ENSECAG00000003266	1.613	3.518	0.239	1.125	1.356	0.499	1.121	2.711	0.408	0	0.239	0.738	1.361	1.314	0.189	1.593	7	15	1	5	6	2	7	11	2	0	1	3	6	6	1	7	PIRT
ENSECAG00000003268	0	0	0	0	0	0	0	0	0	0	0	0	0	0	0	0	0	0	0	0	0	0	0	0	0	0	0	0	0	0	0	0	OR1P1
ENSECAG00000003269	1.456	0.37	0.126	0.592	0	0	0	0	7.954	0	0	0	0	0.115	0	0	12	3	1	5	0	0	0	0	74	0	0	0	0	1	0	0	-
ENSECAG00000003270	0	0	0	0	0	0	0	0	0	0	0	0	0	0	0	0	0	0	0	0	0	0	0	0	0	0	0	0	0	0	0	0	-
ENSECAG00000003271	4.004	2.854	3.642	0.937	2.767	8.833	4.789	7.851	6.154	4.967	6.598	3.041	2.368	3.258	4.023	3.294	252	172	219	60	176	510	429	458	419	300	398	178	148	214	292	207	ERBIN
ENSECAG00000003274	0	0	0	0	0	0	0	0	0	0	0	0	0	0	0	0	0	0	0	0	0	0	0	0	0	0	0	0	0	0	0	0	-
ENSECAG00000003277	2.199	1.857	1.559	1.466	1.105	3.314	2.349	3.214	1.664	1.939	2.562	0.916	1.585	1.427	1.807	1.696	41	34	28	28	21	57	63	56	35	35	46	16	30	28	41	32	REL
ENSECAG00000003278	0.721	2.874	0.409	2.564	1.104	1.113	0.552	0.755	0.519	0.41	0.88	1.864	2.111	1.099	0.518	0.578	16	64	9	59	25	23	18	16	13	9	19	39	48	26	14	13	TRIM9
ENSECAG00000003288	0.739	0.251	0	0.12	0	0	0	0	2.183	0	0	0	0	0	0	0	6	2	0	1	0	0	0	0	20	0	0	0	0	0	0	0	UBQLNL
ENSECAG00000003289	0	0	0.094	0	0	0.054	0.157	0.053	0	0.187	0.329	0.053	0	0	0	0.146	0	0	2	0	0	1	5	1	0	4	7	1	0	0	0	3	RAPSN
ENSECAG00000003291	1.945	1.848	2.826	0.76	3.243	2.108	3.92	3.26	3.159	1.54	1.75	2.561	1.341	1.602	2.077	1.153	30	28	42	12	51	30	87	47	55	23	26	37	21	26	39	18	AMIGO1
ENSECAG00000003310	146.283	190.514	145.88	140.714	108.356	88.332	707.474	78.194	108.78	140.073	62.348	192.689	128.536	169.014	63.213	153.547	1061	1371	1030	1064	824	594	7385	530	896	989	438	1311	955	1290	563	1132	LY6E
ENSECAG00000003311	0.104	0.052	0.293	0.1	0.431	0.084	0.251	0.082	0.046	0.292	0	0.303	0.025	0.024	0.169	0.203	4	2	11	4	17	3	14	3	2	11	0	11	1	1	8	8	KCNT1
ENSECAG00000003312	8.021	6.024	8.152	6.053	9.905	14.001	14.3	19.545	15.919	14.464	14.695	10.977	12.155	13.573	8.773	11.519	153	115	139	118	188	231	386	328	345	255	263	186	233	279	207	226	RMDN1
ENSECAG00000003314	3.803	6.172	4.176	4.682	6.595	4.779	3.371	3.361	4.102	3.7	5.265	6.826	4.506	6.077	6.384	5.881	69	110	73	87	122	80	88	57	84	65	92	116	83	116	141	108	POMGNT2
ENSECAG00000003315	2.959	8.771	3.96	2.691	9.185	10.467	8.995	17.56	5.16	8.52	9.288	2.457	4.351	10.879	4.079	6.222	162	472	209	151	513	529	709	899	319	452	490	126	242	627	272	345	IRS2
ENSECAG00000003317	0	0	0	0	0	0	0	0	0	0	0	0	0	0	0	0	0	0	0	0	0	0	0	0	0	0	0	0	0	0	0	0	-
ENSECAG00000003318	55.457	73.477	36.181	25.231	48.485	63.105	78.095	68.207	74.435	55.866	80.186	55.409	43.811	47.007	46.718	34.784	1362	1773	855	635	1215	1431	2762	1566	2064	1329	1897	1275	1093	1215	1397	865	VIT
ENSECAG00000003319	1.826	1.549	2.677	0.792	2.369	1.979	2.48	2.714	2.764	2.584	2.212	2.82	1.199	1.421	1.667	1.714	54	45	76	24	71	54	105	75	92	74	63	77	36	44	60	51	ZNF287
ENSECAG00000003326	0	0	0	0	0	0	0	0	0	0	0	0	0	0	0	0	0	0	0	0	0	0	0	0	0	0	0	0	0	0	0	0	-
ENSECAG00000003330	7.351	11.257	14.158	10.907	9.614	9.138	17.632	8.791	8.238	11.387	8.914	8.694	10.505	9.751	10.488	12.755	102	153	189	155	136	117	352	114	129	153	119	113	148	142	177	179	SIRT3
ENSECAG00000003331	0.098	0.095	0.304	0.057	0.257	0.466	0.299	0.541	0.199	0.384	0.33	0.1	0.074	0.112	0.048	0.148	5	5	15	3	14	23	23	27	12	19	17	5	4	6	3	8	PLEKHH2
ENSECAG00000003332	76.825	114.487	142.308	82.647	151.886	80.489	109.407	88.795	78.864	80.42	63.538	78.647	50.787	80.304	69.289	68.478	511	748	912	563	1030	494	1047	552	592	518	407	490	343	562	561	461	H1-10
ENSECAG00000003335	0	0	0	0	0	0	0	0	0	0	0	0	0	0	0	0	0	0	0	0	0	0	0	0	0	0	0	0	0	0	0	0	-
ENSECAG00000003345	2335.89	2136.38	1603.56	2755.19	2391.85	2067.63	1212.72	1942.63	1372.94	2418.85	2196.02	2052.84	2437.67	2560.49	1832.97	2797.09	38355	34382	25596	46524	40190	31234	28666	29778	26059	38732	34863	31678	40741	44295	36715	46726	ENO1
ENSECAG00000003353	0	0	0	0	0	0	0.113	0	0.288	0	0	0	0	0	0.134	0	0	0	0	0	0	0	1	0	2	0	0	0	0	0	1	0	RPP25
ENSECAG00000003354	0	0	0	0	0.072	0	0	0	0	0.076	0	0	0	0	0.06	0	0	0	0	0	1	0	0	0	0	1	0	0	0	0	1	0	SLC38A8
ENSECAG00000003355	0.755	0.749	0.56	0.07	0.423	0.378	0.175	0.301	0.605	0.261	0.713	0.364	0.212	0.182	0.089	0.355	21	18	15	2	9	9	7	6	16	7	15	8	6	4	3	10	ITIH3
ENSECAG00000003357	18.777	17.931	28.553	11.228	22.558	21.454	32.172	21.337	28.633	24.2	23.806	26.417	17.633	18.746	25.411	20.853	258	242	378	158	316	272	636	274	444	322	315	340	246	271	425	290	ING1
ENSECAG00000003363	3.346	1.095	1.282	1.206	1.445	4.489	2.547	4.134	3.565	2.92	4.425	1.956	1.53	1.666	1.963	2.086	84	27	31	31	37	104	92	97	101	71	107	46	39	44	60	53	EXOC8
ENSECAG00000003367	0.229	0.233	0.079	0.223	0.15	0.744	0.424	0.571	0.811	0.63	0.238	0.244	0.526	0.725	0.689	0.301	3	3	1	3	2	9	8	7	12	8	3	3	7	10	11	4	RAD51C
ENSECAG00000003368	39.117	27.186	28.86	27.342	26.538	46.61	35.667	44.15	50.288	37.301	39.402	36.31	43.522	44.95	34.793	42.038	870	590	629	594	578	949	1163	881	1255	786	842	744	961	1048	927	976	G3BP1
ENSECAG00000003372	0	0	0	0	0	0	0	0	0	0	0	0	0	0	0	0	0	0	0	0	0	0	0	0	0	0	0	0	0	0	0	0	OR9G4
ENSECAG00000003379	0	0	0	0	0	0	0	0	0	0	0	0	0	0	0	0	0	0	0	0	0	0	0	0	0	0	0	0	0	0	0	0	-
ENSECAG00000003381	0	0	0.099	0	0	0	0.066	0	0	0	0	0	0	0	0	0	0	0	1	0	0	0	1	0	0	0	0	0	0	0	0	0	GPR82
ENSECAG00000003385	0	0	0	0	0	0.088	0	0	0	0	0	0	0	0	0	0	0	0	0	0	0	1	0	0	0	0	0	0	0	0	0	0	CLEC1B
ENSECAG00000003386	7.762	12.441	12.244	5.028	15.227	15.784	12.153	15.09	23.324	12.738	10.854	9.6	9.348	12.783	10.323	14.579	202	318	307	134	404	379	455	367	685	321	272	234	247	350	327	384	RHOJ
ENSECAG00000003387	90.094	65.02	98.779	41.768	82.45	75.237	78.192	77.029	74.749	92.851	76.989	88.147	61.018	61.155	71.315	70.716	1508	1069	1593	716	1407	1162	1883	1205	1412	1505	1241	1382	1037	1077	1453	1198	BTD
ENSECAG00000003388	22.204	19.861	27.588	16.678	29.232	22.814	22.839	23.527	33.486	22.574	23.328	24.368	21.331	18.503	23.379	18.699	390	337	467	306	521	377	576	387	664	390	395	401	374	349	499	336	RNF220
ENSECAG00000003389	0.306	0.078	0.159	0.748	0	0	0	0.082	5.499	0	0	0.082	0	0	0	0	4	1	2	10	0	0	0	1	81	0	0	1	0	0	0	0	PGK2
ENSECAG00000003397	0	0	0	0	0	0	0	0	0	0	0	0	0	0	0	0	0	0	0	0	0	0	0	0	0	0	0	0	0	0	0	0	-
ENSECAG00000003398	15.308	16.61	13.398	10.074	17.791	23.922	27.516	19.921	20.962	22.795	15.895	21.619	19.519	20.478	12.576	16.992	319	340	269	215	378	460	825	388	493	460	319	422	413	449	319	358	MARCKS
ENSECAG00000003410	0	0	0	0	0	0	0	0	0	0	0	0	0	0	0	0	0	0	0	0	0	0	0	0	0	0	0	0	0	0	0	0	TAS2R7
ENSECAG00000003415	0.128	0	0.066	0	0	0	0.044	0	0.283	0.263	0.199	0.136	0.063	0	0.052	0	2	0	1	0	0	0	1	0	5	4	3	2	1	0	1	0	CYP8B1
ENSECAG00000003416	0	0	0	0	0	0	0	0	0	0	0	0	0	0	0	0	0	0	0	0	0	0	0	0	0	0	0	0	0	0	0	0	-
ENSECAG00000003417	0	0	0.288	0	0	0	0	0	0	0	0	0	0	0	0	0.274	0	0	2	0	0	0	0	0	0	0	0	0	0	0	0	2	CLDN2
ENSECAG00000003418	43.041	15.074	114.362	20.173	47.114	48.885	112.963	34.079	70.785	57.07	41.118	64.147	35.608	18.981	55.727	34.191	250	86	640	120	279	262	944	185	464	321	230	349	210	116	394	201	TMEM140
ENSECAG00000003425	0	0	0	0	0	0	0	0	0	0	0	0	0	0	0	0	0	0	0	0	0	0	0	0	0	0	0	0	0	0	0	0	-
ENSECAG00000003427	8.946	7.746	10.414	8.899	10.907	9.605	9.937	8.588	8.149	8.202	9.203	9.283	8.07	7.788	8.929	10.244	107	91	120	109	133	106	171	96	110	95	106	104	98	98	130	124	PRMT6
ENSECAG00000003428	4410.4	2535.72	8794.58	5526.78	5919.92	6149.83	6358.23	5756.22	5353.68	5457.11	6240.66	3871.43	4700.09	3723.67	4752.62	4564.09	42144.5	23800.6	80969.6	54087.4	57673.4	54224.5	87413.8	51407.7	57734.8	50497.4	57429.2	34652.1	45602.2	37437.8	55281	44141.6	UBB
ENSECAG00000003430	0	0	0	0	0	0	0	0	0	0	0	0	0	0	0	0	0	0	0	0	0	0	0	0	0	0	0	0	0	0	0	0	-
ENSECAG00000003436	74.529	78.807	75.047	104.664	84.25	75.756	71.419	79.37	82.674	77.748	86.193	86.018	80.228	84.381	64.694	88.208	749	786	751	1071	904	718	1041	751	965	767	831	811	821	881	820	912	APBB3
ENSECAG00000003437	0	0	0	0	0	0	0	0	0	0	0	0	0	0	0	0	0	0	0	0	0	0	0	0	0	0	0	0	0	0	0	0	CNGA2
ENSECAG00000003439	0	0	0	0	0	0	0	0	0	0	0	0	0	0	0	0	0	0	0	0	0	0	0	0	0	0	0	0	0	0	0	0	GJB7
ENSECAG00000003442	0	0	0	0	0	0	0	0	0	0	0	0	0	0	0	0	0	0	0	0	0	0	0	0	0	0	0	0	0	0	0	0	-
ENSECAG00000003445	0.438	1.03	2.02	0.617	0.442	0	0.406	0.706	1.068	1.914	0.41	1.327	0.94	1.609	0.324	1.254	5	12	22	7	5	0	7	8	15	21	5	15	11	19	5	16	C22H20orf96
ENSECAG00000003447	0	0	0	0	0	0	0	0	0.137	0	0.053	0	0	0	0	0	0	0	0	0	0	0	0	0	3	0	1	0	0	0	0	0	-
ENSECAG00000003448	4.027	2.638	1.864	1.628	2.365	3.864	4.707	5.078	4.228	3.417	4.635	2.465	3.588	3.023	3.688	3.092	157	101	70	65	94	139	264	185	186	129	174	90	142	124	175	122	CBL
ENSECAG00000003452	0.804	0.887	0.905	0.458	0.723	0.945	0.419	1.291	1.307	1.8	0.975	0.93	0.66	0.637	1.377	1.126	12	13	13	7	11	13	9	18	22	26	14	13	10	10	25	17	PABPC5
ENSECAG00000003455	0	0	0.196	0	0	0	0	0	0	0	0.206	0	0	0	0.033	0	0	0	2	0	0	0	0	0	0	0	2.1	0	0	0	0.42	0	-
ENSECAG00000003460	13.209	5.705	12.879	12.507	11.779	9.544	6.121	5.996	11.705	12.401	7.482	6.41	8.673	9.892	7.563	4.35	33	14	31	32	30	22	22	14	33	30	18	15	22	26	23	11	CKS1B
ENSECAG00000003462	1.627	0.913	1.149	0.703	0.901	1.014	1.436	1.378	1.5	1.919	0.994	1.533	0.602	1.082	0.691	0.804	34	18	24	13	20	20	44	25	35	37	20	30	13	23	18	17	RUNX1
ENSECAG00000003466	0.828	1.124	0.382	0.27	0.451	0.598	1.087	2.068	0.897	0.57	0.573	0.393	0.453	0.525	0.68	1	9	12	4	3	5	6	17	21	11	6	6	4	5	6	9	11	-
ENSECAG00000003470	0.294	0.224	0.305	0.215	1.225	0.159	0.255	0.157	0.195	0.531	0.381	0.47	0.072	0.14	0.603	0.29	4	3	4	3	17	2	5	2	3	7	5	6	1	2	10	4	MBOAT4
ENSECAG00000003471	18.185	12.63	16.767	7.348	14.611	30.974	27.049	32.257	32.702	18.005	31.792	25.25	17.897	15.39	27.974	24.233	232	145	185	90	171	294	441	305	392	255	337	235	202	178	376	264	WTAP
ENSECAG00000003473	31.525	22.884	26.039	8.241	37.605	37.513	37.161	23.603	15.823	46.427	30.93	30.423	13.234	14.699	23.586	28.579	573	407	458	155	703	637	976	403	329	822	548	523	247	283	524	531	WIPI1
ENSECAG00000003474	4.183	4.5	4.221	3.257	3.976	2.823	3.758	4.413	8.515	3.182	3.469	3.515	3.386	3.413	2.416	2.63	123	124	128	105	122	82	158	117	300	97	94	92	100	101	91	80	-
ENSECAG00000003478	0	0	0	0.207	0	0	0.295	0	0	0.219	0	0	0	0	0	0	0	0	0	1	0	0	2	0	0	1	0	0	0	0	0	0	NCBP2L
ENSECAG00000003481	0.569	1.159	1.034	0.834	1.536	0.308	1.781	0.609	0.504	0.294	0.443	1.671	1.262	0.406	0.351	0.703	4	8	7	6	11	2	18	4	4	2	3	11	9	3	3	5	C13H16orf54
ENSECAG00000003482	0	0	0	0	0	0	0	0	0	0	0	0	0	0	0	0	0	0	0	0	0	0	0	0	0	0	0	0	0	0	0	0	RTL4
ENSECAG00000003485	0	0	0	0	0	0	0	0	0	0	0.039	0	0	0	0.015	0	0	0	0	0	0	0	0	0	0	0	2	0	0	0	1	0	-
ENSECAG00000003495	2.814	1.931	2.127	1.287	2.37	4.409	3.807	3.768	4.282	2.527	3.716	1.734	5.874	5.118	3.844	2.543	92	62	67	43	79	133	179	115	158	80	117	53	195	176	153	84	MFHAS1
ENSECAG00000003499	0	0	0	0	0	0	0	0	0	0	0	0	0	0	0	0	0	0	0	0	0	0	0	0	0	0	0	0	0	0	0	0	-
ENSECAG00000003502	5.534	5.587	7.721	5.625	7.474	6.538	7.314	6.358	7.154	4.918	5.699	5.472	4.78	4.009	5.999	3.361	122	121	164	127	168	133	232	131	178	105	121	113	107	93	161	75	ZNF526
ENSECAG00000003503	60.141	45.589	52.905	73.713	51.137	56.16	52.058	51.51	50.399	57.824	51.765	48.477	66.918	73.385	69.404	71.462	1055	846	954	1397	957	942	1416	861	998	1018	922	803	1235	1418	1530	1270	DNAJA3
ENSECAG00000003510	4.986	2.635	2.09	1.311	1.787	11.014	4.132	6.771	6.287	4.752	5.177	4.504	2.644	4.009	4.962	4.452	52	27	21	14	19	106	62	66	74	48	52	44	28	44	63	47	TXNDC9
ENSECAG00000003511	0.698	0.065	0.066	0.062	0.436	0.206	1.015	0.815	0.788	0.393	0.264	0.339	0.313	0.181	0.156	0.188	11	1	1	1	7	3	23	12	14	6	4	5	5	3	3	3	IPCEF1
ENSECAG00000003512	129.159	219.664	158.086	383.301	195.152	110.578	103.298	105.943	81.187	124.982	104.266	132.347	215.151	179.544	195.318	210.848	1573	2628	1855	4781	2423	1243	1810	1206	1116	1474	1223	1510	2661	2301	2896	2599	PCYT2
ENSECAG00000003513	0.241	0	0	1.091	0	0	0	0	2.969	0	0	0	0	0	0	0	1	0	0	6	0	0	0	0	18	0	0	0	0	0	0	0	C5H1orf194
ENSECAG00000003514	0	0	0	0	0	0	0	0.061	0	0.031	0.064	0	0	0.046	0.082	0	0	0	0	0	0	0	0	1.18	0	0.62	1.28	0	0	1	2.06	0	-
ENSECAG00000003515	0	0.083	0	0	0	0	0	0	0	0	0	0	0	0	0	0	0	1	0	0	0	0	0	0	0	0	0	0	0	0	0	0	F2RL3
ENSECAG00000003517	0	0	0	0	0	0	0	0	0	0	0	0	0	0	0	0	0	0	0	0	0	0	0	0	0	0	0	0	0	0	0	0	DUSP21
ENSECAG00000003520	0	0	0	0	0	0	0	0	0	0	0.068	0	0.092	0	0.093	0	0	0	0	0	0	0	0	0	0	0	2.1	0	3	0	3.62	0	-
ENSECAG00000003526	0	0	0	0	0	0	0	0	0	0	0	0	0	0	0	0	0	0	0	0	0	0	0	0	0	0	0	0	0	0	0	0	TAS2R8
ENSECAG00000003528	0	0	0	0	0	0	0	0	0	0	0	0	0	0	0	0	0	0	0	0	0	0	0	0	0	0	0	0	0	0	0	0	-
ENSECAG00000003531	0	0	0	0	0	0	0	0	0	0	0	0	0	0.101	0	0	0	0	0	0	0	0	0	0	0	0	0	0	0	1	0	0	OR4E1
ENSECAG00000003532	8.127	5.208	4.841	2.722	4.224	8.258	9.587	8.141	10.243	4.246	9.347	5.98	6.391	5.139	6.251	4.351	251	158	126	66	133	215	426	235	357	127	278	173	188	167	235	136	-
ENSECAG00000003535	416.943	355.98	147.046	262.144	262.063	165.811	186.379	249.188	262.827	127.598	105.131	255.541	360.304	423.025	102.573	255.992	1289	1081	438	830	826	473	829	720	917	382	313	740	1131	1376	386	801	G0S2
ENSECAG00000003539	10.668	9.937	9.264	8.505	10.653	12.169	8.248	8.75	8.986	10.619	8.584	7.996	9.609	10.012	8.662	14.818	236	238	220	209	263	262	279	202	226	254	197	185	241	219	260	370	GATB
ENSECAG00000003545	0	0	0	0	0	0	0	0	0	0	0	0	0	0	0	0	0	0	0	0	0	0	0	0	0	0	0	0	0	0	0	0	OR52B6
ENSECAG00000003546	1.713	2.112	0.5	1.209	1.168	1.144	0.782	0.85	0.517	1.398	1.152	1.262	0.861	0.449	1.165	0.584	29	35.11	8.16	20.95	20.15	17.86	19.04	13.45	9.88	22.91	18.77	20	14.79	8	24	10	-
ENSECAG00000003550	0.215	0.546	0.371	0	0	0	0	0.191	0	0.185	0	0	0.423	0	0.147	0	1	3	2	0	0	0	0	1	0	1	0	0	2	0	1	0	SAPCD1
ENSECAG00000003551	0.522	1.065	0.362	0.057	0.88	0.441	0.466	0.329	0.77	0.679	0.362	1.364	0.401	0.442	0.521	0.402	9	18	6	1	16	8	12	7	15	13	6	23	7	8	11	7	LRRC6
ENSECAG00000003553	0	0	0	0	0	0	0	0	0	0	0	0	0	0	0	0	0	0	0	0	0	0	0	0	0	0	0	0	0	0	0	0	CCDC148
ENSECAG00000003554	1.274	1.144	0.778	0.512	1.47	0.812	0.781	0.882	1.461	1.161	1.401	0.45	0.49	0.783	1.07	0.458	17	15	10	7	20	10	15	11	22	15	18	6	8	11	18	7	AKR1E2
ENSECAG00000003561	24.224	24.831	36.508	26.246	30.759	20.319	28.139	25.919	22.788	25.53	33.08	29.05	27.453	25.547	24.535	22.131	146	147	212	162	189	113	244	146	155	149	192	164	168	162	180	135	TMEM11
ENSECAG00000003563	66.936	102.606	83.691	21.223	55.115	38.779	336.057	38.738	55.427	32.558	25.573	49.656	30.055	21.686	32.137	33.947	936	1426	1132	308	788	507	6834	512	869	446	343	656	427	319	554	483	-
ENSECAG00000003569	24.841	17.078	22.284	9.281	17.419	18.303	16.687	22.406	23.957	18.574	18.677	27.611	24.279	22.638	11.697	14.479	656	443	567	251	469	446	634	553	714	475	475	683	651	629	376	387	ST6GAL1
ENSECAG00000003570	9.653	11.543	13.358	11.52	12.023	6.808	5.165	7.951	10.454	8.544	8.91	10.387	8.979	7.645	7.112	10.37	126	148	168	154	160	82	97	97	154	108	112	127	119	105	113	137	PICK1
ENSECAG00000003573	1.097	0.782	1.366	0.75	2.904	3.447	2.592	1.995	2.429	2.831	2.05	0.937	2.592	1.459	2.793	1.192	10	7	12	7	27	29	34	17	25	25	18	8	24	14	31	11	CLDN23
ENSECAG00000003575	0	0	0	0	0	0	0	0	0	0	0	0	0	0	0	0	0	0	0	0	0	0	0	0	0	0	0	0	0	0	0	0	-
ENSECAG00000003576	0	0	0	0	0	0	0	0	0	0	0	0	0	0	0	0	0	0	0	0	0	0	0	0	0	0	0	0	0	0	0	0	-
ENSECAG00000003580	4.749	2.479	2.654	0.951	7.285	2.243	3.301	1.824	7.337	2.892	3.287	4.94	0.839	0.579	8.502	2.286	39	20	21	8	61	17	39	14	68	23	26	38	7	5	85	19	FSTL3
ENSECAG00000003581	0.579	0.272	0.508	0	0.394	1.158	0.495	1.144	0.987	0.506	0.786	0.38	0.308	0.423	0.146	0.308	13	6	11	0	9	24	16	24	25	11	17	8	7	10	4	7	ZNF449
ENSECAG00000003585	0	2.312	0.491	1.251	2.271	1.576	0.359	0.336	1.164	3.634	1.94	0.932	0.458	0	2.175	1.31	0	15.32	3.19	8.64	15.62	9.81	3.48	2.12	8.86	23.74	12.6	5.89	3.14	0	17.86	8.94	-
ENSECAG00000003588	0	0	0	0	0	0	0	0	0	0	0	0	0	0	0	0	0	0	0	0	0	0	0	0	0	0	0	0	0	0	0	0	NXNL1
ENSECAG00000003591	9.469	11.156	12.146	14.439	14.609	8.647	11.609	5.805	10.087	8.569	8.285	11.926	7.754	9.606	9.09	8.304	89	103	110	139	140	75	157	51	107	78	75	105	74	95	104	79	TPGS1
ENSECAG00000003592	37.919	23.421	20.398	16.368	27.554	46.231	45.078	52.075	54.087	42.738	43.096	29.497	37.573	34.721	48.056	33.467	328	199	170	145	243	369	561	421	528	358	359	239	330	316	506	293	TMX1
ENSECAG00000003599	18.273	8.759	8.039	7.839	9.483	25.096	7.972	29.651	7.389	11.313	9.323	11.008	28.173	18.833	11.164	18.878	314	167	147	142	185	439	189	533	158	206	172	198	550	375	257	362	-
ENSECAG00000003600	5.566	5.83	3.6	4.017	3.956	10.49	3.981	9.925	10.078	6.747	10.721	7.061	4.925	6.823	8.482	7.731	69	71	43	51	50	120	71	115	141	81	128	82	62	89	128	97	MRPS31
ENSECAG00000003601	153.192	115.604	124.735	88.01	137.381	168.758	166.669	159.521	162.756	170.123	169.887	149.193	130.547	143.08	180.038	168.695	2427	1799	1904	1428	2219	2467	3799	2362	2910	2610	2592	2214	2100	2385	3472	2705	PSMC1
ENSECAG00000003602	0.052	0	0	0	0	0	0	0	0	0	0	0	0	0	0	0	1	0	0	0	0	0	0	0	0	0	0	0	0	0	0	0	SLC26A7
ENSECAG00000003604	0	0	0	0	0	0	0	0	0	0	0	0	0	0	0	0	0	0	0	0	0	0	0	0	0	0	0	0	0	0	0	0	-
ENSECAG00000003606	50.299	70.231	58.817	25.662	60.443	31.296	24.105	42.308	53.057	46.338	36.257	55.865	40.105	44.443	20.312	34.918	1066	1462	1201	557	1306	612	735	838	1269	951	740	1109	863	991	524	749	ISLR
ENSECAG00000003607	0	0	0	0	0	0	0	0	0	0	0	0	0	0	0	0	0	0	0	0	0	0	0	0	0	0	0	0	0	0	0	0	OR6K2
ENSECAG00000003617	0	0	4.507	4.24	1.065	1.176	0.754	0.581	2.886	0.56	1.691	0.579	3.742	0.516	1.784	1.073	0	0	8	8	2	2	2	1	6	1	3	1	7	1	4	2	-
ENSECAG00000003618	0	0	0	0	0	0.101	0	0	0	0	0	0	0	0	0	0	0	0	0	0	0	1	0	0	0	0	0	0	0	0	0	0	TAS2R3
ENSECAG00000003619	7.555	3.124	3.822	5.757	5.371	10.324	7.195	12.474	8.44	6.527	13.517	5.51	6.607	5.228	13.381	4.93	334	135	161	266	245	420	460	514	422	279	570	230	297	244	717	220	AFF1
ENSECAG00000003621	20.281	12.859	26.589	16.676	21.114	23.715	18.919	12.373	27.902	18.371	15.702	21.842	19.974	18.092	23.531	21.093	114	71	144	96	121	123	153	65	177	100	85	115	114	107	161	120	PTRH2
ENSECAG00000003626	1.752	2.109	1.736	0.856	2.344	1.64	2.436	2.301	3.459	1.892	1.406	0.935	1.883	3.028	1.243	1.653	22	26	21	11	30	19	44	27	49	23	17	11	24	40	19	21	ZCCHC12
ENSECAG00000003629	0	0	0	0	0	0	0	0	0	0	0	0	0	0	0	0	0	0	0	0	0	0	0	0	0	0	0	0	0	0	0	0	EQUCABV1R908
ENSECAG00000003631	0.053	0.162	0	0.155	0	0	0	0	0.422	0	0	0	0	0	0	0	1	3	0	3	0	0	0	0	9	0	0	0	0	0	0	0	ACTL8
ENSECAG00000003632	11.024	7.212	11.211	4.963	9.566	24.548	19.983	20.225	16.052	17.486	16.494	9.598	9.699	11.806	17.839	10.735	347	223	340	160	307	713	905	595	568	533	500	283	310	391	680	342	RANBP9
ENSECAG00000003634	1.845	2.923	2.022	1.402	1.106	2.222	0.855	1.646	2.271	1.8	0.532	2.518	1.616	1.754	1.095	2.735	18	28	19	14	11	20	12	15	25	17	5	23	16	18	13	27	RHNO1
ENSECAG00000003636	5.85	5.763	5.482	4.51	5.971	12.989	11.738	14.648	16.706	5.259	8.559	4.299	7.231	4.547	5.332	7.559	247	239	223	195	257	506	713	578	796	215	348	170	310	202	274	323	ERAP1
ENSECAG00000003639	0	0	0	0	0	0	0	0	0	0	0	0	0	0	0	0	0	0	0	0	0	0	0	0	0	0	0	0	0	0	0	0	TAS2R9
ENSECAG00000003640	0	0	0	0	0	0	0	0	0	0	0	0	0	0	0	0	0	0	0	0	0	0	0	0	0	0	0	0	0	0	0	0	-
ENSECAG00000003643	0	0	0	0	0	0	0	0	0.204	0	0	0	0	0	0	0	0	0	0	0	0	0	0	0	1	0	0	0	0	0	0	0	QRFP
ENSECAG00000003653	0	0	0	0	0	0	0	0	0	0	0	0	0	0	0	0	0	0	0	0	0	0	0	0	0	0	0	0	0	0	0	0	OR10Z1
ENSECAG00000003655	0	0	0	0	0	1.263	0	1.88	0	1.186	0	0	0	0	0	0	0	0	0	0	0	7.86	0	11.85	0	7.75	0	0	0	0	0	0	-
ENSECAG00000003656	0.11	0	0.115	0	0.325	0	0.307	0.591	0	0.114	0	0	0.109	0.21	0	0.109	1	0	1	0	3	0	4	5	0	1	0	0	1	2	0	1	NANOS1
ENSECAG00000003657	0	0	0	0	0	0	0	0	0	0	0	0	0	0	0	0	0	0	0	0	0	0	0	0	0	0	0	0	0	0	0	0	TAS2R4
ENSECAG00000003664	0.149	0.682	0.541	0.145	0	0.161	0.259	0.319	0	0.154	0	1.511	0.587	0	0.061	0.368	2	9	7	2	0	2	5	4	0	2	0	19	8	0	1	5	KCNJ12
ENSECAG00000003668	3.921	8.671	4.918	2.339	4.356	3.618	6.691	7.178	4.472	5.391	8.147	6.991	5.501	4.668	4.416	4.473	94	211	116	57	110	80	232	162	124	125	188	159	133	120	129	111	CBFA2T3
ENSECAG00000003669	110.96	203.149	151.217	78.813	152.319	117.373	186.752	114.828	220.939	108.871	80.387	175.323	81.468	80.901	76.099	101.995	1038	1874	1354	759	1450	1000	2511	1003	2341	977	725	1540	767	790	873	972	HLA-DMA
ENSECAG00000003677	0	0	0	0	0	0	0	0	0	0	0	0	0	0	0	0	0	0	0	0	0	0	0	0	0	0	0	0	0	0	0	0	-
ENSECAG00000003681	0	0	0	0	0.193	0	0	0	0	0	0	0	0	0	0	0	0	0	0	0	1.01	0	0	0	0	0	0	0	0	0	0	0	-
ENSECAG00000003682	10.182	9.409	10.587	6.422	14.021	11.159	8.686	13.995	11.18	10.649	14.813	12.185	10.092	13.729	12.074	12.151	172	155	174	110	245	171	208	221	233	176	232	188	170	238	257	211	HOXC6
ENSECAG00000003691	0	0	0	0	0	0	0	0	0.121	0	0	0.146	0	0	0	0	0	0	0	0	0	0	0	0	1	0	0	1	0	0	0	0	ERAS
ENSECAG00000003698	0	0	0	0	0	0	0	0	0	0	0	0	0	0	0	0	0	0	0	0	0	0	0	0	0	0	0	0	0	0	0	0	-
ENSECAG00000003701	0	0	0	0	0	0	0	0	0	0	0	0	0	0	0	0	0	0	0	0	0	0	0	0	0	0	0	0	0	0	0	0	PRLHR
ENSECAG00000003702	5.448	7.443	5.933	7.81	8.893	6.728	10.819	6.2	3.065	7.197	8.998	26.531	8.275	6.221	4.87	7.933	88	118	92	128	146	100	251	93	56	112	139	404	135	105	95	129	-
ENSECAG00000003704	1.366	0.618	4.253	0.296	3.424	0.493	3.059	0.325	1.883	3.605	2.364	0.81	0.299	1.298	2.12	0.75	9	4	27	2	23	3	29	2	14	23	15	5	2	9	17	5	TMEM139
ENSECAG00000003714	0	0	0	0	0	0	0	0	0	0	0	0	0	0	0	0	0	0	0	0	0	0	0	0	0	0	0	0	0	0	0	0	TAS2R14
ENSECAG00000003717	0.112	0.227	0	0	0.109	0	0.233	0	0.099	0.461	0.116	0.119	0.22	0.106	0.275	0.22	1	2	0	0	1	0	3	0	1	4	1	1	2	1	3	2	C27H8orf48
ENSECAG00000003718	0	0	0	0	0	0	0	0	0	0	0	0	0	0	0	0	0	0	0	0	0	0	0	0	0	0	0	0	0	0	0	0	-
ENSECAG00000003721	0	0	0	0	0	0	0	0	0	0	0	0	0	0	0	0	0	0	0	0	0	0	0	0	0	0	0	0	0	0	0	0	-
ENSECAG00000003722	0.283	0.18	0.477	0.104	0.243	0.651	0.197	0.643	0.501	0.401	0.734	0.226	0.313	0.302	0.348	0.454	8	5	13	3	7	17	8	17	16	11	20	6	9	9	12	13	ZFP62
ENSECAG00000003725	1.601	0.699	0.475	0.447	0.224	0.992	0.159	0.245	0.405	0.709	0.238	0	0	0.652	0.188	0.678	7	3	2	2	1	4	1	1	2	3	1	0	0	3	1	3	CYSRT1
ENSECAG00000003734	0	0	0	0	0	0	0	0	0	0	0	0	0	0	0	0	0	0	0	0	0	0	0	0	0	0	0	0	0	0	0	0	-
ENSECAG00000003735	0	0.261	0.399	0.125	0.377	0	0.267	0.822	1.135	0.132	1.463	0.41	0.378	0.487	0.842	0.886	0	2	3	1	3	0	3	6	10	1	11	3	3	4	8	7	SPIN4
ENSECAG00000003736	7	6.293	6.029	4.29	4.017	5.892	6.004	5.339	8.249	6.152	7.269	5.406	5.794	4.601	5.2	5.224	94	83	78	59	55	73	116	67	125	80	94	68	79	65	85	71	TSPYL1
ENSECAG00000003748	18.746	23.016	30.688	41.024	22.125	24.666	23.305	27.668	25.659	32.159	24.319	23.213	20.064	29.55	23.789	24.244	369	445	582	827	444	448	660	509	570	613	461	428	401	612	570	483	PYROXD2
ENSECAG00000003755	0.972	1.052	1.072	0.771	0.894	2.239	0.718	2.015	3.015	1.443	3.092	1.038	2.214	1.444	1.348	1.741	16	17	17	13	15	34	17	31	56	23	49	16	37	25	27	29	PIGW
ENSECAG00000003757	7.248	4.179	5.697	10.297	1.483	1.405	1.051	2.023	35.25	1.19	0.374	2.383	1.986	2.806	1.834	1.565	102	57	77	148	21	18	21	27	561	16	5	31	28	41	31	22	GAPDHS
ENSECAG00000003758	23.231	22.597	38.112	30.679	32.424	26.531	34.6	29.006	32.881	22.209	21.929	28.712	21.776	16.918	37.956	27.296	539	515	852	729	767	568	1155	629	861	499	490	624	513	413	1072	641	DNASE1L1
ENSECAG00000003759	21.073	15.523	9.892	10.654	15.873	26.898	22.261	32.137	21.161	19.363	29.364	21.218	21.301	22.105	21.096	18.805	390	270	181	192	294	449	595	532	431	348	513	365	401	411	467	361	TBC1D14
ENSECAG00000003760	1.48	0.723	1.72	0.751	1.568	2.181	2.181	1.71	2.255	1.467	1.905	0.948	1.924	1.744	1.021	1.404	25	12	28	13	27	34	53	27	43	24	31	15	33	31	21	24	SNTB2
ENSECAG00000003761	0.657	0.576	0.681	0.306	0.975	0.736	1.126	1.155	1.69	0.883	0.971	0.822	0.538	0.895	0.561	0.562	23	20	23	11	35	24	57	38	67	30	33	27	19	33	24	20	ZNF516
ENSECAG00000003765	0	0	0	0	0	0	0	0	0	0	0	0	0	0	0	0	0	0	0	0	0	0	0	0	0	0	0	0	0	0	0	0	-
ENSECAG00000003766	15.019	15.566	16.291	24.838	16.457	11.731	13.637	10.424	14.387	12.016	13.91	13.145	18.79	17.361	11.005	13.502	111	113	116	188	124	80	145	72	120	86	99	91	141	135	99	101	GADD45GIP1
ENSECAG00000003769	0	0	0	0	0	0	0	0	0	0	0	0	0	0	0	0	0	0	0	0	0	0	0	0	0	0	0	0	0	0	0	0	-
ENSECAG00000003770	7.642	9.143	9.88	4.806	7.223	8.775	8.686	9.147	7.973	6.465	6.269	7.421	8.106	7.838	7.423	6.612	177	208	220	114	170	185	289	198	208	145	139	161	190	190	208	155	CASP2
ENSECAG00000003772	3.295	2.354	5.059	3.386	5.033	3.07	5.502	3.894	4.438	3.638	3.721	4.371	2.619	1.813	3.063	2.97	57	40	83	60	88	49	136	62	82	60	62	70	46	33	63	52	DEDD2
ENSECAG00000003774	18.717	84.424	229.438	3.383	32.387	79.707	22.358	21.289	34.057	55.13	22.167	186.701	4.075	23.459	20.828	6.048	250	1186	4803.64	47	423	1208	432	283	501	681	365	2562	53	344	347	85	-
ENSECAG00000003775	362.245	332.326	255.979	225.524	345.259	332.52	371.109	429.76	342.826	331.388	400.982	237.918	314.014	291.329	368.955	251.351	12471	10800	8468	7936	12109	10561	18395	13094	13280	11053	13274	7662	10729	10553	15463	8765	MAP4
ENSECAG00000003776	13.029	10.092	35.501	5.637	7.136	32.898	14.502	10.711	53.18	17.505	18.835	13.609	9.32	8.457	13.27	9.682	392	299	1033	174	219	914	630	302	1812	510	546	384	285	267	487	295	ENPP2
ENSECAG00000003783	18.021	15.948	12.662	15.972	12.917	28.245	11.948	22.991	17.443	26.627	29.078	22.347	20.343	20.29	23.233	25.613	130	113	88	118	95	188	124	155	142	186	202	151	149	154	204	187	-
ENSECAG00000003789	5.742	4.005	4.69	2.076	7.04	5.243	4.989	8.533	4.24	5.929	3.147	5.562	4.712	5.457	5.416	7.301	108	74	85	40	135	91	135	150	90	108	57	98	90	108	124	139	RASL11B
ENSECAG00000003790	28.75	29.994	39.652	28.636	37.135	28.008	35.577	32.605	33.666	34.305	30.683	31.216	27.257	29.649	29.051	28.082	476	487	632	486	627	428	847	505	629	550	489	484	456	516	585	471	RIC8A
ENSECAG00000003791	4.912	3.824	3.649	1.928	3.779	5.48	4.385	5.307	5.718	3.332	6.1	3.342	2.608	3.707	3.679	3.521	102	78	73	41	80	105	131	103	134	67	122	65	55	81	93	74	NR2C2
ENSECAG00000003800	4.851	3.704	12.258	11.12	3.879	7.2	7.183	2.087	18.969	17.206	8.158	6.867	10.957	6.064	6.021	3.907	92	69	224	216	75	126	196	37	406	316	149	122	211	121	139	75	ACKR2
ENSECAG00000003802	0	0	0	0	0	0	0	0	0.198	0	0	0	0	0	0	0	0	0	0	0	0	0	0	0	4	0	0	0	0	0	0	0	IHH
ENSECAG00000003811	0	0	0	0	0	0	0	0	0	0	0	0	0	0	0	0	0	0	0	0	0	0	0	0	0	0	0	0	0	0	0	0	-
ENSECAG00000003816	93.768	46.935	39.444	30.279	104.879	62.329	124.016	73.154	49.086	76.97	106.158	56.193	48.486	13.556	72.799	58.551	1019	501	413	337	1162	625	1939	743	602	810	1111	572	535	155	963	644	JUNB
ENSECAG00000003822	2.706	1.837	1.248	0.44	1.032	3.422	1.881	1.769	1.865	2.329	3.278	1.605	2.517	1.715	1.359	2.08	18	12	8	3	7	21	18	11	14	15	21	10	17	12	11	14	SENP8
ENSECAG00000003828	0	0	0	0	0	0	0	0	0	0	0	0	0	0	0	0	0	0	0	0	0	0	0	0	0	0	0	0	0	0	0	0	-
ENSECAG00000003831	5.31	5.57	8.685	3.457	4.419	4.36	1.79	3.444	4.42	3.822	6.183	7.559	3.962	4.435	6.61	3.816	33	34	52	22	28	25	16	20	31	23	37	44	25	29	50	24	DUSP14
ENSECAG00000003836	7.398	10.337	12.849	7.265	11.061	8.615	11.802	9.594	9.786	8.559	8.629	11.089	8.372	8.482	12.277	7.582	349	479	584	351	532	375	801	423	521	391	392	490	401	421	705	362	LRRC75A
ENSECAG00000003837	21.695	17.241	18.468	7.087	25.031	13.871	18.497	23.881	21.368	42.309	26.418	29.994	25.057	35.677	19.105	19.893	278	217	228	93	327	164	341	286	309	525	326	360	326	481	298	258	CXCR4
ENSECAG00000003841	0	0	0	0	0	0	0	0	0	0	0	0	0	0	0	0	0	0	0	0	0	0	0	0	0	0	0	0	0	0	0	0	MC2R
ENSECAG00000003843	0	0	0	0	0	0	0	0	0	0	0	0	0	0	0	0	0	0	0	0	0	0	0	0	0	0	0	0	0	0	0	0	-
ENSECAG00000003846	0.022	0.113	0.023	0.065	0.217	0.36	0.015	0.166	0.196	0.206	0.23	0.118	0.131	0.084	0.273	0.263	1	5	1	3	10	15	1	7	10	9	10	5	6	4	15	12	ANKAR
ENSECAG00000003856	0	0	0	0	0	0	0	0	0	0	0	0	0	0	0	0	0	0	0	0	0	0	0	0	0	0	0	0	0	0	0	0	OR13J1
ENSECAG00000003862	2.966	1.746	1.836	1.099	2.054	3.193	2.476	4.105	4.007	2.293	3.98	2.833	1.974	1.733	3.1	2.385	157	95	98	62	116	161	189	202	247	123	209	147	111	101	209	124	NRDE2
ENSECAG00000003863	0.034	0.035	0	0	0	0	0	0.037	0.091	0.142	0	0	0.034	0	0	0	1	1	0	0	0	0	0	1	3	4	0	0	1	0	0	0	-
ENSECAG00000003869	5.834	4.022	4.01	1.674	5.015	11.428	5.746	11.252	7.836	7.98	9.321	3.939	5.379	4.197	4.221	5.568	201	136	133	59	176	363	285	362	305	266	309	127	188	152	177	194	ZC3H7A
ENSECAG00000003872	8.07	5.157	4.901	3.521	5.726	11.072	6.087	10.288	10.27	7.181	13.105	6.966	5.581	5.385	7.406	8.143	94	59	55	42	68	119	102	112	135	81	147	76	66	66	105	96	ZNF830
ENSECAG00000003881	0	0	0	0	0	0	0	0	0	0	0	0	0	0	0	0	0	0	0	0	0	0	0	0	0	0	0	0	0	0	0	0	-
ENSECAG00000003882	4.067	3.715	1.943	1.562	2.68	4.46	3.414	4.211	4.255	3.538	4.962	5.843	2.384	3.044	3.363	6.626	93	84	43	37	63	94	113	90	110	79	110	126	54	74	93	154	TPK1
ENSECAG00000003884	0	0	0	0	0	0	0	0	0	0	0	0	0	0	0	0	0	0	0	0	0	0	0	0	0	0	0	0	0	0	0	0	-
ENSECAG00000003887	34.582	35.908	41.307	26.014	38.136	32.002	37.377	39.529	39.335	30.697	29.743	36.464	30.084	29.531	31.833	32.126	1054	1075	1213	812	1185	900	1639	1126	1353	906	873	1041	931	947	1181	991	PBX2
ENSECAG00000003905	1.218	0.802	0.744	0.35	0.492	1.165	0.548	2.146	1.523	1.036	2.678	0.306	0.776	0.613	0.824	1.557	17	11	10	5	7	15	11	28	24	14	36	4	11	9	14	22	ASB7
ENSECAG00000003906	0.074	0	0	0	0	0	0	0	0	0.038	0	0	0	0	0	0	2	0	0	0	0	0	0	0	0	1	0	0	0	0	0	0	TMPRSS7
ENSECAG00000003916	14.878	11.468	12.574	6.779	11.118	20.116	18.909	17.662	25.299	17.778	17.067	12.782	10.117	11.851	16.82	11.69	210	159	171	98	160	262	384	233	403	243	232	169	145	176	289	167	-
ENSECAG00000003921	6.528	24.206	4.065	1.208	34.78	11.618	5.349	56.763	5.845	23.205	13.201	4.255	13.401	27.431	5.758	11.746	95	346	57	18	516	156	112	772	96	327	185	58	198	420	102	173	ADRA2A
ENSECAG00000003923	0	0.15	0.152	0.143	0.432	0	0	0	0	0	0	0	0	0	0.845	0	0	1	1	1	3	0	0	0	0	0	0	0	0	0	7	0	CLDN9
ENSECAG00000003925	1306.36	805.647	1804.91	955.941	1234.06	1227.18	2189.03	1184.25	1158	1151.41	978.226	1531.06	782.065	761.255	1408.02	840.611	12102.4	7331.25	16110.5	9069.9	11655.9	10490.4	29177.1	10253.8	12107.1	10329.6	8727.47	13286.1	7356.48	7420.2	15878.1	7881.98	-
ENSECAG00000003929	0	0	0	0	0	0	0	0	0	0	0	0	0	0	0	0	0	0	0	0	0	0	0	0	0	0	0	0	0	0	0	0	RGS21
ENSECAG00000003931	139.221	147.302	128.285	116.301	158.388	192.78	135.174	228.98	171.288	207.888	201.946	144.879	149.039	166.283	185.435	186.75	713	741	633	610	827	911	996	1096	990	1031	996	695	775	896	1156	968	SKP1
ENSECAG00000003934	12.345	14.93	20.231	11.146	15.841	18.006	18.774	16.285	18.091	13.132	17.151	15.459	8.045	9.616	14.412	12.931	133	158	210	122.98	174	179	291	163.97	219.96	137	177.95	156	88	109	189	141	-
ENSECAG00000003943	1.241	0.674	1.46	0.242	0.243	0.269	0.173	0.974	1.1	0.427	0.174	0.442	0.489	0.236	0.068	0.572	15	8	17	3	3	3	3	11	15	5	2	5	6	3	1	7	SYT5
ENSECAG00000003944	0.096	0	0	0.095	0	0	0	0.103	0.086	0.099	0	0	0	0	0	0	1	0	0	1.01	0	0	0	1	1.01	1	0	0	0	0	0	0	-
ENSECAG00000003954	6.227	4.981	8.925	5.646	7.416	6.427	7.213	6.345	7.882	7.042	7.389	6.648	8.323	6.904	7.429	8.349	42	33	58	39	51	40	70	40	60	46	48	42	57	49	61	57	BLOC1S4
ENSECAG00000003955	6.779	7.258	8.451	3.804	7.528	7.093	9.369	5.961	8.423	8.247	5.825	9.067	6.177	5.554	4.577	5.889	174	183	209	100	197	168	346	143	244	205	144	218	161	150	143	153	TRPV2
ENSECAG00000003958	0	0	0	0	0	0	0	0	0.091	0	0	0	0	0	0	0	0	0	0	0	0	0	0	0	1	0	0	0	0	0	0	0	-
ENSECAG00000003961	0.518	0.041	0.62	0.039	0.273	1.338	0.831	1.364	1.094	0.905	1.117	0.51	0.51	0.454	0.818	0.551	13	1	15	1	7	31	30	32	31	22	27	12	13	12	25	14	BBS12
ENSECAG00000003964	0	0	0	0	0	0	0	0	0	0	0	0	0	0	0	0	0	0	0	0	0	0	0	0	0	0	0	0	0	0	0	0	-
ENSECAG00000003965	18.101	11.596	18.329	7.07	10.826	38.086	21.971	29.099	24.587	27.537	25.031	14.611	16.784	16.533	30.249	30.883	205	129	200	82	125	398	358	308	312	302	273	155	193	197	417	354	YIPF5
ENSECAG00000003966	25.821	21.578	12.288	15.782	15.19	26.957	20.257	27.272	12.631	22.155	26.254	10.825	23.43	23.52	17.056	18.298	615	503	280	384	368	590	691	608	338	510	604	245	567	587	491	438	GPC4
ENSECAG00000003967	113.106	88.413	133.646	64.028	129.233	76.659	103.773	118.8	146.694	78.07	121.043	85.892	76.802	69.469	94.322	81.437	2024	1533	2309	1143	2371	1260	2613	1970	2955	1347	2100	1428	1410	1304	2037	1464	SHC1
ENSECAG00000003968	9.384	5.372	6.125	3.731	5.942	14.516	7.748	16.918	18.295	10.496	15.962	7.804	6.271	7.526	10.7	10.55	160	85	98	63	101	221	188	263	346	165	250	122	106	136	218	181	NUP35
ENSECAG00000003975	0	0	0	0	0	0	0	0	0	0	0	0	0	0	0	0	0	0	0	0	0	0	0	0	0	0	0	0	0	0	0	0	-
ENSECAG00000003977	0	0.134	0	0	0	0	0	0	1.279	0	0	0	0.129	0	0.108	0	0	1	0	0	0	0	0	0	11	0	0	0	1	0	1	0	-
ENSECAG00000003978	0	0	0	0	0	0	0	0	0	0	0	0	0	0.155	0	0	0	0	0	0	0	0	0	0	0	0	0	0	0	2	0	0	NPY2R
ENSECAG00000003981	32.357	30.183	47.329	13.421	20.814	24.792	46.758	22.061	34.895	19.116	27.192	48.951	21.591	12.492	21.348	20.025	645	591	909	274	423	456	1341	411	785	369	522	914	437	262	518	404	GIMAP6
ENSECAG00000003982	0	0	0	0	0.264	0	0	0	0	0	0.279	0.575	0	0	0	0	0	0	0	0	1	0	0	0	0	0	1	2	0	0	0	0	CD72
ENSECAG00000003985	5.09	2.563	2.394	1.365	3.429	9.916	3.94	8.174	5.948	5.921	10.65	4.528	1.869	2.322	8.175	5.216	38	18	17	10	25	69	41	56	48	41	75	32	14	19	73	39	MXI1
ENSECAG00000003986	0	0	0	0	0	0	0	0	0	0	0	0	0	0	0	0	0	0	0	0	0	0	0	0	0	0	0	0	0	0	0	0	-
ENSECAG00000003988	0.299	0.163	0.2	0.031	0.246	0.509	0.566	0.637	0.398	0.356	0.325	0.1	0.158	0.447	0.463	0.186	10	5	6	1	8	15	26	19	14	11	10	3	5	15	18	6	-
ENSECAG00000003990	0	0	0	0	0.137	0.076	0	0	0.062	0	0	0	0	0	0	0	0	0	0	0	2	1	0	0	1	0	0	0	0	0	0	0	KBTBD13
ENSECAG00000003994	0	0	0	0	0	0	0	0	0.089	0	0	0	0	0	0	0	0	0	0	0	0	0	0	0	1	0	0	0	0	0	0	0	-
ENSECAG00000003995	0.717	0.952	0.388	0.487	0.825	1.588	0.888	2.034	1.105	1.738	1.554	0.433	1.289	1.422	1.485	1.016	23	30	12	16	27	47	41	61	40	54	48	13	42	48	58	33	FAM199X
ENSECAG00000003996	0.086	0	0	0	0	0	0.053	0	0.152	0	0.158	0.081	0	0	0	0	1	0	0	0	0	0	1	0	2	0	2	1	0	0	0	0	CTLA4
ENSECAG00000003997	0	0	0	0	0	0	0	0	0	0	0	0	0	0	0	0	0	0	0	0	0	0	0	0	0	0	0	0	0	0	0	0	METTL11B
ENSECAG00000003999	0	0	0	0	0	0	0	0	0	0	0	0	0	0	0	0	0	0	0	0	0	0	0	0	0	0	0	0	0	0	0	0	-
ENSECAG00000004005	37.311	23.946	45.523	23.507	25.468	48.433	64.144	22.009	41.193	28.004	36.014	24.323	28.389	16.35	36.373	23.285	809	510	951	522	563	969	2001	446	1008	588	752	494	625	373	960	511	TLNRD1
ENSECAG00000004006	0.104	0	0.108	0.102	0	0.338	0	0	0.092	0	0	0.111	0	0.099	0	0.103	1	0	1	1	0	3	0	0	1	0	0	1	0	1	0	1	CDK5R1
ENSECAG00000004016	0.026	0.21	0	0	0	0.138	0.122	0.262	0.372	0.091	0.004	0.047	0.123	0.071	0.072	0.087	0.59	4.69	0	0	0	2.9	4	5.58	9.56	2	0.09	1	2.84	1.69	2	2	-
ENSECAG00000004018	0.557	0.248	0.217	0	0.205	0.226	0.097	0.748	0.365	0.216	1.505	0.075	0	0.201	0.572	0.538	8	3.5	3	0	3	3	2	10.04	5.92	3	20.8	1.01	0	3.04	10	7.81	-
ENSECAG00000004020	2.629	3.011	3.411	1.248	3.044	1.622	2.259	2.305	3.009	1.81	2.047	2.378	2.086	1.805	1.35	1.732	72	81	90	35	85	41	89	59	93	48	54	61	58	52	45	48	SARM1
ENSECAG00000004022	0	0.075	0	0.072	0	0	0	0	0	0	0	0	0	0	0	0	0	1	0	1	0	0	0	0	0	0	0	0	0	0	0	0	KCNG3
ENSECAG00000004023	9.291	7.42	4.115	4.973	9.385	21.25	7.624	18.352	16.794	12.089	18.967	12.498	9.699	11.445	10.226	16.526	50	38	21	26	51	103	57	90	102	63	97	63	53	63	63	83	SSBP1
ENSECAG00000004024	32.384	32.196	31.477	35.445	34.916	31.671	32.571	30.139	26.744	34.088	30.334	27.564	35.984	31.506	34.955	30.661	1163.22	1148.95	1087.6	1299.96	1284.84	1048.8	1677.32	1008.39	1083.52	1197.01	1058.08	930.58	1316.26	1192.2	1536.94	1117.77	GGA3
ENSECAG00000004025	44.942	49.746	47.272	52.571	59.022	79.434	54.928	70.033	47.307	86.902	69.689	35.744	53.62	36.551	78.427	74.653	298	324	302	357	399	486	524	434	354	558	445	222	361	255	633	501	YPEL5
ENSECAG00000004027	3.453	2.557	1.955	0.613	4.927	2.382	1.746	5.375	5.007	2.594	6.52	2.346	3.401	0.298	4.127	2.482	11	8	6	2	16	7	8	16	18	8	20	7	11	1	16	8	HRCT1
ENSECAG00000004028	0.219	0	0	0	0	0	0	0	0	0	0	0	0	0	0	0	4	0	0	0	0	0	0	0	0	0	0	0	0	0	0	0	SHISA9
ENSECAG00000004031	0.687	0.28	0.713	0	0.404	0.447	0.478	0.294	1.096	0.284	1.427	0.44	0.406	0.261	0	0.679	5	2	5	0	3	3	5	2	9	2	10	3	3	2	0	5	-
ENSECAG00000004034	4.818	3.577	3.438	2.548	2.658	6.636	3	5.156	5.07	5.183	6.671	4.823	5.932	5.629	4.948	3.967	48	35	33	26	27	61	43	48	57	50	64	45	60	59	60	40	C1GALT1C1
ENSECAG00000004039	0	0	0	0	0	0	0	0	0	0	0	0	0	0	0	0	0	0	0	0	0	0	0	0	0	0	0	0	0	0	0	0	-
ENSECAG00000004043	0.869	0.811	0.602	0.354	1.421	2.905	1.209	1.705	2.311	1.272	1.58	1.16	1.07	0.551	1.369	0.429	12	11	8	5	20	37	24	22	36	17	21	15	15	8	23	6	SOCS4
ENSECAG00000004044	0.929	1.656	0.525	1.723	1.007	1.862	1.066	2.153	1.038	1.726	1.646	0.595	1.783	2.576	1.586	1.652	20	33	10	38	22	37	32	43	24	36	33	12	39	57	39	36	DARS2
ENSECAG00000004053	0	0	0	0	0	0	0	0	0	0	0	0	0	0	0	0	0	0	0	0	0	0	0	0	0	0	0	0	0	0	0	0	-
ENSECAG00000004055	7.24	11.231	2.922	3.871	6.425	9.091	8.626	12.357	10.03	9.197	10.441	8.526	10.299	11.796	11.376	16.974	126	192	49	69	114	146	216	201	197	155	175	139	182	216	241	299	F2R
ENSECAG00000004060	0.143	0	0	0.095	0.269	0	0	0	0.137	0	0	0.12	0.202	0	0	0.133	3.28	0	0	2.23	6.31	0	0	0	3.55	0	0	2.59	4.71	0	0	3.09	-
ENSECAG00000004062	0	0	0	0	0	0	0	0	0	0	0	0	0	0	0	0	0	0	0	0	0	0	0	0	0	0	0	0	0	0	0	0	-
ENSECAG00000004065	0.03	0	0.062	0	0	0	0	0	0	0	0	0	0	0	0	0	1	0	2	0	0	0	0	0	0	0	0	0	0	0	0	0	-
ENSECAG00000004066	12.267	2.629	2.814	5.674	4.179	3.079	23.065	14.092	28.604	30.668	30.571	4.136	19.966	7.732	37.87	11.737	95	20	21	45	33	22	257	102	250	230	228	30	157	63	357	92	APOLD1
ENSECAG00000004072	0	0	0	0	0	0	0	0	0	0	0	0	0	0	0	0	0	0	0	0	0	0	0	0	0	0	0	0	0	0	0	0	-
ENSECAG00000004075	0	0	0	0	0	0	0	0	0	0	0	0	0	0	0	0	0	0	0	0	0	0	0	0	0	0	0	0	0	0	0	0	-
ENSECAG00000004076	0	0	0	0	0	0	0	0	0	0	0	0	0	0	0	0	0	0	0	0	0	0	0	0	0	0	0	0	0	0	0	0	OR10A7
ENSECAG00000004084	0	0	0	0	0	0	0	0	0	0	0	0	0	0	0	0	0	0	0	0	0	0	0	0	0	0	0	0	0	0	0	0	TRPC5OS
ENSECAG00000004085	54.268	45.169	6.343	21.72	43.158	50.865	42.221	40.148	9.206	25.117	15.865	30.273	63.92	36.593	18.074	54.342	444	363	50	182	360	384	497	307	85	199	125	232	531	315	180	450	FAM78B
ENSECAG00000004088	0	0	0	0	0	0	0	0	0	0	0	0	0	0	0	0	0	0	0	0	0	0	0	0	0	0	0	0	0	0	0	0	OR6C6
ENSECAG00000004090	0	0	0	0	0	0	0	0	0	0	0	0	0	0	0	0	0	0	0	0	0	0	0	0	0	0	0	0	0	0	0	0	-
ENSECAG00000004091	2.911	4.446	4.91	2.487	2.142	0.789	4.047	1.168	4.514	1.127	4.157	2.719	3.226	5.88	1.495	1.798	8	12	13	7	6	2	16	3	14	3	11	7	9	17	5	5	SNN
ENSECAG00000004092	0.049	0	0.103	0	0.049	0.161	0	0.106	0.044	0.102	0	0.053	0.097	0	0	0	1	0	2	0	1	3	0	2	1	2	0	1	2	0	0	0	ABCG4
ENSECAG00000004095	0	0	0	0	0	0	0	0	0	0	0	0	0	0	0	0	0	0	0	0	0	0	0	0	0	0	0	0	0	0	0	0	PSMB11
ENSECAG00000004097	0	0	0	0	0	0	0	0	0	0	0	0	0	0	0	0	0	0	0	0	0	0	0	0	0	0	0	0	0	0	0	0	-
ENSECAG00000004098	0.045	0.183	0.093	0.044	0.066	0.024	0.296	0.072	0.06	0.486	0.163	0.048	0.066	0.064	0.037	0.044	2	8	4	2	3	1	19	3	3	21	7	2	3	3	2	2	C10orf71
ENSECAG00000004099	0	0	0	0	0	0	0	0	0.041	0	0	0	0	0	0	0	0	0	0	0	0	0	0	0	1	0	0	0	0	0	0	0	-
ENSECAG00000004103	0	0	0.169	0.053	0	0	0.038	0.058	1.25	0	0.169	0.058	0	0.206	0.045	0.161	0	0	3	1	0	0	1	1	26	0	3	1	0	4	1	3	-
ENSECAG00000004107	54.515	21.346	30.203	65.638	37.143	29.058	126.833	63.632	58.101	80.178	66.24	46.261	75.843	54.712	117.444	67.799	429	165	229	529	298	211	1436	468	516	611	502	341	606	453	1125	540	DDIT4
ENSECAG00000004110	0	0	0	0	0	0	0	0	0	0	0	0	0	0	0	0	0	0	0	0	0	0	0	0	0	0	0	0	0	0	0	0	-
ENSECAG00000004119	1.426	1.611	0.697	0.776	0.481	2.441	0.863	2.681	2.871	1.372	2.145	1.552	0.852	2.123	1.086	1.768	19	22	10	12	7	33	18	34	45	18	28	20	14	30	18	25	TASP1
ENSECAG00000004120	0.413	0.351	0.286	0.269	0.675	0.896	0.67	0.811	0.488	0.853	0.787	0.074	0.543	1.178	0.509	1.021	6	5	4	4	10	12	14	11	8	12	11	1	8	18	9	15	ABHD18
ENSECAG00000004124	4.938	3.199	5.746	2.922	6.311	4.865	5.616	4.963	8.486	5.099	7.925	5.272	4.274	4.409	9.343	4.583	33	21	37	20	43	30	54	31	64	33	51	33	29	31	76	31	MMGT1
ENSECAG00000004131	0.653	0	0	1.912	0	0.118	0	0	6.555	0	0	0.232	0	0.103	0	0.107	6	0	0	18	0	1	0	0	68	0	0	2	0	1	0	1	LRRC18
ENSECAG00000004133	0	0	0	0	0	0	0	0	0	0	0	0	0	0	0	0	0	0	0	0	0	0	0	0	0	0	0	0	0	0	0	0	-
ENSECAG00000004135	0.849	1.455	1.083	0.254	1.614	0.751	0.712	1.304	1.036	0.9	0.55	1.11	0.171	0.535	0.427	0.847	20	33	26	6	38	16	24	29	27	21	13	24	4	13	12	21	AMPH
ENSECAG00000004144	0	0	0	0	0	0	0	0	0	0	0	0	0	0	0	0	0	0	0	0	0	0	0	0	0	0	0	0	0	0	0	0	FOXB1
ENSECAG00000004145	0	0	0	0	0	0	0	0	0	0	0	0	0	0	0	0	0	0	0	0	0	0	0	0	0	0	0	0	0	0	0	0	-
ENSECAG00000004147	0.098	0.05	0	0	0	0	0	0	0	0.101	0	0	0	0	0	0	2	1	0	0	0	0	0	0	0	2	0	0	0	0	0	0	ADAM20
ENSECAG00000004150	0	0.313	0.959	0	0	1.001	1.284	2.306	0	0	0.32	0	0	0	0.253	0	0	1	3	0	0	3	6	7	0	0	1	0	0	0	1	0	-
ENSECAG00000004151	2.581	2.628	2.743	2.041	4.341	3.331	2.35	4.406	3.431	3.745	4.468	5.774	2.361	3.972	3.686	3.279	42	42	43	34	72	50	55	67	63	59	70	88	39	68	73	54	HOXC5
ENSECAG00000004152	0.745	0.59	0.401	0.243	0.514	1.257	1.075	1.831	1.443	0.57	1.204	0.472	0.462	0.262	0.839	0.627	27	21	14	9	19	42	56	62	59	20	42	16	17	10	37	23	USP13
ENSECAG00000004158	3.076	0.043	0.088	0.406	0.083	0.541	0.523	0.406	1.547	2.018	3.583	0.621	0.492	0.79	1.093	0.698	74	1	2	10	2	12	18	9	42	47	83	14	12	20	32	17	DMP1
ENSECAG00000004159	4.067	5.068	3.85	2.542	5.059	4.232	3.46	5.083	3.892	4.754	3.244	3.63	4.871	4.469	3.127	3.488	250	306	228	160	317	240	306	292	270	283	192	209	304	289	234	217	BCL9
ENSECAG00000004160	0	0	0.222	0	0.21	0	0.223	0.114	0.284	0	0.111	0.228	0.105	0.102	0.088	0.211	0	0	2	0	2	0	3	1	3	0	1	2	1	1	1	2	SH2D4B
ENSECAG00000004162	0.772	0.858	1.02	0.274	0.482	1.598	1.513	1.803	0.622	1.378	0.656	2.024	0.761	0.4	0.692	0.763	11	12	14	4	7	21	31	24	10	19	9	27	11	6	12	11	EVI2B
ENSECAG00000004167	0.538	0.822	0.614	0.053	0.686	1.225	0.486	2.131	1.431	0.778	1.732	0.46	0.848	0.818	0.663	0.798	10	15	11	1	13	21	13	37	30	14	31	8	16	16	15	15	ZBED8
ENSECAG00000004181	0	0	0	0	0	0	0	0	0	0	0	0	0	0	0	0	0	0	0	0	0	0	0	0	0	0	0	0	0	0	0	0	-
ENSECAG00000004185	0	0	0	0	0	0	0	0	0	0	0	0	0	0	0	0	0	0	0	0	0	0	0	0	0	0	0	0	0	0	0	0	OR56B1
ENSECAG00000004188	0.409	0	0	0	0	0	0	0	0.121	0	0	0	0	0	0	0	3	0	0	0	0	0	0	0	1	0	0	0	0	0	0	0	ZNF488
ENSECAG00000004192	0.098	0.132	0.101	0.032	0.255	0.176	0.136	0.313	0.144	0.134	0.101	0.035	0.096	0.093	0.107	0.096	3	4	3	1	8	5	6	9	5	4	3	1	3	3	4	3	SKIDA1
ENSECAG00000004201	1.381	0	0	0	0	0	0	0.1	0	0	0	0	0	0	0	0	18	0	0	0	0	0	0	1	0	0	0	0	0	0	0	0	FETUB
ENSECAG00000004214	0.131	0.134	0.409	0.256	0.129	0.284	0	0.14	0.465	0.271	0.136	0	0	0.125	0.108	0.13	1	1	3	2	1	2	0	1	4	2	1	0	0	1	1	1	C6H12orf60
ENSECAG00000004215	0	0	0	0	0	0	0	0	0.397	0	0	0	0	0	0	0	0	0	0	0	0	0	0	0	15	0	0	0	0	0	0	0	MYO1H
ENSECAG00000004216	2407.13	1758.28	2688.19	1885.05	3204.38	2849.98	3057.13	3081.66	4921.86	2983.79	3596.29	3072.78	1949.62	1754.8	3452.35	2410.82	46757	33548	50310	37500	63458	51083	85441	55947	107893	56127	67272	55909	38451	35863	81630	47397	VIM
ENSECAG00000004217	0.2	0	0	0	0	0	0	0	0	0	0	0	0	0	0	0	4	0	0	0	0	0	0	0	0	0	0	0	0	0	0	0	C8B
ENSECAG00000004218	16.439	10.759	9.902	11.107	14.325	25.611	19.078	27.091	18.079	18.719	22.71	10.734	12.36	13.183	14.108	18.128	224	144	130	155	199	322	374	345	278	247	298	137	171	189	234	250	TMEM167B
ENSECAG00000004219	0.216	0.073	0.037	0.018	0.124	0.117	0.088	0.077	0.271	0.056	0.056	0.192	0.071	0.017	0.074	0.107	12	4	2	1	7	6	7	4	17	3	3	10	4	1	5	6	ZNF831
ENSECAG00000004220	0.218	0.111	0	2.486	0.036	0.118	0.91	1.012	0	1.315	0	0.233	1.039	0.484	0.149	0.18	6	3	0	70	1	3	36	26	0	35	0	6	29	14	5	5	SLC6A11
ENSECAG00000004224	13.47	15.142	14.77	11.978	14.832	15.923	14.667	13.359	15.178	15.201	13.298	14.397	14.352	12.605	13.415	14.088	471	519	494	424	526	505	730	434	600	506	444	467	501	453	564	494	SAP130
ENSECAG00000004226	5.438	3.537	2.979	5.162	5.186	3.11	3.675	2.748	4.283	3.588	4.392	3.548	5.951	4.881	5.088	4.477	36	23	19	35	35	19	35	17	32	23	28	22	40	34	41	30	TMEM186
ENSECAG00000004228	0.546	0.741	1.416	0.711	0.625	1.085	1.454	0.681	1.048	1.315	0.472	1.554	0.806	0.432	1.121	0.719	6	8	15	8	7	11	23	7	13	14	5	16	9	5	15	8	LTB4R
ENSECAG00000004229	0	0	0	0	0	0	0	0	0	0	0	0	0	0	0	0	0	0	0	0	0	0	0	0	0	0	0	0	0	0	0	0	-
ENSECAG00000004232	3.779	3.79	2.625	2.109	4.599	3.357	6.063	5.624	4.683	3.785	3.924	2.851	3.246	2.431	4.108	2.835	133	131	89	76	165	109	307	185	186	129	133	94	116	90	176	101	AMER1
ENSECAG00000004234	30.099	27.119	12.726	24.46	28.438	21.469	21.121	54.893	49.337	24.975	44.486	21.97	38.026	38.524	22.555	25.036	626	554	255	521	603	412	632	1067	1158	503	891	428	803	843	571	527	MMP28
ENSECAG00000004240	6.951	4.715	10.221	3.046	7.518	8.308	6.279	6.38	10.637	8.19	6.291	8.981	5.797	7.483	4.828	5.857	132	90	194	61	149	146	183	109	230	159	123	159	117	152	117	114	SLC2A9
ENSECAG00000004241	0.717	0	1.984	0.467	0	0.259	0	0.767	0.847	0	0	0.255	0.706	0.227	0	0	3	0	8	2	0	1	0	3	4	0	0	1	3	1	0	0	ASIP
ENSECAG00000004242	0	0.1	0	0	0	0	0	0	0.635	0	0	0	0	0	0	0	0	1	0	0	0	0	0	0	7	0	0	0	0	0	0	0	AQP4
ENSECAG00000004246	11.265	10.266	12.1	7.301	11.097	10.449	11.693	9.79	12.379	10.921	9.398	11.606	6.831	7.808	11.355	7.679	229	205	237	152	230	196	342	186	284	215	184	221	141	167	281	158	ZNF16
ENSECAG00000004249	7.829	3.985	3.894	3.822	4.373	8.838	6.689	6.748	3.131	5.277	5.025	5.804	5.837	5.994	3.707	5.425	144	72	69	72	82	150	177	116	65	94	89	100	109	116	83	101	FAM117B
ENSECAG00000004251	3.347	5.894	2.535	1.855	3.815	6.372	2.892	8.034	4.328	2.989	4.509	2.704	4.098	2.063	3.641	2.771	37	64	27	21	43	65	46	83	54	32	48	28	46	24	49	31	PNMA1
ENSECAG00000004253	24.26	13.786	14.924	10.595	15.272	22.18	22.993	21.615	20.871	21.955	24.825	14.739	19.288	17.859	23.626	20.701	550	307	326	246	353	464	750	458	534	482	542	313	444	426	652	475	FBXO34
ENSECAG00000004256	35.08	27.523	28.56	34.253	35.829	25.462	27.514	24.105	23.812	27.086	24.897	28.346	32.489	39.612	36.222	32.752	218	168	171	218	227	146	246	140	167	163	149	165	205	259	274	206	DNAJC5
ENSECAG00000004257	2.811	1.12	1.522	0.597	0.719	5.034	1.869	4.446	2.816	2.903	3.173	1.566	3.491	1.743	3.514	2.053	23	9	12	5	6	38	22	34	26	23	25	12	29	15	35	17	DNAJC9
ENSECAG00000004258	0.163	0	0	0	0.053	0	0.076	0.058	0.145	0	0	0.058	0	0	0.045	0	3	0	0	0	1	0	2	1	3	0	0	1	0	0	1	0	IL17RB
ENSECAG00000004260	7.315	7.53	8.767	6.432	10.109	6.745	8.287	6.789	4.297	7.888	4.994	4.617	7.757	5.8	6.773	7.188	181	183	209	163	255	154	295	157	120	189	119	107	195	151	204	180	SLC9A8
ENSECAG00000004262	51.549	50.118	55.288	36.367	56.103	41.266	54.109	43.447	41.88	45.845	43.185	44.032	33.108	38.062	54.063	33.771	1741	1683	1838	1271	1965	1283	2705	1449	1723	1555	1464	1475	1143	1409	2308	1185	LZTR1
ENSECAG00000004264	8.803	14.85	11.962	4.692	13.098	7.282	8.454	7.735	14.96	11.638	7.905	7.4	6.534	6.467	2.83	8.109	207	343	271	113	314	158	286	170	397	265	179	163	156	160	81	193	VASN
ENSECAG00000004270	13.144	9.347	7.624	6.323	8.247	17.178	10.614	13.857	12.675	17.466	18.968	11.556	11.803	16.351	14.768	20.626	136	95	76	67	87	164	158	134	148	175	189	112	124	178	186	216	MED7
ENSECAG00000004271	0	0	0	0	0	0	0	0	0	0	0	0	0	0	0	0	0	0	0	0	0	0	0	0	0	0	0	0	0	0	0	0	OR10A4
ENSECAG00000004274	1.639	0.777	0.759	0.263	0.632	2.384	1.758	2.02	2.162	1.287	1.666	1.392	0.689	0.772	0.438	0.642	73	36	33	10	31	105	120	87	116	55	79	57	33	40	25	32	IQGAP2
ENSECAG00000004280	0.364	0	0	0.355	0	0	0	0	1.935	0	0	0	0	0	0	0	1	0	0	1	0	0	0	0	6	0	0	0	0	0	0	0	-
ENSECAG00000004286	4.295	2.038	0.919	1.123	3.56	1.426	0.492	3.176	0.531	3.169	1.506	2.389	1.348	1.907	3.48	2.56	142	66	30	38	119	44	24	99	20	104	49	75	46	68	142	87	BICDL1
ENSECAG00000004287	45.417	40.239	43.112	29.803	46.984	49.182	65.425	49.496	26.3	49.093	33.252	33.601	40.369	36.314	42.934	35.581	1241	1080	1135	834	1309	1240	2572	1264	811	1299	875	860	1120	1044	1428	984	VPS39
ENSECAG00000004288	220.486	165.377	202.375	133.508	250.272	209.4	215.88	213.968	212.142	230.032	208.666	203.679	152.978	149.38	250.389	256.716	2788.89	2058.98	2467.87	1731.95	3235.76	2450.95	3933.98	2538.99	3030.79	2825.71	2548.86	2419.98	1966.96	1993.95	3866.98	3295.85	CTSV
ENSECAG00000004289	31.52	21.297	27.849	15.085	29.138	44.022	39.959	33.615	43.698	42.561	31.892	25.869	27.628	31.617	42.431	31.332	466	301	371	234	385	549	978	503	744	537	572	371	443	579	716	443	INPP4A
ENSECAG00000004296	0	0	0	0	0	0	0	0	0	0	0	0	0	0	0	0	0	0	0	0	0	0	0	0	0	0	0	0	0	0	0	0	FGFBP3
ENSECAG00000004299	7.497	7.367	6.792	2.892	7.072	12.084	11.789	14.692	19.596	9.152	11.666	5.244	7.66	8.604	9.103	7.501	313.32	302.44	273.51	123.79	301.32	465.99	708.85	573.87	924.24	370.39	469.55	205.28	325.04	378.36	463.07	317.31	KIAA0355
ENSECAG00000004303	0	0	0	0	0	0	0	0	0	0	0	0	0	0	0	0	0	0	0	0	0	0	0	0	0	0	0	0	0	0	0	0	CCR8
ENSECAG00000004306	0.298	0.303	0.137	0.097	0.389	0.932	0.322	1.805	1.466	0.581	0.79	0.6	0.521	0.377	0.489	0.294	9	9	4	3	12	26	14	51	50	17	23	17	16	12	18	9	-
ENSECAG00000004310	0.057	0	0	0	0	0	0	0	0.453	0	0	0	0	0	0.047	0	1	0	0	0	0	0	0	0	9	0	0	0	0	0	1	0	ACTRT1
ENSECAG00000004311	574.667	514.525	787.727	712.566	846.775	564.011	568.704	578.282	958.767	517.849	570.716	591.88	510.839	518.442	632.811	529.476	2638	2320	3484	3350	3963	2389	3756	2481	4967	2302	2523	2545	2381	2504	3536	2460	RPS16
ENSECAG00000004313	25.484	19.699	19.112	11.962	19.34	26.69	28.724	30.769	27.067	23.037	24.555	19.813	20.285	22.436	24.856	21.794	1010	786	718	472	773	967	1624	1139	1210	882	947	733	812	922	1202	859	SMG7
ENSECAG00000004314	0.521	0.509	1.064	0.069	0.862	2.671	1.164	2.142	1.683	1.686	1.297	0.871	0.366	0.426	1.227	0.58	15	15	30	2	25	71	48	57	54	46	36	23	11	13	43	17	CWF19L2
ENSECAG00000004315	0	0	0	0	0	0	0	0	0	0	0	0	0	0	0	0	0	0	0	0	0	0	0	0	0	0	0	0	0	0	0	0	IFNE
ENSECAG00000004316	0	0	0.166	0	0	0	0	0	0	0	0.492	0	0	1.145	0	0	0	0	0.69	0	0	0	0	0	0	0	2.04	0	0	5.19	0	0	-
ENSECAG00000004318	0	0	0	0	0	0	0	0	0	0	0	0	0	0	0	0	0	0	0	0	0	0	0	0	0	0	0	0	0	0	0	0	OR13D1
ENSECAG00000004321	0	0	0	0	0	0	0.069	0	0	0	0	0	0	0	0	0	0	0	0	0	0	0	1	0	0	0	0	0	0	0	0	0	OR2C1
ENSECAG00000004325	0	0	0	0.07	0	0	0	0	0	0	0	0	0	0	0	0	0	0	0	1	0	0	0	0	0	0	0	0	0	0	0	0	GCNT3
ENSECAG00000004327	0	0	0	0	0	0	0	0	0	0	0	0	0	0	0	0	0	0	0	0	0	0	0	0	0	0	0	0	0	0	0	0	-
ENSECAG00000004335	0	0.029	0.03	0	0	0.062	0.02	0.031	0.076	0	0.059	0	0.056	0	0	0.028	0	1	1	0	0	2	1	1	3	0	2	0	2	0	0	1	HKDC1
ENSECAG00000004338	268.828	356.09	217.239	502.467	542.676	311.102	216.969	378.968	146.053	342.365	333.144	296.163	352.453	286.044	372.379	332.82	3288	4278	2560	6294	6767	3511	3818	4332	2016	4055	3924	3393	4377	3681	5544	4120	AIFM2
ENSECAG00000004339	0.25	0.149	0.278	0.119	0.167	0.37	0.362	0.235	0.303	0.647	0.329	0.056	0.102	0.049	0.24	0.217	10	6	11	5	7	14	20	9	14	25	13	2	4	2	12	9	MIS18BP1
ENSECAG00000004343	0	0	0	0	0	0	0	0	0	0	0	0	0	0	0	0	0	0	0	0	0	0	0	0	0	0	0	0	0	0	0	0	OR7C2
ENSECAG00000004345	0	0	0	0	0	0	0	0	0	0	0	0	0	0	0	0	0	0	0	0	0	0	0	0	0	0	0	0	0	0	0	0	OR6P1
ENSECAG00000004348	0	0	0	0	0	0	0	0	0	0	0	0	0	0	0	0	0	0	0	0	0	0	0	0	0	0	0	0	0	0	0	0	-
ENSECAG00000004352	0	0.236	0	0	0.085	0.183	0	0.178	0.017	0.132	0.194	0.091	0.094	0.009	0	0.15	0	9.37	0	0	3.5	6.82	0	6.7	0.79	5.15	7.56	3.45	3.87	0.37	0	6.13	-
ENSECAG00000004353	2.704	2.318	3.25	3.057	2.932	1.851	1.385	1.523	1.639	3.527	4.581	2.127	2.103	4.464	3.391	5.484	19	16	22	22	21	12	14	10	13	24	31	14	15	33	29	39	FAHD1
ENSECAG00000004355	4.221	3.26	5.439	2.7	6.996	5.521	4.148	5.295	6.578	4.96	6.046	5.128	3.441	4.012	4.424	4.458	29	22	36	19	49	35	41	34	51	33	40	33	24	29	37	31	MAGEH1
ENSECAG00000004362	74.611	60.283	62.563	50.38	64.988	83.256	76.735	84.213	85.415	87.196	89.296	72.309	80.097	77.918	77.442	85.936	911	723	736	630	809	938	1348	961	1177	1031	1050	827	993	1001	1151	1062	TSG101
ENSECAG00000004364	0.195	0.05	0.127	0.095	0	0	0.017	0	1.253	0.025	0	0	0.072	0	0	0.024	8	2	5	4	0	0	1	0	58	1	0	0	3	0	0	1	CFAP61
ENSECAG00000004372	2.813	1.328	2.679	4.615	0.569	1.948	3.164	1.334	2.364	3.414	2.078	2.755	3.084	1.681	1.429	0.716	97	45	89	163	20	62	157	43	92	114	69	89	108	61	60	25	SLC22A3
ENSECAG00000004376	0	0	0	0	0	0	0	0	0	0	0	0	0	0	0	0	0	0	0	0	0	0	0	0	0	0	0	0	0	0	0	0	GPR119
ENSECAG00000004381	0.07	0	0	0.137	0.069	0.227	0	0	0.186	0	0.073	0	0	0.133	0	0.138	1	0	0	2	1	3	0	0	3	0	1	0	0	2	0	2	GPRIN2
ENSECAG00000004383	0	0	0	0	0	0	0	0	0	0	0	0	0	0	0	0	0	0	0	0	0	0	0	0	0	0	0	0	0	0	0	0	-
ENSECAG00000004384	0.862	1.535	0.224	1.052	2.817	0.623	0.349	3.227	1.272	2.817	2.386	1.84	1.273	2.252	1.711	2.625	12	21	3	15	40	8	7	42	20	38	32	24	18	33	29	37	RTN4RL1
ENSECAG00000004386	22.501	19.901	43.468	18.802	28.278	17.76	28.288	18.896	32.026	24.909	15.808	24.673	20.904	20.759	20.536	20.214	295	256	548	251	376	215	533	232	476	316	199	303	278	286	327	268	CD276
ENSECAG00000004387	21.724	18.507	28.271	13.191	18.382	28.91	28.868	28.422	27.477	24.525	32.2	25.836	22.171	21.717	26.816	24.244	386	323	484	240	333	474	738	472	551	422	551	430	400	406	580	436	PSEN1
ENSECAG00000004388	0	0	0	0	0	0	0	0	0	0	0	0.212	0	0	0	0	0	0	0	0	0	0	0	0	0	0	0	1	0	0	0	0	C24H14orf180
ENSECAG00000004389	76.689	68.643	53.702	58.22	59.81	94.66	92.021	125.741	81.159	109.018	99.389	96.39	86.369	101.34	112.541	118.473	1043	923	752	823	868	1240	1855	1613	1305	1398	1381	1234	1199	1487	1933	1632	MFF
ENSECAG00000004390	0.128	0.456	0.464	0	0.564	0.069	0.533	0.479	0.283	0.066	0	0.409	0.252	0.364	0.158	0.253	2	7	7	0	9	1	12	7	5	1	0	6	4	6	3	4	PCED1B
ENSECAG00000004391	0	0	0	0	0	0	0	0	0	0	0	0	0	0	0	0	0	0	0	0	0	0	0	0	0	0	0	0	0	0	0	0	-
ENSECAG00000004392	0	0	0	0	0	0	0	0	0	0	0	0	0	0	0	0	0	0	0	0	0	0	0	0	0	0	0	0	0	0	0	0	-
ENSECAG00000004393	0.416	0	0	0.406	0	0	0	0	0.921	0	0	0	0	0	0	0	2	0	0	2	0	0	0	0	5	0	0	0	0	0	0	0	-
ENSECAG00000004395	0.291	0.127	0.086	0	0.041	0.27	0.029	0.044	0.147	0.257	0	0	0.204	0.039	0.136	0.041	7	3	2	0	1	6	1	1	4	6	0	0	5	1	4	1	TIGD4
ENSECAG00000004396	0	0	0	0	0	0	0	0	0	0	0	0	0	0	0	0	0	0	0	0	0	0	0	0	0	0	0	0	0	0	0	0	-
ENSECAG00000004400	4.94	1.607	0.992	7.032	0.862	3.345	1.515	3.164	1.594	3.727	6.25	5.249	4.709	5.678	4.963	5.132	190	64	41	280	35	116	88	113	70	145	231	194	184	242	241	204	RBM47
ENSECAG00000004403	0	0	0	0	0	0	0	0	0	0	0	0	0	0	0	0	0	0	0	0	0	0	0	0	0	0	0	0	0	0	0	0	CLDN14
ENSECAG00000004406	0	0	0	0	0	0	0.066	0	0	0	0	0	0	0	0	0.093	0	0	0	0	0	0	1	0	0	0	0	0	0	0	0	1	OR10V1
ENSECAG00000004408	6.836	15.66	13.071	10.364	4.588	14.233	8.128	10.876	17.137	17.649	14.011	16.902	16.478	14.534	13.597	4.888	76	171	140	118	52	146	130	113	215	190	150	176	186	170	184	55	GPR1
ENSECAG00000004409	0	0.005	0.005	0	0.005	0.005	0.003	0.032	0.013	0.02	0.051	0.005	0.005	0.009	0.012	0	0	1	1	0	1	1	1	6	3	4	10	1	1	2	3	0	-
ENSECAG00000004411	0	0	0	0	0	0	0	0	0	0	0	0	0	0	0	0	0	0	0	0	0	0	0	0	0	0	0	0	0	0	0	0	-
ENSECAG00000004415	0	0	0	0	0.084	0.089	0.06	0	0	0	0	0.095	0	0	0	0	0	0	0	0	1.12	1.08	1.14	0	0	0	0	1.17	0	0	0	0	-
ENSECAG00000004417	11.848	9.128	12.563	6.254	12.375	12.563	9.66	8.634	9.591	8.069	8.313	9.641	7.065	6.878	9.418	9.429	185	140	189	100	197	181	217	126	169	122	125	141	112	113	179	149	ZNF689
ENSECAG00000004420	3.435	2.226	3.017	1.665	3.04	11.507	4.608	7.223	3.406	6.748	5.762	2.385	3.312	3.676	4.401	3.774	143	91	121	71	129	442	276	281	160	272	231	93	140	161	223	159	SOS2
ENSECAG00000004433	0.076	0.629	0.383	0.072	0.226	0.749	4.896	0.584	0.775	0.156	0.393	0.087	0	0.086	0.368	0.077	1.1	8.97	5.36	1.07	3.35	10.04	102.29	7.92	12.7	2.2	5.49	1.18	0	1.31	6.5	1.13	-
ENSECAG00000004434	16.049	11.484	10.522	6.19	11.12	23.645	17.567	25.423	17.764	21.734	26.007	13.14	15.329	15.01	19.824	17.917	562	395	355	222	397	764	885	832	702	737	877	431	545	553	845	635	EXOC4
ENSECAG00000004436	0.963	0.829	0.922	0.181	1.053	1.886	1.261	2.535	2.132	1.491	0.846	0.435	0.547	0.739	0.547	1.097	26	22	24	5	29	47	49	64	65	39	22	11	15	21	18	30	POLI
ENSECAG00000004437	37.886	50.971	40.919	42.986	60.448	33.905	41.177	43.522	44.321	42.265	56.641	46.237	36.708	63.294	51.212	37.581	633	837	659	736	1030	523	990	680	836	684	912	724	623	1113	1042	636	SH3GLB2
ENSECAG00000004439	3.63	3.86	1.926	2.757	2.611	2.535	1.906	1.554	2.287	3.582	3.267	3.445	3.972	2.76	3.578	3.905	45	47	23	35	33	29	34	18	32	43	39	40	50	36	54	49	GDPGP1
ENSECAG00000004442	2.4	1.285	0.859	0.566	2.714	1.345	1.579	1.505	1.246	0.513	0.344	0.972	1.222	0.882	0.833	0.736	29	16	10	7	35	15	29	17	17	6	4	11	15	12	13	9	CX3CR1
ENSECAG00000004444	0.838	0.438	0.994	0.141	1.265	2.838	1.026	1.38	3.189	1.192	2.901	1.407	0.837	0.204	1.589	0.743	7	4	8	1	12	22	12	12	28	8	26	11	7	2	18	7	C26H21orf91
ENSECAG00000004445	0.086	0.029	0	0	0	0.031	0.02	0.153	0.125	0.03	0	0	0	0.054	0.071	0.084	3	1	0	0	0	1	1	5	5	1	0	0	0	2	3	3	-
ENSECAG00000004446	3.941	7.105	3.597	4.69	5.154	2.047	2.197	3.612	4.147	4.621	2.558	3.945	5.742	6.126	1.922	4.786	96	170	84	117	128	46	77	80.05	114	109	60	90	142	157	57	118	WDR93
ENSECAG00000004449	0	0	0	0	0	0	0.164	0	0	0	0	0.265	0	0	0	0	0	0	0	0	0	0	2.08	0	0	0	0	2.19	0	0	0	0	-
ENSECAG00000004450	5.434	3.887	4.475	3.333	4.626	5.257	5.681	5.238	4.457	4.452	5.177	3.98	5.043	4.525	5.756	3.861	121	85	96	76	105	108	182	109	112	96	111	83	114	106	156	87	ZBTB5
ENSECAG00000004452	0	0	0	0	0	0	0	0	0	0	0	0	0	0	0	0	0	0	0	0	0	0	0	0	0	0	0	0	0	0	0	0	-
ENSECAG00000004454	0	0	0	0	0	0	0	0	0	0	0	0	0	0	0	0	0	0	0	0	0	0	0	0	0	0	0	0	0	0	0	0	-
ENSECAG00000004455	0	0	0	0.117	0	0	0	0	0.329	0	0	0	0.836	0	0.106	0.086	0	0	0	2.77	0	0	0	0	8.61	0	0	0	19.66	0	3	2.01	-
ENSECAG00000004461	0.116	0.119	0.06	0.114	0.171	0.189	0.162	0.311	0.155	0.06	0.06	0.124	0.229	0.387	0.287	0.403	2	2	1	2	3	3	4	5	3	1	1	2	4	7	6	7	TIGD7
ENSECAG00000004463	66.132	37.9	63.288	51.414	48.685	77.058	62.396	47.514	41.992	62.626	58.118	62.99	53.31	52.88	78.801	58.828	1796	1011	1656	1430	1348	1931	2438	1206	1287	1647	1520	1602	1470	1511	2605	1617	UBAP1
ENSECAG00000004464	1.716	0.582	2.018	0.447	0.897	0.124	0.874	0.245	3.648	0.472	0.594	0.366	0.901	0.87	0.846	0.791	15	5	17	4	8	1	11	2	36	4	5	3	8	8	9	7	-
ENSECAG00000004465	9.368	4.762	3.769	3.137	5.538	14.356	8.984	14.593	12.726	10.435	13.172	6.264	6.462	9.238	7.248	10.051	449	224	174	154	271	635	619	654	689	484	607	282	315	465	423	488	RALGAPB
ENSECAG00000004470	10.419	6.201	6.791	4.746	7.999	19.911	11.772	20.191	12.01	17.331	15.603	6.756	10.54	12.729	10.925	13.952	245	140	156	117	197	421	399	446	319	399	360	152	256	317	316	339	HBS1L
ENSECAG00000004471	9.602	6.34	4.422	4.784	6.847	11.024	11.994	11.32	12.302	12.709	11.923	7.05	7.072	10.035	14.641	9.625	122	84	60	69	97	142	240	149	191	171	153	93	99	143	251	135	EIF4E3
ENSECAG00000004476	5.512	4.049	4.562	4.496	5.474	4.234	5.092	5.3	7.604	5.259	4.999	5.512	5.497	5.106	4.528	4.274	79	57	63	66	80	56	105	71	123	73	69	74	80	77	79	62	MOCS3
ENSECAG00000004482	0	0	0	0	0	0	0	0	0	0	0	0	0	0	0	0	0	0	0	0	0	0	0	0	0	0	0	0	0	0	0	0	ACTBL2
ENSECAG00000004483	0	0	0	0	0	0	0	0	0	0	0	0	0	0	0	0	0	0	0	0	0	0	0	0	0	0	0	0	0	0	0	0	-
ENSECAG00000004484	0.647	0	0	0	0.104	0	0	0	0	0	0	0	0	0	0	0	13	0	0	0	2	0	0	0	0	0	0	0	0	0	0	0	EPN3
ENSECAG00000004492	14.931	7.245	9.694	6.762	7.79	10.88	8.877	8.77	16.721	7.414	15.109	9.903	9.637	8.515	14.772	12.116	235	112	147	109	125	158	201	129	297	113	229	146	154	141	283	193	RRS1
ENSECAG00000004493	1.101	0.459	2.91	0.538	0.589	1.953	0.626	1.125	2.617	1.086	0.52	0.855	0.542	0.761	0.576	0.495	22	9	56	11	12	36	18	21	59	21	10	16	11	16	14	10	MAB21L1
ENSECAG00000004494	0	0	0	0	0	0	0	0	0	0	0	0	0	0	0	0	0	0	0	0	0	0	0	0	0	0	0	0	0	0	0	0	OR1D2
ENSECAG00000004498	0	0	0	0	0	0	0	0	0	0	0	0	0	0	0	0	0	0	0	0	0	0	0	0	0	0	0	0	0	0	0	0	HSPB3
ENSECAG00000004501	0	0	0	0	0	0	0	0	0	0	0	0	0	0	0	0	0	0	0	0	0	0	0	0	0	0	0	0	0	0	0	0	FDCSP
ENSECAG00000004502	23.074	17.037	12.445	15.068	4.841	5.902	19.403	5.818	44.703	11.144	28.876	13.578	16.687	10.364	17.661	10.752	229	166	119	153	49	54	277	54	500	107	276	126	168	108	213	108	WFDC1
ENSECAG00000004503	1.973	3.95	7.166	3.339	4.515	3.207	4.25	4.362	7.108	4.617	3.277	3.44	2.979	3.062	2.863	3.183	30	59	105	52	70	45	93	62	122	68	48	49	46	49	53	49	GAL3ST4
ENSECAG00000004504	2.699	3.248	3.056	3.235	3.249	2.659	2.985	1.969	2.827	3.294	2.93	2.096	3.263	2.449	3.427	4.243	22	26	24	27	27	20	35	15	26	26	23	16	27	21	34	35	TIMM29
ENSECAG00000004507	0.211	0	0	0	0	0	0	0	1.68	0	0	0	0	0	0	0	1	0	0	0	0	0	0	0	9	0	0	0	0	0	0	0	SCP2D1
ENSECAG00000004509	0	0	0	0	0	0	0	0	0	0	0	0	0	0	0	0	0	0	0	0	0	0	0	0	0	0	0	0	0	0	0	0	-
ENSECAG00000004510	0	0	0	0	0	0	0	0	0	0	0	0	0	0	0	0	0	0	0	0	0	0	0	0	0	0	0	0	0	0	0	0	-
ENSECAG00000004513	0.502	0.356	0.518	0.194	0.458	1.389	0.545	1.194	1.436	0.681	1.247	0.653	0.646	0.411	0.647	0.574	43	30	43	17	40	108	67.02	95	136.08	56	101	51	55	37.03	67	49	DOP1A
ENSECAG00000004515	0.364	0	0	0	0	0	0.084	0	0.107	0	0	0.129	0	0	0	0	3	0	0	0	0	0	1	0	1	0	0	1	0	0	0	0	-
ENSECAG00000004523	7.929	7.452	8.758	4.07	8.974	10.467	7.561	9.354	5.855	10.183	9.501	9.334	7.209	4.734	6.932	7.131	78	72	83	41	90	95	107	86	65	97	90	86	72	49	83	71	TIFA
ENSECAG00000004532	0.208	1.048	0.878	0.048	1.118	0.203	0.147	0.969	0.595	0	0.407	1.289	0.048	0.619	0.8	0.399	5	21	18	1	24	6	5	23	15	0	8	27	1	14	22	9	PRDM6
ENSECAG00000004534	3.306	1.546	0.886	0.914	1.263	1.258	1.183	10.228	8.78	1.343	5.454	1.346	0.792	0.932	2.588	1.318	156	72	42	36	64	58	79	473	407	65	261	63	39	49	154	65	CCDC136
ENSECAG00000004536	2.684	1.469	1.126	0.676	2.037	3.466	2.461	3.834	3.492	3.48	4.014	1.159	2.306	2.226	1.375	2.652	47	25	19	12	36	56	62	63	69	59	67	19	41	41	29	47	FNBP1L
ENSECAG00000004544	2.367	1.473	3.481	1.027	0.967	3.136	3.199	2.251	6.584	3.735	4.78	5.476	2.461	3.062	1.729	0.585	36	22	51	16	15	44	70	32	113	55	70	78	38	49	32	9	HRH1
ENSECAG00000004547	0	0	0	0	0	0	0	0	0	0	0	0	0	0	0	0	0	0	0	0	0	0	0	0	0	0	0	0	0	0	0	0	-
ENSECAG00000004548	0	0	0	0	0	0.109	0	0	0.081	0	0	0	0	0	0	0	0	0	0	0	0	2.02	0	0	3.01	0	0	0	0	0	0	0	-
ENSECAG00000004549	46.535	33.636	27.236	27.038	36.427	43.715	44.99	45.78	31.357	32.57	41.159	28.282	43.32	39.24	37.572	38.224	931	661	525	554	743	807	1295	856	708	631	793	530	880	826	915	774	KPNA6
ENSECAG00000004556	11.182	3.282	4.482	13.872	7.165	7.85	8.415	26.331	10.298	5.816	17.544	14.66	11.053	12.657	10.614	17.998	274	79	105	347	179	177	296	603	284	138	414	336	275	326	316	444	BCL6
ENSECAG00000004558	18.823	14.28	33.208	8.94	15.47	30.143	13.527	20.966	24.409	23.162	24.202	19.36	14.681	13.336	17.125	15.117	459	350	792	223	391	683	487	468	673	555	582	440	363	347	510	374	CARS1
ENSECAG00000004563	0	0	0	0	0	0	0	0	0	0	0	0	0	0	0	0	0	0	0	0	0	0	0	0	0	0	0	0	0	0	0	0	-
ENSECAG00000004564	1.411	0.616	0.523	1.476	0	0	0	0	8.843	0	0.105	0.215	0	0	0.083	0	14	6	5	15	0	0	0	0	99	0	1	2	0	0	1	0	CCDC70
ENSECAG00000004565	0	0	0	0	0	0	0	0.156	0.065	0.151	0.531	0.078	0.072	0	0	0.072	0	0	0	0	0	0	0	2	1	2	7	1	1	0	0	1	SLC10A5
ENSECAG00000004572	0.236	0.12	0.123	0	0.232	0.256	0	0	0.628	0.244	0.123	0.378	0	0.112	0.291	0.467	2	1	1	0	2	2	0	0	6	2	1	3	0	1	3	4	CH25H
ENSECAG00000004580	0	0	0	0	0	0	0	0	0	0	0	0	0	0	0	0	0	0	0	0	0	0	0	0	0	0	0	0	0	0	0	0	-
ENSECAG00000004582	0	0	0	0	0	0.134	0	0	0.082	0.032	0	0.099	0.03	0	0.025	0.031	0	0	0	0	0	4	0	0	3	1	0	3	1	0	1	1	KSR2
ENSECAG00000004586	87.905	157.979	47.149	84.248	124.243	74.724	42.715	195.766	55.796	118.059	92.932	69.6	174.964	210.658	50.714	137.32	1708	2928	868	1673	2423	1316	1192	3574	1192	2186	1715	1247	3425	4241	1152	2634	ARSI
ENSECAG00000004587	0	0	0	0	0.122	0	0	0	0.055	0.064	0	0.133	0.122	0	0	0	0	0	0	0	2	0	0	0	1	1	0	2	2	0	0	0	ANKRD34B
ENSECAG00000004588	0	0	0	0	0	0	0	0	0	0	0	0	0	0	0	0	0	0	0	0	0	0	0	0	0	0	0	0	0	0	0	0	OR6Y1
ENSECAG00000004590	0.408	0.622	1.057	0.895	0.799	0.773	1.487	3.27	2.708	0.736	2.962	1.305	1.003	2.227	1.255	1.107	4	6	10	9	8	7	21	30	30	7	28	12	10	23	15	11	TIPIN
ENSECAG00000004592	2.954	14.33	2.662	1.427	2.741	2.75	4.677	8.377	10.492	2.02	5.722	3.346	5.232	15.703	1.787	3.383	74	347	54	28	61	56	159	190	286	48	135	79	127	405	52	79	DUSP4
ENSECAG00000004593	0.918	0.607	0.286	0.358	1.125	3.033	1.499	1.669	1.829	2.132	1.667	0.931	1.22	1.177	1.018	0.907	20	13	6	8	25	61	47	34	45	45	35	19	27	27	27	20	HAUS3
ENSECAG00000004595	6.333	6.812	8.309	5.134	8.282	6.863	6.146	4.432	6.106	5.635	5.707	7.186	4.864	5.338	5.366	5.588	159	168	201	132	212	159	222	104	173	137	138	169	124	141	164	142	HPS6
ENSECAG00000004597	1.465	0.213	0.217	0.613	0	0	0	0	7.047	0	0	0	0	0	0.172	0	7	1	1	3	0	0	0	0	38	0	0	0	0	0	1	0	IQCF5
ENSECAG00000004599	0	0	0	0	0	0.673	0	0.329	0.301	0.244	0	0	0.094	0.252	0.065	0	0	0	0	0	0	13.33	0	6.6	7.28	5.07	0	0	2.04	5.68	1.7	0	-
ENSECAG00000004602	0	0	0	0	0	0	0	0	0	0	0	0	0	0	0	0	0	0	0	0	0	0	0	0	0	0	0	0	0	0	0	0	-
ENSECAG00000004604	94.847	67.69	84.76	54.185	78.335	72.754	93.634	86.622	93.786	82.074	71.045	99.541	68.397	63.744	90.861	75.159	1475	1034	1270	863	1242	1044	2095	1259	1646	1236	1064	1450	1080	1043	1720	1183	FBXW2
ENSECAG00000004608	0	0	0	0	0	0	0	0	0	0	0	0	0	0	0	0	0	0	0	0	0	0	0	0	0	0	0	0	0	0	0	0	-
ENSECAG00000004611	0.488	0.993	0	0.423	0.159	0.528	0.265	0	0.288	0.168	0.506	1.041	0.64	0.154	0.267	0	3	6	0	4.03	1	3	2.88	0	2	1	3	6	4	1	2	0	ARL11
ENSECAG00000004612	0	0	0	0	0	0	0	0	0	0	0	0	0	0	0	0	0	0	0	0	0	0	0	0	0	0	0	0	0	0	0	0	NHLH1
ENSECAG00000004615	0.064	0	0.089	0.112	0.14	0.104	0.099	0	0.426	0.166	0	0.183	0.063	0	0.053	0.032	2	0	3	4	5	3	5	0	15	5	0	6	2	0	2	1	MAP6
ENSECAG00000004617	24.331	23.452	18.45	18.794	19.785	12.794	76.964	19.857	21.52	10.19	24.497	16.168	10.851	8.103	13.864	10.522	753	718	552	596	627	365	3438	578	753	307	727	467	344	257	523	332	PML
ENSECAG00000004618	6.794	12.567	14.332	5.204	8.901	5.777	9.809	6.573	9.42	6.239	3.92	8.571	6.704	6.817	5.691	6.009	79	150	175	63	109	63	166	72	123	72	48	93	82	82	79	72	PRKAR1B
ENSECAG00000004620	23.834	27.145	32.822	23.207	28.765	21.681	30.564	27.888	25.809	23.619	15.382	23.81	29.867	25.658	24.667	20.687	716	801	950	714	881	601	1321	783	875	687	445	670	911	811	902	629	PACS1
ENSECAG00000004632	0.667	0	0	0	0	0	0	0	1.182	0	0	0	0	0	0	0	3	0	0	0	0	0	0	0	6	0	0	0	0	0	0	0	-
ENSECAG00000004635	0	0	0	0	0	0	0	0	0	0	0	0	0	0	0	0	0	0	0	0	0	0	0	0	0	0	0	0	0	0	0	0	-
ENSECAG00000004636	4.809	1.703	5.099	2.552	3.281	8.366	5.667	8.038	8.707	7.433	8.467	3.906	3.912	5.365	5.754	5.267	46	16	47	25	32	74	78	72	94	69	78	35	38	54	67	51	-
ENSECAG00000004637	0	0	0	0	0	0	0	0	0	0	0	0	0	0	0	0	0	0	0	0	0	0	0	0	0	0	0	0	0	0	0	0	MC3R
ENSECAG00000004638	0.2	0	0	0.197	0	0	0	0.43	0.357	0.103	0.42	0	0	0	0	0	2	0	0	2.02	0	0	0	4.03	4.04	1	4.05	0	0	0	0	0	-
ENSECAG00000004645	1.303	0.349	0.783	0.803	0.556	2.155	1.477	1.247	0.425	1.345	1.353	0.512	0.837	1.438	1.634	0.949	19	5	11	12	8	29	31	17	7	19	19	7	9	22	29	14	PRKN
ENSECAG00000004646	0	0	0	0.16	0	0	0	0	2.172	0	0	0	0	0	0	0	0	0	0	1	0	0	0	0	15	0	0	0	0	0	0	0	-
ENSECAG00000004651	80.02	58.773	61.538	37.657	55.641	129.984	87.688	108.542	118.01	93.106	113.412	74.244	74.31	80.079	101.903	89.302	718	518	532	342	509	1074	1132	910	1195	809	980	624	677	756	1113	811	RAP1B
ENSECAG00000004655	1.475	0.983	1.447	0.55	1.446	3.371	1.864	2.18	2.756	1.717	2.561	1.145	0.845	1.019	1.52	1.245	55	36	52	21	55	116	100	76	116	62	92	40	32	40	69	47	TOPORS
ENSECAG00000004658	49.841	172.248	103.548	34.715	148.062	47.548	57.659	99.912	47.962	69.956	31.07	74.386	79.384	100.334	38.046	91.43	593	2013	1187	423	1796	522	987	1111	644	806	356	829	959	1256	551	1101	APLNR
ENSECAG00000004663	0	0	0	0	0	0	0	0	0	0	0	0	0	0	0	0	0	0	0	0	0	0	0	0	0	0	0	0	0	0	0	0	-
ENSECAG00000004664	3.782	2.236	1.836	1.132	1.615	3.636	3.095	3.133	4.486	3.842	2.914	1.823	2.042	3.42	3.357	3.254	62	36	29	19	27	55	73	48	83	61	46	28	34	59	67	54	TIGD6
ENSECAG00000004666	307.316	364.797	193.979	566.69	183.316	122.471	27.322	36.589	3.002	205.408	22.234	292.741	345.224	416.319	242.806	468.213	4808	5606	2924	9080	2924	1768	615	535	53	3112	335	4290	5484	6853	4624	7414	BDH1
ENSECAG00000004668	3.482	3.067	3.616	2.877	4.728	3.482	3.49	2.865	3.205	3.32	3.059	3.145	3.63	2.863	3.134	2.314	52.05	45.03	52.07	44.05	72.06	48.02	75.06	40.03	54.07	48.05	44.03	44.03	55.09	45.03	57.03	35.01	MED22
ENSECAG00000004670	0.248	0	0	0	0	0	0.086	0	0.11	0.085	0	0.441	0.041	0	0	0	6	0	0	0	0	0	3	0	3	2	0	10	1	0	0	0	-
ENSECAG00000004678	1.296	1.225	2.209	2.169	1.725	2.608	1.222	1.683	3.69	2.103	1.922	2.371	1.732	1.495	1.217	1.006	14	13	23	24	19	26	19	17	45	22	20	24	19	17	16	11	CYSLTR2
ENSECAG00000004691	22.706	15.095	15.881	15.866	15.517	38.158	23.071	30.86	28.983	30.25	32.515	18.719	28.268	33.008	25.153	35.203	694	453	467	495	483	1076	1008	881	1000	895	956	535	877	1059	936	1088	PDCD6IP
ENSECAG00000004696	0	0.13	0.265	0	0	0	0	0	0	0.132	0	0	0	0	1.153	0	0	1	2	0	0	0	0	0	0	1	0	0	0	0	11	0	-
ENSECAG00000004698	267.151	133.925	170.202	52.536	270.601	488.88	353.159	482.079	134.113	364.049	385.585	186.309	124.951	193.435	408.769	185.907	3426	1687	2103	690	3538	5785	6516	5778	1941	4521	4762	2238	1627	2610	6381	2413	PTGR1
ENSECAG00000004701	5.59	3.536	3.38	3.763	5.057	6.353	4.074	7.666	7.214	4.596	10.37	4.346	4.864	6.139	5.484	6.542	103	64	60	71	95	108	108	132	150	82	184	75	91	119	123	122	CSTF2T
ENSECAG00000004703	0	0	0	0	0	0	0	0	0	0	0	0	0	0	0	0	0	0	0	0	0	0	0	0	0	0	0	0	0	0	0	0	KCNJ6
ENSECAG00000004704	0.716	0.364	1.3	0.349	0	1.551	0.124	0.766	0.317	0.739	0	0.191	1.762	1.36	0.441	0.177	4	2	7	2	0	8	1	4	2	4	0	1	10	8	3	1	PRND
ENSECAG00000004705	3.332	0.993	0.928	0.635	1.754	0.352	0.791	0.609	0.864	1.343	0.253	0.434	0.48	0.618	0.668	1.044	41	12	11	8	22	4	14	7	12	16	3	5	6	8	10	13	WNT2B
ENSECAG00000004707	2.148	1.52	1.096	0.64	1.428	3.353	2.733	2.61	4.58	1.616	2.911	1.555	2.079	1.868	1.047	1.079	59	41	29	18	40	85	108	67	142	43	77	40	58	54	35	30	MFSD6
ENSECAG00000004708	0.207	0.141	0.358	0.337	0.338	0	0.24	0	1.359	0	0.151	0	0	0	0	0	3	2	5	5	5	0	5	0	22	0	2	0	0	0	0	0	THEGL
ENSECAG00000004709	83.202	43.01	63.476	72.651	49.782	101.333	64.439	54.411	68.169	97.418	113.877	73.686	77.766	59.543	34.111	54.477	2000.69	1018	1447.08	1793.29	1246.62	2234.23	2201.76	1185.03	1724.89	2258.97	2594.73	1640.44	1928	1486.79	1000.36	1325.62	C2
ENSECAG00000004716	0.082	0.584	0.68	0.24	0.562	0.266	0.683	0.789	0.726	0.254	0.935	0.262	0.242	0.234	0.606	0.324	1	7	8	3	7	3	12	9	10	3	11	3	3	3	9	4	SSTR1
ENSECAG00000004718	0	0.104	0	0	0	0.111	0	0.218	0	0	0.212	0.109	0.1	0	0	0	0	1	0	0	0	1	0	2	0	0	2	1	1	0	0	0	OR1I1
ENSECAG00000004725	0	0	0	0.042	0	0	0.015	0	0	0.045	0.023	0.023	0.021	0	0	0	0	0	0	2	0	0	1	0	0	2	1	1	1	0	0	0	XIRP1
ENSECAG00000004727	7.46	17.783	15.202	9.416	12.671	10.451	14.29	7.787	15.961	8.549	11.903	10.781	6.451	7.955	5.381	9.258	82	192	161	106	142	106	226	80	198	91	126	111	72	92	72	103	S1PR2
ENSECAG00000004732	0.814	0.553	0	0.265	0	0	0.189	0	0	0	0.282	0	0	0	0.223	0.134	6	4	0	2	0	0	2	0	0	0	2	0	0	0	2	1	TMEM215
ENSECAG00000004736	0.107	0	0.105	0	0	0	0	0.205	0.028	0.044	0.142	0	0.178	0.064	0	0.074	4.34	0	4.1	0	0	0	0	7.74	1.28	1.73	5.51	0	7.29	2.71	0	3.02	-
ENSECAG00000004743	0.534	0.761	0.443	0.521	0.733	0.231	0.519	0.799	0.662	0.661	1.663	0.456	0.315	0.609	0.789	0.738	5	7	4	5	7	2	7	7	7	6	15	4	3	6	9	7	PPP1R3D
ENSECAG00000004755	52.366	50.288	66.932	42.882	63.255	44.359	62.293	48.217	62.065	46.894	47.789	57.483	46.504	38.396	46.683	48.291	1203	1141	1487	985	1501	934	2086	1037	1568	1044	1067	1240	1099	937	1310	1118	USF1
ENSECAG00000004756	7.001	6.454	8.206	7.593	7.12	13.898	7.817	13.411	14.071	13.858	12.728	6.186	7.81	9.914	15.327	11.615	43	32	46	45	45	72	70	69	82	79	77	38	52	60	104	74	METTL5
ENSECAG00000004757	3.296	0.87	1.304	1.311	2.22	5.462	2.291	5.028	3.815	4.727	3.422	1.921	2.77	2.784	2.657	2.756	54	14	19	22	33	81	54	77	67	75	54	28	43	48	53	45	TGFBR1
ENSECAG00000004762	10.637	1.269	4.198	1.19	2.364	16.152	6.546	10.107	7.069	6.007	8.917	2.721	3.028	2.975	7.51	2.874	384	45	146	44	87	538	340	341	288	210	310	92	111	113	330	105	NRIP1
ENSECAG00000004766	0	0	0	0	0	0	0	0	0	0	0	0	0	0	0	0	0	0	0	0	0	0	0	0	0	0	0	0	0	0	0	0	-
ENSECAG00000004768	2.499	2.226	5.675	0.305	2.605	5.248	2.606	1.337	2.076	0.645	1.135	6.671	0.308	1.485	0.513	1.698	16	14	35	2	17	31	24	8	15	4	7	40	2	10	4	11	TNFAIP8L3
ENSECAG00000004770	1.387	0.462	0.784	0.265	1.046	1.71	1.086	1.985	1.137	1.55	1.721	0.21	0.456	0.706	0.969	1.129	24	9	13	8	18	27	26	33	24	25	30	4	10	14	19	20	FAM217B
ENSECAG00000004773	0.879	0.581	0.689	0.196	0.651	1.806	1.276	1.535	1.818	0.717	1.554	0.807	0.623	0.513	0.583	0.655	57	37	43	13	43	108	119	93	133	45	97	49	41	35	46	43	TET2
ENSECAG00000004776	12.316	18.011	11.156	25.277	8.83	9.95	12.296	7.715	5.397	15.725	13.254	11.906	19.011	13.068	8.426	14.603	275	395	240	578	201	205	395	161	136	340	285	249	431	307	229	330	MYORG
ENSECAG00000004777	2.503	5.097	3.136	1.517	3.302	3.742	3.9	5.357	4.665	3.387	2.33	4.055	3.145	2.625	3.545	2.814	29	58	35	18	39	40	65	58	61	38	26	44	37	32	50	33	FAM110B
ENSECAG00000004778	0.54	0.069	0.21	0	0.265	0.22	0.188	0	0.419	0.14	0	0	0	0.128	0.167	0.067	8	1	3	0	4	3	4	0	7	2	0	0	0	2	3	1	RTN4R
ENSECAG00000004780	5.966	8.039	7.194	5.911	9.552	3.518	6.708	4.412	7.541	4.802	3.917	5.151	5.53	6.921	3.315	5.548	68	90	79	69	111	37	110	47	97	53	43	55	64	83	46	64	MAPK11
ENSECAG00000004785	0	0	0	0	0	0	0	0	0	0	0	0	0	0	0	0	0	0	0	0	0	0	0	0	0	0	0	0	0	0	0	0	-
ENSECAG00000004787	0.096	0.321	0.099	0	0	0.786	0.399	0.706	0.313	0	0.309	0.816	0.127	0.182	0	0.207	1	3.3	1	0	0	7.59	6	6.9	3.7	0	3.11	8	1.35	2	0	2.19	-
ENSECAG00000004791	1.787	2.192	2.473	1.476	2.157	2.631	2.898	1.569	3.247	1.845	1.665	1.81	2.075	1.655	2.597	1.675	39	47	52	33	48	53	91	32	80	39	35	37	46	38	69	37	TICAM1
ENSECAG00000004792	6.393	2.904	3.032	1.947	3.054	10.707	6.295	8.108	7.188	7.028	10.788	4	3.758	2.947	5.676	5.162	186	83	85	58	92	288	265	221	236	198	306	109	111	91	201	152	UBE3A
ENSECAG00000004794	137.614	154.53	178.808	167.527	144.916	141.034	155.277	111.116	124.09	168.167	119.545	164.229	148.907	153.429	122.545	154.034	2687	2961	3366	3300	2874	2543	4404	2016	2735	3189	2251	3011	2956	3145	2890	3028	SLC39A7
ENSECAG00000004795	0.153	0	0.04	0	0	0	0	0.041	0.17	0	0.04	0	0.075	0.073	0	0.076	4	0	1	0	0	0	0	1	5	0	1	0	2	2	0	2	-
ENSECAG00000004803	36.007	17.616	38.254	22.071	36.396	25.148	50.366	24.828	58.892	35.84	20.408	31.447	24.577	19.345	29.868	24.36	720	346	737	452	742	464	1449	464	1329	694	393	589	499	407	727	493	CLEC14A
ENSECAG00000004805	0	0.209	0	0	0	0	0	0	0	0	0.107	0	0	0	0	0	0	2	0	0	0	0	0	0	0	0	1	0	0	0	0	0	B3GALT5
ENSECAG00000004807	13.799	15.941	12.304	7.582	16.891	8.418	19.521	14.977	22.33	6.832	9.718	11.196	9.143	11.951	9.989	7.741	361	404	310	208	453	203	725	363	668	175	240	269	243	333	317	201	TLE3
ENSECAG00000004809	28.851	16.824	22.409	19.757	32.658	64.143	60.57	64.18	27.886	46.598	57.584	25.129	30.237	36.988	68.916	35.416	370	213	277	258	428	758	1119	774	407	583	710	302	394	497	1079	458	B3GALNT1
ENSECAG00000004810	31.311	12.558	40.068	73.885	24.604	58.291	38.497	16.878	26.904	57.196	37.994	17.727	68.217	13.696	44.869	15.878	528	208	651	1276	423	907	934	266	512	934	617	280	1168	243	921	271	ADRB2
ENSECAG00000004811	2.018	3.181	3.648	1.017	3.128	3.386	2.669	4.109	3.922	2.621	2.974	2.432	1.218	2.041	2.62	2.508	31	48	54	16	49	48	59	59	68	39	44	35	19	33	49	39	MB21D2
ENSECAG00000004817	62.13	122.501	30.516	151.869	97.73	43.731	28.088	81.947	28.25	47.854	32.415	48.181	150.98	158.81	55.713	111.774	1027	1989	486	2571	1647	667	668	1266	527	766	516	746	2534	2762	1121	1870	CDKN2C
ENSECAG00000004819	0.241	0.217	0.144	0.06	0.216	0.358	0.344	0.34	0.373	0.335	0.336	0.271	0.246	0.144	0.214	0.17	35.24	31.22	20.26	9.06	32.2	48.37	72.61	46.52	61.61	47.48	47.41	37.22	36.56	22.2	38.19	25.24	DNAH11
ENSECAG00000004821	0.193	0.043	0	0	0	0	0.163	0.179	0	0.104	0.13	0	0.021	0.002	0.043	0	7.79	1.72	0	0	0	0	9.48	6.77	0	4.05	5.07	0	0.87	0.08	2.09	0	-
ENSECAG00000004824	198.212	241.921	240.549	541.646	229.405	195.291	150.239	146.93	106.281	229.413	172.3	242.226	292.613	312.458	211.698	360.27	2806	3364	3281	7853	3311	2551	3060	1944	1698	3145	2349	3212	4206	4654	3648	5162	UQCRFS1
ENSECAG00000004829	1.097	0.825	1.015	0.54	1.28	2.658	1.47	3.368	1.475	1.981	2.876	1.165	1.215	1.573	0.882	1.48	69	52	61	35	82	154	131	198	105	122	175	68	79	106	67	96	SYNJ1
ENSECAG00000004830	4.643	2.828	3.106	0.278	4.414	5.093	5.947	6.468	5.009	4.668	6.772	3.575	2.71	2.619	4.296	4.26	92	54	58	8	101	107	179	140	122	94	136	73	57	58	108	91	KATNAL1
ENSECAG00000004835	0	0	0	0	0	0	0	0	0	0	0	0	0	0	0	0	0	0	0	0	0	0	0	0	0	0	0	0	0	0	0	0	-
ENSECAG00000004837	0	0	0	0	0	0	0	0	0	0	0	0	0	0	0	0	0	0	0	0	0	0	0	0	0	0	0	0	0	0	0	0	CPN2
ENSECAG00000004842	0	0	0	0	0	0	0	0	0	0	0	0	0	0	0	0	0	0	0	0	0	0	0	0	0	0	0	0	0	0	0	0	CDH10
ENSECAG00000004843	1.749	0.525	0.498	0.223	1.568	5.403	0.976	2.245	1.408	0.841	1.939	0.912	0.501	0.245	0.939	0.535	15	6	5	2	12	45	21	33	25	11	28	6	8	3	10	4	MDM4
ENSECAG00000004844	14.429	15.334	17.735	11.555	18.064	13.854	15.176	10.902	16.599	16.142	16.1	22.026	11.967	11.308	14.402	14.006	228	238	270	187	291	202	345	161	296	247	245	326	192	188	277	224	SGSH
ENSECAG00000004845	1.181	1.153	1.047	1.171	1.505	2.449	1.776	1.101	1.486	1.648	1.058	1.407	1.214	1.311	1.351	1.172	21	19	18	18	26	42	49	20	26	31	19	26	22	25	28	22	CHEK2
ENSECAG00000004846	0.429	0	0	0	0.356	0.109	0	0	0.241	0.178	0	0.022	0	0.032	0	0.167	9.24	0	0	0	7.82	2.17	0	0	5.85	3.71	0	0.45	0	0.72	0	3.63	-
ENSECAG00000004854	0.159	0.234	0.258	0.037	0.136	0.311	0.248	0.339	0.186	0.474	0.477	0.466	0.283	0.2	0.346	0.176	8	12	13	2	7	15	18	16	11	24	24	22	15	11	22	9	PLPPR4
ENSECAG00000004861	0.384	0.195	0.796	0.655	0	0	0.067	0	4.588	0	0	0	0	0	0	0	4	2	8	7	0	0	1	0	54	0	0	0	0	0	0	0	FNDC11
ENSECAG00000004865	5.139	5.104	7.48	6.18	4.057	3.939	5.096	5.096	6.108	3.883	5.076	5.151	5.184	4.467	5.56	4.025	82	80	115	101	66	58	117	76	110	60	78	77	84	75	108	65	AMIGO3
ENSECAG00000004867	8.935	6.706	7.175	5.54	6.608	15.026	17.522	13.608	17.19	12.971	16.66	8.703	11.305	11.778	14.091	12.501	137	101	106	87	102	210	385	195	296	190	246	125	176	190	263	194	MFSD14A
ENSECAG00000004868	7.418	8.314	8.902	8.726	4.3	8.926	9.614	5.421	10.582	7.624	8.501	7.331	9.767	7.399	8.722	4.919	371	408	429	447	219	412	691	253	597	369	409	343	496	389	531	249	PHKA2
ENSECAG00000004869	2.682	1.725	2.269	1.671	2.686	2.861	3.488	4.758	5.853	3.578	3.526	2.029	3.372	3.382	2.904	1.904	39	25	28	15	35	34	66	59	91	40	41	27	43	43	47	28	PRELID3A
ENSECAG00000004870	72.58	43.643	86.462	64.09	68.949	50.982	97.208	43.225	50.748	58.091	52.761	66.812	48.426	40.135	57.967	60.617	408	234	453	374	378	279	812	225	311	303	274	323	268	229	394	326	MRPS18A
ENSECAG00000004871	274.481	404.606	341.861	308.351	302.387	218.841	210.155	240.762	259.682	294.96	185.485	329.204	387.403	417.811	165.713	231.01	3840	5560	4608	4418	4313	2825	4230	3148	4100	3996	2499	4314	5503	6150	2822	3271	SERPINH1
ENSECAG00000004874	0.686	0.499	0.661	0.335	0.673	1.116	0.681	1.468	1.216	0.506	2.087	0.523	0.483	0.419	0.564	0.678	14	10	13	7	14	21	20	28	28	10	41	10	10	9	14	14	EPM2AIP1
ENSECAG00000004876	0	0	0	0	0	0	0	0	0	0	0	0	0	0	0	0	0	0	0	0	0	0	0	0	0	0	0	0	0	0	0	0	KCNS2
ENSECAG00000004879	8.258	3.831	9.005	3.164	6.562	10.763	8.574	7.158	6.577	8.204	7.598	4.91	3.706	4.471	5.926	7.333	79	36	83	31	64	95	118	64	71	76	70	44	36	45	69	71	CEBPG
ENSECAG00000004881	0	0	0	0	0	0	0	0	0	0	0	0	0	0	0	0	0	0	0	0	0	0	0	0	0	0	0	0	0	0	0	0	LHX8
ENSECAG00000004882	31.176	17.611	18.163	9.397	19.106	59.574	42.024	54.434	42.799	35.67	54.279	24.979	20.506	23.095	29.443	28.626	827	447	467	266	526	1451	1613	1355	1295	943	1339	604	556	644	967	759	CSNK1A1
ENSECAG00000004885	0	0	0	0	0	0	0	0	0	0	0	0	0	0	0	0	0	0	0	0	0	0	0	0	0	0	0	0	0	0	0	0	-
ENSECAG00000004889	0	0	0	0	0	0	0	0	0	0	0	0	0	0	0	0	0	0	0	0	0	0	0	0	0	0	0	0	0	0	0	0	-
ENSECAG00000004894	0.052	0	0.054	0	0	0.056	0	0	0	0.053	0.107	0	0	0.098	0	0	1	0	1	0	0	1	0	0	0	1	2	0	0	2	0	0	LRRC15
ENSECAG00000004900	35.373	33.905	30.987	43.198	26.191	25.628	21.299	23.615	21.827	25.03	22.509	29.138	43.766	35.399	24.608	30.276	359	338	303	449	271	240	311	224	250	246	220	277	451	378	304	311	SLC35A4
ENSECAG00000004902	0	0	0	0	0	0	0	0	0	0	0	0	0	0	0	0	0	0	0	0	0	0	0	0	0	0	0	0	0	0	0	0	-
ENSECAG00000004903	0.866	0.234	0.541	0.077	0.232	0.768	2.692	0.084	0	0.325	0.082	0.41	0.155	0.225	0.259	0.147	11	3	7	1	3	9	52	1	0	4	1	5	2	3	4	2	APOA4
ENSECAG00000004904	13.507	8.072	9.627	12.375	13.919	17.846	18.093	13.355	6.306	18.517	5.193	6.343	18.713	23.305	21.426	16.682	632	371	434	593	664	768	1218	584	333	839	234	278	889	1146	1219	790	SMO
ENSECAG00000004906	0.298	0.216	0	0.116	0.058	0.194	0	0.191	0.264	0	0.124	0.572	0.117	0	0.098	0.118	5	4	0	2	1	3	0	3	5	0	2	9	2	0	2	2	POU2F2
ENSECAG00000004908	0	0	0	0	0	0	0.141	0	0	0.406	0	0.627	0	0.182	0.159	0.188	0	0	0	0	0	0	1.22	0	0	2.36	0	3.52	0	1.15	1.16	1.14	-
ENSECAG00000004911	12.171	11.749	9.59	6.413	12.593	32.413	16.945	29.102	18.906	19.044	23.427	9.745	13.376	14.565	14.693	16.608	328	311	249	177	346	806	657	733	575	497	608	246	366	413	482	453	VPS35
ENSECAG00000004912	0	0	0	0	0	0	0.21	0	0	0.104	0	0	0	0	0	0	0	0	0	0	0	0	3	0	0	1	0	0	0	0	0	0	-
ENSECAG00000004913	0.402	0.655	0.835	0	0.631	2.18	0.503	1.377	1.069	0.499	0.668	1.374	0.079	0.535	0.33	0.159	5	8	10	0	8	25	9	16	15	6	8	16	1	7	5	2	LPAR6
ENSECAG00000004916	0	0	0	0	0	0	0	0	0	0	0	0.103	0.379	0	0.395	0.19	0	0	0	0	0	0	0	0	0	0	0	1	4	0	5	2	NPBWR2
ENSECAG00000004919	24.896	16.252	20.81	18.928	17.802	38.824	28.466	37.415	38.058	38.648	45.586	29.724	28.357	42.447	41.452	36.521	262	168	211	204	191	377	431	368	452	393	462	293	303	470	531	389	CACYBP
ENSECAG00000004920	0.721	0.441	0.599	1.127	0.849	1.251	0.702	0.926	1.789	0.298	0.749	0.462	0.426	0.274	0.356	0.285	5	3	4	8	6	8	7	6	14	2	5	3	3	2	3	2	CLDN6
ENSECAG00000004921	0	0	0	0	0	0	0	0	0	0	0	0	0	0	0	0	0	0	0	0	0	0	0	0	0	0	0	0	0	0	0	0	OR13H1
ENSECAG00000004924	11.458	8.964	13.395	10.01	10.233	8.235	10.94	10.002	10.474	9.03	10.896	12.555	10.394	11.292	10.454	9.474	190	146	214	170	173	126	261	155	196	145	174	195	175	197	211	159	TSEN54
ENSECAG00000004925	369.9	334.31	297.216	218.255	349.2	447.678	516.635	567.778	570.022	412.807	795.564	424.739	371.627	438.204	523.29	360.616	6022	5346	4662	3639	5796	6725	12101	8639	10473	6508	12473	6477	6143	7506	10370	5942	YWHAQ
ENSECAG00000004928	4.198	4.764	6.643	3.763	7.02	7.16	7.223	7.658	5.732	6.964	6.003	4.702	4.134	3.924	5.597	3.672	61	68	93	56	104	96	151	104	94	98	84	64	61	60	99	54	EXO5
ENSECAG00000004931	6.577	4.775	2.406	4.053	3.12	2.571	7.119	3.865	6.114	3.285	4.366	7.252	6.425	7.993	6.289	5.167	122	87	43	77	59	44	190	67	128	59	78	126	121	156	142	97	MARS2
ENSECAG00000004932	2.006	1.522	1.429	1.268	1.505	4.605	2.434	5.177	2.545	3.697	3.677	1.596	2.17	2.655	2.036	2.216	51	38	35	33	39	108	89	123	73	91	90	38	56	71	63	57	CAPN7
ENSECAG00000004942	2.808	0.493	0.101	0.284	1.33	1.469	3.977	3.813	5.304	2.9	3.054	5.216	1.24	0.736	3.962	1.896	29	5	1	3	14	14	60	37	62	29	31	51	13	8	50	20	RGS1
ENSECAG00000004944	20.619	20.67	14.911	9.917	17.339	18.001	25.788	21.997	20.125	16.748	18.54	19.993	16.248	22.533	19.643	18.731	667	657	463	328	570	537	1201	666	735	525	577	605	534	767	774	614	CERK
ENSECAG00000004945	0.742	0.294	0.599	0.563	0.404	0.446	1.346	0.573	0.475	0.553	0.471	1.1	1.461	0.313	0.406	0.733	18	7	14	14	10	10	47	13	13	13	11	25	36	8	12	18	CCR7
ENSECAG00000004957	0	0	0	0	0	0	0	0	0	0	0	0	0	0	0	0	0	0	0	0	0	0	0	0	0	0	0	0	0	0	0	0	RPL10L
ENSECAG00000004961	0	0	0	0	0	0	0	0	0.072	0	0	0	0	0	0	0	0	0	0	0	0	0	0	0	1	0	0	0	0	0	0	0	TACSTD2
ENSECAG00000004962	2.771	2.011	2.006	1.396	3.376	1.512	4.08	2.826	5.888	4.633	3.863	1.413	2.425	2.893	2.436	2.95	105	75	73	54	130	53	222	100	251	170	141	50	93	115	112	113	RIPOR3
ENSECAG00000004967	0	0	0	0	0	0	0	0.066	0.055	0	0	0	0	0.353	0	0	0	0	0	0	0	0	0	1	1	0	0	0	0	6	0	0	GJA9
ENSECAG00000004969	1.587	1.054	1.003	0.135	1.218	1.346	4.653	1.108	1.957	1.425	2.007	1.916	1.156	1.968	0.624	2.318	23	15	14	2	18	18	97	15	32	20	28	26	17	30	11	34	GPR68
ENSECAG00000004970	0	0	0	0	0	0	0	0	0.065	0	0	0	0	0	0	0	0	0	0	0	0	0	0	0	1	0	0	0	0	0	0	0	HTR6
ENSECAG00000004975	3.128	1.607	2.504	1.28	2.064	7.554	12.079	7.108	4.789	4.522	5.228	2.894	3.374	3.029	2.961	3.031	105	53	81	44	67	234	415	223	176	147	169	91	115	107	121	103	NUFIP2
ENSECAG00000004976	0	0	0	0	0	0	0	0	0	0	0	0	0	0	0	0	0	0	0	0	0	0	0	0	0	0	0	0	0	0	0	0	OR6F1
ENSECAG00000004978	1.946	0.159	0.485	4.257	0	0.084	0.162	0	12.762	0	0.162	0.332	0	0	0.128	0.077	25	2	6	56	0	1	3	0	185	0	2	4	0	0	2	1	-
ENSECAG00000004979	0	0	0	0	0	0.097	0	0	0.133	0.031	0	0	0	0	0.025	0.03	0	0	0	0	0	3	0	0	5	1	0	0	0	0	1	1	RBM44
ENSECAG00000004983	0	0.057	0	0	0	0.277	0.042	0.134	0	0.386	0.091	0.12	0.046	0.045	0.138	0.094	0	1.19	0	0	0	5.41	1.28	2.65	0	7.92	1.85	2.38	1	1	3.56	2.02	-
ENSECAG00000004989	19.34	31.82	11.806	22.718	11.34	37.616	24.172	21.869	15.837	23.31	15.85	26.597	26.964	30.072	26.065	46.256	366.39	592.12	215.5	440.78	219.03	657.56	658.86	387.22	338.59	427.64	289.18	471.97	518.67	599.42	601.08	886.94	-
ENSECAG00000004992	47.123	44.72	66.371	43.464	58.022	44.16	64.53	37.03	59.06	50.649	42.457	51.914	39.202	43.268	49.648	37.357	1416	1334	1936	1337	1785	1234	2816	1051	2005	1482	1237	1470	1209	1375	1833	1146	POFUT2
ENSECAG00000004993	24.786	22.408	12.899	13.234	26.974	20.11	17.823	24.929	13.519	25.719	16.802	17.024	23.14	22.489	28.445	19.005	2257	1998	1134	1233	2505	1696	2349	2122	1399	2265	1479	1454	2133	2139	3149	1750	MICAL3
ENSECAG00000004995	0	0	0	0	0	0	0	0	0	0	0	0	0	0	0	0	0	0	0	0	0	0	0	0	0	0	0	0	0	0	0	0	TAL2
ENSECAG00000004996	6.311	10.589	7.521	8.787	9.858	4.053	4.305	7.628	4.557	8.81	6.432	4.741	6.906	6.887	4.993	7.852	54	89	62	77	86	32	53	61	44	73	53	38	60	62	52	68	PAQR4
ENSECAG00000004998	0.083	0	0	0	0	0	0	0	0	0	0	0	0	0	0	0	1	0	0	0	0	0	0	0	0	0	0	0	0	0	0	0	F7
ENSECAG00000005000	1.283	0.898	1.248	0.55	1.101	1.66	0.462	1.287	0.641	2.319	1.499	0.514	1.034	0.915	0.988	1.188	16	11	15	7	14	19	9	14	8	28	18	6	13	12	15	15	PPM1K
ENSECAG00000005001	0.109	0.01	0	0	0.039	0.011	0	0.011	0.009	0.041	0	0.032	0	0	0.049	0	11	1	0	0	4	1	0	1	1	4	0	3	0	0	6	0	EYS
ENSECAG00000005004	0	0	0	0	0	0	0	0	0	0	0	0	0	0	0	0	0	0	0	0	0	0	0	0	0	0	0	0	0	0	0	0	-
ENSECAG00000005006	0	0	0	0	0	0	0	0	0	0	0	0	0	0	0	0	0	0	0	0	0	0	0	0	0	0	0	0	0	0	0	0	-
ENSECAG00000005014	90.819	76.668	79.383	60.535	82.284	85.102	94.615	81.642	86.174	83.928	89.599	84.61	73.683	76.838	74.896	75.702	3342	2754	2820	2282	3081	2881	5032	2812	3600	3000	3187	2899	2755	2981	3348	2832	UBAP2L
ENSECAG00000005015	9.438	7.1	7.048	6.328	9.106	7.424	8.024	7.209	7.731	8.157	6.988	8.985	7.953	6.672	5.465	6.578	405	286	302	270	404	297	517	286	355	335	280	329	336	297	289	271	ARHGEF10L
ENSECAG00000005017	5.783	5.327	9.334	6.261	7.117	4.763	7.128	3.651	3.833	5.475	3.767	5.288	4.81	5.106	4.585	5.79	83	75	129	92	104	63	147	49	62	76	52	71	70	77	80	84	FBXW9
ENSECAG00000005021	12.196	9.657	10.881	8.078	14.62	13.681	17.4	14.194	11.565	9.795	13.034	8.604	9.483	12.473	12.949	10.359	171	133	147	116	209	177	351	186	183	133	176	113	135	184	221	147	ZNF70
ENSECAG00000005022	0	0	0	0	0	0	0	0	0	0	0	0	0	0	0	0	0	0	0	0	0	0	0	0	0	0	0	0	0	0	0	0	SSTR5
ENSECAG00000005023	0.368	0.15	0	0.072	0.217	0.08	0.102	0.63	0.326	0.076	0.382	0.079	0.073	0.07	0.181	0.145	5	2	0	1	3	1	2	8	5	1	5	1	1	1	3	2	CCR4
ENSECAG00000005026	0.062	0.032	0	0.091	0.094	0.046	0	0.033	0.028	0	0.247	0	0	0.03	0.026	0.031	2	1	0	3	4	2	0	1	1	0	10	0	0	1	1	1	ERC2
ENSECAG00000005029	0	0	0	0	0	0	0	0	0	0	0	0	0	0	0	0	0	0	0	0	0	0	0	0	0	0	0	0	0	0	0	0	-
ENSECAG00000005030	0	0	0	0	0	0	0	0	0	0	0	0	0	0	0	0	0	0	0	0	0	0	0	0	0	0	0	0	0	0	0	0	-
ENSECAG00000005037	0	0	0	0	0	0	0	0	0	0	0	0	0	0	0	0	0	0	0	0	0	0	0	0	0	0	0	0	0	0	0	0	GPR151
ENSECAG00000005038	2.339	1.629	2.561	0.439	1.747	8.264	3.71	5.048	3.367	3.766	4.696	1.556	1.499	1.894	1.971	2.095	97	67	102	19	73	317	220	196	158	151	188	60	63	83	100	88	WASHC4
ENSECAG00000005039	0	0.104	0.216	0.081	0.08	0.199	0.128	1.254	0.147	0.105	0.563	0.222	0.205	0.119	0.051	0.205	0	5	10	4	4	9	9	63	8	5	28	10	10	6	3	10	CORIN
ENSECAG00000005044	2.372	0.483	1.97	1.853	1.861	1.542	1.649	0.761	2.522	1.225	1.97	0.76	1.635	0.676	1.949	1.875	10	2	8	8	8	6	10	3	12	5	8	3	7	3	10	8	-
ENSECAG00000005045	0	0	0	0	0	0	0	0	0	0	0	0	0	0	0	0	0	0	0	0	0	0	0	0	0	0	0	0	0	0	0	0	-
ENSECAG00000005046	0	0.091	0	0	0.087	0	0	0.095	0.079	0	0	0.19	0	0	0	0	0	1	0	0	1	0	0	1	1	0	0	2	0	0	0	0	MAB21L2
ENSECAG00000005053	0.134	0	0	0	0	0	0	0	0	0	0	0	0	0	0	0.066	2	0	0	0	0	0	0	0	0	0	0	0	0	0	0	1	INSYN2A
ENSECAG00000005064	0.219	0.606	0.611	0	0.366	0.362	0.319	0.375	0.839	0.257	0.35	0.372	0.343	0.436	0.175	0.341	4.84	13.13	13	0	8.24	7.37	10.14	7.73	20.9	5.5	7.44	7.68	7.69	10.12	4.69	7.62	-
ENSECAG00000005066	0	0	0	0	0	0	0	0	0	0	0	0	0	0	0	0	0	0	0	0	0	0	0	0	0	0	0	0	0	0	0	0	-
ENSECAG00000005068	0	0	0	0	0	0	0	0	0	0	0	0	0	0	0	0	0	0	0	0	0	0	0	0	0	0	0	0	0	0	0	0	-
ENSECAG00000005070	0.306	0.312	0.716	0.449	0	0	0.106	0.082	5.363	0	0.318	0.082	0	0	0	0	4	4	9	6	0	0	2	1	79	0	4	1	0	0	0	0	ACTL7B
ENSECAG00000005071	3.099	2.629	5.897	3.026	3.8	5.038	2.513	2.487	3.89	3.2	3.754	5.238	1.78	2.454	3.182	1.786	12	10	22	12	15	18	14	9	17	12	14	19	7	10	15	7	LSM10
ENSECAG00000005072	0	0	0	0	0	0	0	0	0	0	0	0	0	0	0	0	0	0	0	0	0	0	0	0	0	0	0	0	0	0	0	0	-
ENSECAG00000005075	23.923	12.657	16.423	9.932	18.107	22.864	16.628	14.713	12.685	17.896	15.257	20.311	18.367	16.471	23.367	20.473	127	66	84	54	98	112	127	73	76	92	78	101	99	92	151	110	TMEM251
ENSECAG00000005077	0	0	0	0	0	0	0	0	0	0	0	0	0	0	0	0	0	0	0	0	0	0	0	0	0	0	0	0	0	0	0	0	NPBWR1
ENSECAG00000005080	0	0	0	0	0	0	0	0	0	0	0	0	0	0	0	0	0	0	0	0	0	0	0	0	0	0	0	0	0	0	0	0	ANKRD34C
ENSECAG00000005081	2.805	5.354	1.82	0.171	5.502	4.37	5.971	6.002	3.883	2.534	2.913	6.925	3.453	1.999	1.584	3.291	16	30	10	1	32	23	49	32	25	14	16	37	20	12	11	19	CD3G
ENSECAG00000005082	1.614	2.527	3.736	0.848	2.191	0.942	1.208	1.328	1.65	2.051	0.773	1.458	1.1	2.949	1.631	1.717	13	20	29	7	18	7	14	10	15	16	6	11	9	25	16	14	LRRC3
ENSECAG00000005083	1.306	0.342	0.64	0.657	0.888	2.43	1.776	4.078	1.987	1.484	2.735	1.342	1.104	1.119	1.555	1.495	24	6	11	12	17	40	46	68	40	27	47	23	20	21	35	27	IL1RAP
ENSECAG00000005084	2.745	1.079	1.649	0.423	0.756	4.436	1.372	2.679	1.707	1.89	1.8	2.056	1.47	1.968	2.018	1.665	57	22	33	9	16	85	41	52	40	38	36	40	31	43	51	35	-
ENSECAG00000005085	0	0	0	0	0	0	0	0	0	0	0	0	0	0	0	0	0	0	0	0	0	0	0	0	0	0	0	0	0	0	0	0	-
[truncated: 19,568 more rows]
