# Supplementary material for: Biomarkers of Adipose Color: A Multi-Omics Analysis Unravels the Molecular Landscape of White and Yellow Fat in Kazakh Horse
Source: Biology (Basel). 2026 Apr 1;15(7):563. doi: 10.3390/biology15070563 (PMC13072367; doi:10.3390/biology15070563)
Supplement: Supplementary file 1 [file biology-15-00563-s001.zip › Table S3.xlsx]

## Sheet: Group-W-vs-Group-Y.DEGs
Gene ID	W-1_fpkm	W-2_fpkm	W-3_fpkm	W-4_fpkm	W-5_fpkm	W-6_fpkm	W-7_fpkm	W-8_fpkm	Y-1_fpkm	Y-2_fpkm	Y-3_fpkm	Y-4_fpkm	Y-5_fpkm	Y-6_fpkm	Y-7_fpkm	Y-8_fpkm	Group-W_mean	Group-Y_mean	log2(fc)	PValue	Symbol
MSTRG.18178	0.521	0.056	0.113	0.49	0.214	0.177	0.152	0.117	10.2	14.331	0.118	0.175	0.108	0.311	22.328	13.241	0.23	7.6015	5.04657836662033	2.37304217020085e-07	--
ENSECAG00000015993	15.39	9.614	11.98	13.661	15.552	19.458	12.236	14.346	20.558	23.236	18.886	20.288	25.491	29.254	22.221	23.269	14.0296	22.9004	0.706894775591594	1.52606363137675e-05	-
MSTRG.3629	3.767	4.358	3.91	4.515	2.519	1.485	1.547	1.832	6.525	8.665	9.247	12.066	2.867	4.883	8.441	9.813	2.99162	7.81337	1.38501651262985	1.7028774848723e-05	--
MSTRG.1382	13.345	17.789	13.621	6.983	21.189	9.269	30.542	14.357	5.422	6.776	4.823	8.422	9.875	7.007	5.936	4.954	15.8869	6.65188	-1.256	2.98357713170222e-05	GZMB
ENSECAG00000010978	45.219	31.8	23.372	21.456	27.342	49.794	20.007	39.056	44.574	49.134	56.667	52.735	42.3	47.811	49.084	61.455	32.2557	50.47	0.645869724331394	9.78734621193041e-05	HIGD1A
ENSECAG00000011645	0.265	0.469	0.843	0.423	0.402	0.218	0.486	0.607	0.051	0.297	0.12	0.142	0.113	0.176	0.167	0.175	0.464125	0.155125	-1.58108	0.000101255409078412	GUCY2D
ENSECAG00000020956	2.798	0.215	4.51	1.348	6.756	0.858	0.378	0	0.047	0.499	0.11	0.394	0.312	0.452	0.26	0.365	2.10787	0.304875	-2.7895	0.000115186752003837	SERINC2
ENSECAG00000018894	13.026	10.716	16.889	9.817	15.739	13.045	11.208	14.591	29.671	19.466	20.524	18.373	20.279	18.775	16.11	27.11	13.1289	21.2885	0.697331001795475	0.000125189629873568	RPL22L1
ENSECAG00000031302	1.48	0.347	0.359	0.049	0.588	1.497	0.717	0.396	8.938	7.357	4.76	2.744	0.357	0.708	1.747	0.673	0.679125	3.4105	2.32823421559531	0.000131366173646883	-
ENSECAG00000015048	4.183	0.787	0.359	0.104	2.535	0.404	0.333	0.513	0.354	0.11	0.111	0.228	0.026	0.101	0.285	0.369	1.15225	0.198	-2.54088	0.000148355005490475	CGN
MSTRG.12623	8.628	7.713	6.116	10.993	7.844	5.36	6.948	7.768	20.792	23.579	17.7	18.535	4.145	15.401	8.99	23.808	7.67125	16.6187	1.11527828860752	0.000170475340290594	--
ENSECAG00000012933	0.833	1.458	2.345	1.866	2.749	3.358	2.824	3.306	0.248	0.429	1.744	0.352	1.637	0.501	0.766	0.479	2.34238	0.7695	-1.60598	0.000170878746590945	DRB
ENSECAG00000001481	0.625	2.294	0.256	0.203	0.613	1.519	7.805	1.54	0.336	0.763	0.433	0.728	0.466	0.36	0.218	0.468	1.85688	0.4715	-1.97755	0.000251980814390403	SAMD9L
ENSECAG00000018752	2.689	4.365	1.659	0.993	2.637	2.678	5.657	2.022	1.288	0.901	2.113	1.086	1.002	1.105	0.537	0.574	2.8375	1.07575	-1.39928	0.000253269675212297	APOL6
ENSECAG00000000099	23.335	16.671	13.013	7.225	25.907	18.153	12.392	9.153	29.057	63.308	47.418	24.898	22.743	32.671	10.63	52.776	15.7311	35.4376	1.17166007118437	0.000278534760021893	NDRG4
ENSECAG00000016017	0.806	0.575	0.669	0.394	0.865	0.933	0.417	0.868	3.542	1.067	1.553	1.636	0.653	1.253	1.465	1.216	0.690875	1.54812	1.16402535091956	0.000338991801696435	BMX
ENSECAG00000043718	0	0	0	0	0	0	0	0	0.385	0	0.143	0	0.075	0.08	0.141	0.102	0.001	0.11575	6.85486838326024	0.000341045795617615	-
ENSECAG00000011044	7.232	12.632	36.832	12.508	18.127	31.083	48.554	13.658	6.31	8.503	5.793	7.748	7.832	5.125	18.034	6.528	22.5783	8.23413	-1.45525	0.00037076984831477	TUFT1
ENSECAG00000013341	0.349	0.101	0.362	0.097	0	0.054	0.073	0.07	0.549	0.405	0.634	0.349	0.306	0.392	0.839	0.148	0.13825	0.45275	1.71143516071546	0.000418282563252594	NRG2
MSTRG.12573	1.254	11.332	3.892	0.049	2.459	0.109	0.035	0	0.4	0	0	0.107	0.148	0	0.041	0.099	2.39125	0.099375	-4.58874	0.000480127447978737	CES1
ENSECAG00000006674	1.347	3.873	2.386	1.625	2.021	2.405	1.708	3.308	1.545	0.819	0.741	1.015	0.312	1.055	1.042	1.566	2.33412	1.01188	-1.20585	0.000485082035166052	RRAD
MSTRG.10490	2.472	1.858	1.331	1.277	2.589	3.48	2.253	4.238	3.549	3.114	5.616	3.81	4.663	5.561	3.867	4.948	2.43725	4.391	0.849295291913007	0.000512577065006377	--
MSTRG.18739	0.4	0	0.104	0	0.981	0.542	0.347	0.535	0.089	10.426	0.311	0.961	1.477	0.285	6.488	2.074	0.363625	2.76388	2.92616907292108	0.000520571246630534	--
ENSECAG00000001514	31.428	78.186	50.722	36.525	45.863	24.57	208.075	18.496	33.397	19.022	19.127	36.91	22.328	19.123	16.529	17.36	61.7331	22.9745	-1.42601	0.000605481982844572	-
ENSECAG00000002874	0.223	0.637	0	0.174	0.307	0.823	0.248	0.382	0.91	1.061	0.649	0.048	3.079	0.594	2.422	3.001	0.34925	1.4705	2.0739747634776	0.000670295782636275	LRRN1
ENSECAG00000009218	0	0	0.049	0	0.098	0	0	0.053	0.762	0.154	0.362	0.106	0.52	0.142	0.193	0	0.025	0.279875	3.48478262307787	0.000796872438023423	EGFL6
ENSECAG00000035459	1.877	5.135	1.583	1.833	3.797	2.161	9.05	2.761	1.663	0.848	2.071	1.127	0.809	1.561	1.349	1.043	3.52462	1.30888	-1.42914	0.000820994519968827	BATF2
MSTRG.10992	3.717	16.82	2.7	1.246	3.54	5.6	7.89	3.286	2.607	3.52	1.378	2.934	2.184	0.929	2.084	1.535	5.59987	2.14637	-1.38349	0.000920175649260595	Pol
ENSECAG00000040953	0.519	0.255	0	0.068	0.072	0.206	0.127	0	0	0	0	0	0	0	0	0	0.155875	0.001	-7.28425	0.000926798222521358	-
ENSECAG00000026876	3.76	1.228	6.333	0.762	3.688	1.922	1.775	1.215	0.754	1.319	0.368	0.682	0.629	0.337	1.865	0.771	2.58537	0.840625	-1.62084	0.00102147673232395	SFRP5
ENSECAG00000003563	66.936	102.606	83.691	21.223	55.115	38.779	336.057	38.738	55.427	32.558	25.573	49.656	30.055	21.686	32.137	33.947	92.8931	35.1299	-1.40287	0.00102271766435063	-
ENSECAG00000017172	315.608	711.942	338.473	209.449	228.001	167.808	1616.17	131.935	328.405	126.954	156.812	257.066	136.195	131.136	142.769	82.712	464.923	170.256	-1.44929	0.00116372725959953	IFI27
ENSECAG00000001013	2.193	1.703	2.336	1.972	1.754	3.252	2.286	3.828	3.272	5.66	5.033	6.16	2.046	2.797	3.697	5.245	2.4155	4.23875	0.811317026480716	0.0013373023543908	PIGB
ENSECAG00000014330	75.756	76.925	36.054	65.921	46.681	84.546	46.175	72.237	72.43	86.438	99.756	83.39	136.56	162.189	49.659	172.191	63.0369	107.827	0.774445537068675	0.00137114250800475	CYCS
ENSECAG00000019922	0.037	0.077	0.234	0.073	0.074	0.121	0.131	0.232	1.694	0.149	0.524	0.616	0.148	0.106	0.474	0.178	0.122375	0.486125	1.99001846983051	0.0013791858376028	ADAMDEC1
ENSECAG00000016809	2.928	2.812	3.903	1.43	4.733	3.678	9.151	5.755	3.222	2.955	1.728	2.06	1.442	1.803	1.422	1.677	4.29875	2.03863	-1.07632	0.00140367025866184	ETNK2
ENSECAG00000008005	198.747	208.779	182.329	150.693	151.106	171.505	275.512	130.756	59.412	108.211	84.055	127.987	162.155	99.706	123.616	105.985	183.678	108.891	-0.754299	0.0014528679077114	AKT2
ENSECAG00000039058	1.383	0.058	0.119	0.097	0.196	0.031	0.298	0.245	0.076	0.059	0.059	0.061	0.028	0.027	0.094	0	0.303375	0.0505	-2.58675	0.00148936955377952	KRT6B
ENSECAG00000000968	27.61	48.458	28.927	18.216	30.782	18.895	149.68	13.245	21.783	14.404	13.397	30.154	15.283	14.417	11.888	14.298	41.9766	16.953	-1.30805	0.0014923522976005	-
ENSECAG00000021813	2.499	4.2	1.043	1.27	4.102	0.9	2.986	2.177	1.188	1.39	1.05	0.989	1.514	0.824	0.822	1.394	2.39712	1.14637	-1.06423	0.00150198488882797	CRYBG2
ENSECAG00000019665	168.303	179.917	251.865	38.223	123.548	137.195	135.72	81.206	45.276	110.274	49.636	109.101	55.733	88.27	38.313	78.276	139.497	71.8599	-0.956977	0.00154696708360621	THBS4
MSTRG.3310	1.183	1.149	0.781	0.84	1.635	1.69	1.42	3.279	4.43	2.554	4.745	1.664	2.118	2.861	2.871	2.496	1.49713	2.96738	0.986992576060303	0.00162228588425102	--
ENSECAG00000015399	0.165	0.084	0.171	0	0.162	0	0	0.088	0.146	0.597	0.771	0.529	0.406	0.235	0.61	0.163	0.08375	0.432125	2.36728760291726	0.00172855919674597	TMEM169
ENSECAG00000022326	153.392	121.64	100.18	45.021	75.116	81.769	167.929	55.274	43.265	62.861	55.172	55.03	44.332	37.327	78.705	48.243	100.04	53.1169	-0.913337	0.00175136308631561	STAT2
ENSECAG00000023733	0	0	0	0	0	0	0.039	0.115	0.246	0.345	0.752	0.451	0.05	0.058	0.047	0.056	0.01925	0.250625	3.70259998064738	0.00178307117277158	MMP1
ENSECAG00000016710	27.65	0.63	0.138	0.216	15.38	0.191	1.228	2.41	0.626	0.502	1.422	1.839	0.875	0.21	0.268	0.742	5.98038	0.8105	-2.88335	0.00179052111124246	UPK3B
ENSECAG00000024147	4.639	0.637	0.541	0.305	0.307	0.169	0.616	0.725	0.37	0.377	0.217	0.056	0.308	0	0.257	0.103	0.992375	0.211	-2.23364	0.00181101348589953	SOX10
ENSECAG00000019715	32.179	27.194	23.509	31.115	40.143	28.949	21.606	15.544	19.378	14.195	15.572	30.018	17.539	15.737	11.935	11.73	27.5299	17.013	-0.69436	0.00181667236114604	POLR3H
ENSECAG00000002917	0.302	0.171	0.741	0.235	0.329	0.131	0.187	0.078	0.059	0.176	0.035	0	0	0.069	0.08	0.066	0.27175	0.060625	-2.1643	0.00192549044504527	OGDHL
ENSECAG00000024429	27.878	42.448	29.019	18.491	29.177	19.819	104.961	19.828	17.788	17.458	16.457	23.167	13.848	14.059	19.43	18.711	36.4526	17.6148	-1.04924	0.00201130319053778	IRF9
ENSECAG00000000605	2.429	1.781	0.999	1.834	1.594	1.759	1.504	2.301	2.585	2.285	3.362	2.927	3.79	3.187	2.048	3.121	1.77513	2.91312	0.714646988481819	0.00203008816761558	SEC22C
ENSECAG00000015531	3.342	3.732	0.895	2.843	2.009	4.791	1.724	3.115	3.535	5.122	6.27	3.453	4.46	6.559	4.695	5.433	2.80638	4.94088	0.816058756262765	0.00206225294384833	COX11
ENSECAG00000010153	1.1	4.216	0.481	0.18	1.136	2.824	15.19	2.664	2.052	0.897	0.892	1.673	0.768	0.55	0.438	0.286	3.47388	0.9445	-1.87892	0.00207708744622284	IFIT3
ENSECAG00000006591	0.248	0.421	0.718	0.216	0.558	0.598	0.594	0.59	0.293	0.285	0.057	0.197	0.19	0.263	0.174	0.22	0.492875	0.209875	-1.23169	0.00226199558655933	ATG9B
ENSECAG00000024778	4.079	0.168	0.915	0.323	1.838	0.299	0.575	0.236	0.098	0.455	0.229	0.353	0.109	0.157	0.362	0.381	1.05412	0.268	-1.97574	0.00234680519598207	MMP24
ENSECAG00000038953	7.4	4.52	8.658	2.89	7.786	6.853	7.482	5.615	5.484	3.474	2.794	3.591	2.65	1.918	3.648	3.855	6.4005	3.42675	-0.901344	0.00239531025819395	TGIF2
ENSECAG00000022464	35.574	19.134	15.543	22.017	22.278	34.777	23.377	28.417	33.825	40.79	30.176	25.712	41.694	44.494	38.024	55.362	25.1396	38.7596	0.624591483038792	0.002403724469046	MTX2
ENSECAG00000013072	5.662	3.959	7.474	6.047	7.629	5.818	6.107	6.627	2.935	4.016	4.487	3.844	4.397	3.048	3.313	5.265	6.16538	3.91312	-0.655867	0.0024428528332151	MSRB2
ENSECAG00000013872	1.408	3.344	0.609	0.573	2.761	1.398	0.734	2.008	0.624	0.606	1.096	0.25	0.809	0.334	0.385	0.464	1.60438	0.571	-1.49045	0.00252005922928504	-
ENSECAG00000014234	0.999	1.301	1.061	0.658	1.253	1.108	1.518	0.945	0.721	0.552	0.507	1.215	0.572	0.618	0.401	0.551	1.10537	0.642125	-0.78361	0.00272507389507302	NKG7
MSTRG.9131	434.512	117.156	231.491	322.803	304.147	231.889	542.823	260.096	2124.7	359.621	523.464	1056.9	923.684	243.383	609.744	304.11	305.615	768.201	1.32976931856882	0.00272648833657227	HLA-A
ENSECAG00000034051	3.285	1.207	1.603	0.937	1.661	5.444	3.492	6.885	10.703	5.945	14.067	5.905	3.836	2.092	11.639	5.298	3.06425	7.43562	1.27892000699388	0.00286774363453229	SULT1E1
ENSECAG00000035167	5.171	11.144	15.652	11.267	24.065	19.674	27.485	20.559	2.709	10.887	7.972	6.321	12.439	9.902	8.064	10.929	16.8771	8.65287	-0.963818	0.00314970856036254	-
ENSECAG00000021453	0.587	0.768	3.532	0.754	1.76	1.835	3.058	1.363	1.322	1.212	0.901	0.43	0.694	0.526	0.523	0.514	1.70713	0.76525	-1.15757	0.00325991598485551	TICRR
ENSECAG00000007231	2.569	1.121	1.778	1.632	1.8	4.242	1.445	3.01	3.324	4	3.641	2.568	3.293	3.682	3.484	3.465	2.19963	3.43213	0.641844508730007	0.00335481655169295	ETNK1
ENSECAG00000010206	0.482	3.733	0.556	0.471	0.42	0.406	1.957	0.63	0.19	0.387	0.111	0.4	0.527	0.254	0.572	0.324	1.08187	0.345625	-1.64625	0.00336080732297328	SMTNL1
ENSECAG00000034102	2.314	2.524	3.259	2.42	2.864	2.448	3.293	1.591	1.074	1.707	1.087	1.588	1.628	1.518	2.082	1.687	2.58913	1.54638	-0.743574	0.00337868488911292	KLF16
ENSECAG00000032131	13.572	22.196	19.477	6.79	19.95	10.83	56.178	11.489	12.019	11.682	9.423	10.996	9.801	7.623	9.068	8.282	20.0602	9.86175	-1.02442	0.00353383661989622	-
MSTRG.4319	1.522	2.641	3.511	6.276	1.533	4.887	3.01	2.969	0.15	1.954	1.088	0.835	0.497	2.121	1.453	1.779	3.29363	1.23463	-1.4156	0.00359415732563288	--
ENSECAG00000000951	0.585	0	0.167	0.078	0.03	1.062	0.516	1.024	0.027	0	0.139	0	0.105	0	0.129	0.132	0.43275	0.0665	-2.70211	0.00363509225147462	SCUBE1
ENSECAG00000023456	4.386	1.96	1.777	2.089	3.778	6.261	1.785	3.548	4.74	4.75	4.221	6.167	4.531	5.287	5.625	7.293	3.198	5.32675	0.736085633760219	0.00365497648138113	NDUFAF4
MSTRG.1504	0	0	0	0	0	0	0	0	0	1.868	2.042	0	0	0	1.618	5.827	0.001	1.41938	10.4710400855943	0.00383516691494158	--
ENSECAG00000013636	4.904	7.798	5.925	2.81	4.894	2.965	23.052	2.968	5.554	2.747	2.31	3.052	2.9	2.691	3.282	2.367	6.9145	3.11287	-1.15138	0.00391776756479062	HELZ2
ENSECAG00000017527	5.308	3.691	3.763	4.172	2.413	8.279	4.859	3.186	5.621	7.086	10.89	4.976	6.503	9.106	6.807	10.745	4.45887	7.71675	0.791313611688785	0.00394179633699257	NDUFAF2
ENSECAG00000018905	2.999	0.449	0.641	0	0.087	4.493	3.127	0.755	0	0	0	0.659	0.695	0	0.217	0	1.56888	0.196375	-2.99805	0.00403002412919925	AGTR2
ENSECAG00000017170	4.448	3.17	2.031	3.3	4.101	6.459	3.339	6.282	7.094	5.328	6.189	5.508	4.994	8.623	5.773	9.404	4.14125	6.61412	0.675484012897974	0.00408300329885882	TEFM
ENSECAG00000018168	5.573	5.158	28.592	14.779	3.975	4.804	28.126	24.935	2.581	8.894	4.932	2.096	7.609	9.57	5.359	6.507	14.4927	5.9435	-1.28595	0.0041400759751593	ATF5
ENSECAG00000019881	8.011	13.382	10.283	5.651	10.873	6.095	37.409	8.187	8.113	6.584	4.957	7.645	5.99	4.382	6.286	5.848	12.4864	6.22562	-1.00406	0.00419118782879485	PARP10A
ENSECAG00000014519	0	1.144	0.347	0	0.507	0.242	3.579	0.119	0	0.125	0	0	0.44	0	0.099	0.101	0.74225	0.095625	-2.95645	0.00424728920145413	ETV7
ENSECAG00000025128	0.103	0	0.036	0.097	0.067	0.037	0	0	0.38	0.068	0.651	0.037	0.13	0.596	0	0.163	0.0425	0.253125	2.57431525652165	0.00433093049084505	PIWIL2
ENSECAG00000034886	20.429	21.83	10.339	21.267	16.726	29.459	18.424	27.098	23.039	25.455	24.72	24.874	37.081	43.166	34.537	43.539	20.6965	32.0514	0.630999436453662	0.00440443181210402	SPTSSA
ENSECAG00000007336	2.241	4.817	3.841	3.851	5.261	4.261	5.227	4.709	4.741	9.184	8.89	6.474	6.441	6.287	6.328	9.564	4.276	7.23862	0.759453825731442	0.00444915172136767	NMRK1
ENSECAG00000021367	4.275	6.417	8.497	3.679	3.482	5.81	3.172	5.271	0.321	18.105	16.777	9.359	6.85	17.421	26.843	4.939	5.07538	12.5769	1.30918717101584	0.0044585248985702	POPDC3
ENSECAG00000018058	0	0	0.026	0.041	0	0.055	0.018	0.045	0.217	0.053	0.053	0.49	0	0.073	0.213	0.041	0.023125	0.1425	2.62343664853579	0.00453652905197254	-
MSTRG.6409	7.431	4.758	16.615	4.263	7.247	10.576	36.975	6.983	5.229	9.772	5.674	4.862	5.149	4.069	6.064	4.251	11.856	5.63375	-1.07345	0.00471216106968154	MST1R
ENSECAG00000005400	1.502	1.982	1.76	1.602	1.336	2.17	1.662	1.636	0.493	0.747	0.289	1.455	1.506	1.559	0.434	1.044	1.70625	0.940875	-0.858754	0.00506515153772324	-
ENSECAG00000002611	24.718	27.725	16.64	21.417	19.198	39.627	14.496	24.087	20.927	37.215	31.488	22.664	28.026	49.6	39.079	70.087	23.4885	37.3858	0.67053389112211	0.00508377580322896	ETFA
ENSECAG00000010188	1.656	0.612	1.247	1.111	0.674	1.6	1.566	1.61	1.791	2.416	2.188	1.577	2.326	3.426	3.54	1.459	1.2595	2.34037	0.893888590341121	0.00510711124319029	ABHD3
ENSECAG00000033385	33.964	54.506	41.083	16.303	27.018	17.55	125.83	16.814	10.909	19.954	12.57	49.745	17.861	16.868	11.878	18.776	41.6335	19.8201	-1.07078	0.00529928760951333	LGALS3BP
ENSECAG00000000713	1.935	1.084	1.381	0.813	1.011	1.55	1.249	1.815	2.774	1.924	2.798	1.74	1.736	1.676	2.22	1.841	1.35475	2.08862	0.624526841353351	0.00532240293508313	MDM1
ENSECAG00000021395	3.416	0.29	0	0	2.094	0.154	0.099	0	0.126	0	0	0	0	0	0	0.141	0.756625	0.033375	-4.50274	0.00547219114016026	CLDN19
ENSECAG00000006421	2.341	0.79	0.376	1.41	0.634	0.617	0.18	0.332	0.394	0.374	0.373	0.276	0.102	0.344	0.255	0.307	0.835	0.303125	-1.46186	0.00548999355322966	SYNDIG1
ENSECAG00000024032	11.955	8.172	17.549	7.754	6.533	13.604	17.213	5.848	3.632	4.497	4.522	1.094	4.205	11.038	4.981	8.606	11.0785	5.32188	-1.05776	0.00550646320727971	KCNK9
ENSECAG00000017407	1.466	0.373	1.626	0.553	0.163	0.397	0.51	0.285	5.226	1.893	2.18	0.747	0.23	0.887	2.546	1.086	0.671625	1.84937	1.46130995337417	0.00567807036069861	MOXD1
ENSECAG00000035072	1.226	0.811	1.909	1.257	1.323	2.06	1.321	1.509	2.716	1.646	2.865	2.16	1.932	2.68	2.77	1.575	1.427	2.293	0.68425102010503	0.00580500164470803	PFDN4
ENSECAG00000009989	3.76	0.494	18.507	1.895	0.357	5.39	1.096	2.466	0.86	1.879	1.637	0.388	0.836	0.461	2.192	0.959	4.24563	1.1515	-1.88246	0.00585899050616779	CHAC1
ENSECAG00000009740	1.087	0.038	0.039	0	0.404	0	0.104	0	0.033	0.039	0	0	0.037	0	0	0	0.209	0.013625	-3.93917	0.00593381655458521	TMEM151A
ENSECAG00000015037	6.377	8.609	17.266	31.268	5.847	7.662	21.487	6.378	1.72	7.015	2.591	5.92	8.055	6.72	7.175	8.766	13.1118	5.99525	-1.12897	0.00603414537724749	-
ENSECAG00000012921	0.512	0.674	0.454	0.251	0.132	0.379	0.087	0.643	0.155	0.194	0.853	0.894	0.246	0.914	2.233	2.731	0.3915	1.0275	1.39205	0.00616386549937619	ALPK2
ENSECAG00000011981	3.204	4.839	2.162	4.484	4.557	6.077	4.714	8.513	6.246	7.224	7.985	5.644	8.415	8.78	6.931	8.442	4.81875	7.45838	0.630202381241747	0.00630427704845995	SLC25A43
ENSECAG00000016204	24.915	20.617	15.576	12.13	17.922	27.218	17.475	36.862	18.361	43.622	43.51	20.238	27.4	36.237	35.498	44.65	21.5894	33.6895	0.641977538203791	0.00631608519259068	SLC31A2
ENSECAG00000015202	4.658	3.405	3.292	2.14	3.337	5.687	4.649	5.059	8.088	7.205	6.287	6.526	4.316	4.713	6.111	6.495	4.02837	6.21762	0.626165617310285	0.00634664064992096	FBXO4
ENSECAG00000028444	5.562	2.059	2.624	3.62	3.802	7.489	4.1	5.41	7.019	8.006	8.051	5.218	6.972	6.568	6.369	7.494	4.33325	6.96213	0.68407824383918	0.00640701744403327	MZT1
ENSECAG00000002061	9.405	4.788	10.924	10.823	9.115	7.038	11.985	5.391	3.572	5.666	5.93	5.499	4.962	5.108	6.623	5.753	8.68362	5.38912	-0.688246	0.00647518750569013	NEURL2
ENSECAG00000024482	66.629	82.952	43.662	137.133	48.951	99.772	18.646	75.207	26.394	110.898	105.409	76.619	207.889	303.722	131.12	176.693	71.619	142.343	0.990957267542817	0.00651295206217921	ME1
ENSECAG00000013863	0.032	0	0.134	0	0.032	0.349	0.157	0.172	0.77	0.499	0.969	0.206	0.317	0.336	0.238	0.032	0.1095	0.420875	1.94246094622647	0.0065361859166949	LEPR
MSTRG.4715	18.549	41.331	27.697	12.131	15.19	24.559	31.075	16.664	13.257	12.83	10.902	23.632	20.94	12.307	7.763	9.682	23.3995	13.9141	-0.749928	0.00656371036810267	--
ENSECAG00000011887	18.155	23.189	13.663	9.42	16.23	16.663	6.542	18.745	21.37	38.707	52.939	23.924	12.107	18.179	12.741	23.696	15.3259	25.4579	0.732142556704912	0.00702352193862828	ADAMTSL2
ENSECAG00000013300	2.071	4.519	2.457	0.482	2.225	3.527	6.239	4.432	1.224	1.528	0.922	1.369	1.846	1.594	0.891	2.826	3.244	1.525	-1.08896	0.0071808548563394	CXCL10
ENSECAG00000016183	2.242	1.113	0.227	0.854	0.322	1.244	0.684	1.287	1.357	1.637	1.306	2.685	1.992	2.806	1.392	2.539	0.996625	1.96425	0.978855891306036	0.00721702052273994	STARD4
MSTRG.11633	0.113	0.751	0.059	0	0.334	0.123	0.158	0.364	1.106	0.117	1.708	1.998	0.112	1.24	0.373	0.336	0.23775	0.87375	1.87777520940224	0.00724198119358682	--
ENSECAG00000010900	3.175	1.059	2.954	0.534	3.329	2.966	6.772	2.284	0.097	2.77	0.341	0.818	0.323	0.26	2.383	0.865	2.88413	0.982125	-1.55416	0.0072721246902017	SLC38A3
MSTRG.14175	3.329	2.663	1.481	0.232	1.633	2.062	1.157	0.509	0.211	0.491	0.247	1.269	0.703	0.678	0.195	0.235	1.63325	0.503625	-1.69732	0.00740971312806929	TRBV20-1
ENSECAG00000022912	2.375	1.092	4.85	0.673	1.879	2.325	7.455	1.312	1.697	0.396	0.636	1.554	0.302	0.947	2.14	0.454	2.74512	1.01575	-1.43433	0.00756940014382694	-
ENSECAG00000020714	1.182	1.805	4.047	1.846	3.129	0.512	5.256	1.77	0.209	1.22	0.736	0.883	0.349	1.123	1.65	1.635	2.44338	0.975625	-1.32448	0.00765017158448432	HSD17B14
ENSECAG00000024521	0.745	0.178	0.322	0.061	1.846	0.673	0.451	0.375	7.553	2.427	5.638	0.646	0.178	0.337	0.449	0.491	0.581375	2.21488	1.92968434042169	0.00789564676161085	-
ENSECAG00000020880	5.124	8.549	5.761	8.616	8.655	6.941	2.473	7.005	9.584	5.732	8.128	12.155	16.68	17.179	7.015	8.718	6.6405	10.6489	0.681337245768343	0.0081036659443667	PSPH
ENSECAG00000022601	15.805	25.01	13.217	6.382	12.988	9.892	60.918	10.189	11.059	12.103	8.308	14.617	9.101	7.203	9.373	7.766	19.3001	9.94125	-0.957111	0.00856908149048958	PARP12
ENSECAG00000023944	3.045	2.565	2.016	1.589	3.192	4.324	3.028	3.763	3.768	3.632	7.087	3.979	4.188	3.992	5.218	3.994	2.94025	4.48225	0.608284290219265	0.0088038503246186	E2F6
MSTRG.11327	0.053	0.108	0	0.362	0.104	0.172	0	0.454	0	0.219	0.165	0.226	2.767	1.461	0.261	0.733	0.156625	0.729	2.21860430500508	0.00887844909870059	--
MSTRG.12012	1.261	0.642	0.655	1.232	0.412	1.823	0.292	5.173	5.588	2.822	3.929	3.142	4.762	2.597	2.245	1.662	1.43625	3.34337	1.21899828688164	0.00909182459099988	--
ENSECAG00000000197	0.322	0.787	0.401	0.22	0.474	1.082	1.388	0.861	0.228	0.333	0.268	0.516	0.444	0.275	0.053	0.445	0.691875	0.32025	-1.11131	0.00925484400544511	TLR3
ENSECAG00000017381	1.26	2.339	1.077	0.651	1.163	0.643	3.452	1.824	1.182	0.536	0.77	0.554	0.73	0.352	0.974	0.586	1.55113	0.7105	-1.12641	0.00981302284448812	-
ENSECAG00000015186	39.013	72.976	30.007	48.294	31.046	59.167	32.951	55.037	31.259	53.897	44.158	41.846	143.421	230.263	42.834	117.136	46.0614	88.1017	0.935613197905041	0.0100068297786342	AGFG1
ENSECAG00000012441	3.843	5.695	3.433	1.472	4.962	4.006	5.443	3.903	2.672	2.562	0.909	4.102	3.114	1.942	1.958	1.778	4.09462	2.37962	-0.782997	0.0100553829108621	PRF1
ENSECAG00000008330	0.764	0.268	0.137	0	0.259	0.238	0.092	0.047	0	0.091	0.046	0.047	0.043	0	0.036	0.13	0.225625	0.049125	-2.1994	0.0104033696938552	RIPK4
ENSECAG00000018160	2.218	3.952	2.254	1.444	5.62	2.905	6.167	3.214	2.088	2.672	1.439	1.579	2.64	1.625	1.898	2.055	3.47175	1.9995	-0.796024	0.0105522946599679	TBX21
ENSECAG00000022335	5.029	4.278	2.247	3.543	2.935	9.245	3.894	5.79	6.769	6.311	4.958	4.826	15.801	11.86	4.812	8.051	4.62012	7.9235	0.778205959029198	0.0106662526940799	POGLUT2
ENSECAG00000016226	1.813	3.435	0.765	2.236	1.216	0.62	0.485	1.667	1.303	1.379	2.259	3.909	4.016	3.84	3.463	3.111	1.52963	2.91	0.927841145281967	0.0108036623569136	ANKRD35
ENSECAG00000004903	0.866	0.234	0.541	0.077	0.232	0.768	2.692	0.084	0	0.325	0.082	0.41	0.155	0.225	0.259	0.147	0.68675	0.200375	-1.77708	0.0108067669852521	APOA4
ENSECAG00000008723	1.275	1.529	1.189	0.367	0.903	3.609	1.477	2.123	0.628	0.543	0.312	0.722	0.222	1.549	0.582	0.966	1.559	0.6905	-1.17491	0.0108265083067947	-
ENSECAG00000036634	99.52	35.545	84.346	27.48	66.71	114.892	211.936	89.517	37.376	38.732	69.206	37.802	50.595	51.125	67.532	46.36	91.2433	49.841	-0.872385	0.0109108506437767	CCDC3
MSTRG.1734	1.501	1.802	0.999	1.954	0.785	0.759	1.252	2.356	0.532	0.413	0.208	1.282	0.394	0.285	1.069	0.989	1.426	0.6465	-1.14125	0.0110633584066123	--
ENSECAG00000038523	76.752	61.357	47.939	48.117	50.525	72.48	68.921	90.94	78.659	118.899	120.764	72.132	87.598	100.201	80.474	123.158	64.6289	97.7356	0.596705647056587	0.0111166716884797	ADH5
ENSECAG00000038488	5.943	6.691	7.983	2.936	6.789	4.243	8.748	4.713	6.072	3.755	3.267	4.18	2.686	2.658	3.619	2.971	6.00575	3.651	-0.718053	0.0111213460125954	FLT3LG
ENSECAG00000007610	32.892	5.421	5.411	2.389	21.707	4.974	3.595	6.291	4.178	3.15	3.224	7.935	2.786	2.214	3.645	5.909	10.335	4.13012	-1.32328	0.0111722640737051	TMEM98
ENSECAG00000024988	3.243	3.25	1.504	0.49	2.188	4.073	15.518	4.904	3.984	2.209	2.588	1.566	1.386	1.38	1.269	1.503	4.39625	1.98562	-1.14668	0.0113041769766941	PARP14
ENSECAG00000030432	11.161	23.436	15.694	7.432	14.148	7.312	27.392	6.99	10.948	9.506	4.848	7.434	7.767	8.364	7.748	9.241	14.1956	8.232	-0.786131	0.0113110280375892	AGRN
ENSECAG00000011095	9.302	3.105	4.115	4.318	5.384	6.941	5.193	6.2	6.08	5.196	10.292	7.977	9.7	9.421	9.588	11.3	5.56975	8.69425	0.642449007191338	0.0113482604793098	-
MSTRG.13919	3.255	3.751	10.711	11.207	3.927	2.698	7.874	2.544	0.985	2.564	1.843	2.582	4.518	1.484	5.448	2.249	5.74587	2.70912	-1.0847	0.0114593644322269	--
ENSECAG00000018686	71.665	39.205	25.862	44.64	30.097	79.118	36.213	56.738	61.129	65.818	61.265	98.494	59.933	49.519	146.679	63.889	47.9423	75.8407	0.661675612956977	0.0114770740035392	PPA1
MSTRG.11161	0.057	1.502	0.383	2.576	0.529	0.4	0.039	0.152	0.226	0.908	2.858	0.757	18.722	1.591	0.21	2.355	0.70475	3.45337	2.29282352621209	0.0117818781601093	--
ENSECAG00000020942	0.512	2.347	1.861	2.585	0.419	1.481	1.543	3.107	0.681	0.705	0.887	0.273	1.009	0.974	0.772	1.181	1.73188	0.81025	-1.0959	0.0118265361458455	PRSS38
MSTRG.1412	1.038	0.927	0.526	0.889	0.536	1.209	1.133	0.42	4.856	2.467	0.829	0.56	2.206	1.289	1.383	1.3	0.83475	1.86125	1.15685575540635	0.0118717014913333	--
ENSECAG00000020234	27.715	39.567	8.868	47.042	19.578	17.197	17.181	10.371	49.884	23.281	42.366	34.57	55.723	96.835	20.936	30.433	23.4399	44.2535	0.91682668596841	0.0125913595321775	TUBB
ENSECAG00000008844	3.058	3.113	1.964	1.608	2.619	8.751	3.651	5.588	7.504	6.753	7.23	3.466	4.936	6.394	5.067	6.926	3.794	6.0345	0.669514559935311	0.0125922619146568	SLC25A24
ENSECAG00000011037	336.784	542.049	433.78	193.939	462.993	338.278	733.368	363.661	385.697	319.622	298.235	325.914	253.031	218.583	186.612	212.002	425.606	274.962	-0.630288	0.0126398987178194	WARS1
ENSECAG00000009081	1.043	0.433	0.401	0.509	0.341	1.025	0.456	1.364	0.496	1.196	1.865	0.454	1.274	2.404	0.873	1.87	0.6965	1.304	0.904748611629825	0.0129539658891105	KIAA1210
MSTRG.17117	0.356	2.142	0.183	5.626	0.703	0.528	0.205	2.184	1.775	1.234	5.978	1.028	10.913	8.108	2.484	2.757	1.49087	4.28463	1.52300963969132	0.0130236934136335	Pol
ENSECAG00000016734	124.96	101.571	120.39	62.814	113.353	97.713	167.377	149.236	44.706	112.58	78.401	73.161	61.745	51.402	111.777	73.614	117.177	75.9232	-0.626073	0.0132424523108583	INPP5K
ENSECAG00000019949	3.51	4.288	11.207	2.847	4.661	2.692	1.727	1.444	1.34	1.283	0.617	3.805	0.851	2.053	2.928	2.241	4.047	1.88975	-1.09866	0.0135323368222528	-
MSTRG.2806	0.697	0.355	0.452	0.936	0.513	0.567	0.242	0.28	1.236	4.231	4.707	0.745	1.545	0	0.43	0.172	0.50525	1.63325	1.69267631802141	0.0137329772122166	--
ENSECAG00000007044	0.894	0.78	0.34	1.13	0.861	1.272	1.287	2.007	0.12	0.049	0.207	0.034	1.517	0.296	0.433	0.615	1.07137	0.408875	-1.38973	0.013882515878297	FRAS1
ENSECAG00000017440	155.893	94.088	227.502	123.303	196.07	196.067	310.936	127.994	78.824	162.193	95.506	134.569	105.136	94.809	140.291	116.624	178.982	115.994	-0.625761	0.0139866418104824	TBC1D20
ENSECAG00000007839	0.169	0.148	0.578	0.118	0.071	0.262	0.084	0.155	0.172	0.05	0	0.078	0.095	0.069	0.02	0.024	0.198125	0.0635	-1.64158	0.0142020857049809	HEPACAM
ENSECAG00000006466	4.117	10.246	3.007	1.787	2.244	0.661	2.65	4.242	1.621	1.575	0.95	1.14	2.703	1.884	0.626	2.561	3.61925	1.6325	-1.14861	0.0142478014842813	CLDN4
ENSECAG00000000548	4.146	16.014	58.141	3.555	11.038	65.823	11.956	13.7	9.512	3.599	5.023	31.134	8.642	2.652	3.718	6.578	23.0466	8.85725	-1.37962	0.0143450627451482	-
ENSECAG00000016277	4.313	3.83	2.571	4.032	3.96	2.585	1.02	5.694	9.513	4.548	6.193	3.722	4.609	5.32	4.07	5.439	3.50062	5.42675	0.632475924835506	0.0143570879838915	SGCD
ENSECAG00000019844	0	0.016	2.724	0.063	0.016	0	1.322	2.364	0.13	0	0.285	0.086	0.032	0.015	0	0	0.813125	0.0685	-3.5693	0.0144150113763427	MYH7
ENSECAG00000001989	14.417	6.561	60.681	5.06	5.539	16.848	7.619	6.256	6.064	15.848	6.692	4.965	3.926	4.546	6.44	5.973	15.3726	6.80675	-1.17533	0.0144292521776903	SESN2
ENSECAG00000040532	1.101	2.343	0.415	0.098	0.687	1.41	1.391	0.857	0.532	0.517	0	0.641	0.394	0.476	0	0	1.03775	0.32	-1.69732	0.01448641964533	-
ENSECAG00000006290	37.75	115.169	48.423	38.666	77.099	28.543	111.84	53.039	21.42	45.135	20.479	34.946	47.215	48.604	22.152	59.262	63.8161	37.4016	-0.77082	0.0145447065840737	TGM2
ENSECAG00000013131	1.63	1.866	1.774	0.13	0.436	1.724	2.659	1.789	2.841	4.83	3.532	4.011	3.135	1.778	2.981	3.981	1.501	3.38612	1.17371125485483	0.0145927787691279	PECR
ENSECAG00000007090	0.992	1.091	1.485	0.492	1.175	0.956	1.402	1.227	3.034	0.586	3.31	2.461	1.998	1.509	0.673	4.208	1.1025	2.22237	1.01132361953698	0.014631806457071	ZFR2
ENSECAG00000008523	2.652	2.137	3.762	1.316	2.254	2.467	3.687	1.679	1.625	1.849	1.377	2.831	1.698	1.239	0.853	1.485	2.49425	1.61963	-0.622946	0.0148779073257743	NLRP1
ENSECAG00000002238	0.309	0.472	0.642	1.057	0.455	1.844	1.183	1.49	1.371	1.278	2.41	1.652	1.524	1.764	2.669	2.598	0.9315	1.90825	1.03462251704985	0.0150050126304858	MIS12
ENSECAG00000006181	1.46	2.229	2.841	2.583	2.416	5.141	3.678	3.612	7.518	5.37	4.926	3.506	4.313	4.336	4.422	3.876	2.995	4.78338	0.675472895028347	0.0150148468588153	MCU
ENSECAG00000023319	4.187	2.803	2.917	1.848	3.038	1.367	1.595	3.559	0.864	2.606	1.132	1.776	1.921	1.744	0.942	2.21	2.66425	1.64938	-0.69181	0.0150195665377054	TM6SF2
MSTRG.12567	1.9	0.764	0.571	0.781	0.981	0.434	0.487	1.177	3.634	0.413	3.064	2.723	0.197	1.188	2.917	1.532	0.886875	1.9585	1.14294644400283	0.0150726392626029	--
ENSECAG00000011822	1.337	1.202	0.946	0.736	0.602	2.889	1.29	1.733	4.91	2.542	2.887	1.405	1.814	1.796	1.497	2.033	1.34187	2.3605	0.814842196857858	0.0153225272895904	SPTLC3
ENSECAG00000010623	51.915	34.221	24.761	22.251	33.039	53.485	43.558	90.141	111.186	67.142	106.929	33.148	46.782	69.512	76.173	65.929	44.1714	72.1001	0.706890018288464	0.0157442077697364	TSPAN13
MSTRG.11954	8.999	0.458	8.873	0	1.324	0	2.658	0.241	0.199	0.929	1.168	0.48	0	0.642	0.739	0.667	2.81913	0.603	-2.22502	0.0157827545934371	--
ENSECAG00000023339	2.841	2.366	1.43	3.614	1.267	1.679	0.718	1.289	0.915	2.222	3.397	3.033	5.087	5.482	2.475	5.018	1.9005	3.45363	0.861732416088742	0.0161419896181367	LPAR5
ENSECAG00000010036	13.033	13.691	16.031	5.1	13.394	13.557	47.355	7.833	11.289	11.243	6.124	14.033	8.036	5.167	8.16	6.619	16.2492	8.83388	-0.879255	0.0161903639360842	SLC15A3
ENSECAG00000021738	3.171	5.972	3.455	3.56	5.909	3.264	3.967	4.41	2.107	2.783	1.975	3.046	2.966	3.616	1.693	3.446	4.2135	2.704	-0.639924	0.0161979803993854	C8G
ENSECAG00000027770	42.421	42.157	50.81	39.893	74.101	58.739	79.309	41.648	30.087	27.937	45.005	37.626	18.126	33.759	31.902	59.915	53.6347	35.5446	-0.593537	0.0162172794600691	CEBPB
MSTRG.16571	3.777	4.861	0.74	1.183	1.678	3.707	0.149	0.229	2.463	14.057	10.952	0	4.422	2.303	11.124	4.154	2.0405	6.18438	1.59970509156414	0.0162200964053286	ADGRE2
ENSECAG00000012589	15.846	7.308	5.14	7.011	6.152	10.555	7.687	10.597	8.191	12.443	12.512	7.93	21.947	20.709	10.984	17.288	8.787	14.0005	0.672035752021993	0.0163639508644529	-
ENSECAG00000011304	54.702	15.506	13.93	14.995	9.452	35.294	27.042	21.237	38.994	42.609	62.223	53.492	31.549	22.104	51.042	27.13	24.0197	41.1429	0.776421475261903	0.016413589601127	FKBP5
ENSECAG00000019042	15.453	0.278	1.845	1.001	9.859	0.667	0.903	0.192	3.151	1.765	0.852	0.365	1.01	0.455	0.393	0.135	3.77475	1.01575	-1.89384	0.0164419499214041	UPK1B
ENSECAG00000021358	6.503	1.697	1.977	1.241	3.332	1.75	3.141	2.325	11.207	2.057	2.839	4.541	4.393	5.561	3.041	5.71	2.74575	4.91862	0.841054792638396	0.0164620125069837	SFRP1
ENSECAG00000023711	2.921	2.708	5.846	0.764	1.842	2.544	3.915	1.228	1.34	3.178	2.058	1.058	0.822	1.19	1.028	0.721	2.721	1.42437	-0.933808	0.0165530738465042	FAAH
ENSECAG00000034702	70.614	2.975	6.85	3.866	9.247	5.926	26.473	9.785	5.597	4.089	9.496	2.617	5.014	7.258	10.456	10.433	16.967	6.87	-1.30435	0.0167934330771427	DEFB1
MSTRG.16370	0.069	0.423	0.072	0.203	0.068	0.376	0.289	0.371	0.553	1.933	0.576	0.37	0.137	0.132	1.025	0.616	0.233875	0.66775	1.51357041739433	0.0168278230266682	--
ENSECAG00000024384	0.156	0.084	0.19	0.237	0.055	0	0.144	0.055	0	0.054	0	0	0	0.049	0.043	0	0.115125	0.01825	-2.65723	0.0171260452617037	FAM151A
ENSECAG00000015753	2.431	3.97	1.376	4.217	1.605	4.072	1.383	5.124	2.089	3.473	5.316	4.833	4.861	8.543	4.237	6.522	3.02225	4.98425	0.72175342794685	0.017176349282924	-
ENSECAG00000009739	1.022	0.644	0.557	0.141	0.694	0.335	0.289	0.379	0.073	0.234	0.15	0.439	0.272	0.435	0.152	0.304	0.507625	0.257375	-0.979891	0.0172049937068256	ADGRB2
ENSECAG00000010054	0.247	0.296	0.477	0.112	0.208	0.508	0.751	0.637	1.302	1.751	1.505	0.057	0.835	1.016	0.467	0.873	0.4045	0.97575	1.27037185500897	0.0172734336035902	NOX4
ENSECAG00000020795	1.198	1.743	0.939	0.836	1.295	0.795	0.986	1.256	0.715	0.757	0.457	0.548	0.987	0.79	0.783	0.918	1.131	0.744375	-0.603497	0.0172931764413712	DAGLA
ENSECAG00000011440	0.118	0.13	0.122	0.049	0.511	0.164	0.21	0.072	0.179	0.052	0.017	0.018	0.033	0.016	0.097	0.05	0.172	0.05775	-1.57452	0.0173412699560633	MYO18B
ENSECAG00000016232	0.478	0.13	0.066	0	0.125	0.104	0.155	0.034	0.028	0.033	0.033	0.102	0	0.03	0.026	0	0.1365	0.0315	-2.11548	0.0174740961120994	IL22RA1
ENSECAG00000008485	10.136	19.628	8.066	5.176	14.929	9.613	15.278	10.529	6.14	8.066	4.852	12.914	9.264	5.612	6.534	7.456	11.6694	7.60475	-0.617755	0.0175010946746059	ITGAL
ENSECAG00000026825	23.131	21.175	13.069	13.342	17.108	10.866	16.758	13.922	38.967	27.498	37.772	19.268	12.539	18.616	21.301	22.485	16.1714	24.8057	0.61723222592122	0.0175856214701292	-
ENSECAG00000023357	0.375	0	0.292	0.046	0.414	0	0.13	0.15	0.042	0	0	0.05	0.046	0	0	0.093	0.175875	0.028875	-2.60666	0.0177862297178805	COL9A3
ENSECAG00000003837	21.695	17.241	18.468	7.087	25.031	13.871	18.497	23.881	21.368	42.309	26.418	29.994	25.057	35.677	19.105	19.893	18.2214	27.4776	0.592625481489613	0.0178065547757766	CXCR4
ENSECAG00000023860	0.377	0.469	0.651	0.286	0.082	0.045	0.145	0.269	1.335	0.432	0.608	2.278	0.165	0.398	0.619	0.165	0.2905	0.75	1.36835243197871	0.0179276154496098	TGM3
MSTRG.731	5.87	6.921	0.568	9.034	1.952	1.923	1.533	3.051	5.598	17.242	9.435	4.461	10.125	9.723	4.659	2.9	3.8565	8.01788	1.05592781491651	0.0179399849396846	--
ENSECAG00000010531	7.097	2.495	1.579	1.815	4.558	4.212	2.878	5.876	9.059	2.53	8.247	9.02	1.997	4.738	12.078	8.932	3.81375	7.07512	0.891545362227097	0.0179614183931326	F2RL2
ENSECAG00000010762	0.307	0.06	0.385	0.114	0.348	1.277	1.169	0.126	0.155	0.281	0.318	0.104	0.211	0.075	0.259	0.136	0.47325	0.192375	-1.29868	0.0185421307444266	ROBO2
ENSECAG00000022618	0.065	0.044	0.09	0	0.043	0.024	0.03	0.023	0	0	0	0	0	0	0	0.021	0.039875	0.002625	-3.9251	0.0185725104695642	INAVA
ENSECAG00000011349	0.248	0.252	0.642	0.121	0.121	0.067	0.129	0.066	0.494	1.023	0.129	1.388	0.183	0.235	1.068	0.183	0.20575	0.587875	1.51461699643636	0.018686480400878	SDR42E1
ENSECAG00000000039	6.885	11.478	9.972	11.482	8.972	5.484	5.228	4.607	7.705	15.534	5.827	12.804	10.251	15.92	26.528	8.114	8.0135	12.8354	0.679621045344308	0.0188261277784528	PFKFB1
ENSECAG00000008400	1.014	0.367	0.297	0	0.413	0.806	0.111	0.341	0.085	0.124	0.218	0.128	0	0.114	0.091	0.306	0.418625	0.13325	-1.65152	0.0189162260233225	CRISPLD1
ENSECAG00000020511	0.168	0.228	0.175	0.219	0.11	0.182	0.273	0.24	0.546	0.579	0.757	0.539	0.386	0.053	0.368	0.443	0.199375	0.458875	1.20261669044732	0.0190052688706357	GNAT3
MSTRG.5252	1.454	2.554	1.69	2.738	2.311	2.01	1.477	1.452	0.721	1.012	1.234	0.869	1.069	0.837	1.226	1.877	1.96075	1.10563	-0.826543	0.0192830422988575	--
ENSECAG00000030502	56.754	65.245	6.024	19.171	87.056	50.585	41.866	119.634	59.693	185.201	133.616	72.611	96.416	95.344	119.904	76.285	55.7919	104.884	0.910664231496781	0.0197429487640297	-
ENSECAG00000034517	70.454	2.244	26.302	1.448	6.026	3.558	14.945	1.02	0.601	7.547	4.069	4.749	5.216	3.901	8.005	2.721	15.7496	4.60112	-1.77526	0.0197527075516992	-
ENSECAG00000012871	52.421	72.401	40.859	48.085	59.827	22.132	46.293	27.527	33.255	86.062	32.493	72.238	82.799	88.498	144.368	77.495	46.1931	77.151	0.740006707641738	0.0198347874233731	UPK1A
ENSECAG00000018835	27.384	21.023	8.775	17.972	28.107	17.677	15.445	20.574	19.425	31.06	79.945	51.441	15.843	16.996	26.123	25.43	19.6196	33.2829	0.762482593107072	0.0198872427551973	TENT5B
ENSECAG00000006669	1.62	0.361	0.735	0.741	0.645	2.139	0.422	0.921	4.171	1.673	5.939	1.027	0.399	0.722	1.871	0.8	0.948	2.07525	1.13032618043285	0.0204001924356542	ACSM3
ENSECAG00000004066	12.267	2.629	2.814	5.674	4.179	3.079	23.065	14.092	28.604	30.668	30.571	4.136	19.966	7.732	37.87	11.737	8.47488	21.4105	1.33705449289733	0.0206271109165149	APOLD1
ENSECAG00000012773	15.018	28.031	18.29	16.424	20.574	15.191	62.632	10.017	14.062	16.078	10.189	13.629	17.158	13.465	13.695	14.492	23.2721	14.096	-0.723317	0.0207869500976544	CMPK2
ENSECAG00000021788	0.099	0.05	0	0	0.145	0.053	0.068	0.265	0	0.66	0.805	0.053	0.096	0.093	1.578	0	0.085	0.410625	2.27228671907199	0.0207881925923403	-
ENSECAG00000013709	1.416	0.437	0.445	0.838	0.253	0.698	0.865	0.689	0.342	0.133	0.312	0.229	0.38	0.245	0.247	0.89	0.705125	0.34725	-1.0219	0.0211172790512388	RHO
ENSECAG00000013830	0.801	0.349	0.356	0.223	0.561	0.248	0.636	0.367	0	0.118	0.119	0.122	0.338	0	0.188	0.226	0.442625	0.138875	-1.6723	0.0212025854123709	FBXO27
MSTRG.6168	0.107	1.459	0.585	0.208	0.344	0.099	0.159	0.098	0.23	0.661	0.332	0.618	0.661	3.216	0.488	1.536	0.382375	0.96775	1.33964620073411	0.0213002987571277	--
ENSECAG00000007716	8.802	11.483	11.856	3.84	9.551	11.568	15.88	8.816	4.148	8.896	5.834	7.997	6.824	7.653	5.231	7.031	10.2245	6.70175	-0.609421	0.0214192613684969	SAT2
MSTRG.9677	8.953	12.024	5.754	12.07	25.398	40.004	18.428	26.49	4.699	17.494	6.472	3.676	4.578	8.705	11.739	19.494	18.6401	9.60712	-0.956235	0.0216767943148161	Pol
ENSECAG00000014672	1.271	0.352	2.149	0.212	0.67	1.725	1.754	0.832	0.666	0.512	0.517	0.484	0.581	0.879	0.461	0.306	1.12062	0.55075	-1.02483	0.0217986904275018	TNFRSF11A
MSTRG.10218	0.451	0.092	0.31	0.787	0.79	1.326	0.456	1.63	1.542	2.623	1.178	1.625	0.827	0.652	1.937	0.826	0.73025	1.40125	0.940252014863611	0.0218032070998087	--
MSTRG.3408	10.325	8.815	11.618	11.23	10.512	10.677	22.574	13.76	5.264	6.06	8.158	6.87	9.661	7.665	8.898	10.958	12.4389	7.94175	-0.647327	0.0218587987894128	--
ENSECAG00000010495	0.433	0.587	0.599	1.549	0.707	2.345	1.604	4.013	0.383	0.149	0.15	0	0.426	0	1.541	0.713	1.47962	0.42025	-1.81591	0.0219020472345244	CIDEB
MSTRG.15614	0.81	0.321	0.373	0.483	0.265	0	0.094	0.241	1.993	0.139	0.841	0.336	0.753	0.214	1.626	0.578	0.323375	0.81	1.32471375908725	0.0219375672096311	--
ENSECAG00000018596	29.635	18.677	35.152	20.457	18.207	29.175	48.212	15.448	9.522	15.133	13.526	11.009	22.451	21.15	18.46	24.668	26.8704	16.9899	-0.661341	0.0219935171163592	-
ENSECAG00000040062	0	0	0	0	0	0	0	0	0.516	0.109	0	0.17	0	0.101	0	0.157	0.001	0.131625	7.04028972102572	0.0223630199783188	KCNK12
MSTRG.4619	5.369	0.116	0	0.558	0.022	0.198	0.826	0.049	0.061	0.142	0.19	0.293	0.293	0.195	0.394	0.248	0.89225	0.227	-1.97476	0.0223997888359942	--
MSTRG.12101	3.218	1.965	2.198	3.318	2.543	1.807	3.103	3.249	4.212	5.212	3.58	5.813	2.203	3.046	3.377	6.104	2.67512	4.19337	0.648505545922467	0.0224617034184108	--
ENSECAG00000001399	0.487	0.841	0.352	0.103	0.499	1.011	3.02	1.406	0.751	0.416	0.968	0.272	0.334	0.363	0.087	0.314	0.964875	0.438125	-1.139	0.0226657694654171	SAMD9
ENSECAG00000035058	1.385	5.153	5.626	1.948	0.669	0.661	0.71	0.515	0.905	1.323	1.192	0.566	0.964	1.4	0.469	0.707	2.08338	0.94075	-1.14704	0.0227244725313234	-
ENSECAG00000008836	24.61	17.278	38.269	19.037	22.69	20.801	60.524	23.455	9.904	34.285	10.804	18.62	15.819	16.587	10.872	24.826	28.333	17.7146	-0.677542	0.0227264748169199	PYCR1
ENSECAG00000006840	2.388	3.432	4.082	0.96	6.337	1.75	9.176	3.832	2.676	3.408	3.063	2.324	1.245	1.802	1.154	2.012	3.99463	2.2105	-0.853687	0.0227665026912769	B3GNT7
MSTRG.846	5.306	6.21	8.402	5.352	5.811	5.298	12.902	5.326	4.246	4.221	3.829	5.254	3.95	4.857	6.158	3.075	6.82587	4.44875	-0.617614	0.0228414924170202	Trcg1
ENSECAG00000011773	2.566	1.931	3.358	2.179	2.298	7.981	2.792	5.253	3.362	8.872	6.372	3.693	5.055	5.833	5.5	6.063	3.54475	5.59375	0.658131894927395	0.0228558699749658	TMEM33
ENSECAG00000011126	0.248	0.379	0.773	0.242	0.365	0.807	0.431	0.531	0.99	0.513	0.258	6.625	1.345	0.59	0.204	0.736	0.472	1.40762	1.57640427758638	0.0233579347543029	CD27
ENSECAG00000023399	10.888	12.776	4.786	11.125	14.124	16.376	16.293	9.597	9.534	37.965	29.198	14.359	17.031	12.292	21.573	20.817	11.9956	20.3461	0.76224572631402	0.0234484427922602	GADD45G
ENSECAG00000010505	0.758	0.598	1.287	0.419	0.736	1.096	0.866	0.873	1.214	1.247	1.22	1.045	1.244	0.744	1.635	1.644	0.829125	1.24913	0.591256328858125	0.0234738912783926	MARVELD2
MSTRG.6330	2.682	2.768	1.121	1.819	0.986	1.857	0.88	1.714	0.924	2.385	2.127	2.068	3.852	8.037	1.989	2.724	1.72837	3.01325	0.801904105432051	0.0235401082331547	--
ENSECAG00000008906	0.836	1.604	0.759	0.459	1.47	2.173	6.086	1.304	1.342	0.726	1.465	1.227	0.935	0.542	0.601	0.679	1.83638	0.939625	-0.966704	0.0238113853735118	PARP15
ENSECAG00000013457	0.285	0.234	0.148	0.227	0.363	0.365	0.259	0.134	1.192	0.278	0.63	0.854	0.228	0.271	0.124	0.562	0.251875	0.517375	1.03850240981496	0.023818077632408	CSF3R
ENSECAG00000008210	29.802	45.747	23.579	10.668	27.437	25.656	127.823	28.913	34.232	22.305	25.407	27.386	18.26	17.078	20.443	17.283	39.9531	22.7993	-0.809322	0.0240728903369016	ZNFX1
ENSECAG00000019670	13.86	21.036	17.604	8.929	18.436	9.602	39.787	10.665	17.748	11.045	7.952	11.384	9.1	9.744	10.476	8.691	17.4899	10.7675	-0.699837	0.0244087178479136	UBA7
ENSECAG00000014875	5.822	9.203	6.997	2.992	7.364	5.646	6.922	5.082	3.53	3.956	3.978	7.852	5.583	2.039	1.636	3.028	6.2535	3.95025	-0.66272	0.0244783189547937	PTPRCAP
ENSECAG00000000722	6.728	2.64	2.146	2.66	3.348	6.189	6.388	7.34	7.271	10.676	6.919	5.431	8.114	7.175	8.52	5.837	4.67988	7.49287	0.679049388118257	0.024719132059552	BTBD3
ENSECAG00000012920	3.462	5.815	9.342	3.042	6.282	6.941	3.85	5.371	3.834	5.541	2.337	2.587	3.41	2.632	4.124	2.736	5.51312	3.40013	-0.697283	0.0248102255291186	TAPBPL
ENSECAG00000022222	4.224	0.455	0.877	2.232	0.585	2.585	2.245	1.914	2.73	2.412	5.109	4.457	2.888	2.456	5.104	2.995	1.88963	3.51887	0.897014309521643	0.0253157201939247	WASF1
ENSECAG00000020468	4.755	3.086	3.991	0.311	3.754	3.429	2.371	2.884	2.256	0.721	1.569	2.576	0.992	1.655	1.009	2.76	3.07262	1.69225	-0.860529	0.0254380586114102	RELN
ENSECAG00000006998	0.356	0.08	0.451	0.193	0.492	0.117	0.11	0.124	0.245	0.511	0.205	0.549	0.304	0.69	1.66	0.156	0.240375	0.54	1.16767254971093	0.0254426491657893	SNAP91
ENSECAG00000021578	0.66	0.336	1.799	0	0.567	0.089	1.664	0.177	0	0.085	0.171	0.176	0.081	0.078	0.678	0	0.6615	0.158625	-2.06012	0.0258726149072002	SLC39A2
ENSECAG00000017864	23.866	6.901	13.548	1.507	20.439	6.8	3.405	4.237	8.266	4.609	4.321	2.4	5.104	3.668	2.095	8.554	10.0879	4.87713	-1.04852	0.0261376947925303	FMOD
ENSECAG00000003755	0.972	1.052	1.072	0.771	0.894	2.239	0.718	2.015	3.015	1.443	3.092	1.038	2.214	1.444	1.348	1.741	1.21663	1.91688	0.655871706431246	0.0262278109051285	PIGW
MSTRG.9868	1.505	0.46	1.484	0.808	1.033	1.223	0.627	2.093	1.733	3.574	3.203	1.365	0.889	1.359	2.287	1.264	1.15413	1.95925	0.763502010370529	0.026322180635195	--
ENSECAG00000019138	4.565	1.506	0.4	2.574	1.198	0.418	0.894	1.032	0.684	1.328	3.272	4.737	2.723	5.195	5.018	3.431	1.57337	3.2985	1.06794753958786	0.0265655111097523	DMRTA1
ENSECAG00000020738	0.128	0.163	0.033	0.312	0.188	0.069	0.202	0.205	0.312	0.099	0.639	2.3	0.504	0	0.315	0.095	0.1625	0.533	1.71369581484336	0.0266635484580949	CDH26
ENSECAG00000020232	0.108	0.165	0.112	0.105	0.106	0.058	0.284	0.231	0.648	0.223	1.986	0.115	0.053	0.308	0.177	0.266	0.146125	0.472	1.69158383483018	0.0267286470969561	EDAR
ENSECAG00000019562	1.638	2.501	1.02	1.332	1.178	2.011	0.531	1.986	1.886	2.537	2.947	1.515	3.333	3.165	1.48	1.456	1.52462	2.28987	0.586814408468973	0.0268111861286995	RGN
ENSECAG00000015153	7.004	15.032	15.548	3.227	9.476	5.596	9.677	10.279	8.124	6.49	6.453	5.627	4.22	7.561	5.074	5.69	9.47987	6.15487	-0.623138	0.0271568326951472	PCDH1
MSTRG.4927	0.617	0.171	0.698	0.219	0.275	0.243	0.312	0.54	2.781	0.405	1.804	0.479	0.276	0.107	0.645	0.775	0.384375	0.909	1.24176578908014	0.0272477803835035	Pol
ENSECAG00000010475	1.293	0.592	1.831	0	0.272	0.882	0.566	1.452	6.974	1.261	2.254	1.159	1.796	2.246	0.111	1.341	0.861	2.14275	1.31537839426068	0.0273493971842411	IL33
ENSECAG00000037657	0.014	0.118	0	0	0	0.047	0	0	0.206	0.238	0.248	0	0	0.051	0.106	0.215	0.022375	0.133	2.57146665823693	0.027402573123018	-
MSTRG.6903	1.729	0.509	0.094	0.222	0.089	0.394	0.221	1.119	0.645	1.597	2.598	1.02	0.448	0.476	1.009	2.337	0.547125	1.26625	1.21061988504945	0.0274375963236678	--
ENSECAG00000021989	1.567	2.743	0.911	0.642	2.09	3.124	10.214	3.487	2.055	2.718	2.505	1.706	0.864	1.042	1.184	1.022	3.09725	1.637	-0.919934	0.0280720821692337	DDX58
MSTRG.6518	1.132	3.112	4.194	0.575	0.8	0.879	2.702	1.297	0.482	0.655	1.356	1.348	0.848	1.071	0.812	1.421	1.83638	0.999125	-0.878124	0.0282450914768286	--
ENSECAG00000039508	105.547	46.75	44.337	43.275	70.86	127.366	77.1	115.125	93.808	127.975	172.446	63.315	84.46	104.76	130.853	179.332	78.795	119.619	0.602266048901408	0.0282994665571919	PGRMC1
ENSECAG00000013096	0.329	0.167	0.128	0.527	0.564	0.876	0	0.738	0.411	1.584	1.863	0.483	0.445	0.865	0.925	0.556	0.416125	0.8915	1.09921783248473	0.028690526333823	TDRKH
ENSECAG00000004103	0	0	0.169	0.053	0	0	0.038	0.058	1.25	0	0.169	0.058	0	0.206	0.045	0.161	0.03975	0.236125	2.57052403110401	0.0287815707530433	-
ENSECAG00000024647	0.791	0.201	0.205	0.772	0.582	0.428	0.206	0.952	0.438	1.123	1.745	0.633	1.168	0.939	1.056	0.879	0.517125	0.997625	0.947984566400137	0.0290880492518871	MBLAC2
MSTRG.16177	0.694	0.236	0	2.486	1.362	0	0.483	0.495	0	0	0.24	0.494	0.228	0	0	0	0.7195	0.12025	-2.58096	0.0291191085629459	--
ENSECAG00000007010	1138.55	1065.41	1575.4	1103.29	1458.29	1177.08	982.033	1259.85	2964.46	1708.63	4563.15	1560.57	631.727	1238.6	1447.36	1203.83	1219.98	1914.79	0.650322914901796	0.029135683237121	CLU
MSTRG.11469	3.114	4.853	1.253	3.817	1.933	2.962	0.287	5.372	1.492	3.61	7.062	5.869	8.983	5.558	1.488	10.707	2.94888	5.59612	0.924263518947316	0.0291722913206912	--
ENSECAG00000031779	0.565	0.657	0.335	0.158	0.475	0.175	0.729	0.518	0.429	0.167	0.084	0.172	0.318	0.153	0	0	0.4515	0.165375	-1.44898	0.0292928434410762	S1PR5
ENSECAG00000010727	10.135	4.978	6.076	4.693	5.405	16.044	8.632	12.526	15.935	12.8	16.187	8.74	9.605	11.571	16.096	12.037	8.56113	12.8714	0.588293883597671	0.0295294463781056	KLHL2
MSTRG.14515	0.824	0.496	1.031	0.788	1.914	0.714	0.116	0.522	2.001	0.508	3.093	2.922	3.019	1.226	0.679	0.632	0.800625	1.76	1.13637685829565	0.0296153629251853	--
ENSECAG00000017305	0.328	0.447	0.657	0.462	0.448	0.257	0.302	0.425	0.276	0	0.123	0.38	0.179	0.301	0.26	0.216	0.41575	0.216875	-0.938853	0.0297472	SEZ6L2
ENSECAG00000039269	0.368	0.749	1.528	0.18	2.347	0.598	0.768	0.591	0	0.38	0.382	0.786	0.363	0.35	0.151	0	0.891125	0.3015	-1.56347	0.0298316923060728	TMEM240
ENSECAG00000006225	0	0.154	0.472	0.444	0.223	0.493	0.527	1.136	0.269	0	0	0.405	0.149	0	0.062	0.075	0.431125	0.12	-1.84507	0.030144604835005	EDN3
ENSECAG00000013738	11.407	11.25	4.114	14.965	6.161	14.632	8.021	10.25	5.646	13.666	13.881	10.37	20.187	29.091	11.494	24.65	10.1	16.1231	0.674776102567542	0.0302114704296831	SLC25A13
ENSECAG00000006795	0.186	0.088	0.077	0.03	0.036	0.241	0.03	0.159	0.049	0.083	0.045	0.066	0.073	0.024	0.005	0.037	0.105875	0.04775	-1.14879	0.0303912016170935	RYR2
ENSECAG00000039392	6.479	5.011	4.504	3.035	4.353	7.067	4.066	5.48	13.912	6.412	7.544	8.419	5.882	7.318	3.652	7.781	4.99937	7.615	0.607096289977311	0.0304941654097717	-
ENSECAG00000021220	8.199	17.938	5.623	2.427	8.734	12.549	29.966	14.175	13.442	9.261	7.838	6.08	3.202	4.094	4.714	7.125	12.4514	6.9695	-0.837178	0.0306241709844314	GBP5
ENSECAG00000032819	0.923	1.14	0.596	0.378	0.909	0.521	1.099	0.901	0.213	0.435	0.443	0.696	0.338	0.717	0.413	0.61	0.808375	0.483125	-0.742628	0.0306669913266601	UBASH3A
MSTRG.5339	0.842	1.34	1.366	0.822	0.929	1.084	1.098	2.478	2.006	2.446	3.006	1.068	1.763	1.551	2.162	1.248	1.24487	1.90625	0.614736451441236	0.0307896703962512	--
ENSECAG00000004442	2.4	1.285	0.859	0.566	2.714	1.345	1.579	1.505	1.246	0.513	0.344	0.972	1.222	0.882	0.833	0.736	1.53163	0.8435	-0.860603	0.0310976807318015	CX3CR1
ENSECAG00000008659	72.647	74.359	75.802	56.806	70.33	37.464	183.801	50.386	64.106	48.912	47.391	61.903	44.348	37.555	41.73	42.298	77.6994	48.5304	-0.679015	0.0311230214332562	SHISA5
ENSECAG00000027894	0.205	0.104	0.319	0.2	0	0.333	0.356	0.657	0.091	0.106	0	0.109	0	0	0.084	0.101	0.27175	0.061375	-2.14656	0.031794564178543	CCDC24
ENSECAG00000015444	6.722	4.134	12.867	3.288	5.625	5.528	8.232	2.278	5.433	3.938	3.281	5.745	1.561	2.4	4.17	2.006	6.08425	3.56675	-0.770469	0.0319406248535442	SLC37A1
ENSECAG00000030548	0	0	0.476	0	0.75	0.166	0	0.327	0.678	0.474	0.794	1.47	0.753	0.145	1.005	0.302	0.214875	0.702625	1.70925727009686	0.0320898666573066	-
MSTRG.13517	3.336	0.18	0.041	0.038	2.463	0.021	0.327	0.357	0.574	0.081	0.326	0.398	0.058	0.075	0.274	0.194	0.845375	0.2475	-1.77216	0.0323306124625702	--
ENSECAG00000022874	1.503	0	0	0	1.202	0.163	0.104	0.322	0	0.17	0	0	0	0.156	0	0	0.41175	0.04075	-3.3369	0.0324342347448423	SCG5
MSTRG.14932	0.466	0.474	0.544	0.284	0.4	1.136	0.324	1.059	2.683	1.022	0.544	0.808	1.204	1.107	0.909	0.288	0.585875	1.07062	0.869788451492337	0.0326386077920487	--
ENSECAG00000002401	0.018	0.052	0.053	0	0.116	0.14	0.077	0.091	0.391	0.193	0.176	0.199	0.073	0.193	0.061	0.036	0.068375	0.16525	1.27310943871514	0.0327802392199013	NUP210L
ENSECAG00000017794	51.61	125.103	43.924	30.092	68.195	53.535	69.899	56.168	76.305	37.992	45.629	41.402	30.135	32.795	28.831	32.562	62.3158	40.7064	-0.614342	0.0328442982338537	IRF1
ENSECAG00000017990	0.146	0.132	0.455	0.171	0.128	0.079	0.122	0	1.21	0.94	0	0.556	0.072	0.185	0.12	0.505	0.154125	0.4485	1.54100709051642	0.0329067891184474	CCDC113
ENSECAG00000004150	0	0.313	0.959	0	0	1.001	1.284	2.306	0	0	0.32	0	0	0	0.253	0	0.732875	0.071625	-3.35503	0.0331317389863692	-
ENSECAG00000011499	0.454	0.449	0.177	0.14	0.443	0.585	0.338	0.702	0.983	0.629	0.549	0.273	0.783	0.885	0.536	0.707	0.411	0.668125	0.70097964892617	0.0336826181646897	PRDM10
ENSECAG00000024305	19.966	13.273	13.186	12.469	20.723	24.264	18.428	39.412	29.993	32.427	35.422	21.688	25.598	38.638	41.175	19.128	20.2151	30.5086	0.593782035712461	0.0337662468067473	RTN1
ENSECAG00000028324	0	0	0	0	0	0.213	0.137	0.105	0.261	0.609	0.714	0.315	0	0.093	0.646	0	0.056875	0.32975	2.53550611416549	0.0340074753172651	PURG
ENSECAG00000030750	0.646	0.564	0.383	0	0.996	1.2	1.475	0.889	0.409	0.381	0	0.296	0.636	0.088	0.152	0.456	0.769125	0.30225	-1.34748	0.0340542794121036	-
ENSECAG00000024925	5.21	1.909	2.451	2.781	2.521	6.926	3.766	3.122	8.556	6.671	10.603	2.447	5.336	2.707	7.076	3.981	3.58575	5.92213	0.723840035810305	0.0341403267764195	KLF9
ENSECAG00000007242	0.815	5.508	0.495	0.524	2.619	1.293	1.566	1.532	0.687	0.301	0.248	2.916	0.823	0.284	0.576	0.59	1.794	0.803125	-1.15948	0.034157996805469	DUSP2
ENSECAG00000038957	1.666	1.454	2.086	0.981	3.086	1.748	4.632	2.009	1.218	1.884	1.922	1.016	1.146	1.407	1.629	1.045	2.20775	1.40837	-0.648545	0.0342951345397002	PPP1R26
ENSECAG00000007821	0.413	0.153	0.39	0.037	0	0.041	0	0	0.3	0.194	0.156	0.321	0.037	1.286	1.173	0.074	0.12925	0.442625	1.77592065807598	0.0344904322085164	GALNT13
ENSECAG00000013960	0.546	1.407	0.371	0.53	0.085	0.411	0.392	0.279	0.163	0.09	0.492	0.037	0.461	0.175	0.214	0.029	0.502625	0.207625	-1.2755	0.0347093316714263	FGFR2
ENSECAG00000001300	0.183	0.336	0.076	0.107	0.468	0.318	0.127	0.275	1.401	0.265	0.609	0.431	0.361	0.209	0.211	0.362	0.23625	0.481125	1.0260974367024	0.0353521010295829	-
ENSECAG00000043283	1.366	0.748	1.917	0.241	0.121	0.271	2.664	0.28	0.546	0.19	0	0.392	0.789	0	0.604	0.243	0.951	0.3455	-1.46076	0.0357409430704886	AGR2
ENSECAG00000011351	1.462	0.16	0	0	0.154	0.085	0.171	0.168	0	0.081	0	0.066	0	0.059	0.152	0	0.275	0.04475	-2.61947	0.0359285020419602	PDZK1
ENSECAG00000019585	73.063	98.798	108.848	139.873	77.262	212.059	281.691	102.241	66.248	74.738	80.743	171.8	62.093	96.187	90.672	75.3	136.729	89.7226	-0.607779	0.036235160354801	-
ENSECAG00000013380	3.551	2.199	1.639	2.283	1.085	8.404	2.146	3.917	2.948	6.544	6.569	2.606	4.201	7.507	5.401	5.011	3.153	5.09837	0.693312321570214	0.0363467668964631	-
ENSECAG00000022182	0.581	1.089	0.078	0.503	0.386	0.26	0.43	0.568	0.085	0.695	0.078	0.175	0.161	0.652	0	0.074	0.486875	0.24	-1.02052	0.0365831413623655	RDM1
ENSECAG00000006391	3.695	1.005	0.721	0.591	0.781	1.001	1.335	0.511	0.31	0.296	0.103	2.278	0.596	0.424	0.136	0.392	1.205	0.566875	-1.08793	0.036705538347105	ST14
MSTRG.140	0.779	0.132	0	0	1.783	0.281	0.09	0	0	0.134	0	0.139	0	0.123	0	0	0.383125	0.0495	-2.95231	0.0370091111380138	--
MSTRG.1653	1.432	2.637	1.55	0.982	1.584	0.363	0.678	1.467	1.161	0.881	1.013	0.521	0.84	0.174	0.576	0.903	1.33662	0.758625	-0.817136	0.0372345071981004	--
ENSECAG00000020109	0.244	0.994	1.266	0.893	0.658	0.529	0.848	0.392	0.162	0.189	0.19	0.13	0.961	0.232	0.451	0.482	0.728	0.349625	-1.05813	0.0375144679763861	SOAT2
ENSECAG00000021812	14.885	15.246	30.073	29.09	13.673	13.468	23.199	11.506	8.258	10.447	17.371	16.158	9.493	8.101	19.763	10.31	18.8925	12.4876	-0.597315	0.0377187127108216	STARD5
ENSECAG00000039946	0.133	0	0.046	0.432	0.043	0.048	0.123	0.095	0.118	0.777	0.919	0.189	0.044	0.379	0.073	0.394	0.115	0.361625	1.65286055698522	0.0379862278305932	-
ENSECAG00000018278	2.417	1.23	2.195	1.475	1.185	1.31	0.84	0.646	0.803	0.312	0.314	0.968	0.298	0.574	0.496	0.895	1.41225	0.5825	-1.27767	0.038017597949503	TMEM138
ENSECAG00000006031	1.513	0.257	2.355	0.5	1.496	1.64	4.448	2.428	0.447	1.562	0.524	0.272	1.497	1.205	0.207	0.501	1.82963	0.776875	-1.23579	0.0381737891483536	H2BU1
MSTRG.67	2.427	1.199	3.296	5.471	2.94	2.127	13.642	11.264	4.016	1.29	6.114	0.762	2.566	2.985	0.264	0.035	5.29575	2.254	-1.23235	0.0381972476874958	--
ENSECAG00000011498	71.31	33.842	122.973	73.736	49.11	82.439	68.93	42.503	174.344	131.61	68.175	241.127	78.178	90.783	59.206	46.335	68.1054	111.22	0.707572431407323	0.0383437257048766	SFRP4
ENSECAG00000019376	5.93	3.864	9.602	3.011	6.515	12.854	8.408	7.868	28.585	10.533	19.705	4.558	7.476	9.92	7.405	12.187	7.2565	12.5461	0.789896070253458	0.0384263954756173	TMEM100
ENSECAG00000010274	0.09	0.784	0.28	0.351	0.44	0.195	0.321	0.48	0.08	0.093	0	0.288	0.076	0.085	0.253	0.177	0.367625	0.1315	-1.48317	0.038968310745019	COLCA2
ENSECAG00000003025	7.162	10.885	15.568	1.976	9.265	4.275	8.405	5.942	7.496	3.484	2.856	6.871	3.374	6.906	3.752	3.128	7.93475	4.73337	-0.745316	0.0392853401140094	HLX
ENSECAG00000020386	2.15	2.941	2.231	0.918	1.252	1.165	4.296	1.581	8.334	7.701	3.907	4.232	0.728	2.554	2.042	4.182	2.06675	4.21	1.02646	0.039337791979726	PRSS54
ENSECAG00000015604	2.113	1.163	0.534	0.558	1.513	1.733	2.422	1.161	0.759	0.767	0.83	1.463	0.506	0.651	1.079	0.508	1.39962	0.820375	-0.770685	0.0393520334188334	A1BG
ENSECAG00000008615	58.265	82.073	41.998	10.912	63.251	11.078	96.084	17.848	10.342	39.36	11.414	41.142	25.159	22.604	28.629	35.61	47.6886	26.7825	-0.832355	0.0394082278498933	-
ENSECAG00000012115	0.122	0.031	0.2	0.03	0.09	0.199	0.149	0.229	0.054	0	0	0.057	0.06	0.029	0.085	0.121	0.13125	0.05075	-1.37084	0.0395292448158306	SEMA3D
MSTRG.18723	0.781	0.636	2.108	0	0.46	1.524	1.737	2.006	0.692	0	0.324	0.334	0.462	1.039	0.385	0.154	1.1565	0.42375	-1.44848	0.0398467426694074	--
ENSECAG00000021775	59.666	11.208	16.306	20.065	27.722	7.629	2.863	3.063	12.758	9.712	10.759	9.45	9.841	8.214	4.062	11.069	18.5652	9.48312	-0.96917	0.0401124108541918	KRT4
ENSECAG00000025031	1.113	0.881	0.77	0.618	0.364	1.34	2.386	1.984	2.24	3.192	1.797	1.248	2.192	1.998	2.235	2.077	1.182	2.12237	0.84444955138862	0.0402133299177809	PIGX
ENSECAG00000000751	1.016	0.246	0.701	0.276	0.556	0.806	0.29	0.684	0.432	0.306	0.411	0.327	0.302	0.319	0.305	0.364	0.571875	0.34575	-0.725971	0.0405314785550201	NEDD4L
MSTRG.2624	0.322	0.873	1.335	3.978	1.893	0.813	1.789	1.721	0.285	0.775	0.891	0.458	0.422	0.51	1.585	1.165	1.5905	0.761375	-1.0628	0.0405392848756531	--
ENSECAG00000019412	0.282	0.23	0.645	0	0.997	1.041	3.808	1.934	0.651	0.233	0.938	0.06	0	0.268	0.65	0.335	1.11712	0.391875	-1.51133	0.0406304038548947	HTR2B
ENSECAG00000023911	5.97	8.288	8.45	10.599	3.727	3.529	0.754	9.292	6.733	8.968	14.653	12.748	14.967	9.285	6.242	9.653	6.32613	10.4061	0.71803897447073	0.0406510348356142	NDUFB1
MSTRG.2850	0.133	0.135	0.413	0.129	0.39	0.144	0.092	0.709	2.113	0.821	0.688	0	0.261	0.378	0.435	1.047	0.268125	0.717875	1.42082691399912	0.0409316964972403	--
ENSECAG00000000063	0.223	0.39	0.166	0.062	0.125	0.726	0.244	0.341	2.093	0.264	0.663	0.443	0.283	0.485	0.524	0.095	0.284625	0.60625	1.09085045582523	0.0409921066776473	PTCHD3
ENSECAG00000014647	1.628	2.083	1.433	0.143	1.651	0.718	1.489	1.465	0.08	0.163	0.35	1.297	0.704	0.781	0.245	1.66	1.32625	0.66	-1.00681	0.0418966727291842	STAB2
ENSECAG00000029347	0	0	0.027	0	0	0	0.038	0.085	0.238	0.161	0.268	0.056	0.052	0.025	0.022	0.048	0.01875	0.10875	2.53605290024021	0.0419351759809218	ADAMTS6
ENSECAG00000023864	0.309	0	0.128	0.07	0.14	0.072	0	0	0.472	0.511	0.37	0.198	0.262	0.068	0.493	0	0.089875	0.29675	1.72325625920261	0.0419442280951949	ST8SIA5
ENSECAG00000010675	1.874	1.739	2.631	1.884	2.325	4.958	3.141	3.42	7.472	5.236	5.437	3.06	2.443	2.305	3.985	3.649	2.7465	4.19838	0.612236742443505	0.0421979053123241	SPATA7
ENSECAG00000020763	70.277	78.067	80.486	92.62	81.665	55.528	13.836	53.895	42.946	99.027	66.145	54.884	186.674	141.978	140.923	70.12	65.7968	100.337	0.608767276106261	0.0425095346784121	MGST1
MSTRG.5785	2.045	5.68	5.897	5.493	3.87	3.039	4.526	8.379	3.263	2.683	2.044	4.14	2.082	2.371	4.014	3.163	4.86613	2.97	-0.71231	0.0425136221175836	--
ENSECAG00000002143	0.092	0.559	0	0.047	0.135	0	0	0.154	1.096	0.189	0.05	0.358	0.271	0.392	0.157	0.407	0.123375	0.365	1.56484637931098	0.0427539296496025	C1H10orf120
ENSECAG00000012371	4.866	3.298	14.296	10.269	4.752	6.805	5.837	5.619	22.618	12.121	14.021	15.878	10.189	8.017	5.725	3.725	6.96775	11.5367	0.727472095155617	0.0432684633844535	ALOX5AP
ENSECAG00000008024	0.516	1.315	0.67	0	0.507	0.7	1.256	1.382	2.517	1.067	1.207	2.206	1.399	1.227	0.955	2.041	0.79325	1.57737	0.991678161273749	0.0433640938632517	CLIC2
ENSECAG00000010746	1.939	0.445	1.796	0.351	2.439	10.85	7.888	3.027	1.77	1.354	4.599	1.583	0.307	0.178	1.927	0.889	3.59187	1.57587	-1.18858	0.0434110483530854	RAD18
ENSECAG00000010097	17.56	4.419	6.291	5.027	11.765	5.734	6.562	8.673	12.411	12.875	13.186	18.25	5.509	10.908	24.194	6.506	8.25388	12.9799	0.653132994958376	0.0436477793076139	-
ENSECAG00000013187	7.22	3.941	5.135	2.709	6.076	31.308	38.557	12.828	7.418	7.414	10.619	4.332	4.896	6.969	6.639	5.453	13.4718	6.7175	-1.00394	0.0437382872501773	LPGAT1
ENSECAG00000029928	36.31	35.757	19.613	11.786	19.506	28.843	67.873	7.622	19.024	16.858	5.753	32.532	24.555	10.344	7.315	18.867	28.4138	16.906	-0.749054	0.0444865606137275	-
ENSECAG00000041010	0.99	0.672	1.371	0	0.648	0.358	0.918	0.706	7.313	1.364	3.085	0.352	0.65	0.628	2.441	0.326	0.707875	2.01987	1.5127	0.0445092800819984	SPINK8
ENSECAG00000041546	0.281	0.3	0.244	1.058	0.418	0.159	0.483	0.398	1.231	0.395	0.972	0.525	0.198	0.621	1.744	0.834	0.417625	0.815	0.964591981783469	0.0445186421049825	-
ENSECAG00000010894	0.263	0.375	0.492	0.226	0.826	0.764	0.585	1.239	1.259	1.067	1.203	1.317	1.037	0.6	0.618	0.884	0.59625	0.998125	0.743303141405721	0.045109426571804	METTL25
ENSECAG00000021836	29.41	37.461	36.921	15.088	35.869	20.086	113.356	21.625	40.997	21.339	23.386	33.72	14.282	13.653	24.235	18.581	38.727	23.7741	-0.703948	0.0452361194285319	OGFR
ENSECAG00000021998	8.028	10.418	15.932	25.583	15.099	7.457	8.983	10.902	3.791	6.514	5.405	9.465	11.338	11.277	10.98	8.367	12.8003	8.39213	-0.609064	0.0452936748663826	MST1
ENSECAG00000006115	0.392	0.532	0.203	0.51	0.897	0.212	0.136	0.21	0.29	0.202	0.136	0	0.129	0.311	0.054	0.129	0.3865	0.156375	-1.30546	0.045375437071981	PNMA8A
ENSECAG00000023134	4.395	0.671	1.271	0.184	3.449	0.51	0.916	0.168	1.725	0.324	0.424	0.972	0.247	0.388	0.258	0.527	1.4455	0.608125	-1.24913	0.0454614144868433	KCNK5
ENSECAG00000024274	0	0	0	0	0	0	0	0	0.747	0.145	0.146	0	0.138	0.534	0.115	0	0.001	0.228125	7.83368074865474	0.0454784796331933	-
ENSECAG00000009655	1.583	1.103	1.816	1.139	1.226	2.348	1.274	1.694	5.168	1.721	2.509	1.156	2.216	2.851	1.848	1.399	1.52287	2.3585	0.631072072884115	0.0456386165848249	SINHCAF
ENSECAG00000012326	0.148	0.712	0.235	0.22	0.287	0.274	1.107	0.417	0.414	0.187	0.449	0.177	0.344	0.092	0.17	0	0.425	0.229125	-0.891328	0.0458137353117037	CD1D
ENSECAG00000021938	9.305	13.277	1.712	8.475	8.838	6.39	2.993	14.044	6.215	9.305	8.52	11.203	22.737	23.929	8.437	14.598	8.12925	13.118	0.690353618842035	0.0458639380389653	SYNC
MSTRG.18167	25.652	40.453	37.587	27.503	22.2	16.898	124.98	14.261	20.947	24.412	9.923	34.366	24.025	36.093	12.19	24.848	38.6917	23.3505	-0.728573	0.0462940773499267	--
ENSECAG00000016942	4.027	4.3	7.85	2.494	4.914	3.832	9.354	2.628	2.437	3.855	3.978	2.936	2.902	2.894	3.551	3.591	4.92488	3.268	-0.591679	0.0466984679031787	NUDT14
ENSECAG00000029829	0.309	0.048	0.049	0.046	0.149	0.103	0	0.404	0.701	0.209	0.317	0.229	0.187	0.303	0.205	0.289	0.1385	0.305	1.13892326640106	0.0467202732166108	RGS9
ENSECAG00000003735	0	0.261	0.399	0.125	0.377	0	0.267	0.822	1.135	0.132	1.463	0.41	0.378	0.487	0.842	0.886	0.281375	0.716625	1.34872422224446	0.046921019056777	SPIN4
ENSECAG00000016348	0.676	0.306	0.702	0.733	0.884	0.977	0.47	0.723	0.932	1.784	0.936	1.042	0.518	1.142	1.296	0.965	0.683875	1.07688	0.655046240729731	0.0469402460717602	DTD2
ENSECAG00000010833	0.548	0.597	0.731	0.267	0.767	0.339	0.245	0.377	0.416	0.162	0.041	0.084	0.231	0.037	0.546	0.193	0.483875	0.21375	-1.17871	0.0474464423393627	MELTF
ENSECAG00000022838	1.443	0.367	1.03	0.44	0.354	1.466	0.815	1.544	0.879	1.863	2.623	1.059	1.066	1.457	1.26	2.496	0.932375	1.58787	0.76811511898266	0.0477331833967762	OTC
ENSECAG00000000357	0.721	0.674	0.443	0.101	0.476	1.292	0.696	1.149	0.678	0.274	0.55	0.393	0.435	0.28	0.23	0.407	0.694	0.405875	-0.7739	0.0477498459561442	DOCK10
ENSECAG00000015904	2.741	0.34	0.624	0.131	0.393	0.145	0.418	0.501	0.059	0.138	0.278	0.285	0.395	0.381	0.11	0.528	0.661625	0.27175	-1.28373	0.0477599261982213	VTN
ENSECAG00000023936	0.478	0.434	0.19	0.178	0.179	0.086	0.085	0.17	1.672	0.063	0.126	0.765	0.12	0.058	0.749	0.842	0.225	0.549375	1.28786625881373	0.0478466244664018	RNF32
ENSECAG00000004455	0	0	0	0.117	0	0	0	0	0.329	0	0	0	0.836	0	0.106	0.086	0.014625	0.169625	3.53584028583545	0.0481213839226924	-
ENSECAG00000040546	17.613	24.451	25.26	8.599	18.689	8.329	22.035	11.136	8.513	8.102	3.99	15.042	17.662	14.153	9.076	11.548	17.014	11.0107	-0.62781	0.0481331474551489	MARCKSL1
ENSECAG00000032355	0.066	0.067	0	0	0.45	0.071	0.547	0.281	0.058	0	0.068	0.14	0	0	0	0.065	0.18525	0.041375	-2.16264	0.0484955779313141	-
ENSECAG00000030641	0.182	0.38	0.126	0.178	0.297	0.131	0.126	0.13	0	0.125	0.189	0.129	0	0	0.05	0.06	0.19375	0.069125	-1.48692	0.0485130141644877	-
ENSECAG00000023084	0.312	0.206	0.283	0.23	0.331	0.438	0.36	0.366	1.493	0.905	0.595	0.406	0.655	0.391	0.085	0.322	0.31575	0.6065	0.941724911332958	0.0487680934434744	PRKCQ
ENSECAG00000014137	0.827	0.348	0.577	0.097	0.895	0.448	0.941	0.762	0.139	0.471	0.311	0.396	0.491	0.488	0.351	0.324	0.611875	0.371375	-0.72036	0.0490963624300409	DOCK3
MSTRG.6553	1.087	1.691	3.504	2.662	1.286	4.248	5.394	1.404	0.369	1.442	1.467	1.752	1.177	0.788	2.704	2.007	2.6595	1.46325	-0.861979	0.0496600960918502	--
MSTRG.1702	0.989	2.776	3.09	1.894	3.288	3.422	5.72	2.752	1.424	1.639	2.845	1.398	1.166	1.105	3.537	1.728	2.99138	1.85525	-0.689195	0.0496748173744057	--
MSTRG.6091	0.373	1.177	0.194	0.546	0.183	0.243	0.052	0.718	0.066	1.155	0.658	0.557	1.249	0.886	0.46	2.211	0.43575	0.90525	1.05481560735049	0.0497334003664129	--
ENSECAG00000013731	2.313	1.453	1.455	1.657	2.027	1.866	3.967	3.79	6.867	2.236	4.445	1.733	3.804	3.32	4.891	2.868	2.316	3.7705	0.703120596344498	0.0499747518018754	STC1
