# Supplementary material for: Biomarkers of Adipose Color: A Multi-Omics Analysis Unravels the Molecular Landscape of White and Yellow Fat in Kazakh Horse
Source: Biology (Basel). 2026 Apr 1;15(7):563. doi: 10.3390/biology15070563 (PMC13072367; doi:10.3390/biology15070563)
Supplement: Supplementary file 1 [file biology-15-00563-s001.zip › Table S4.xlsx]

## Sheet: Group-W-vs-Group-Y.GO.BP
GO ID	Description	Group-W-vs-Group-Y (276)	All (15771)	Genes	PValue
GO:0051707	response to other organism	25	620	ENSECAG00000000197(TLR3);ENSECAG00000000548(-);ENSECAG00000000968(-);ENSECAG00000003563(-);ENSECAG00000005400(-);ENSECAG00000007010(CLU);ENSECAG00000010153(IFIT3);ENSECAG00000011304(FKBP5);ENSECAG00000012441(PRF1);ENSECAG00000012773(CMPK2);ENSECAG00000013300(CXCL10);ENSECAG00000014647(STAB2);ENSECAG00000014672(TNFRSF11A);ENSECAG00000016232(IL22RA1);ENSECAG00000017794(IRF1);ENSECAG00000018160(TBX2…	9.45576025908289e-05
GO:0043207	response to external biotic stimulus	25	621	ENSECAG00000000197(TLR3);ENSECAG00000000548(-);ENSECAG00000000968(-);ENSECAG00000003563(-);ENSECAG00000005400(-);ENSECAG00000007010(CLU);ENSECAG00000010153(IFIT3);ENSECAG00000011304(FKBP5);ENSECAG00000012441(PRF1);ENSECAG00000012773(CMPK2);ENSECAG00000013300(CXCL10);ENSECAG00000014647(STAB2);ENSECAG00000014672(TNFRSF11A);ENSECAG00000016232(IL22RA1);ENSECAG00000017794(IRF1);ENSECAG00000018160(TBX2…	9.69905153085924e-05
GO:0006955	immune response	34	1005	ENSECAG00000000197(TLR3);ENSECAG00000000548(-);ENSECAG00000000968(-);ENSECAG00000003025(HLX);ENSECAG00000003563(-);ENSECAG00000003837(CXCR4);ENSECAG00000004442(CX3CR1);ENSECAG00000004903(APOA4);ENSECAG00000005400(-);ENSECAG00000007610(TMEM98);ENSECAG00000008485(ITGAL);ENSECAG00000008523(NLRP1);ENSECAG00000008615(-);ENSECAG00000012326(CD1D);ENSECAG00000012441(PRF1);ENSECAG00000012933(DRB);ENSECAG0…	0.00016977798204549
GO:0009607	response to biotic stimulus	25	644	ENSECAG00000000197(TLR3);ENSECAG00000000548(-);ENSECAG00000000968(-);ENSECAG00000003563(-);ENSECAG00000005400(-);ENSECAG00000007010(CLU);ENSECAG00000010153(IFIT3);ENSECAG00000011304(FKBP5);ENSECAG00000012441(PRF1);ENSECAG00000012773(CMPK2);ENSECAG00000013300(CXCL10);ENSECAG00000014647(STAB2);ENSECAG00000014672(TNFRSF11A);ENSECAG00000016232(IL22RA1);ENSECAG00000017794(IRF1);ENSECAG00000018160(TBX2…	0.000170835395501538
GO:0019722	calcium-mediated signaling	10	143	ENSECAG00000003837(CXCR4);ENSECAG00000004442(CX3CR1);ENSECAG00000006181(MCU);ENSECAG00000006795(RYR2);ENSECAG00000008024(CLIC2);ENSECAG00000009739(ADGRB2);ENSECAG00000018596(-);ENSECAG00000019376(TMEM100);ENSECAG00000019412(HTR2B);ENSECAG00000034702(DEFB1)	0.000211824983152538
GO:0006952	defense response	33	980	ENSECAG00000000197(TLR3);ENSECAG00000000548(-);ENSECAG00000000968(-);ENSECAG00000003563(-);ENSECAG00000004903(APOA4);ENSECAG00000005400(-);ENSECAG00000008523(NLRP1);ENSECAG00000008615(-);ENSECAG00000008723(-);ENSECAG00000010054(NOX4);ENSECAG00000010153(IFIT3);ENSECAG00000010475(IL33);ENSECAG00000012371(ALOX5AP);ENSECAG00000012441(PRF1);ENSECAG00000013300(CXCL10);ENSECAG00000013872(-);ENSECAG00000…	0.000231855687781882
GO:0006982	response to lipid hydroperoxide	2	2	ENSECAG00000004903(APOA4);ENSECAG00000020763(MGST1)	0.000305176333418534
GO:1903896	positive regulation of IRE1-mediated unfolded protein response	2	2	ENSECAG00000011773(TMEM33);ENSECAG00000043283(AGR2)	0.000305176333418534
GO:0048546	digestive tract morphogenesis	5	37	ENSECAG00000003025(HLX);ENSECAG00000021358(SFRP1);ENSECAG00000024147(SOX10);ENSECAG00000026876(SFRP5);ENSECAG00000043283(AGR2)	0.00043626641230029
GO:0098542	defense response to other organism	16	349	ENSECAG00000000197(TLR3);ENSECAG00000000548(-);ENSECAG00000000968(-);ENSECAG00000003563(-);ENSECAG00000005400(-);ENSECAG00000010153(IFIT3);ENSECAG00000012441(PRF1);ENSECAG00000013300(CXCL10);ENSECAG00000014647(STAB2);ENSECAG00000016232(IL22RA1);ENSECAG00000017794(IRF1);ENSECAG00000021220(GBP5);ENSECAG00000021989(DDX58);ENSECAG00000027770(CEBPB);ENSECAG00000034702(DEFB1);ENSECAG00000035459(BATF2)	0.000448608447944243
GO:0045087	innate immune response	18	420	ENSECAG00000000197(TLR3);ENSECAG00000000548(-);ENSECAG00000000968(-);ENSECAG00000003563(-);ENSECAG00000004903(APOA4);ENSECAG00000005400(-);ENSECAG00000008523(NLRP1);ENSECAG00000013872(-);ENSECAG00000017794(IRF1);ENSECAG00000021220(GBP5);ENSECAG00000021989(DDX58);ENSECAG00000022326(STAT2);ENSECAG00000022618(INAVA);ENSECAG00000024988(PARP14);ENSECAG00000034702(DEFB1);MSTRG.1382(GZMB);MSTRG.6409(MST…	0.000448996618591523
GO:0006629	lipid metabolic process	32	981	ENSECAG00000001013(PIGB);ENSECAG00000001989(SESN2);ENSECAG00000002611(ETFA);ENSECAG00000003755(PIGW);ENSECAG00000004103(-);ENSECAG00000004903(APOA4);ENSECAG00000006669(ACSM3);ENSECAG00000008005(AKT2);ENSECAG00000010188(ABHD3);ENSECAG00000011349(SDR42E1);ENSECAG00000011822(SPTLC3);ENSECAG00000012371(ALOX5AP);ENSECAG00000013131(PECR);ENSECAG00000013187(LPGAT1);ENSECAG00000013863(LEPR);ENSECAG000000…	0.000503684092316175
GO:0002376	immune system process	49	1753	ENSECAG00000000197(TLR3);ENSECAG00000000548(-);ENSECAG00000000968(-);ENSECAG00000003025(HLX);ENSECAG00000003563(-);ENSECAG00000003837(CXCR4);ENSECAG00000004442(CX3CR1);ENSECAG00000004903(APOA4);ENSECAG00000005400(-);ENSECAG00000006181(MCU);ENSECAG00000007010(CLU);ENSECAG00000007610(TMEM98);ENSECAG00000008485(ITGAL);ENSECAG00000008523(NLRP1);ENSECAG00000008615(-);ENSECAG00000010153(IFIT3);ENSECAG0…	0.000610499520279444
GO:0019221	cytokine-mediated signaling pathway	15	325	ENSECAG00000000968(-);ENSECAG00000003837(CXCR4);ENSECAG00000004442(CX3CR1);ENSECAG00000013300(CXCL10);ENSECAG00000013457(CSF3R);ENSECAG00000013863(LEPR);ENSECAG00000013872(-);ENSECAG00000014672(TNFRSF11A);ENSECAG00000016232(IL22RA1);ENSECAG00000017794(IRF1);ENSECAG00000022326(STAT2);ENSECAG00000024988(PARP14);ENSECAG00000036634(CCDC3);MSTRG.6409(MST1R);MSTRG.9131(HLA-A)	0.000628095962710876
GO:0050795	regulation of behavior	11	195	ENSECAG00000003837(CXCR4);ENSECAG00000006181(MCU);ENSECAG00000010762(ROBO2);ENSECAG00000012115(SEMA3D);ENSECAG00000013300(CXCL10);ENSECAG00000013863(LEPR);ENSECAG00000013872(-);ENSECAG00000019412(HTR2B);ENSECAG00000019665(THBS4);ENSECAG00000020468(RELN);ENSECAG00000021998(MST1)	0.000658280668478555
GO:0019835	cytolysis	3	11	ENSECAG00000012441(PRF1);MSTRG.1382(GZMB);MSTRG.1412(--)	0.000788322236878117
GO:0034433	steroid esterification	3	11	ENSECAG00000004903(APOA4);ENSECAG00000016183(STARD4);ENSECAG00000020109(SOAT2)	0.000788322236878117
GO:0034434	sterol esterification	3	11	ENSECAG00000004903(APOA4);ENSECAG00000016183(STARD4);ENSECAG00000020109(SOAT2)	0.000788322236878117
GO:0034435	cholesterol esterification	3	11	ENSECAG00000004903(APOA4);ENSECAG00000016183(STARD4);ENSECAG00000020109(SOAT2)	0.000788322236878117
GO:2000118	regulation of sodium-dependent phosphate transport	2	3	ENSECAG00000011498(SFRP4);ENSECAG00000027770(CEBPB)	0.000904923595301999
GO:0009615	response to virus	11	210	ENSECAG00000000197(TLR3);ENSECAG00000000968(-);ENSECAG00000003563(-);ENSECAG00000007010(CLU);ENSECAG00000010153(IFIT3);ENSECAG00000012441(PRF1);ENSECAG00000013300(CXCL10);ENSECAG00000017794(IRF1);ENSECAG00000018160(TBX21);ENSECAG00000021989(DDX58);MSTRG.6409(MST1R)	0.00120744492954483
GO:0009605	response to external stimulus	45	1622	ENSECAG00000000197(TLR3);ENSECAG00000000548(-);ENSECAG00000000968(-);ENSECAG00000001989(SESN2);ENSECAG00000003563(-);ENSECAG00000003837(CXCR4);ENSECAG00000004442(CX3CR1);ENSECAG00000005400(-);ENSECAG00000006181(MCU);ENSECAG00000006795(RYR2);ENSECAG00000007010(CLU);ENSECAG00000008723(-);ENSECAG00000010153(IFIT3);ENSECAG00000010475(IL33);ENSECAG00000010762(ROBO2);ENSECAG00000010900(SLC38A3);ENSECAG…	0.00122382769884246
GO:0045834	positive regulation of lipid metabolic process	7	94	ENSECAG00000001989(SESN2);ENSECAG00000004903(APOA4);ENSECAG00000008005(AKT2);ENSECAG00000013187(LPGAT1);ENSECAG00000016183(STARD4);ENSECAG00000019412(HTR2B);ENSECAG00000036634(CCDC3)	0.00130433705609352
GO:0046889	positive regulation of lipid biosynthetic process	5	47	ENSECAG00000004903(APOA4);ENSECAG00000013187(LPGAT1);ENSECAG00000016183(STARD4);ENSECAG00000019412(HTR2B);ENSECAG00000036634(CCDC3)	0.00133169511812435
GO:0044255	cellular lipid metabolic process	25	748	ENSECAG00000001013(PIGB);ENSECAG00000001989(SESN2);ENSECAG00000002611(ETFA);ENSECAG00000003755(PIGW);ENSECAG00000004903(APOA4);ENSECAG00000006669(ACSM3);ENSECAG00000008005(AKT2);ENSECAG00000010188(ABHD3);ENSECAG00000011822(SPTLC3);ENSECAG00000012371(ALOX5AP);ENSECAG00000013131(PECR);ENSECAG00000013187(LPGAT1);ENSECAG00000016183(STARD4);ENSECAG00000016734(INPP5K);ENSECAG00000019412(HTR2B);ENSECAG0…	0.00150702157773942
GO:0060763	mammary duct terminal end bud growth	2	4	ENSECAG00000021998(MST1);MSTRG.5252(--)	0.00178891180645329
GO:1903899	positive regulation of PERK-mediated unfolded protein response	2	4	ENSECAG00000011773(TMEM33);ENSECAG00000043283(AGR2)	0.00178891180645329
GO:0006631	fatty acid metabolic process	12	256	ENSECAG00000001989(SESN2);ENSECAG00000002611(ETFA);ENSECAG00000004903(APOA4);ENSECAG00000006669(ACSM3);ENSECAG00000008005(AKT2);ENSECAG00000012371(ALOX5AP);ENSECAG00000013187(LPGAT1);ENSECAG00000020795(DAGLA);ENSECAG00000021788(-);ENSECAG00000023711(FAAH);ENSECAG00000038523(ADH5);MSTRG.12573(CES1)	0.00189425587223214
GO:0006471	protein ADP-ribosylation	4	31	ENSECAG00000008906(PARP15);ENSECAG00000011037(WARS1);ENSECAG00000022601(PARP12);ENSECAG00000024988(PARP14)	0.00199030601829274
GO:0043271	negative regulation of ion transport	6	75	ENSECAG00000000751(NEDD4L);ENSECAG00000006674(RRAD);ENSECAG00000008005(AKT2);ENSECAG00000008024(CLIC2);ENSECAG00000011498(SFRP4);ENSECAG00000016734(INPP5K)	0.00199510075997955
GO:0008219	cell death	37	1292	ENSECAG00000000197(TLR3);ENSECAG00000006290(TGM2);ENSECAG00000006795(RYR2);ENSECAG00000007010(CLU);ENSECAG00000008005(AKT2);ENSECAG00000008523(NLRP1);ENSECAG00000008659(SHISA5);ENSECAG00000008723(-);ENSECAG00000008844(SLC25A24);ENSECAG00000009989(CHAC1);ENSECAG00000010153(IFIT3);ENSECAG00000010495(CIDEB);ENSECAG00000010746(RAD18);ENSECAG00000010762(ROBO2);ENSECAG00000011095(-);ENSECAG00000011126(…	0.00200894070026096
GO:0016265	death	37	1292	ENSECAG00000000197(TLR3);ENSECAG00000006290(TGM2);ENSECAG00000006795(RYR2);ENSECAG00000007010(CLU);ENSECAG00000008005(AKT2);ENSECAG00000008523(NLRP1);ENSECAG00000008659(SHISA5);ENSECAG00000008723(-);ENSECAG00000008844(SLC25A24);ENSECAG00000009989(CHAC1);ENSECAG00000010153(IFIT3);ENSECAG00000010495(CIDEB);ENSECAG00000010746(RAD18);ENSECAG00000010762(ROBO2);ENSECAG00000011095(-);ENSECAG00000011126(…	0.00200894070026096
GO:0071345	cellular response to cytokine stimulus	20	565	ENSECAG00000000968(-);ENSECAG00000003837(CXCR4);ENSECAG00000004442(CX3CR1);ENSECAG00000010153(IFIT3);ENSECAG00000011095(-);ENSECAG00000013300(CXCL10);ENSECAG00000013457(CSF3R);ENSECAG00000013863(LEPR);ENSECAG00000013872(-);ENSECAG00000014672(TNFRSF11A);ENSECAG00000016232(IL22RA1);ENSECAG00000016734(INPP5K);ENSECAG00000017794(IRF1);ENSECAG00000021220(GBP5);ENSECAG00000021358(SFRP1);ENSECAG00000022…	0.00230571690268866
GO:0042832	defense response to protozoan	3	16	ENSECAG00000005400(-);ENSECAG00000021220(GBP5);ENSECAG00000035459(BATF2)	0.00250764481608596
GO:0019752	carboxylic acid metabolic process	23	693	ENSECAG00000001989(SESN2);ENSECAG00000002611(ETFA);ENSECAG00000002917(OGDHL);ENSECAG00000004903(APOA4);ENSECAG00000006669(ACSM3);ENSECAG00000008005(AKT2);ENSECAG00000008836(PYCR1);ENSECAG00000010054(NOX4);ENSECAG00000011037(WARS1);ENSECAG00000012371(ALOX5AP);ENSECAG00000013187(LPGAT1);ENSECAG00000016183(STARD4);ENSECAG00000019562(RGN);ENSECAG00000020795(DAGLA);ENSECAG00000020880(PSPH);ENSECAG0000…	0.00252811484152981
GO:0048878	chemical homeostasis	26	821	ENSECAG00000000751(NEDD4L);ENSECAG00000001989(SESN2);ENSECAG00000003837(CXCR4);ENSECAG00000004103(-);ENSECAG00000004442(CX3CR1);ENSECAG00000004903(APOA4);ENSECAG00000006181(MCU);ENSECAG00000006290(TGM2);ENSECAG00000006466(CLDN4);ENSECAG00000006795(RYR2);ENSECAG00000008024(CLIC2);ENSECAG00000010054(NOX4);ENSECAG00000010531(F2RL2);ENSECAG00000011498(SFRP4);ENSECAG00000013300(CXCL10);ENSECAG00000013…	0.00256677345856271
GO:0048584	positive regulation of response to stimulus	44	1643	ENSECAG00000000099(NDRG4);ENSECAG00000000197(TLR3);ENSECAG00000000548(-);ENSECAG00000000951(SCUBE1);ENSECAG00000001989(SESN2);ENSECAG00000003025(HLX);ENSECAG00000003837(CXCR4);ENSECAG00000005400(-);ENSECAG00000006181(MCU);ENSECAG00000006466(CLDN4);ENSECAG00000007010(CLU);ENSECAG00000008615(-);ENSECAG00000010054(NOX4);ENSECAG00000010475(IL33);ENSECAG00000010495(CIDEB);ENSECAG00000010531(F2RL2);ENS…	0.00275970423098396
GO:0032020	ISG15-protein conjugation	2	5	ENSECAG00000019670(UBA7);ENSECAG00000032131(-)	0.00294708007819106
GO:0044341	sodium-dependent phosphate transport	2	5	ENSECAG00000011498(SFRP4);ENSECAG00000027770(CEBPB)	0.00294708007819106
GO:0051284	positive regulation of sequestering of calcium ion	2	5	ENSECAG00000006795(RYR2);ENSECAG00000008024(CLIC2)	0.00294708007819106
GO:0060481	lobar bronchus epithelium development	2	5	ENSECAG00000011887(ADAMTSL2);ENSECAG00000043283(AGR2)	0.00294708007819106
GO:0060482	lobar bronchus development	2	5	ENSECAG00000011887(ADAMTSL2);ENSECAG00000043283(AGR2)	0.00294708007819106
GO:0060605	tube lumen cavitation	2	5	ENSECAG00000006290(TGM2);ENSECAG00000020232(EDAR)	0.00294708007819106
GO:0060662	salivary gland cavitation	2	5	ENSECAG00000006290(TGM2);ENSECAG00000020232(EDAR)	0.00294708007819106
GO:1903894	regulation of IRE1-mediated unfolded protein response	2	5	ENSECAG00000011773(TMEM33);ENSECAG00000043283(AGR2)	0.00294708007819106
GO:2001198	regulation of dendritic cell differentiation	2	5	ENSECAG00000027770(CEBPB);MSTRG.9131(HLA-A)	0.00294708007819106
GO:0044281	small molecule metabolic process	40	1461	ENSECAG00000000039(PFKFB1);ENSECAG00000001989(SESN2);ENSECAG00000002611(ETFA);ENSECAG00000002917(OGDHL);ENSECAG00000004103(-);ENSECAG00000004903(APOA4);ENSECAG00000006669(ACSM3);ENSECAG00000008005(AKT2);ENSECAG00000008836(PYCR1);ENSECAG00000010054(NOX4);ENSECAG00000010188(ABHD3);ENSECAG00000011037(WARS1);ENSECAG00000011645(GUCY2D);ENSECAG00000012371(ALOX5AP);ENSECAG00000012773(CMPK2);ENSECAG00000…	0.00296196370147983
GO:0001562	response to protozoan	3	17	ENSECAG00000005400(-);ENSECAG00000021220(GBP5);ENSECAG00000035459(BATF2)	0.00300589089804611
GO:0006817	phosphate ion transport	3	17	ENSECAG00000011498(SFRP4);ENSECAG00000015444(SLC37A1);ENSECAG00000027770(CEBPB)	0.00300589089804611
GO:0035584	calcium-mediated signaling using intracellular calcium source	3	17	ENSECAG00000006795(RYR2);ENSECAG00000018596(-);ENSECAG00000034702(DEFB1)	0.00300589089804611
GO:0060333	interferon-gamma-mediated signaling pathway	3	17	ENSECAG00000017794(IRF1);ENSECAG00000024988(PARP14);MSTRG.9131(HLA-A)	0.00300589089804611
GO:0055114	oxidation-reduction process	27	876	ENSECAG00000001989(SESN2);ENSECAG00000002611(ETFA);ENSECAG00000002917(OGDHL);ENSECAG00000004903(APOA4);ENSECAG00000008005(AKT2);ENSECAG00000008836(PYCR1);ENSECAG00000010054(NOX4);ENSECAG00000011349(SDR42E1);ENSECAG00000013072(MSRB2);ENSECAG00000013131(PECR);ENSECAG00000013738(SLC25A13);ENSECAG00000013863(LEPR);ENSECAG00000014330(CYCS);ENSECAG00000016734(INPP5K);ENSECAG00000017407(MOXD1);ENSECAG00…	0.00309849264084828
GO:0034341	response to interferon-gamma	6	82	ENSECAG00000000968(-);ENSECAG00000013872(-);ENSECAG00000017794(IRF1);ENSECAG00000021220(GBP5);ENSECAG00000024988(PARP14);MSTRG.9131(HLA-A)	0.00313509556627488
GO:0019932	second-messenger-mediated signaling	10	204	ENSECAG00000003837(CXCR4);ENSECAG00000004442(CX3CR1);ENSECAG00000006181(MCU);ENSECAG00000006795(RYR2);ENSECAG00000008024(CLIC2);ENSECAG00000009739(ADGRB2);ENSECAG00000018596(-);ENSECAG00000019376(TMEM100);ENSECAG00000019412(HTR2B);ENSECAG00000034702(DEFB1)	0.003225917879753
GO:0034097	response to cytokine	21	624	ENSECAG00000000968(-);ENSECAG00000003837(CXCR4);ENSECAG00000004442(CX3CR1);ENSECAG00000010153(IFIT3);ENSECAG00000011095(-);ENSECAG00000013300(CXCL10);ENSECAG00000013457(CSF3R);ENSECAG00000013863(LEPR);ENSECAG00000013872(-);ENSECAG00000014672(TNFRSF11A);ENSECAG00000016232(IL22RA1);ENSECAG00000016734(INPP5K);ENSECAG00000017794(IRF1);ENSECAG00000021220(GBP5);ENSECAG00000021358(SFRP1);ENSECAG00000021…	0.00328074043804784
GO:0046394	carboxylic acid biosynthetic process	10	205	ENSECAG00000004903(APOA4);ENSECAG00000006669(ACSM3);ENSECAG00000008836(PYCR1);ENSECAG00000012371(ALOX5AP);ENSECAG00000013187(LPGAT1);ENSECAG00000016183(STARD4);ENSECAG00000019562(RGN);ENSECAG00000020880(PSPH);ENSECAG00000021788(-);ENSECAG00000022838(OTC)	0.0033404123377952
GO:0016053	organic acid biosynthetic process	10	207	ENSECAG00000004903(APOA4);ENSECAG00000006669(ACSM3);ENSECAG00000008836(PYCR1);ENSECAG00000012371(ALOX5AP);ENSECAG00000013187(LPGAT1);ENSECAG00000016183(STARD4);ENSECAG00000019562(RGN);ENSECAG00000020880(PSPH);ENSECAG00000021788(-);ENSECAG00000022838(OTC)	0.00357909725280407
GO:0012501	programmed cell death	34	1201	ENSECAG00000000197(TLR3);ENSECAG00000006290(TGM2);ENSECAG00000006795(RYR2);ENSECAG00000007010(CLU);ENSECAG00000008005(AKT2);ENSECAG00000008523(NLRP1);ENSECAG00000008659(SHISA5);ENSECAG00000008723(-);ENSECAG00000009989(CHAC1);ENSECAG00000010153(IFIT3);ENSECAG00000010495(CIDEB);ENSECAG00000010762(ROBO2);ENSECAG00000011095(-);ENSECAG00000011126(CD27);ENSECAG00000011498(SFRP4);ENSECAG00000012921(ALPK…	0.00367713481066376
GO:0008202	steroid metabolic process	9	177	ENSECAG00000004103(-);ENSECAG00000004903(APOA4);ENSECAG00000011349(SDR42E1);ENSECAG00000013863(LEPR);ENSECAG00000016183(STARD4);ENSECAG00000020109(SOAT2);ENSECAG00000020714(HSD17B14);ENSECAG00000031302(-);MSTRG.12573(CES1)	0.00401980399182736
GO:0006915	apoptotic process	33	1166	ENSECAG00000000197(TLR3);ENSECAG00000006290(TGM2);ENSECAG00000006795(RYR2);ENSECAG00000007010(CLU);ENSECAG00000008005(AKT2);ENSECAG00000008523(NLRP1);ENSECAG00000008659(SHISA5);ENSECAG00000008723(-);ENSECAG00000009989(CHAC1);ENSECAG00000010153(IFIT3);ENSECAG00000010495(CIDEB);ENSECAG00000010762(ROBO2);ENSECAG00000011095(-);ENSECAG00000011126(CD27);ENSECAG00000011498(SFRP4);ENSECAG00000012921(ALPK…	0.0042261084619098
GO:0002730	regulation of dendritic cell cytokine production	2	6	ENSECAG00000000197(TLR3);ENSECAG00000021989(DDX58)	0.00436963041322859
GO:0010966	regulation of phosphate transport	2	6	ENSECAG00000011498(SFRP4);ENSECAG00000027770(CEBPB)	0.00436963041322859
GO:2000051	negative regulation of non-canonical Wnt signaling pathway	2	6	ENSECAG00000011498(SFRP4);ENSECAG00000021358(SFRP1)	0.00436963041322859
GO:0044710	single-organism metabolic process	91	4069	ENSECAG00000000039(PFKFB1);ENSECAG00000000099(NDRG4);ENSECAG00000000197(TLR3);ENSECAG00000000548(-);ENSECAG00000001013(PIGB);ENSECAG00000001989(SESN2);ENSECAG00000002611(ETFA);ENSECAG00000002917(OGDHL);ENSECAG00000003755(PIGW);ENSECAG00000004103(-);ENSECAG00000004903(APOA4);ENSECAG00000006591(ATG9B);ENSECAG00000006669(ACSM3);ENSECAG00000006840(B3GNT7);ENSECAG00000007242(DUSP2);ENSECAG00000007821(…	0.00440037237944485
GO:0044711	single-organism biosynthetic process	33	1174	ENSECAG00000001013(PIGB);ENSECAG00000001989(SESN2);ENSECAG00000003755(PIGW);ENSECAG00000004903(APOA4);ENSECAG00000006669(ACSM3);ENSECAG00000006840(B3GNT7);ENSECAG00000008005(AKT2);ENSECAG00000008836(PYCR1);ENSECAG00000011349(SDR42E1);ENSECAG00000011645(GUCY2D);ENSECAG00000011822(SPTLC3);ENSECAG00000012371(ALOX5AP);ENSECAG00000012773(CMPK2);ENSECAG00000013187(LPGAT1);ENSECAG00000013738(SLC25A13);E…	0.00468486623179646
GO:0035239	tube morphogenesis	12	288	ENSECAG00000003025(HLX);ENSECAG00000006290(TGM2);ENSECAG00000006391(ST14);ENSECAG00000013300(CXCL10);ENSECAG00000018160(TBX21);ENSECAG00000020232(EDAR);ENSECAG00000021358(SFRP1);ENSECAG00000021998(MST1);ENSECAG00000024147(SOX10);ENSECAG00000026876(SFRP5);ENSECAG00000043283(AGR2);MSTRG.5252(--)	0.00491314021877615
GO:0042127	regulation of cell proliferation	31	1089	ENSECAG00000000099(NDRG4);ENSECAG00000003025(HLX);ENSECAG00000007010(CLU);ENSECAG00000008005(AKT2);ENSECAG00000009655(SINHCAF);ENSECAG00000010054(NOX4);ENSECAG00000010153(IFIT3);ENSECAG00000011095(-);ENSECAG00000011498(SFRP4);ENSECAG00000013300(CXCL10);ENSECAG00000013960(FGFR2);ENSECAG00000015202(FBXO4);ENSECAG00000017794(IRF1);ENSECAG00000018168(ATF5);ENSECAG00000019412(HTR2B);ENSECAG00000019665…	0.00508895586749747
GO:0045620	negative regulation of lymphocyte differentiation	4	40	ENSECAG00000003025(HLX);ENSECAG00000017794(IRF1);ENSECAG00000018160(TBX21);ENSECAG00000021358(SFRP1)	0.00511235079571832
GO:0010033	response to organic substance	51	2041	ENSECAG00000000197(TLR3);ENSECAG00000000968(-);ENSECAG00000001989(SESN2);ENSECAG00000003837(CXCR4);ENSECAG00000004442(CX3CR1);ENSECAG00000004903(APOA4);ENSECAG00000006795(RYR2);ENSECAG00000007010(CLU);ENSECAG00000008005(AKT2);ENSECAG00000008723(-);ENSECAG00000010054(NOX4);ENSECAG00000010153(IFIT3);ENSECAG00000010762(ROBO2);ENSECAG00000011095(-);ENSECAG00000011498(SFRP4);ENSECAG00000011773(TMEM33)…	0.00518875835704079
GO:1903169	regulation of calcium ion transmembrane transport	6	91	ENSECAG00000006674(RRAD);ENSECAG00000006795(RYR2);ENSECAG00000008024(CLIC2);ENSECAG00000010623(TSPAN13);ENSECAG00000013300(CXCL10);ENSECAG00000018596(-)	0.00524076078986155
GO:0006950	response to stress	63	2649	ENSECAG00000000197(TLR3);ENSECAG00000000548(-);ENSECAG00000000968(-);ENSECAG00000001989(SESN2);ENSECAG00000003563(-);ENSECAG00000003837(CXCR4);ENSECAG00000004903(APOA4);ENSECAG00000005400(-);ENSECAG00000006466(CLDN4);ENSECAG00000007010(CLU);ENSECAG00000008523(NLRP1);ENSECAG00000008615(-);ENSECAG00000008659(SHISA5);ENSECAG00000008723(-);ENSECAG00000008844(SLC25A24);ENSECAG00000009989(CHAC1);ENSECA…	0.00562508409348207
GO:0002252	immune effector process	17	491	ENSECAG00000000197(TLR3);ENSECAG00000000548(-);ENSECAG00000000968(-);ENSECAG00000003025(HLX);ENSECAG00000003563(-);ENSECAG00000007010(CLU);ENSECAG00000007610(TMEM98);ENSECAG00000008485(ITGAL);ENSECAG00000008615(-);ENSECAG00000010153(IFIT3);ENSECAG00000012326(CD1D);ENSECAG00000012441(PRF1);ENSECAG00000013300(CXCL10);ENSECAG00000017794(IRF1);ENSECAG00000018160(TBX21);ENSECAG00000021989(DDX58);MSTRG…	0.00597504025071039
GO:0002371	dendritic cell cytokine production	2	7	ENSECAG00000000197(TLR3);ENSECAG00000021989(DDX58)	0.00604702163987495
GO:0010873	positive regulation of cholesterol esterification	2	7	ENSECAG00000004903(APOA4);ENSECAG00000016183(STARD4)	0.00604702163987495
GO:0018242	protein O-linked glycosylation via serine	2	7	ENSECAG00000007821(GALNT13);ENSECAG00000022335(POGLUT2)	0.00604702163987495
GO:1903897	regulation of PERK-mediated unfolded protein response	2	7	ENSECAG00000011773(TMEM33);ENSECAG00000043283(AGR2)	0.00604702163987495
GO:0035710	CD4-positive, alpha-beta T cell activation	5	67	ENSECAG00000003025(HLX);ENSECAG00000007610(TMEM98);ENSECAG00000018160(TBX21);ENSECAG00000020738(CDH26);ENSECAG00000023084(PRKCQ)	0.00632012889627519
GO:0071346	cellular response to interferon-gamma	5	67	ENSECAG00000013872(-);ENSECAG00000017794(IRF1);ENSECAG00000021220(GBP5);ENSECAG00000024988(PARP14);MSTRG.9131(HLA-A)	0.00632012889627519
GO:0008610	lipid biosynthetic process	15	414	ENSECAG00000001013(PIGB);ENSECAG00000003755(PIGW);ENSECAG00000004903(APOA4);ENSECAG00000006669(ACSM3);ENSECAG00000011349(SDR42E1);ENSECAG00000011822(SPTLC3);ENSECAG00000012371(ALOX5AP);ENSECAG00000013187(LPGAT1);ENSECAG00000016183(STARD4);ENSECAG00000019412(HTR2B);ENSECAG00000021788(-);ENSECAG00000025031(PIGX);ENSECAG00000034886(SPTSSA);ENSECAG00000036634(CCDC3);MSTRG.12573(CES1)	0.00641732061073965
GO:0045619	regulation of lymphocyte differentiation	7	125	ENSECAG00000003025(HLX);ENSECAG00000011126(CD27);ENSECAG00000017794(IRF1);ENSECAG00000018160(TBX21);ENSECAG00000021358(SFRP1);ENSECAG00000038488(FLT3LG);MSTRG.9131(HLA-A)	0.00644250161923012
GO:0043436	oxoacid metabolic process	23	750	ENSECAG00000001989(SESN2);ENSECAG00000002611(ETFA);ENSECAG00000002917(OGDHL);ENSECAG00000004903(APOA4);ENSECAG00000006669(ACSM3);ENSECAG00000008005(AKT2);ENSECAG00000008836(PYCR1);ENSECAG00000010054(NOX4);ENSECAG00000011037(WARS1);ENSECAG00000012371(ALOX5AP);ENSECAG00000013187(LPGAT1);ENSECAG00000016183(STARD4);ENSECAG00000019562(RGN);ENSECAG00000020795(DAGLA);ENSECAG00000020880(PSPH);ENSECAG0000…	0.00656276685085245
GO:0030301	cholesterol transport	5	68	ENSECAG00000004103(-);ENSECAG00000004903(APOA4);ENSECAG00000016183(STARD4);ENSECAG00000020109(SOAT2);MSTRG.12573(CES1)	0.00672645453004382
GO:0051607	defense response to virus	8	160	ENSECAG00000000197(TLR3);ENSECAG00000000968(-);ENSECAG00000003563(-);ENSECAG00000010153(IFIT3);ENSECAG00000012441(PRF1);ENSECAG00000013300(CXCL10);ENSECAG00000017794(IRF1);ENSECAG00000021989(DDX58)	0.00721468245754177
GO:0032728	positive regulation of interferon-beta production	3	23	ENSECAG00000000197(TLR3);ENSECAG00000017794(IRF1);ENSECAG00000021989(DDX58)	0.00724610669640559
GO:0050996	positive regulation of lipid catabolic process	3	23	ENSECAG00000001989(SESN2);ENSECAG00000004903(APOA4);ENSECAG00000008005(AKT2)	0.00724610669640559
GO:1902106	negative regulation of leukocyte differentiation	5	70	ENSECAG00000003025(HLX);ENSECAG00000017794(IRF1);ENSECAG00000018160(TBX21);ENSECAG00000021358(SFRP1);MSTRG.9131(HLA-A)	0.00759333122523127
GO:0034103	regulation of tissue remodeling	4	45	ENSECAG00000013863(LEPR);ENSECAG00000014672(TNFRSF11A);ENSECAG00000019665(THBS4);ENSECAG00000021358(SFRP1)	0.00778700349757502
GO:0010872	regulation of cholesterol esterification	2	8	ENSECAG00000004903(APOA4);ENSECAG00000016183(STARD4)	0.00796996347681633
GO:0042136	neurotransmitter biosynthetic process	2	8	ENSECAG00000017407(MOXD1);ENSECAG00000020795(DAGLA)	0.00796996347681633
GO:0051561	positive regulation of mitochondrial calcium ion concentration	2	8	ENSECAG00000006181(MCU);ENSECAG00000006290(TGM2)	0.00796996347681633
GO:0060429	epithelium development	25	852	ENSECAG00000002401(NUP210L);ENSECAG00000004066(APOLD1);ENSECAG00000006290(TGM2);ENSECAG00000006391(ST14);ENSECAG00000007044(FRAS1);ENSECAG00000008330(RIPK4);ENSECAG00000010505(MARVELD2);ENSECAG00000010762(ROBO2);ENSECAG00000011498(SFRP4);ENSECAG00000011887(ADAMTSL2);ENSECAG00000013131(PECR);ENSECAG00000013300(CXCL10);ENSECAG00000017440(TBC1D20);ENSECAG00000018160(TBX21);ENSECAG00000019042(UPK1B);…	0.0080369346581585
GO:0098869	cellular oxidant detoxification	5	71	ENSECAG00000001989(SESN2);ENSECAG00000004903(APOA4);ENSECAG00000008024(CLIC2);ENSECAG00000020763(MGST1);MSTRG.4319(--)	0.00805465973376872
GO:0032735	positive regulation of interleukin-12 production	3	24	ENSECAG00000000197(TLR3);ENSECAG00000017794(IRF1);MSTRG.9131(HLA-A)	0.00817556549345399
GO:0006082	organic acid metabolic process	23	765	ENSECAG00000001989(SESN2);ENSECAG00000002611(ETFA);ENSECAG00000002917(OGDHL);ENSECAG00000004903(APOA4);ENSECAG00000006669(ACSM3);ENSECAG00000008005(AKT2);ENSECAG00000008836(PYCR1);ENSECAG00000010054(NOX4);ENSECAG00000011037(WARS1);ENSECAG00000012371(ALOX5AP);ENSECAG00000013187(LPGAT1);ENSECAG00000016183(STARD4);ENSECAG00000019562(RGN);ENSECAG00000020795(DAGLA);ENSECAG00000020880(PSPH);ENSECAG0000…	0.00823988062957689
GO:0050920	regulation of chemotaxis	8	164	ENSECAG00000003837(CXCR4);ENSECAG00000006181(MCU);ENSECAG00000010762(ROBO2);ENSECAG00000012115(SEMA3D);ENSECAG00000013300(CXCL10);ENSECAG00000013872(-);ENSECAG00000019665(THBS4);ENSECAG00000021998(MST1)	0.0083216208428219
GO:0008285	negative regulation of cell proliferation	16	468	ENSECAG00000000099(NDRG4);ENSECAG00000010054(NOX4);ENSECAG00000010153(IFIT3);ENSECAG00000011095(-);ENSECAG00000011498(SFRP4);ENSECAG00000013960(FGFR2);ENSECAG00000015202(FBXO4);ENSECAG00000017794(IRF1);ENSECAG00000018168(ATF5);ENSECAG00000021358(SFRP1);ENSECAG00000021395(CLDN19);ENSECAG00000021775(KRT4);ENSECAG00000024925(KLF9);ENSECAG00000026876(SFRP5);ENSECAG00000027770(CEBPB);MSTRG.9131(HLA-A)	0.00846486595729753
GO:1904062	regulation of cation transmembrane transport	8	165	ENSECAG00000000751(NEDD4L);ENSECAG00000006674(RRAD);ENSECAG00000006795(RYR2);ENSECAG00000008024(CLIC2);ENSECAG00000010623(TSPAN13);ENSECAG00000011351(PDZK1);ENSECAG00000013300(CXCL10);ENSECAG00000018596(-)	0.00861723308397394
GO:0022612	gland morphogenesis	6	101	ENSECAG00000006290(TGM2);ENSECAG00000020232(EDAR);ENSECAG00000021358(SFRP1);ENSECAG00000021998(MST1);ENSECAG00000027770(CEBPB);MSTRG.5252(--)	0.00862894647600071
GO:0051704	multi-organism process	36	1369	ENSECAG00000000197(TLR3);ENSECAG00000000548(-);ENSECAG00000000968(-);ENSECAG00000002401(NUP210L);ENSECAG00000003563(-);ENSECAG00000003735(SPIN4);ENSECAG00000005400(-);ENSECAG00000007010(CLU);ENSECAG00000010153(IFIT3);ENSECAG00000011304(FKBP5);ENSECAG00000012441(PRF1);ENSECAG00000012773(CMPK2);ENSECAG00000013096(TDRKH);ENSECAG00000013300(CXCL10);ENSECAG00000013863(LEPR);ENSECAG00000014647(STAB2);E…	0.00895602461428788
GO:1990748	cellular detoxification	5	73	ENSECAG00000001989(SESN2);ENSECAG00000004903(APOA4);ENSECAG00000008024(CLIC2);ENSECAG00000020763(MGST1);MSTRG.4319(--)	0.00903500334993393
GO:0045923	positive regulation of fatty acid metabolic process	3	25	ENSECAG00000004903(APOA4);ENSECAG00000008005(AKT2);ENSECAG00000013187(LPGAT1)	0.00917194197559098
GO:0042592	homeostatic process	35	1324	ENSECAG00000000713(MDM1);ENSECAG00000000751(NEDD4L);ENSECAG00000001989(SESN2);ENSECAG00000003837(CXCR4);ENSECAG00000004103(-);ENSECAG00000004442(CX3CR1);ENSECAG00000004903(APOA4);ENSECAG00000006181(MCU);ENSECAG00000006290(TGM2);ENSECAG00000006466(CLDN4);ENSECAG00000006795(RYR2);ENSECAG00000008024(CLIC2);ENSECAG00000010054(NOX4);ENSECAG00000010531(F2RL2);ENSECAG00000010675(SPATA7);ENSECAG000000114…	0.00919858126483794
GO:0051092	positive regulation of NF-kappaB transcription factor activity	6	103	ENSECAG00000000197(TLR3);ENSECAG00000007010(CLU);ENSECAG00000008330(RIPK4);ENSECAG00000014672(TNFRSF11A);ENSECAG00000023084(PRKCQ);MSTRG.4319(--)	0.00945980066973526
GO:0046330	positive regulation of JNK cascade	6	104	ENSECAG00000000197(TLR3);ENSECAG00000011126(CD27);ENSECAG00000014672(TNFRSF11A);ENSECAG00000020232(EDAR);ENSECAG00000023399(GADD45G);ENSECAG00000023733(MMP1)	0.00989595267436414
GO:0046631	alpha-beta T cell activation	6	104	ENSECAG00000003025(HLX);ENSECAG00000007610(TMEM98);ENSECAG00000017794(IRF1);ENSECAG00000018160(TBX21);ENSECAG00000020738(CDH26);ENSECAG00000023084(PRKCQ)	0.00989595267436414
GO:0046328	regulation of JNK cascade	7	136	ENSECAG00000000197(TLR3);ENSECAG00000011126(CD27);ENSECAG00000014672(TNFRSF11A);ENSECAG00000020232(EDAR);ENSECAG00000021358(SFRP1);ENSECAG00000023399(GADD45G);ENSECAG00000023733(MMP1)	0.0100405919727685
GO:0008203	cholesterol metabolic process	5	75	ENSECAG00000004103(-);ENSECAG00000004903(APOA4);ENSECAG00000013863(LEPR);ENSECAG00000020109(SOAT2);MSTRG.12573(CES1)	0.0100947408660089
GO:0002227	innate immune response in mucosa	2	9	ENSECAG00000004903(APOA4);ENSECAG00000034702(DEFB1)	0.0101294107257907
GO:0033194	response to hydroperoxide	2	9	ENSECAG00000004903(APOA4);ENSECAG00000020763(MGST1)	0.0101294107257907
GO:0036499	PERK-mediated unfolded protein response	2	9	ENSECAG00000011773(TMEM33);ENSECAG00000043283(AGR2)	0.0101294107257907
GO:0048739	cardiac muscle fiber development	2	9	ENSECAG00000011440(MYO18B);ENSECAG00000019844(MYH7)	0.0101294107257907
GO:0051775	response to redox state	2	9	ENSECAG00000006795(RYR2);ENSECAG00000038523(ADH5)	0.0101294107257907
GO:0006650	glycerophospholipid metabolic process	9	205	ENSECAG00000001013(PIGB);ENSECAG00000003755(PIGW);ENSECAG00000004903(APOA4);ENSECAG00000010188(ABHD3);ENSECAG00000013187(LPGAT1);ENSECAG00000016734(INPP5K);ENSECAG00000019412(HTR2B);ENSECAG00000020956(SERINC2);ENSECAG00000025031(PIGX)	0.0102025973803953
GO:0070887	cellular response to chemical stimulus	50	2068	ENSECAG00000000968(-);ENSECAG00000001989(SESN2);ENSECAG00000003837(CXCR4);ENSECAG00000004442(CX3CR1);ENSECAG00000004903(APOA4);ENSECAG00000006181(MCU);ENSECAG00000006795(RYR2);ENSECAG00000008005(AKT2);ENSECAG00000008723(-);ENSECAG00000008844(SLC25A24);ENSECAG00000010054(NOX4);ENSECAG00000010153(IFIT3);ENSECAG00000010762(ROBO2);ENSECAG00000011095(-);ENSECAG00000011498(SFRP4);ENSECAG00000011773(TME…	0.0104855408572456
GO:0034976	response to endoplasmic reticulum stress	9	206	ENSECAG00000001989(SESN2);ENSECAG00000007010(CLU);ENSECAG00000008723(-);ENSECAG00000009989(CHAC1);ENSECAG00000011773(TMEM33);ENSECAG00000013830(FBXO27);ENSECAG00000019665(THBS4);ENSECAG00000027770(CEBPB);ENSECAG00000043283(AGR2)	0.0105107208124689
GO:0009888	tissue development	37	1437	ENSECAG00000002401(NUP210L);ENSECAG00000003025(HLX);ENSECAG00000004066(APOLD1);ENSECAG00000006290(TGM2);ENSECAG00000006391(ST14);ENSECAG00000007044(FRAS1);ENSECAG00000007242(DUSP2);ENSECAG00000008330(RIPK4);ENSECAG00000010054(NOX4);ENSECAG00000010505(MARVELD2);ENSECAG00000010762(ROBO2);ENSECAG00000011440(MYO18B);ENSECAG00000011498(SFRP4);ENSECAG00000011887(ADAMTSL2);ENSECAG00000012115(SEMA3D);ENS…	0.0111034261151099
GO:0032846	positive regulation of homeostatic process	7	140	ENSECAG00000006795(RYR2);ENSECAG00000008024(CLIC2);ENSECAG00000013300(CXCL10);ENSECAG00000014672(TNFRSF11A);ENSECAG00000015202(FBXO4);ENSECAG00000016734(INPP5K);ENSECAG00000023084(PRKCQ)	0.0116556299139816
GO:0015918	sterol transport	5	78	ENSECAG00000004103(-);ENSECAG00000004903(APOA4);ENSECAG00000016183(STARD4);ENSECAG00000020109(SOAT2);MSTRG.12573(CES1)	0.0118395086468259
GO:0006793	phosphorus metabolic process	60	2588	ENSECAG00000000039(PFKFB1);ENSECAG00000000099(NDRG4);ENSECAG00000000197(TLR3);ENSECAG00000001013(PIGB);ENSECAG00000001989(SESN2);ENSECAG00000003755(PIGW);ENSECAG00000004903(APOA4);ENSECAG00000006669(ACSM3);ENSECAG00000007010(CLU);ENSECAG00000007090(ZFR2);ENSECAG00000007242(DUSP2);ENSECAG00000007336(NMRK1);ENSECAG00000008005(AKT2);ENSECAG00000008330(RIPK4);ENSECAG00000010054(NOX4);ENSECAG000000101…	0.0118527523582867
GO:0032414	positive regulation of ion transmembrane transporter activity	4	51	ENSECAG00000006795(RYR2);ENSECAG00000011351(PDZK1);ENSECAG00000018596(-);ENSECAG00000020468(RELN)	0.0120409074575965
GO:1901019	regulation of calcium ion transmembrane transporter activity	4	51	ENSECAG00000006674(RRAD);ENSECAG00000006795(RYR2);ENSECAG00000008024(CLIC2);ENSECAG00000018596(-)	0.0120409074575965
GO:0071310	cellular response to organic substance	42	1688	ENSECAG00000000968(-);ENSECAG00000001989(SESN2);ENSECAG00000003837(CXCR4);ENSECAG00000004442(CX3CR1);ENSECAG00000006795(RYR2);ENSECAG00000008005(AKT2);ENSECAG00000008723(-);ENSECAG00000010054(NOX4);ENSECAG00000010153(IFIT3);ENSECAG00000010762(ROBO2);ENSECAG00000011095(-);ENSECAG00000011498(SFRP4);ENSECAG00000011773(TMEM33);ENSECAG00000011887(ADAMTSL2);ENSECAG00000012773(CMPK2);ENSECAG00000013300(…	0.0120675611585834
GO:0044283	small molecule biosynthetic process	14	406	ENSECAG00000001989(SESN2);ENSECAG00000004903(APOA4);ENSECAG00000006669(ACSM3);ENSECAG00000008836(PYCR1);ENSECAG00000012371(ALOX5AP);ENSECAG00000013187(LPGAT1);ENSECAG00000013863(LEPR);ENSECAG00000016183(STARD4);ENSECAG00000017407(MOXD1);ENSECAG00000019562(RGN);ENSECAG00000020880(PSPH);ENSECAG00000021788(-);ENSECAG00000022838(OTC);MSTRG.12573(CES1)	0.0124585885179306
GO:0098754	detoxification	5	79	ENSECAG00000001989(SESN2);ENSECAG00000004903(APOA4);ENSECAG00000008024(CLIC2);ENSECAG00000020763(MGST1);MSTRG.4319(--)	0.0124638628434365
GO:0006560	proline metabolic process	2	10	ENSECAG00000008836(PYCR1);ENSECAG00000026825(-)	0.0125165575895218
GO:0010839	negative regulation of keratinocyte proliferation	2	10	ENSECAG00000013960(FGFR2);ENSECAG00000024925(KLF9)	0.0125165575895218
GO:0036498	IRE1-mediated unfolded protein response	2	10	ENSECAG00000011773(TMEM33);ENSECAG00000043283(AGR2)	0.0125165575895218
GO:0042744	hydrogen peroxide catabolic process	2	10	ENSECAG00000004903(APOA4);MSTRG.4319(--)	0.0125165575895218
GO:0043217	myelin maintenance	2	10	ENSECAG00000007010(CLU);ENSECAG00000008005(AKT2)	0.0125165575895218
GO:0045063	T-helper 1 cell differentiation	2	10	ENSECAG00000003025(HLX);ENSECAG00000007610(TMEM98)	0.0125165575895218
GO:0051386	regulation of neurotrophin TRK receptor signaling pathway	2	10	ENSECAG00000018905(AGTR2);ENSECAG00000022222(WASF1)	0.0125165575895218
GO:0060433	bronchus development	2	10	ENSECAG00000011887(ADAMTSL2);ENSECAG00000043283(AGR2)	0.0125165575895218
GO:1900103	positive regulation of endoplasmic reticulum unfolded protein response	2	10	ENSECAG00000011773(TMEM33);ENSECAG00000043283(AGR2)	0.0125165575895218
GO:1904469	positive regulation of tumor necrosis factor secretion	2	10	ENSECAG00000021989(DDX58);ENSECAG00000023733(MMP1)	0.0125165575895218
GO:0010941	regulation of cell death	29	1071	ENSECAG00000006290(TGM2);ENSECAG00000007010(CLU);ENSECAG00000008005(AKT2);ENSECAG00000008523(NLRP1);ENSECAG00000008723(-);ENSECAG00000008844(SLC25A24);ENSECAG00000010153(IFIT3);ENSECAG00000010495(CIDEB);ENSECAG00000010746(RAD18);ENSECAG00000011095(-);ENSECAG00000011126(CD27);ENSECAG00000011498(SFRP4);ENSECAG00000012921(ALPK2);ENSECAG00000013300(CXCL10);ENSECAG00000014330(CYCS);ENSECAG00000018168(…	0.0128030073856992
GO:0051250	negative regulation of lymphocyte activation	6	110	ENSECAG00000003025(HLX);ENSECAG00000017794(IRF1);ENSECAG00000018160(TBX21);ENSECAG00000021358(SFRP1);ENSECAG00000027770(CEBPB);MSTRG.9131(HLA-A)	0.0128177390775763
GO:0034766	negative regulation of ion transmembrane transport	4	52	ENSECAG00000000751(NEDD4L);ENSECAG00000006674(RRAD);ENSECAG00000008005(AKT2);ENSECAG00000008024(CLIC2)	0.0128691593032093
GO:1902652	secondary alcohol metabolic process	5	80	ENSECAG00000004103(-);ENSECAG00000004903(APOA4);ENSECAG00000013863(LEPR);ENSECAG00000020109(SOAT2);MSTRG.12573(CES1)	0.0131101582969233
GO:0007254	JNK cascade	7	144	ENSECAG00000000197(TLR3);ENSECAG00000011126(CD27);ENSECAG00000014672(TNFRSF11A);ENSECAG00000020232(EDAR);ENSECAG00000021358(SFRP1);ENSECAG00000023399(GADD45G);ENSECAG00000023733(MMP1)	0.0134508238812717
GO:0051050	positive regulation of transport	19	623	ENSECAG00000006181(MCU);ENSECAG00000006795(RYR2);ENSECAG00000007010(CLU);ENSECAG00000008005(AKT2);ENSECAG00000008523(NLRP1);ENSECAG00000011351(PDZK1);ENSECAG00000011498(SFRP4);ENSECAG00000013300(CXCL10);ENSECAG00000014672(TNFRSF11A);ENSECAG00000015904(VTN);ENSECAG00000016734(INPP5K);ENSECAG00000017440(TBC1D20);ENSECAG00000018596(-);ENSECAG00000019412(HTR2B);ENSECAG00000020468(RELN);ENSECAG0000002…	0.0136623149499664
GO:0045321	leukocyte activation	18	580	ENSECAG00000000548(-);ENSECAG00000003025(HLX);ENSECAG00000007010(CLU);ENSECAG00000007610(TMEM98);ENSECAG00000008485(ITGAL);ENSECAG00000011126(CD27);ENSECAG00000012441(PRF1);ENSECAG00000013863(LEPR);ENSECAG00000017794(IRF1);ENSECAG00000018160(TBX21);ENSECAG00000020738(CDH26);ENSECAG00000021358(SFRP1);ENSECAG00000023084(PRKCQ);ENSECAG00000023733(MMP1);ENSECAG00000027770(CEBPB);ENSECAG00000035459(BA…	0.0137586043936422
GO:0032787	monocarboxylic acid metabolic process	14	413	ENSECAG00000001989(SESN2);ENSECAG00000002611(ETFA);ENSECAG00000004903(APOA4);ENSECAG00000006669(ACSM3);ENSECAG00000008005(AKT2);ENSECAG00000012371(ALOX5AP);ENSECAG00000013187(LPGAT1);ENSECAG00000016183(STARD4);ENSECAG00000020795(DAGLA);ENSECAG00000021788(-);ENSECAG00000023711(FAAH);ENSECAG00000024482(ME1);ENSECAG00000038523(ADH5);MSTRG.12573(CES1)	0.0142722511741858
GO:0010001	glial cell differentiation	7	146	ENSECAG00000007010(CLU);ENSECAG00000007610(TMEM98);ENSECAG00000008005(AKT2);ENSECAG00000015904(VTN);ENSECAG00000020468(RELN);ENSECAG00000024147(SOX10);ENSECAG00000024778(MMP24)	0.0144191686403634
GO:0010906	regulation of glucose metabolic process	5	82	ENSECAG00000001989(SESN2);ENSECAG00000008005(AKT2);ENSECAG00000013863(LEPR);ENSECAG00000015531(COX11);ENSECAG00000016734(INPP5K)	0.0144698640361003
GO:0032412	regulation of ion transmembrane transporter activity	7	147	ENSECAG00000000751(NEDD4L);ENSECAG00000006674(RRAD);ENSECAG00000006795(RYR2);ENSECAG00000008024(CLIC2);ENSECAG00000011351(PDZK1);ENSECAG00000018596(-);ENSECAG00000020468(RELN)	0.0149215750221819
GO:0002829	negative regulation of type 2 immune response	2	11	ENSECAG00000003025(HLX);ENSECAG00000018160(TBX21)	0.0151228321123315
GO:0010819	regulation of T cell chemotaxis	2	11	ENSECAG00000013300(CXCL10);ENSECAG00000013872(-)	0.0151228321123315
GO:0072505	divalent inorganic anion homeostasis	2	11	ENSECAG00000011498(SFRP4);ENSECAG00000022838(OTC)	0.0151228321123315
GO:0016125	sterol metabolic process	5	83	ENSECAG00000004103(-);ENSECAG00000004903(APOA4);ENSECAG00000013863(LEPR);ENSECAG00000020109(SOAT2);MSTRG.12573(CES1)	0.0151839012280402
GO:0050868	negative regulation of T cell activation	5	83	ENSECAG00000003025(HLX);ENSECAG00000017794(IRF1);ENSECAG00000018160(TBX21);ENSECAG00000027770(CEBPB);MSTRG.9131(HLA-A)	0.0151839012280402
GO:0043270	positive regulation of ion transport	7	148	ENSECAG00000006795(RYR2);ENSECAG00000011351(PDZK1);ENSECAG00000013300(CXCL10);ENSECAG00000014672(TNFRSF11A);ENSECAG00000018596(-);ENSECAG00000020468(RELN);ENSECAG00000027770(CEBPB)	0.0154363423327684
GO:0051924	regulation of calcium ion transport	7	148	ENSECAG00000006674(RRAD);ENSECAG00000006795(RYR2);ENSECAG00000008024(CLIC2);ENSECAG00000010623(TSPAN13);ENSECAG00000013300(CXCL10);ENSECAG00000016734(INPP5K);ENSECAG00000018596(-)	0.0154363423327684
GO:0042157	lipoprotein metabolic process	6	115	ENSECAG00000001013(PIGB);ENSECAG00000003755(PIGW);ENSECAG00000004066(APOLD1);ENSECAG00000004903(APOA4);ENSECAG00000018752(APOL6);ENSECAG00000025031(PIGX)	0.015676611745741
GO:0006661	phosphatidylinositol biosynthetic process	4	56	ENSECAG00000001013(PIGB);ENSECAG00000003755(PIGW);ENSECAG00000019412(HTR2B);ENSECAG00000025031(PIGX)	0.0165418591135486
GO:0032411	positive regulation of transporter activity	4	56	ENSECAG00000006795(RYR2);ENSECAG00000011351(PDZK1);ENSECAG00000018596(-);ENSECAG00000020468(RELN)	0.0165418591135486
GO:0034763	negative regulation of transmembrane transport	4	56	ENSECAG00000000751(NEDD4L);ENSECAG00000006674(RRAD);ENSECAG00000008005(AKT2);ENSECAG00000008024(CLIC2)	0.0165418591135486
GO:0006506	GPI anchor biosynthetic process	3	31	ENSECAG00000001013(PIGB);ENSECAG00000003755(PIGW);ENSECAG00000025031(PIGX)	0.0166007176390643
GO:0010677	negative regulation of cellular carbohydrate metabolic process	3	31	ENSECAG00000013863(LEPR);ENSECAG00000015531(COX11);ENSECAG00000016734(INPP5K)	0.0166007176390643
GO:0045494	photoreceptor cell maintenance	3	31	ENSECAG00000000713(MDM1);ENSECAG00000010675(SPATA7);ENSECAG00000013709(RHO)	0.0166007176390643
GO:0097028	dendritic cell differentiation	3	31	ENSECAG00000027770(CEBPB);ENSECAG00000035459(BATF2);MSTRG.9131(HLA-A)	0.0166007176390643
GO:0002480	antigen processing and presentation of exogenous peptide antigen via MHC class I, TAP-independent	1	1	MSTRG.9131(HLA-A)	0.017500475556401
GO:0006392	transcription elongation from mitochondrial promoter	1	1	ENSECAG00000017170(TEFM)	0.017500475556401
GO:0006593	ornithine catabolic process	1	1	ENSECAG00000022838(OTC)	0.017500475556401
GO:0007522	visceral muscle development	1	1	ENSECAG00000019844(MYH7)	0.017500475556401
GO:0007532	regulation of mating-type specific transcription, DNA-templated	1	1	MSTRG.9131(HLA-A)	0.017500475556401
GO:0010430	fatty acid omega-oxidation	1	1	ENSECAG00000038523(ADH5)	0.017500475556401
GO:0010879	cholesterol transport involved in cholesterol storage	1	1	ENSECAG00000016183(STARD4)	0.017500475556401
GO:0032919	spermine acetylation	1	1	ENSECAG00000007716(SAT2)	0.017500475556401
GO:0032920	putrescine acetylation	1	1	ENSECAG00000007716(SAT2)	0.017500475556401
GO:0034343	type III interferon production	1	1	ENSECAG00000000197(TLR3)	0.017500475556401
GO:0034344	regulation of type III interferon production	1	1	ENSECAG00000000197(TLR3)	0.017500475556401
GO:0034346	positive regulation of type III interferon production	1	1	ENSECAG00000000197(TLR3)	0.017500475556401
GO:0035712	T-helper 2 cell activation	1	1	ENSECAG00000023084(PRKCQ)	0.017500475556401
GO:0038159	C-X-C chemokine receptor CXCR4 signaling pathway	1	1	ENSECAG00000003837(CXCR4)	0.017500475556401
GO:0038160	CXCL12-activated CXCR4 signaling pathway	1	1	ENSECAG00000003837(CXCR4)	0.017500475556401
GO:0044332	Wnt signaling pathway involved in dorsal/ventral axis specification	1	1	ENSECAG00000021358(SFRP1)	0.017500475556401
GO:0044345	stromal-epithelial cell signaling involved in prostate gland development	1	1	ENSECAG00000021358(SFRP1)	0.017500475556401
GO:0045795	positive regulation of cell volume	1	1	MSTRG.5252(--)	0.017500475556401
GO:0045895	positive regulation of mating-type specific transcription, DNA-templated	1	1	MSTRG.9131(HLA-A)	0.017500475556401
GO:0046204	nor-spermidine metabolic process	1	1	ENSECAG00000007716(SAT2)	0.017500475556401
GO:0071387	cellular response to cortisol stimulus	1	1	ENSECAG00000024925(KLF9)	0.017500475556401
GO:0071449	cellular response to lipid hydroperoxide	1	1	ENSECAG00000020763(MGST1)	0.017500475556401
GO:0071484	cellular response to light intensity	1	1	ENSECAG00000008005(AKT2)	0.017500475556401
GO:0071486	cellular response to high light intensity	1	1	ENSECAG00000008005(AKT2)	0.017500475556401
GO:0090122	cholesterol ester hydrolysis involved in cholesterol transport	1	1	MSTRG.12573(CES1)	0.017500475556401
GO:0090246	convergent extension involved in somitogenesis	1	1	ENSECAG00000021358(SFRP1)	0.017500475556401
GO:0090261	positive regulation of inclusion body assembly	1	1	ENSECAG00000007010(CLU)	0.017500475556401
GO:0097473	retinal rod cell apoptotic process	1	1	ENSECAG00000008005(AKT2)	0.017500475556401
GO:1902010	negative regulation of translation in response to endoplasmic reticulum stress	1	1	ENSECAG00000001989(SESN2)	0.017500475556401
GO:1902076	regulation of lateral motor column neuron migration	1	1	ENSECAG00000020468(RELN)	0.017500475556401
GO:1902078	positive regulation of lateral motor column neuron migration	1	1	ENSECAG00000020468(RELN)	0.017500475556401
GO:1902216	positive regulation of interleukin-4-mediated signaling pathway	1	1	ENSECAG00000024988(PARP14)	0.017500475556401
GO:1902847	regulation of neuronal signal transduction	1	1	ENSECAG00000007010(CLU)	0.017500475556401
GO:1902998	positive regulation of neurofibrillary tangle assembly	1	1	ENSECAG00000007010(CLU)	0.017500475556401
GO:1903621	protein localization to photoreceptor connecting cilium	1	1	ENSECAG00000010675(SPATA7)	0.017500475556401
GO:1904784	NLRP1 inflammasome complex assembly	1	1	ENSECAG00000008523(NLRP1)	0.017500475556401
GO:2000053	regulation of Wnt signaling pathway involved in dorsal/ventral axis specification	1	1	ENSECAG00000021358(SFRP1)	0.017500475556401
GO:2000054	negative regulation of Wnt signaling pathway involved in dorsal/ventral axis specification	1	1	ENSECAG00000021358(SFRP1)	0.017500475556401
GO:2000056	regulation of Wnt signaling pathway involved in digestive tract morphogenesis	1	1	ENSECAG00000026876(SFRP5)	0.017500475556401
GO:2000057	negative regulation of Wnt signaling pathway involved in digestive tract morphogenesis	1	1	ENSECAG00000026876(SFRP5)	0.017500475556401
GO:2000080	negative regulation of canonical Wnt signaling pathway involved in controlling type B pancreatic cell proliferation	1	1	ENSECAG00000021358(SFRP1)	0.017500475556401
GO:2000119	negative regulation of sodium-dependent phosphate transport	1	1	ENSECAG00000011498(SFRP4)	0.017500475556401
GO:2000466	negative regulation of glycogen (starch) synthase activity	1	1	ENSECAG00000016734(INPP5K)	0.017500475556401
GO:2000569	regulation of T-helper 2 cell activation	1	1	ENSECAG00000023084(PRKCQ)	0.017500475556401
GO:2000570	positive regulation of T-helper 2 cell activation	1	1	ENSECAG00000023084(PRKCQ)	0.017500475556401
GO:2001151	regulation of renal water transport	1	1	ENSECAG00000016734(INPP5K)	0.017500475556401
GO:2001153	positive regulation of renal water transport	1	1	ENSECAG00000016734(INPP5K)	0.017500475556401
GO:0022898	regulation of transmembrane transporter activity	7	152	ENSECAG00000000751(NEDD4L);ENSECAG00000006674(RRAD);ENSECAG00000006795(RYR2);ENSECAG00000008024(CLIC2);ENSECAG00000011351(PDZK1);ENSECAG00000018596(-);ENSECAG00000020468(RELN)	0.0176220366807235
GO:0006066	alcohol metabolic process	10	263	ENSECAG00000004103(-);ENSECAG00000004903(APOA4);ENSECAG00000010188(ABHD3);ENSECAG00000013131(PECR);ENSECAG00000013863(LEPR);ENSECAG00000016734(INPP5K);ENSECAG00000017407(MOXD1);ENSECAG00000020109(SOAT2);ENSECAG00000038523(ADH5);MSTRG.12573(CES1)	0.0177063661399871
GO:0043269	regulation of ion transport	14	425	ENSECAG00000000751(NEDD4L);ENSECAG00000006674(RRAD);ENSECAG00000006795(RYR2);ENSECAG00000008005(AKT2);ENSECAG00000008024(CLIC2);ENSECAG00000010623(TSPAN13);ENSECAG00000011351(PDZK1);ENSECAG00000011498(SFRP4);ENSECAG00000013300(CXCL10);ENSECAG00000014672(TNFRSF11A);ENSECAG00000016734(INPP5K);ENSECAG00000018596(-);ENSECAG00000020468(RELN);ENSECAG00000027770(CEBPB)	0.0178482846681836
GO:0001675	acrosome assembly	2	12	ENSECAG00000015186(AGFG1);ENSECAG00000017440(TBC1D20)	0.0179398907409009
GO:0030322	stabilization of membrane potential	2	12	ENSECAG00000023134(KCNK5);ENSECAG00000024032(KCNK9)	0.0179398907409009
GO:0048484	enteric nervous system development	2	12	ENSECAG00000003025(HLX);ENSECAG00000024147(SOX10)	0.0179398907409009
GO:0070233	negative regulation of T cell apoptotic process	2	12	ENSECAG00000011126(CD27);ENSECAG00000023084(PRKCQ)	0.0179398907409009
GO:2000191	regulation of fatty acid transport	2	12	ENSECAG00000008005(AKT2);ENSECAG00000014672(TNFRSF11A)	0.0179398907409009
GO:0046850	regulation of bone remodeling	3	32	ENSECAG00000013863(LEPR);ENSECAG00000014672(TNFRSF11A);ENSECAG00000021358(SFRP1)	0.0180859249072048
GO:0019216	regulation of lipid metabolic process	9	226	ENSECAG00000001989(SESN2);ENSECAG00000004103(-);ENSECAG00000004903(APOA4);ENSECAG00000008005(AKT2);ENSECAG00000013187(LPGAT1);ENSECAG00000016183(STARD4);ENSECAG00000019412(HTR2B);ENSECAG00000023319(TM6SF2);ENSECAG00000036634(CCDC3)	0.0182562260453748
GO:0051091	positive regulation of sequence-specific DNA binding transcription factor activity	8	189	ENSECAG00000000197(TLR3);ENSECAG00000007010(CLU);ENSECAG00000008330(RIPK4);ENSECAG00000014672(TNFRSF11A);ENSECAG00000020468(RELN);ENSECAG00000021989(DDX58);ENSECAG00000023084(PRKCQ);MSTRG.4319(--)	0.0183284143285441
GO:0065008	regulation of biological quality	63	2805	ENSECAG00000000713(MDM1);ENSECAG00000000751(NEDD4L);ENSECAG00000001989(SESN2);ENSECAG00000002874(LRRN1);ENSECAG00000003837(CXCR4);ENSECAG00000004103(-);ENSECAG00000004442(CX3CR1);ENSECAG00000004903(APOA4);ENSECAG00000006181(MCU);ENSECAG00000006225(EDN3);ENSECAG00000006290(TGM2);ENSECAG00000006421(SYNDIG1);ENSECAG00000006466(CLDN4);ENSECAG00000006795(RYR2);ENSECAG00000007010(CLU);ENSECAG0000000800…	0.0188176657281839
GO:0097285	cell-type specific apoptotic process	11	305	ENSECAG00000006795(RYR2);ENSECAG00000008005(AKT2);ENSECAG00000008523(NLRP1);ENSECAG00000011126(CD27);ENSECAG00000011498(SFRP4);ENSECAG00000021358(SFRP1);ENSECAG00000021998(MST1);ENSECAG00000023084(PRKCQ);ENSECAG00000027770(CEBPB);ENSECAG00000038488(FLT3LG);MSTRG.4319(--)	0.0188259380776056
GO:0042063	gliogenesis	8	190	ENSECAG00000007010(CLU);ENSECAG00000007610(TMEM98);ENSECAG00000008005(AKT2);ENSECAG00000013863(LEPR);ENSECAG00000015904(VTN);ENSECAG00000020468(RELN);ENSECAG00000024147(SOX10);ENSECAG00000024778(MMP24)	0.0188548835237848
GO:0006796	phosphate-containing compound metabolic process	58	2547	ENSECAG00000000039(PFKFB1);ENSECAG00000000099(NDRG4);ENSECAG00000000197(TLR3);ENSECAG00000001013(PIGB);ENSECAG00000001989(SESN2);ENSECAG00000003755(PIGW);ENSECAG00000004903(APOA4);ENSECAG00000007010(CLU);ENSECAG00000007090(ZFR2);ENSECAG00000007242(DUSP2);ENSECAG00000007336(NMRK1);ENSECAG00000008005(AKT2);ENSECAG00000008330(RIPK4);ENSECAG00000010054(NOX4);ENSECAG00000010188(ABHD3);ENSECAG000000102…	0.0188760922152398
GO:0002688	regulation of leukocyte chemotaxis	5	88	ENSECAG00000006181(MCU);ENSECAG00000013300(CXCL10);ENSECAG00000013872(-);ENSECAG00000019665(THBS4);ENSECAG00000021998(MST1)	0.0191077678089717
GO:0034767	positive regulation of ion transmembrane transport	5	88	ENSECAG00000006795(RYR2);ENSECAG00000011351(PDZK1);ENSECAG00000013300(CXCL10);ENSECAG00000018596(-);ENSECAG00000020468(RELN)	0.0191077678089717
GO:0048856	anatomical structure development	87	4080	ENSECAG00000000099(NDRG4);ENSECAG00000000197(TLR3);ENSECAG00000000713(MDM1);ENSECAG00000000722(BTBD3);ENSECAG00000000751(NEDD4L);ENSECAG00000002401(NUP210L);ENSECAG00000002874(LRRN1);ENSECAG00000003025(HLX);ENSECAG00000003837(CXCR4);ENSECAG00000004066(APOLD1);ENSECAG00000006181(MCU);ENSECAG00000006290(TGM2);ENSECAG00000006391(ST14);ENSECAG00000006421(SYNDIG1);ENSECAG00000006466(CLDN4);ENSECAG0000…	0.0196366733449288
GO:0006505	GPI anchor metabolic process	3	33	ENSECAG00000001013(PIGB);ENSECAG00000003755(PIGW);ENSECAG00000025031(PIGX)	0.0196426669693645
GO:0051247	positive regulation of protein metabolic process	33	1304	ENSECAG00000000099(NDRG4);ENSECAG00000000197(TLR3);ENSECAG00000000751(NEDD4L);ENSECAG00000007010(CLU);ENSECAG00000008005(AKT2);ENSECAG00000008523(NLRP1);ENSECAG00000008723(-);ENSECAG00000010054(NOX4);ENSECAG00000010495(CIDEB);ENSECAG00000010833(MELTF);ENSECAG00000011126(CD27);ENSECAG00000013863(LEPR);ENSECAG00000013872(-);ENSECAG00000013960(FGFR2);ENSECAG00000014330(CYCS);ENSECAG00000014672(TNFRS…	0.0203295379388362
GO:0009653	anatomical structure morphogenesis	51	2201	ENSECAG00000000197(TLR3);ENSECAG00000000722(BTBD3);ENSECAG00000000751(NEDD4L);ENSECAG00000003025(HLX);ENSECAG00000004066(APOLD1);ENSECAG00000006181(MCU);ENSECAG00000006290(TGM2);ENSECAG00000006391(ST14);ENSECAG00000006466(CLDN4);ENSECAG00000007010(CLU);ENSECAG00000007044(FRAS1);ENSECAG00000007242(DUSP2);ENSECAG00000008330(RIPK4);ENSECAG00000008400(CRISPLD1);ENSECAG00000009739(ADGRB2);ENSECAG00000…	0.0206870835781578
GO:0032760	positive regulation of tumor necrosis factor production	4	60	ENSECAG00000000197(TLR3);ENSECAG00000007010(CLU);ENSECAG00000021989(DDX58);ENSECAG00000023733(MMP1)	0.0208106126041477
GO:0048583	regulation of response to stimulus	64	2872	ENSECAG00000000099(NDRG4);ENSECAG00000000197(TLR3);ENSECAG00000000548(-);ENSECAG00000000951(SCUBE1);ENSECAG00000001989(SESN2);ENSECAG00000003025(HLX);ENSECAG00000003837(CXCR4);ENSECAG00000005400(-);ENSECAG00000006181(MCU);ENSECAG00000006466(CLDN4);ENSECAG00000007010(CLU);ENSECAG00000007242(DUSP2);ENSECAG00000008024(CLIC2);ENSECAG00000008615(-);ENSECAG00000008723(-);ENSECAG00000009989(CHAC1);ENSEC…	0.0208807084548252
GO:0034587	piRNA metabolic process	2	13	ENSECAG00000013096(TDRKH);ENSECAG00000025128(PIWIL2)	0.0209596130027009
GO:0035455	response to interferon-alpha	2	13	ENSECAG00000000968(-);ENSECAG00000010153(IFIT3)	0.0209596130027009
GO:0002460	adaptive immune response based on somatic recombination of immune receptors built from immunoglobulin superfamily domains	8	194	ENSECAG00000000548(-);ENSECAG00000003025(HLX);ENSECAG00000007610(TMEM98);ENSECAG00000008615(-);ENSECAG00000012326(CD1D);ENSECAG00000012441(PRF1);ENSECAG00000018160(TBX21);ENSECAG00000023084(PRKCQ)	0.0210692036365426
GO:0001934	positive regulation of protein phosphorylation	21	743	ENSECAG00000000099(NDRG4);ENSECAG00000000197(TLR3);ENSECAG00000007010(CLU);ENSECAG00000008005(AKT2);ENSECAG00000010054(NOX4);ENSECAG00000011126(CD27);ENSECAG00000013863(LEPR);ENSECAG00000013872(-);ENSECAG00000013960(FGFR2);ENSECAG00000014672(TNFRSF11A);ENSECAG00000015904(VTN);ENSECAG00000019412(HTR2B);ENSECAG00000019665(THBS4);ENSECAG00000020232(EDAR);ENSECAG00000020468(RELN);ENSECAG00000021395(C…	0.021165902226872
GO:0032608	interferon-beta production	3	34	ENSECAG00000000197(TLR3);ENSECAG00000017794(IRF1);ENSECAG00000021989(DDX58)	0.0212710976994096
GO:0032648	regulation of interferon-beta production	3	34	ENSECAG00000000197(TLR3);ENSECAG00000017794(IRF1);ENSECAG00000021989(DDX58)	0.0212710976994096
GO:0051926	negative regulation of calcium ion transport	3	34	ENSECAG00000006674(RRAD);ENSECAG00000008024(CLIC2);ENSECAG00000016734(INPP5K)	0.0212710976994096
GO:0001819	positive regulation of cytokine production	11	311	ENSECAG00000000197(TLR3);ENSECAG00000007010(CLU);ENSECAG00000008523(NLRP1);ENSECAG00000010475(IL33);ENSECAG00000017794(IRF1);ENSECAG00000019412(HTR2B);ENSECAG00000021989(DDX58);ENSECAG00000023084(PRKCQ);ENSECAG00000023733(MMP1);ENSECAG00000027770(CEBPB);MSTRG.9131(HLA-A)	0.0213849679468314
GO:0042981	regulation of apoptotic process	26	976	ENSECAG00000006290(TGM2);ENSECAG00000007010(CLU);ENSECAG00000008005(AKT2);ENSECAG00000008523(NLRP1);ENSECAG00000008723(-);ENSECAG00000010153(IFIT3);ENSECAG00000010495(CIDEB);ENSECAG00000011095(-);ENSECAG00000011126(CD27);ENSECAG00000011498(SFRP4);ENSECAG00000012921(ALPK2);ENSECAG00000013300(CXCL10);ENSECAG00000014330(CYCS);ENSECAG00000018168(ATF5);ENSECAG00000018905(AGTR2);ENSECAG00000019412(HTR2…	0.0216180223125388
GO:0034764	positive regulation of transmembrane transport	5	91	ENSECAG00000006795(RYR2);ENSECAG00000011351(PDZK1);ENSECAG00000013300(CXCL10);ENSECAG00000018596(-);ENSECAG00000020468(RELN)	0.0217548800653693
GO:1903038	negative regulation of leukocyte cell-cell adhesion	5	91	ENSECAG00000003025(HLX);ENSECAG00000017794(IRF1);ENSECAG00000018160(TBX21);ENSECAG00000027770(CEBPB);MSTRG.9131(HLA-A)	0.0217548800653693
GO:0032874	positive regulation of stress-activated MAPK cascade	6	124	ENSECAG00000000197(TLR3);ENSECAG00000011126(CD27);ENSECAG00000014672(TNFRSF11A);ENSECAG00000020232(EDAR);ENSECAG00000023399(GADD45G);ENSECAG00000023733(MMP1)	0.0218824656755541
GO:0046488	phosphatidylinositol metabolic process	6	124	ENSECAG00000001013(PIGB);ENSECAG00000003755(PIGW);ENSECAG00000013187(LPGAT1);ENSECAG00000016734(INPP5K);ENSECAG00000019412(HTR2B);ENSECAG00000025031(PIGX)	0.0218824656755541
GO:1903557	positive regulation of tumor necrosis factor superfamily cytokine production	4	61	ENSECAG00000000197(TLR3);ENSECAG00000007010(CLU);ENSECAG00000021989(DDX58);ENSECAG00000023733(MMP1)	0.0219737016898744
GO:0031401	positive regulation of protein modification process	25	931	ENSECAG00000000099(NDRG4);ENSECAG00000000197(TLR3);ENSECAG00000007010(CLU);ENSECAG00000008005(AKT2);ENSECAG00000010054(NOX4);ENSECAG00000011126(CD27);ENSECAG00000013863(LEPR);ENSECAG00000013872(-);ENSECAG00000013960(FGFR2);ENSECAG00000014672(TNFRSF11A);ENSECAG00000015202(FBXO4);ENSECAG00000015904(VTN);ENSECAG00000018905(AGTR2);ENSECAG00000019412(HTR2B);ENSECAG00000019665(THBS4);ENSECAG00000020232…	0.0220834388170473
GO:0035295	tube development	15	480	ENSECAG00000003025(HLX);ENSECAG00000006290(TGM2);ENSECAG00000006391(ST14);ENSECAG00000010762(ROBO2);ENSECAG00000011887(ADAMTSL2);ENSECAG00000013300(CXCL10);ENSECAG00000017440(TBC1D20);ENSECAG00000018160(TBX21);ENSECAG00000020232(EDAR);ENSECAG00000021358(SFRP1);ENSECAG00000021998(MST1);ENSECAG00000024147(SOX10);ENSECAG00000026876(SFRP5);ENSECAG00000043283(AGR2);MSTRG.5252(--)	0.0221536867403204
GO:0008283	cell proliferation	33	1313	ENSECAG00000000099(NDRG4);ENSECAG00000003025(HLX);ENSECAG00000007010(CLU);ENSECAG00000008005(AKT2);ENSECAG00000009655(SINHCAF);ENSECAG00000010054(NOX4);ENSECAG00000010153(IFIT3);ENSECAG00000011095(-);ENSECAG00000011498(SFRP4);ENSECAG00000013300(CXCL10);ENSECAG00000013863(LEPR);ENSECAG00000013960(FGFR2);ENSECAG00000015202(FBXO4);ENSECAG00000017794(IRF1);ENSECAG00000018168(ATF5);ENSECAG00000019412(…	0.0222072608333311
GO:0046486	glycerolipid metabolic process	10	273	ENSECAG00000001013(PIGB);ENSECAG00000003755(PIGW);ENSECAG00000004903(APOA4);ENSECAG00000010188(ABHD3);ENSECAG00000013187(LPGAT1);ENSECAG00000016734(INPP5K);ENSECAG00000019412(HTR2B);ENSECAG00000020795(DAGLA);ENSECAG00000020956(SERINC2);ENSECAG00000025031(PIGX)	0.0222841154472691
GO:0002250	adaptive immune response	9	234	ENSECAG00000000548(-);ENSECAG00000003025(HLX);ENSECAG00000007610(TMEM98);ENSECAG00000008615(-);ENSECAG00000012326(CD1D);ENSECAG00000012441(PRF1);ENSECAG00000014672(TNFRSF11A);ENSECAG00000018160(TBX21);ENSECAG00000023084(PRKCQ)	0.0222971012469997
GO:0032103	positive regulation of response to external stimulus	9	234	ENSECAG00000000197(TLR3);ENSECAG00000001989(SESN2);ENSECAG00000006181(MCU);ENSECAG00000010475(IL33);ENSECAG00000013300(CXCL10);ENSECAG00000013872(-);ENSECAG00000014672(TNFRSF11A);ENSECAG00000019665(THBS4);ENSECAG00000027770(CEBPB)	0.0222971012469997
GO:0001775	cell activation	19	657	ENSECAG00000000548(-);ENSECAG00000003025(HLX);ENSECAG00000007010(CLU);ENSECAG00000007610(TMEM98);ENSECAG00000008485(ITGAL);ENSECAG00000011126(CD27);ENSECAG00000012441(PRF1);ENSECAG00000013300(CXCL10);ENSECAG00000013863(LEPR);ENSECAG00000017794(IRF1);ENSECAG00000018160(TBX21);ENSECAG00000020738(CDH26);ENSECAG00000021358(SFRP1);ENSECAG00000023084(PRKCQ);ENSECAG00000023733(MMP1);ENSECAG00000027770(C…	0.022449497063093
GO:0032409	regulation of transporter activity	7	160	ENSECAG00000000751(NEDD4L);ENSECAG00000006674(RRAD);ENSECAG00000006795(RYR2);ENSECAG00000008024(CLIC2);ENSECAG00000011351(PDZK1);ENSECAG00000018596(-);ENSECAG00000020468(RELN)	0.0226313958809698
GO:0034111	negative regulation of homotypic cell-cell adhesion	5	92	ENSECAG00000003025(HLX);ENSECAG00000017794(IRF1);ENSECAG00000018160(TBX21);ENSECAG00000027770(CEBPB);MSTRG.9131(HLA-A)	0.0226875641490409
GO:0045581	negative regulation of T cell differentiation	3	35	ENSECAG00000003025(HLX);ENSECAG00000017794(IRF1);ENSECAG00000018160(TBX21)	0.0229712903098185
GO:0070304	positive regulation of stress-activated protein kinase signaling cascade	6	126	ENSECAG00000000197(TLR3);ENSECAG00000011126(CD27);ENSECAG00000014672(TNFRSF11A);ENSECAG00000020232(EDAR);ENSECAG00000023399(GADD45G);ENSECAG00000023733(MMP1)	0.0234578798075331
GO:0045723	positive regulation of fatty acid biosynthetic process	2	14	ENSECAG00000004903(APOA4);ENSECAG00000013187(LPGAT1)	0.0241740962996625
GO:0072330	monocarboxylic acid biosynthetic process	6	127	ENSECAG00000004903(APOA4);ENSECAG00000006669(ACSM3);ENSECAG00000012371(ALOX5AP);ENSECAG00000013187(LPGAT1);ENSECAG00000016183(STARD4);ENSECAG00000021788(-)	0.0242734176484959
GO:2001235	positive regulation of apoptotic signaling pathway	6	127	ENSECAG00000007010(CLU);ENSECAG00000010495(CIDEB);ENSECAG00000011095(-);ENSECAG00000018905(AGTR2);ENSECAG00000021358(SFRP1);MSTRG.1382(GZMB)	0.0242734176484959
GO:0018108	peptidyl-tyrosine phosphorylation	10	277	ENSECAG00000007090(ZFR2);ENSECAG00000010054(NOX4);ENSECAG00000013960(FGFR2);ENSECAG00000015904(VTN);ENSECAG00000016017(BMX);ENSECAG00000019665(THBS4);ENSECAG00000020468(RELN);ENSECAG00000021358(SFRP1);ENSECAG00000024988(PARP14);MSTRG.6409(MST1R)	0.0243368681523481
GO:0030855	epithelial cell differentiation	14	443	ENSECAG00000002401(NUP210L);ENSECAG00000004066(APOLD1);ENSECAG00000006391(ST14);ENSECAG00000010505(MARVELD2);ENSECAG00000011498(SFRP4);ENSECAG00000013131(PECR);ENSECAG00000017440(TBC1D20);ENSECAG00000019042(UPK1B);ENSECAG00000019376(TMEM100);ENSECAG00000021775(KRT4);ENSECAG00000024147(SOX10);ENSECAG00000027770(CEBPB);ENSECAG00000043283(AGR2);MSTRG.12573(CES1)	0.0244436611563086
GO:0030258	lipid modification	8	200	ENSECAG00000001989(SESN2);ENSECAG00000002611(ETFA);ENSECAG00000004903(APOA4);ENSECAG00000008005(AKT2);ENSECAG00000016183(STARD4);ENSECAG00000016734(INPP5K);ENSECAG00000020109(SOAT2);ENSECAG00000038523(ADH5)	0.0247276290292203
GO:1902105	regulation of leukocyte differentiation	8	200	ENSECAG00000003025(HLX);ENSECAG00000011126(CD27);ENSECAG00000017794(IRF1);ENSECAG00000018160(TBX21);ENSECAG00000021358(SFRP1);ENSECAG00000027770(CEBPB);ENSECAG00000038488(FLT3LG);MSTRG.9131(HLA-A)	0.0247276290292203
GO:0060193	positive regulation of lipase activity	3	36	ENSECAG00000004903(APOA4);ENSECAG00000013960(FGFR2);ENSECAG00000019412(HTR2B)	0.0247432410225566
GO:0060337	type I interferon signaling pathway	3	36	ENSECAG00000000968(-);ENSECAG00000022326(STAT2);MSTRG.9131(HLA-A)	0.0247432410225566
GO:0010675	regulation of cellular carbohydrate metabolic process	6	128	ENSECAG00000001989(SESN2);ENSECAG00000008005(AKT2);ENSECAG00000011037(WARS1);ENSECAG00000013863(LEPR);ENSECAG00000015531(COX11);ENSECAG00000016734(INPP5K)	0.0251077269334697
GO:0018212	peptidyl-tyrosine modification	10	279	ENSECAG00000007090(ZFR2);ENSECAG00000010054(NOX4);ENSECAG00000013960(FGFR2);ENSECAG00000015904(VTN);ENSECAG00000016017(BMX);ENSECAG00000019665(THBS4);ENSECAG00000020468(RELN);ENSECAG00000021358(SFRP1);ENSECAG00000024988(PARP14);MSTRG.6409(MST1R)	0.0254129143683522
GO:0046649	lymphocyte activation	15	489	ENSECAG00000000548(-);ENSECAG00000003025(HLX);ENSECAG00000007610(TMEM98);ENSECAG00000008485(ITGAL);ENSECAG00000011126(CD27);ENSECAG00000012441(PRF1);ENSECAG00000013863(LEPR);ENSECAG00000017794(IRF1);ENSECAG00000018160(TBX21);ENSECAG00000020738(CDH26);ENSECAG00000021358(SFRP1);ENSECAG00000023084(PRKCQ);ENSECAG00000027770(CEBPB);ENSECAG00000038488(FLT3LG);MSTRG.9131(HLA-A)	0.0256053580189272
GO:0043255	regulation of carbohydrate biosynthetic process	4	64	ENSECAG00000001989(SESN2);ENSECAG00000008005(AKT2);ENSECAG00000013863(LEPR);ENSECAG00000016734(INPP5K)	0.0256979077842625
GO:0046634	regulation of alpha-beta T cell activation	4	64	ENSECAG00000003025(HLX);ENSECAG00000017794(IRF1);ENSECAG00000018160(TBX21);ENSECAG00000023084(PRKCQ)	0.0256979077842625
GO:0048259	regulation of receptor-mediated endocytosis	4	64	ENSECAG00000006998(SNAP91);ENSECAG00000007010(CLU);ENSECAG00000011498(SFRP4);ENSECAG00000015904(VTN)	0.0256979077842625
GO:0044699	single-organism process	233	12566	ENSECAG00000000039(PFKFB1);ENSECAG00000000099(NDRG4);ENSECAG00000000197(TLR3);ENSECAG00000000357(DOCK10);ENSECAG00000000548(-);ENSECAG00000000713(MDM1);ENSECAG00000000722(BTBD3);ENSECAG00000000751(NEDD4L);ENSECAG00000000951(SCUBE1);ENSECAG00000000968(-);ENSECAG00000001013(PIGB);ENSECAG00000001399(SAMD9);ENSECAG00000001989(SESN2);ENSECAG00000002061(NEURL2);ENSECAG00000002238(MIS12);ENSECAG00000002…	0.0260228104457871
GO:0043067	regulation of programmed cell death	26	993	ENSECAG00000006290(TGM2);ENSECAG00000007010(CLU);ENSECAG00000008005(AKT2);ENSECAG00000008523(NLRP1);ENSECAG00000008723(-);ENSECAG00000010153(IFIT3);ENSECAG00000010495(CIDEB);ENSECAG00000011095(-);ENSECAG00000011126(CD27);ENSECAG00000011498(SFRP4);ENSECAG00000012921(ALPK2);ENSECAG00000013300(CXCL10);ENSECAG00000014330(CYCS);ENSECAG00000018168(ATF5);ENSECAG00000018905(AGTR2);ENSECAG00000019412(HTR2…	0.0261101681913909
GO:0070085	glycosylation	9	241	ENSECAG00000001013(PIGB);ENSECAG00000006840(B3GNT7);ENSECAG00000007821(GALNT13);ENSECAG00000008906(PARP15);ENSECAG00000011037(WARS1);ENSECAG00000022335(POGLUT2);ENSECAG00000022601(PARP12);ENSECAG00000023864(ST8SIA5);ENSECAG00000024988(PARP14)	0.0263278924028033
GO:0032655	regulation of interleukin-12 production	3	37	ENSECAG00000000197(TLR3);ENSECAG00000017794(IRF1);MSTRG.9131(HLA-A)	0.0265868726215264
GO:0048260	positive regulation of receptor-mediated endocytosis	3	37	ENSECAG00000007010(CLU);ENSECAG00000011498(SFRP4);ENSECAG00000015904(VTN)	0.0265868726215264
GO:1904427	positive regulation of calcium ion transmembrane transport	3	37	ENSECAG00000006795(RYR2);ENSECAG00000013300(CXCL10);ENSECAG00000018596(-)	0.0265868726215264
GO:0048565	digestive tract development	5	96	ENSECAG00000003025(HLX);ENSECAG00000021358(SFRP1);ENSECAG00000024147(SOX10);ENSECAG00000026876(SFRP5);ENSECAG00000043283(AGR2)	0.0266758416026333
GO:0032872	regulation of stress-activated MAPK cascade	7	166	ENSECAG00000000197(TLR3);ENSECAG00000011126(CD27);ENSECAG00000014672(TNFRSF11A);ENSECAG00000020232(EDAR);ENSECAG00000021358(SFRP1);ENSECAG00000023399(GADD45G);ENSECAG00000023733(MMP1)	0.026980963240367
GO:0035556	intracellular signal transduction	45	1931	ENSECAG00000000099(NDRG4);ENSECAG00000000197(TLR3);ENSECAG00000000357(DOCK10);ENSECAG00000001989(SESN2);ENSECAG00000002061(NEURL2);ENSECAG00000007010(CLU);ENSECAG00000007242(DUSP2);ENSECAG00000008005(AKT2);ENSECAG00000008024(CLIC2);ENSECAG00000008659(SHISA5);ENSECAG00000008723(-);ENSECAG00000009989(CHAC1);ENSECAG00000010054(NOX4);ENSECAG00000010531(F2RL2);ENSECAG00000011044(TUFT1);ENSECAG00000011…	0.0270124201668156
GO:0051963	regulation of synapse assembly	4	65	ENSECAG00000002874(LRRN1);ENSECAG00000006421(SYNDIG1);ENSECAG00000009739(ADGRB2);ENSECAG00000030432(AGRN)	0.0270184443189116
GO:0070098	chemokine-mediated signaling pathway	4	65	ENSECAG00000003837(CXCR4);ENSECAG00000004442(CX3CR1);ENSECAG00000013300(CXCL10);ENSECAG00000013872(-)	0.0270184443189116
GO:0009084	glutamine family amino acid biosynthetic process	2	15	ENSECAG00000008836(PYCR1);ENSECAG00000022838(OTC)	0.0275756508147059
GO:0022010	central nervous system myelination	2	15	ENSECAG00000007010(CLU);ENSECAG00000024147(SOX10)	0.0275756508147059
GO:0032291	axon ensheathment in central nervous system	2	15	ENSECAG00000007010(CLU);ENSECAG00000024147(SOX10)	0.0275756508147059
GO:0032753	positive regulation of interleukin-4 production	2	15	ENSECAG00000023084(PRKCQ);ENSECAG00000027770(CEBPB)	0.0275756508147059
GO:0042133	neurotransmitter metabolic process	2	15	ENSECAG00000017407(MOXD1);ENSECAG00000020795(DAGLA)	0.0275756508147059
GO:0043046	DNA methylation involved in gamete generation	2	15	ENSECAG00000013096(TDRKH);ENSECAG00000025128(PIWIL2)	0.0275756508147059
GO:0045623	negative regulation of T-helper cell differentiation	2	15	ENSECAG00000003025(HLX);ENSECAG00000018160(TBX21)	0.0275756508147059
GO:0045940	positive regulation of steroid metabolic process	2	15	ENSECAG00000004903(APOA4);ENSECAG00000016183(STARD4)	0.0275756508147059
GO:1903792	negative regulation of anion transport	2	15	ENSECAG00000008005(AKT2);ENSECAG00000011498(SFRP4)	0.0275756508147059
GO:0044723	single-organism carbohydrate metabolic process	16	538	ENSECAG00000000039(PFKFB1);ENSECAG00000001013(PIGB);ENSECAG00000001989(SESN2);ENSECAG00000006840(B3GNT7);ENSECAG00000007821(GALNT13);ENSECAG00000008005(AKT2);ENSECAG00000008906(PARP15);ENSECAG00000011037(WARS1);ENSECAG00000013863(LEPR);ENSECAG00000015531(COX11);ENSECAG00000016734(INPP5K);ENSECAG00000019562(RGN);ENSECAG00000022335(POGLUT2);ENSECAG00000022601(PARP12);ENSECAG00000023864(ST8SIA5);ENS…	0.0276992372905051
GO:0002695	negative regulation of leukocyte activation	6	131	ENSECAG00000003025(HLX);ENSECAG00000017794(IRF1);ENSECAG00000018160(TBX21);ENSECAG00000021358(SFRP1);ENSECAG00000027770(CEBPB);MSTRG.9131(HLA-A)	0.027724841052466
GO:0006633	fatty acid biosynthetic process	5	97	ENSECAG00000004903(APOA4);ENSECAG00000006669(ACSM3);ENSECAG00000012371(ALOX5AP);ENSECAG00000013187(LPGAT1);ENSECAG00000021788(-)	0.0277383155780068
GO:0016310	phosphorylation	43	1835	ENSECAG00000000039(PFKFB1);ENSECAG00000000099(NDRG4);ENSECAG00000000197(TLR3);ENSECAG00000001989(SESN2);ENSECAG00000007010(CLU);ENSECAG00000007090(ZFR2);ENSECAG00000007242(DUSP2);ENSECAG00000007336(NMRK1);ENSECAG00000008005(AKT2);ENSECAG00000008330(RIPK4);ENSECAG00000010054(NOX4);ENSECAG00000010206(SMTNL1);ENSECAG00000011037(WARS1);ENSECAG00000011126(CD27);ENSECAG00000011645(GUCY2D);ENSECAG000000…	0.0280977178338525
GO:0030593	neutrophil chemotaxis	4	66	ENSECAG00000006181(MCU);ENSECAG00000013300(CXCL10);ENSECAG00000013872(-);ENSECAG00000019665(THBS4)	0.028378901856123
GO:0060760	positive regulation of response to cytokine stimulus	3	38	ENSECAG00000003837(CXCR4);ENSECAG00000021989(DDX58);ENSECAG00000024988(PARP14)	0.0285020378898476
GO:0071357	cellular response to type I interferon	3	38	ENSECAG00000000968(-);ENSECAG00000022326(STAT2);MSTRG.9131(HLA-A)	0.0285020378898476
GO:0009617	response to bacterium	13	411	ENSECAG00000000548(-);ENSECAG00000011304(FKBP5);ENSECAG00000012773(CMPK2);ENSECAG00000013300(CXCL10);ENSECAG00000014647(STAB2);ENSECAG00000014672(TNFRSF11A);ENSECAG00000016232(IL22RA1);ENSECAG00000019042(UPK1B);ENSECAG00000021220(GBP5);ENSECAG00000027770(CEBPB);ENSECAG00000034702(DEFB1);ENSECAG00000038523(ADH5);MSTRG.4319(--)	0.0293219684289512
GO:0070302	regulation of stress-activated protein kinase signaling cascade	7	169	ENSECAG00000000197(TLR3);ENSECAG00000011126(CD27);ENSECAG00000014672(TNFRSF11A);ENSECAG00000020232(EDAR);ENSECAG00000021358(SFRP1);ENSECAG00000023399(GADD45G);ENSECAG00000023733(MMP1)	0.0293557906300894
GO:0006869	lipid transport	9	246	ENSECAG00000004066(APOLD1);ENSECAG00000004103(-);ENSECAG00000004903(APOA4);ENSECAG00000008005(AKT2);ENSECAG00000014672(TNFRSF11A);ENSECAG00000016183(STARD4);ENSECAG00000018752(APOL6);ENSECAG00000020109(SOAT2);MSTRG.12573(CES1)	0.0295059542859693
GO:0002690	positive regulation of leukocyte chemotaxis	4	67	ENSECAG00000006181(MCU);ENSECAG00000013300(CXCL10);ENSECAG00000013872(-);ENSECAG00000019665(THBS4)	0.0297794588694467
GO:0048709	oligodendrocyte differentiation	4	67	ENSECAG00000007010(CLU);ENSECAG00000007610(TMEM98);ENSECAG00000015904(VTN);ENSECAG00000024147(SOX10)	0.0297794588694467
GO:0050807	regulation of synapse organization	5	99	ENSECAG00000002874(LRRN1);ENSECAG00000006421(SYNDIG1);ENSECAG00000009739(ADGRB2);ENSECAG00000020468(RELN);ENSECAG00000030432(AGRN)	0.0299430487241788
GO:0048871	multicellular organismal homeostasis	9	247	ENSECAG00000000713(MDM1);ENSECAG00000006466(CLDN4);ENSECAG00000010054(NOX4);ENSECAG00000010675(SPATA7);ENSECAG00000013709(RHO);ENSECAG00000013863(LEPR);ENSECAG00000014672(TNFRSF11A);ENSECAG00000016734(INPP5K);ENSECAG00000038488(FLT3LG)	0.03017244573772
GO:0001895	retina homeostasis	3	39	ENSECAG00000000713(MDM1);ENSECAG00000010675(SPATA7);ENSECAG00000013709(RHO)	0.0304885229351406
GO:0032615	interleukin-12 production	3	39	ENSECAG00000000197(TLR3);ENSECAG00000017794(IRF1);MSTRG.9131(HLA-A)	0.0304885229351406
GO:0035272	exocrine system development	3	39	ENSECAG00000006290(TGM2);ENSECAG00000020232(EDAR);ENSECAG00000024147(SOX10)	0.0304885229351406
GO:2000514	regulation of CD4-positive, alpha-beta T cell activation	3	39	ENSECAG00000003025(HLX);ENSECAG00000018160(TBX21);ENSECAG00000023084(PRKCQ)	0.0304885229351406
GO:0048522	positive regulation of cellular process	88	4213	ENSECAG00000000099(NDRG4);ENSECAG00000000197(TLR3);ENSECAG00000000548(-);ENSECAG00000000751(NEDD4L);ENSECAG00000000951(SCUBE1);ENSECAG00000001989(SESN2);ENSECAG00000002874(LRRN1);ENSECAG00000003025(HLX);ENSECAG00000003837(CXCR4);ENSECAG00000004903(APOA4);ENSECAG00000006181(MCU);ENSECAG00000006290(TGM2);ENSECAG00000006421(SYNDIG1);ENSECAG00000006466(CLDN4);ENSECAG00000006795(RYR2);ENSECAG000000070…	0.0310012973082635
GO:0002385	mucosal immune response	2	16	ENSECAG00000004903(APOA4);ENSECAG00000034702(DEFB1)	0.0311567945287944
GO:0010878	cholesterol storage	2	16	ENSECAG00000004103(-);ENSECAG00000016183(STARD4)	0.0311567945287944
GO:0043371	negative regulation of CD4-positive, alpha-beta T cell differentiation	2	16	ENSECAG00000003025(HLX);ENSECAG00000018160(TBX21)	0.0311567945287944
GO:0048147	negative regulation of fibroblast proliferation	2	16	ENSECAG00000015202(FBXO4);ENSECAG00000021358(SFRP1)	0.0311567945287944
GO:1901739	regulation of myoblast fusion	2	16	ENSECAG00000013300(CXCL10);ENSECAG00000038488(FLT3LG)	0.0311567945287944
GO:0050729	positive regulation of inflammatory response	4	68	ENSECAG00000000197(TLR3);ENSECAG00000010475(IL33);ENSECAG00000014672(TNFRSF11A);ENSECAG00000027770(CEBPB)	0.0312202716406593
GO:0050880	regulation of blood vessel size	4	68	ENSECAG00000006225(EDN3);ENSECAG00000010206(SMTNL1);ENSECAG00000018905(AGTR2);ENSECAG00000019412(HTR2B)	0.0312202716406593
GO:1904064	positive regulation of cation transmembrane transport	4	68	ENSECAG00000006795(RYR2);ENSECAG00000011351(PDZK1);ENSECAG00000013300(CXCL10);ENSECAG00000018596(-)	0.0312202716406593
GO:0006109	regulation of carbohydrate metabolic process	6	135	ENSECAG00000001989(SESN2);ENSECAG00000008005(AKT2);ENSECAG00000011037(WARS1);ENSECAG00000013863(LEPR);ENSECAG00000015531(COX11);ENSECAG00000016734(INPP5K)	0.0314862084698381
GO:0043491	protein kinase B signaling	6	135	ENSECAG00000001989(SESN2);ENSECAG00000010054(NOX4);ENSECAG00000016734(INPP5K);ENSECAG00000019376(TMEM100);ENSECAG00000026876(SFRP5);MSTRG.6409(MST1R)	0.0314862084698381
GO:0005996	monosaccharide metabolic process	7	172	ENSECAG00000000039(PFKFB1);ENSECAG00000001989(SESN2);ENSECAG00000008005(AKT2);ENSECAG00000013863(LEPR);ENSECAG00000015531(COX11);ENSECAG00000016734(INPP5K);ENSECAG00000019562(RGN)	0.0318680741463439
GO:0051090	regulation of sequence-specific DNA binding transcription factor activity	10	290	ENSECAG00000000197(TLR3);ENSECAG00000007010(CLU);ENSECAG00000008330(RIPK4);ENSECAG00000011498(SFRP4);ENSECAG00000014672(TNFRSF11A);ENSECAG00000020468(RELN);ENSECAG00000021989(DDX58);ENSECAG00000023084(PRKCQ);ENSECAG00000026876(SFRP5);MSTRG.4319(--)	0.0319491597094009
GO:1903707	negative regulation of hemopoiesis	5	101	ENSECAG00000003025(HLX);ENSECAG00000017794(IRF1);ENSECAG00000018160(TBX21);ENSECAG00000021358(SFRP1);MSTRG.9131(HLA-A)	0.0322552620861638
GO:0008406	gonad development	6	136	ENSECAG00000002401(NUP210L);ENSECAG00000010762(ROBO2);ENSECAG00000017440(TBC1D20);ENSECAG00000021358(SFRP1);ENSECAG00000023357(COL9A3);ENSECAG00000027770(CEBPB)	0.0324760061543182
GO:0032413	negative regulation of ion transmembrane transporter activity	3	40	ENSECAG00000000751(NEDD4L);ENSECAG00000006674(RRAD);ENSECAG00000008024(CLIC2)	0.0325460504059045
GO:0033344	cholesterol efflux	3	40	ENSECAG00000004103(-);ENSECAG00000004903(APOA4);ENSECAG00000020109(SOAT2)	0.0325460504059045
GO:0002286	T cell activation involved in immune response	4	69	ENSECAG00000003025(HLX);ENSECAG00000007610(TMEM98);ENSECAG00000008485(ITGAL);ENSECAG00000018160(TBX21)	0.0327014745145204
GO:0008585	female gonad development	4	69	ENSECAG00000010762(ROBO2);ENSECAG00000021358(SFRP1);ENSECAG00000023357(COL9A3);ENSECAG00000027770(CEBPB)	0.0327014745145204
GO:0035150	regulation of tube size	4	69	ENSECAG00000006225(EDN3);ENSECAG00000010206(SMTNL1);ENSECAG00000018905(AGTR2);ENSECAG00000019412(HTR2B)	0.0327014745145204
GO:0032270	positive regulation of cellular protein metabolic process	30	1208	ENSECAG00000000099(NDRG4);ENSECAG00000000197(TLR3);ENSECAG00000007010(CLU);ENSECAG00000008005(AKT2);ENSECAG00000008523(NLRP1);ENSECAG00000008723(-);ENSECAG00000010054(NOX4);ENSECAG00000010495(CIDEB);ENSECAG00000010833(MELTF);ENSECAG00000011126(CD27);ENSECAG00000013863(LEPR);ENSECAG00000013872(-);ENSECAG00000013960(FGFR2);ENSECAG00000014330(CYCS);ENSECAG00000014672(TNFRSF11A);ENSECAG00000015202(FB…	0.0328570443202236
GO:0055123	digestive system development	5	102	ENSECAG00000003025(HLX);ENSECAG00000021358(SFRP1);ENSECAG00000024147(SOX10);ENSECAG00000026876(SFRP5);ENSECAG00000043283(AGR2)	0.0334520516508349
GO:0072593	reactive oxygen species metabolic process	7	174	ENSECAG00000001989(SESN2);ENSECAG00000004903(APOA4);ENSECAG00000007010(CLU);ENSECAG00000010054(NOX4);ENSECAG00000017527(NDUFAF2);ENSECAG00000023733(MMP1);MSTRG.4319(--)	0.0336206943673641
GO:0098655	cation transmembrane transport	18	643	ENSECAG00000000751(NEDD4L);ENSECAG00000006181(MCU);ENSECAG00000006674(RRAD);ENSECAG00000006795(RYR2);ENSECAG00000008024(CLIC2);ENSECAG00000010036(SLC15A3);ENSECAG00000010623(TSPAN13);ENSECAG00000010900(SLC38A3);ENSECAG00000011351(PDZK1);ENSECAG00000013300(CXCL10);ENSECAG00000016204(SLC31A2);ENSECAG00000018596(-);ENSECAG00000019412(HTR2B);ENSECAG00000021578(SLC39A2);ENSECAG00000023134(KCNK5);ENSEC…	0.0341208627277472
GO:0032368	regulation of lipid transport	4	70	ENSECAG00000004103(-);ENSECAG00000004903(APOA4);ENSECAG00000008005(AKT2);ENSECAG00000014672(TNFRSF11A)	0.0342231801684167
GO:0046849	bone remodeling	4	70	ENSECAG00000010054(NOX4);ENSECAG00000013863(LEPR);ENSECAG00000014672(TNFRSF11A);ENSECAG00000021358(SFRP1)	0.0342231801684167
GO:0042093	T-helper cell differentiation	3	41	ENSECAG00000003025(HLX);ENSECAG00000007610(TMEM98);ENSECAG00000018160(TBX21)	0.0346742826020088
GO:0045912	negative regulation of carbohydrate metabolic process	3	41	ENSECAG00000013863(LEPR);ENSECAG00000015531(COX11);ENSECAG00000016734(INPP5K)	0.0346742826020088
GO:0045580	regulation of T cell differentiation	5	103	ENSECAG00000003025(HLX);ENSECAG00000011126(CD27);ENSECAG00000017794(IRF1);ENSECAG00000018160(TBX21);MSTRG.9131(HLA-A)	0.0346761460886461
GO:0001897	cytolysis by symbiont of host cells	1	2	MSTRG.1412(--)	0.0346957747793833
GO:0002434	immune complex clearance	1	2	ENSECAG00000007010(CLU)	0.0346957747793833
GO:0002479	antigen processing and presentation of exogenous peptide antigen via MHC class I, TAP-dependent	1	2	MSTRG.9131(HLA-A)	0.0346957747793833
GO:0002765	immune response-inhibiting signal transduction	1	2	MSTRG.9131(HLA-A)	0.0346957747793833
GO:0002767	immune response-inhibiting cell surface receptor signaling pathway	1	2	MSTRG.9131(HLA-A)	0.0346957747793833
GO:0006227	dUDP biosynthetic process	1	2	ENSECAG00000012773(CMPK2)	0.0346957747793833
GO:0006233	dTDP biosynthetic process	1	2	ENSECAG00000012773(CMPK2)	0.0346957747793833
GO:0006436	tryptophanyl-tRNA aminoacylation	1	2	ENSECAG00000011037(WARS1)	0.0346957747793833
GO:0009139	pyrimidine nucleoside diphosphate biosynthetic process	1	2	ENSECAG00000012773(CMPK2)	0.0346957747793833
GO:0009196	pyrimidine deoxyribonucleoside diphosphate metabolic process	1	2	ENSECAG00000012773(CMPK2)	0.0346957747793833
GO:0009197	pyrimidine deoxyribonucleoside diphosphate biosynthetic process	1	2	ENSECAG00000012773(CMPK2)	0.0346957747793833
GO:0009644	response to high light intensity	1	2	ENSECAG00000008005(AKT2)	0.0346957747793833
GO:0010133	proline catabolic process to glutamate	1	2	ENSECAG00000026825(-)	0.0346957747793833
GO:0010877	lipid transport involved in lipid storage	1	2	ENSECAG00000016183(STARD4)	0.0346957747793833
GO:0014034	neural crest cell fate commitment	1	2	ENSECAG00000021358(SFRP1)	0.0346957747793833
GO:0017001	antibiotic catabolic process	1	2	MSTRG.4319(--)	0.0346957747793833
GO:0030702	chromatin silencing at centromere	1	2	ENSECAG00000008210(ZNFX1)	0.0346957747793833
GO:0032055	negative regulation of translation in response to stress	1	2	ENSECAG00000001989(SESN2)	0.0346957747793833
GO:0033306	phytol metabolic process	1	2	ENSECAG00000013131(PECR)	0.0346957747793833
GO:0033566	gamma-tubulin complex localization	1	2	ENSECAG00000028444(MZT1)	0.0346957747793833
GO:0034124	regulation of MyD88-dependent toll-like receptor signaling pathway	1	2	ENSECAG00000017794(IRF1)	0.0346957747793833
GO:0034334	adherens junction maintenance	1	2	ENSECAG00000022618(INAVA)	0.0346957747793833
GO:0034444	regulation of plasma lipoprotein particle oxidation	1	2	ENSECAG00000004903(APOA4)	0.0346957747793833
GO:0034445	negative regulation of plasma lipoprotein particle oxidation	1	2	ENSECAG00000004903(APOA4)	0.0346957747793833
GO:0035683	memory T cell extravasation	1	2	ENSECAG00000008485(ITGAL)	0.0346957747793833
GO:0039633	killing by virus of host cell	1	2	MSTRG.1412(--)	0.0346957747793833
GO:0042450	arginine biosynthetic process via ornithine	1	2	ENSECAG00000022838(OTC)	0.0346957747793833
GO:0044343	canonical Wnt signaling pathway involved in regulation of type B pancreatic cell proliferation	1	2	ENSECAG00000021358(SFRP1)	0.0346957747793833
GO:0044659	cytolysis by virus of host cell	1	2	MSTRG.1412(--)	0.0346957747793833
GO:0044661	disruption by virus of host cell	1	2	MSTRG.1412(--)	0.0346957747793833
GO:0045578	negative regulation of B cell differentiation	1	2	ENSECAG00000021358(SFRP1)	0.0346957747793833
GO:0046072	dTDP metabolic process	1	2	ENSECAG00000012773(CMPK2)	0.0346957747793833
GO:0046077	dUDP metabolic process	1	2	ENSECAG00000012773(CMPK2)	0.0346957747793833
GO:0050925	negative regulation of negative chemotaxis	1	2	ENSECAG00000010762(ROBO2)	0.0346957747793833
GO:0051365	cellular response to potassium ion starvation	1	2	ENSECAG00000010900(SLC38A3)	0.0346957747793833
GO:0060671	epithelial cell differentiation involved in embryonic placenta development	1	2	ENSECAG00000006391(ST14)	0.0346957747793833
GO:0060672	epithelial cell morphogenesis involved in placental branching	1	2	ENSECAG00000006391(ST14)	0.0346957747793833
GO:0061402	positive regulation of transcription from RNA polymerase II promoter in response to acidic pH	1	2	ENSECAG00000010900(SLC38A3)	0.0346957747793833
GO:0071810	regulation of fever generation by regulation of prostaglandin secretion	1	2	ENSECAG00000014672(TNFRSF11A)	0.0346957747793833
GO:0071812	positive regulation of fever generation by positive regulation of prostaglandin secretion	1	2	ENSECAG00000014672(TNFRSF11A)	0.0346957747793833
GO:0071848	positive regulation of ERK1 and ERK2 cascade via TNFSF11-mediated signaling	1	2	ENSECAG00000014672(TNFRSF11A)	0.0346957747793833
GO:0090119	vesicle-mediated cholesterol transport	1	2	MSTRG.12573(CES1)	0.0346957747793833
GO:0097114	NMDA glutamate receptor clustering	1	2	ENSECAG00000020468(RELN)	0.0346957747793833
GO:0097272	ammonia homeostasis	1	2	ENSECAG00000022838(OTC)	0.0346957747793833
GO:0098907	regulation of SA node cell action potential	1	2	ENSECAG00000006795(RYR2)	0.0346957747793833
GO:0100009	regulation of fever generation by prostaglandin secretion	1	2	ENSECAG00000014672(TNFRSF11A)	0.0346957747793833
GO:0100011	positive regulation of fever generation by prostaglandin secretion	1	2	ENSECAG00000014672(TNFRSF11A)	0.0346957747793833
GO:1900739	regulation of protein insertion into mitochondrial membrane involved in apoptotic signaling pathway	1	2	MSTRG.1382(GZMB)	0.0346957747793833
GO:1900740	positive regulation of protein insertion into mitochondrial membrane involved in apoptotic signaling pathway	1	2	MSTRG.1382(GZMB)	0.0346957747793833
GO:1901740	negative regulation of myoblast fusion	1	2	ENSECAG00000013300(CXCL10)	0.0346957747793833
GO:1902214	regulation of interleukin-4-mediated signaling pathway	1	2	ENSECAG00000024988(PARP14)	0.0346957747793833
GO:1902949	positive regulation of tau-protein kinase activity	1	2	ENSECAG00000007010(CLU)	0.0346957747793833
GO:1902988	neurofibrillary tangle assembly	1	2	ENSECAG00000007010(CLU)	0.0346957747793833
GO:1902996	regulation of neurofibrillary tangle assembly	1	2	ENSECAG00000007010(CLU)	0.0346957747793833
GO:1903173	fatty alcohol metabolic process	1	2	ENSECAG00000013131(PECR)	0.0346957747793833
GO:1904956	regulation of midbrain dopaminergic neuron differentiation	1	2	ENSECAG00000021358(SFRP1)	0.0346957747793833
GO:1990009	retinal cell apoptotic process	1	2	ENSECAG00000008005(AKT2)	0.0346957747793833
GO:2000040	regulation of planar cell polarity pathway involved in axis elongation	1	2	ENSECAG00000021358(SFRP1)	0.0346957747793833
GO:2000041	negative regulation of planar cell polarity pathway involved in axis elongation	1	2	ENSECAG00000021358(SFRP1)	0.0346957747793833
GO:2000079	regulation of canonical Wnt signaling pathway involved in controlling type B pancreatic cell proliferation	1	2	ENSECAG00000021358(SFRP1)	0.0346957747793833
GO:2000120	positive regulation of sodium-dependent phosphate transport	1	2	ENSECAG00000027770(CEBPB)	0.0346957747793833
GO:2000448	positive regulation of macrophage migration inhibitory factor signaling pathway	1	2	ENSECAG00000003837(CXCR4)	0.0346957747793833
GO:2000552	negative regulation of T-helper 2 cell cytokine production	1	2	ENSECAG00000018160(TBX21)	0.0346957747793833
GO:0005979	regulation of glycogen biosynthetic process	2	17	ENSECAG00000008005(AKT2);ENSECAG00000016734(INPP5K)	0.0349102483462275
GO:0010818	T cell chemotaxis	2	17	ENSECAG00000013300(CXCL10);ENSECAG00000013872(-)	0.0349102483462275
GO:0010962	regulation of glucan biosynthetic process	2	17	ENSECAG00000008005(AKT2);ENSECAG00000016734(INPP5K)	0.0349102483462275
GO:0014808	release of sequestered calcium ion into cytosol by sarcoplasmic reticulum	2	17	ENSECAG00000006795(RYR2);ENSECAG00000008024(CLIC2)	0.0349102483462275
GO:0014823	response to activity	2	17	ENSECAG00000006795(RYR2);ENSECAG00000010206(SMTNL1)	0.0349102483462275
GO:0034377	plasma lipoprotein particle assembly	2	17	ENSECAG00000004903(APOA4);ENSECAG00000020109(SOAT2)	0.0349102483462275
GO:0045589	regulation of regulatory T cell differentiation	2	17	ENSECAG00000017794(IRF1);MSTRG.9131(HLA-A)	0.0349102483462275
GO:1904467	regulation of tumor necrosis factor secretion	2	17	ENSECAG00000021989(DDX58);ENSECAG00000023733(MMP1)	0.0349102483462275
GO:2000316	regulation of T-helper 17 type immune response	2	17	ENSECAG00000018160(TBX21);ENSECAG00000023084(PRKCQ)	0.0349102483462275
GO:0014033	neural crest cell differentiation	4	71	ENSECAG00000012115(SEMA3D);ENSECAG00000019412(HTR2B);ENSECAG00000021358(SFRP1);ENSECAG00000024147(SOX10)	0.0357854798958584
GO:0042035	regulation of cytokine biosynthetic process	4	71	ENSECAG00000000197(TLR3);ENSECAG00000017794(IRF1);ENSECAG00000023084(PRKCQ);ENSECAG00000027770(CEBPB)	0.0357854798958584
GO:0055007	cardiac muscle cell differentiation	4	71	ENSECAG00000010054(NOX4);ENSECAG00000011440(MYO18B);ENSECAG00000012921(ALPK2);ENSECAG00000019844(MYH7)	0.0357854798958584
GO:0007159	leukocyte cell-cell adhesion	12	380	ENSECAG00000003025(HLX);ENSECAG00000004903(APOA4);ENSECAG00000007610(TMEM98);ENSECAG00000008485(ITGAL);ENSECAG00000011126(CD27);ENSECAG00000013863(LEPR);ENSECAG00000017794(IRF1);ENSECAG00000018160(TBX21);ENSECAG00000020738(CDH26);ENSECAG00000023084(PRKCQ);ENSECAG00000027770(CEBPB);MSTRG.9131(HLA-A)	0.0358173902131806
GO:0065009	regulation of molecular function	50	2225	ENSECAG00000000197(TLR3);ENSECAG00000000751(NEDD4L);ENSECAG00000001989(SESN2);ENSECAG00000003563(-);ENSECAG00000004903(APOA4);ENSECAG00000006674(RRAD);ENSECAG00000006795(RYR2);ENSECAG00000007010(CLU);ENSECAG00000007242(DUSP2);ENSECAG00000008005(AKT2);ENSECAG00000008024(CLIC2);ENSECAG00000008330(RIPK4);ENSECAG00000008523(NLRP1);ENSECAG00000008615(-);ENSECAG00000008723(-);ENSECAG00000010054(NOX4);E…	0.0359067958578542
GO:0042110	T cell activation	11	338	ENSECAG00000003025(HLX);ENSECAG00000007610(TMEM98);ENSECAG00000008485(ITGAL);ENSECAG00000011126(CD27);ENSECAG00000013863(LEPR);ENSECAG00000017794(IRF1);ENSECAG00000018160(TBX21);ENSECAG00000020738(CDH26);ENSECAG00000023084(PRKCQ);ENSECAG00000027770(CEBPB);MSTRG.9131(HLA-A)	0.0361364764804696
GO:0070489	T cell aggregation	11	338	ENSECAG00000003025(HLX);ENSECAG00000007610(TMEM98);ENSECAG00000008485(ITGAL);ENSECAG00000011126(CD27);ENSECAG00000013863(LEPR);ENSECAG00000017794(IRF1);ENSECAG00000018160(TBX21);ENSECAG00000020738(CDH26);ENSECAG00000023084(PRKCQ);ENSECAG00000027770(CEBPB);MSTRG.9131(HLA-A)	0.0361364764804696
GO:0045137	development of primary sexual characteristics	6	140	ENSECAG00000002401(NUP210L);ENSECAG00000010762(ROBO2);ENSECAG00000017440(TBC1D20);ENSECAG00000021358(SFRP1);ENSECAG00000023357(COL9A3);ENSECAG00000027770(CEBPB)	0.0366366806676876
GO:0002294	CD4-positive, alpha-beta T cell differentiation involved in immune response	3	42	ENSECAG00000003025(HLX);ENSECAG00000007610(TMEM98);ENSECAG00000018160(TBX21)	0.0368728244822352
GO:0043410	positive regulation of MAPK cascade	12	382	ENSECAG00000000099(NDRG4);ENSECAG00000000197(TLR3);ENSECAG00000010054(NOX4);ENSECAG00000011126(CD27);ENSECAG00000013872(-);ENSECAG00000013960(FGFR2);ENSECAG00000014672(TNFRSF11A);ENSECAG00000019412(HTR2B);ENSECAG00000020232(EDAR);ENSECAG00000023399(GADD45G);ENSECAG00000023733(MMP1);MSTRG.6409(MST1R)	0.037047602361816
GO:0046890	regulation of lipid biosynthetic process	5	105	ENSECAG00000004903(APOA4);ENSECAG00000013187(LPGAT1);ENSECAG00000016183(STARD4);ENSECAG00000019412(HTR2B);ENSECAG00000036634(CCDC3)	0.037206742737267
GO:0055088	lipid homeostasis	5	105	ENSECAG00000001989(SESN2);ENSECAG00000004103(-);ENSECAG00000004903(APOA4);ENSECAG00000020109(SOAT2);ENSECAG00000023319(TM6SF2)	0.037206742737267
GO:0046545	development of primary female sexual characteristics	4	72	ENSECAG00000010762(ROBO2);ENSECAG00000021358(SFRP1);ENSECAG00000023357(COL9A3);ENSECAG00000027770(CEBPB)	0.03738844390283
GO:0034765	regulation of ion transmembrane transport	10	298	ENSECAG00000000751(NEDD4L);ENSECAG00000006674(RRAD);ENSECAG00000006795(RYR2);ENSECAG00000008005(AKT2);ENSECAG00000008024(CLIC2);ENSECAG00000010623(TSPAN13);ENSECAG00000011351(PDZK1);ENSECAG00000013300(CXCL10);ENSECAG00000018596(-);ENSECAG00000020468(RELN)	0.0373918620929084
GO:0071593	lymphocyte aggregation	11	340	ENSECAG00000003025(HLX);ENSECAG00000007610(TMEM98);ENSECAG00000008485(ITGAL);ENSECAG00000011126(CD27);ENSECAG00000013863(LEPR);ENSECAG00000017794(IRF1);ENSECAG00000018160(TBX21);ENSECAG00000020738(CDH26);ENSECAG00000023084(PRKCQ);ENSECAG00000027770(CEBPB);MSTRG.9131(HLA-A)	0.0374577159934628
GO:0044767	single-organism developmental process	90	4358	ENSECAG00000000099(NDRG4);ENSECAG00000000197(TLR3);ENSECAG00000000713(MDM1);ENSECAG00000000722(BTBD3);ENSECAG00000000751(NEDD4L);ENSECAG00000002401(NUP210L);ENSECAG00000002874(LRRN1);ENSECAG00000003025(HLX);ENSECAG00000003837(CXCR4);ENSECAG00000004066(APOLD1);ENSECAG00000006290(TGM2);ENSECAG00000006391(ST14);ENSECAG00000006421(SYNDIG1);ENSECAG00000006466(CLDN4);ENSECAG00000007010(CLU);ENSECAG0000…	0.0377479739736284
GO:1901135	carbohydrate derivative metabolic process	23	886	ENSECAG00000000039(PFKFB1);ENSECAG00000001013(PIGB);ENSECAG00000003755(PIGW);ENSECAG00000006840(B3GNT7);ENSECAG00000007821(GALNT13);ENSECAG00000008906(PARP15);ENSECAG00000011037(WARS1);ENSECAG00000011645(GUCY2D);ENSECAG00000012773(CMPK2);ENSECAG00000013738(SLC25A13);ENSECAG00000013830(FBXO27);ENSECAG00000014330(CYCS);ENSECAG00000016942(NUDT14);ENSECAG00000017170(TEFM);ENSECAG00000019585(-);ENSECA…	0.0382524992912449
GO:0002026	regulation of the force of heart contraction	2	18	ENSECAG00000006795(RYR2);ENSECAG00000019844(MYH7)	0.0388289313259299
GO:0002251	organ or tissue specific immune response	2	18	ENSECAG00000004903(APOA4);ENSECAG00000034702(DEFB1)	0.0388289313259299
GO:0032673	regulation of interleukin-4 production	2	18	ENSECAG00000023084(PRKCQ);ENSECAG00000027770(CEBPB)	0.0388289313259299
GO:0045429	positive regulation of nitric oxide biosynthetic process	2	18	ENSECAG00000007010(CLU);ENSECAG00000023733(MMP1)	0.0388289313259299
GO:0048011	neurotrophin TRK receptor signaling pathway	2	18	ENSECAG00000018905(AGTR2);ENSECAG00000022222(WASF1)	0.0388289313259299
GO:0060074	synapse maturation	2	18	ENSECAG00000017305(SEZ6L2);ENSECAG00000020468(RELN)	0.0388289313259299
GO:0070229	negative regulation of lymphocyte apoptotic process	2	18	ENSECAG00000011126(CD27);ENSECAG00000023084(PRKCQ)	0.0388289313259299
GO:0090023	positive regulation of neutrophil chemotaxis	2	18	ENSECAG00000006181(MCU);ENSECAG00000019665(THBS4)	0.0388289313259299
GO:1901021	positive regulation of calcium ion transmembrane transporter activity	2	18	ENSECAG00000006795(RYR2);ENSECAG00000018596(-)	0.0388289313259299
GO:1903514	calcium ion transport from endoplasmic reticulum to cytosol	2	18	ENSECAG00000006795(RYR2);ENSECAG00000008024(CLIC2)	0.0388289313259299
GO:2000050	regulation of non-canonical Wnt signaling pathway	2	18	ENSECAG00000011498(SFRP4);ENSECAG00000021358(SFRP1)	0.0388289313259299
GO:0050866	negative regulation of cell activation	6	142	ENSECAG00000003025(HLX);ENSECAG00000017794(IRF1);ENSECAG00000018160(TBX21);ENSECAG00000021358(SFRP1);ENSECAG00000027770(CEBPB);MSTRG.9131(HLA-A)	0.0388394350208904
GO:0009062	fatty acid catabolic process	4	73	ENSECAG00000001989(SESN2);ENSECAG00000002611(ETFA);ENSECAG00000008005(AKT2);ENSECAG00000023711(FAAH)	0.0390321216160413
GO:0019395	fatty acid oxidation	4	73	ENSECAG00000001989(SESN2);ENSECAG00000002611(ETFA);ENSECAG00000008005(AKT2);ENSECAG00000038523(ADH5)	0.0390321216160413
GO:0045621	positive regulation of lymphocyte differentiation	4	73	ENSECAG00000003025(HLX);ENSECAG00000011126(CD27);ENSECAG00000038488(FLT3LG);MSTRG.9131(HLA-A)	0.0390321216160413
GO:0002684	positive regulation of immune system process	19	700	ENSECAG00000000197(TLR3);ENSECAG00000000548(-);ENSECAG00000003025(HLX);ENSECAG00000005400(-);ENSECAG00000006181(MCU);ENSECAG00000008615(-);ENSECAG00000011126(CD27);ENSECAG00000012326(CD1D);ENSECAG00000013300(CXCL10);ENSECAG00000013872(-);ENSECAG00000017794(IRF1);ENSECAG00000018160(TBX21);ENSECAG00000019665(THBS4);ENSECAG00000021989(DDX58);ENSECAG00000023084(PRKCQ);ENSECAG00000023733(MMP1);ENSECAG…	0.0391247739714884
GO:0002287	alpha-beta T cell activation involved in immune response	3	43	ENSECAG00000003025(HLX);ENSECAG00000007610(TMEM98);ENSECAG00000018160(TBX21)	0.0391412265717398
GO:0002293	alpha-beta T cell differentiation involved in immune response	3	43	ENSECAG00000003025(HLX);ENSECAG00000007610(TMEM98);ENSECAG00000018160(TBX21)	0.0391412265717398
GO:0032481	positive regulation of type I interferon production	3	43	ENSECAG00000000197(TLR3);ENSECAG00000017794(IRF1);ENSECAG00000021989(DDX58)	0.0391412265717398
GO:0034340	response to type I interferon	3	43	ENSECAG00000000968(-);ENSECAG00000022326(STAT2);MSTRG.9131(HLA-A)	0.0391412265717398
GO:0055013	cardiac muscle cell development	3	43	ENSECAG00000011440(MYO18B);ENSECAG00000012921(ALPK2);ENSECAG00000019844(MYH7)	0.0391412265717398
GO:1904063	negative regulation of cation transmembrane transport	3	43	ENSECAG00000000751(NEDD4L);ENSECAG00000006674(RRAD);ENSECAG00000008024(CLIC2)	0.0391412265717398
GO:0032502	developmental process	91	4420	ENSECAG00000000099(NDRG4);ENSECAG00000000197(TLR3);ENSECAG00000000713(MDM1);ENSECAG00000000722(BTBD3);ENSECAG00000000751(NEDD4L);ENSECAG00000002401(NUP210L);ENSECAG00000002874(LRRN1);ENSECAG00000003025(HLX);ENSECAG00000003837(CXCR4);ENSECAG00000004066(APOLD1);ENSECAG00000006181(MCU);ENSECAG00000006290(TGM2);ENSECAG00000006391(ST14);ENSECAG00000006421(SYNDIG1);ENSECAG00000006466(CLDN4);ENSECAG0000…	0.0392744584729447
GO:0070486	leukocyte aggregation	11	343	ENSECAG00000003025(HLX);ENSECAG00000007610(TMEM98);ENSECAG00000008485(ITGAL);ENSECAG00000011126(CD27);ENSECAG00000013863(LEPR);ENSECAG00000017794(IRF1);ENSECAG00000018160(TBX21);ENSECAG00000020738(CDH26);ENSECAG00000023084(PRKCQ);ENSECAG00000027770(CEBPB);MSTRG.9131(HLA-A)	0.0395025540746152
GO:0015698	inorganic anion transport	6	143	ENSECAG00000006466(CLDN4);ENSECAG00000008024(CLIC2);ENSECAG00000011498(SFRP4);ENSECAG00000015444(SLC37A1);ENSECAG00000027770(CEBPB);MSTRG.5252(--)	0.0399717646673749
GO:0046467	membrane lipid biosynthetic process	5	108	ENSECAG00000001013(PIGB);ENSECAG00000003755(PIGW);ENSECAG00000011822(SPTLC3);ENSECAG00000025031(PIGX);ENSECAG00000034886(SPTSSA)	0.041210263025317
GO:0051403	stress-activated MAPK cascade	7	182	ENSECAG00000000197(TLR3);ENSECAG00000011126(CD27);ENSECAG00000014672(TNFRSF11A);ENSECAG00000020232(EDAR);ENSECAG00000021358(SFRP1);ENSECAG00000023399(GADD45G);ENSECAG00000023733(MMP1)	0.0412696602451514
GO:0001755	neural crest cell migration	3	44	ENSECAG00000012115(SEMA3D);ENSECAG00000019412(HTR2B);ENSECAG00000024147(SOX10)	0.0414789877722267
GO:0014812	muscle cell migration	3	44	ENSECAG00000000099(NDRG4);ENSECAG00000015904(VTN);ENSECAG00000019665(THBS4)	0.0414789877722267
GO:0043113	receptor clustering	3	44	ENSECAG00000008485(ITGAL);ENSECAG00000020468(RELN);ENSECAG00000030432(AGRN)	0.0414789877722267
GO:0002696	positive regulation of leukocyte activation	8	222	ENSECAG00000000548(-);ENSECAG00000003025(HLX);ENSECAG00000011126(CD27);ENSECAG00000018160(TBX21);ENSECAG00000023084(PRKCQ);ENSECAG00000023733(MMP1);ENSECAG00000038488(FLT3LG);MSTRG.9131(HLA-A)	0.0419131217619253
GO:0042327	positive regulation of phosphorylation	21	800	ENSECAG00000000099(NDRG4);ENSECAG00000000197(TLR3);ENSECAG00000007010(CLU);ENSECAG00000008005(AKT2);ENSECAG00000010054(NOX4);ENSECAG00000011126(CD27);ENSECAG00000013863(LEPR);ENSECAG00000013872(-);ENSECAG00000013960(FGFR2);ENSECAG00000014672(TNFRSF11A);ENSECAG00000015904(VTN);ENSECAG00000019412(HTR2B);ENSECAG00000019665(THBS4);ENSECAG00000020232(EDAR);ENSECAG00000020468(RELN);ENSECAG00000021395(C…	0.0420924573137069
GO:0098660	inorganic ion transmembrane transport	18	660	ENSECAG00000000751(NEDD4L);ENSECAG00000006181(MCU);ENSECAG00000006466(CLDN4);ENSECAG00000006674(RRAD);ENSECAG00000006795(RYR2);ENSECAG00000008024(CLIC2);ENSECAG00000010036(SLC15A3);ENSECAG00000010623(TSPAN13);ENSECAG00000013300(CXCL10);ENSECAG00000015444(SLC37A1);ENSECAG00000016204(SLC31A2);ENSECAG00000018596(-);ENSECAG00000019412(HTR2B);ENSECAG00000021578(SLC39A2);ENSECAG00000023134(KCNK5);ENSEC…	0.0422594613501266
GO:0016051	carbohydrate biosynthetic process	6	145	ENSECAG00000001989(SESN2);ENSECAG00000006840(B3GNT7);ENSECAG00000008005(AKT2);ENSECAG00000013863(LEPR);ENSECAG00000016734(INPP5K);ENSECAG00000019562(RGN)	0.0422987718932305
GO:0001774	microglial cell activation	2	19	ENSECAG00000007010(CLU);ENSECAG00000023733(MMP1)	0.042905956016542
GO:0002828	regulation of type 2 immune response	2	19	ENSECAG00000003025(HLX);ENSECAG00000018160(TBX21)	0.042905956016542
GO:0010955	negative regulation of protein processing	2	19	ENSECAG00000007610(TMEM98);ENSECAG00000009989(CHAC1)	0.042905956016542
GO:0014009	glial cell proliferation	2	19	ENSECAG00000007010(CLU);ENSECAG00000013863(LEPR)	0.042905956016542
GO:0019884	antigen processing and presentation of exogenous antigen	2	19	ENSECAG00000012326(CD1D);MSTRG.9131(HLA-A)	0.042905956016542
GO:0032366	intracellular sterol transport	2	19	ENSECAG00000016183(STARD4);MSTRG.12573(CES1)	0.042905956016542
GO:0032367	intracellular cholesterol transport	2	19	ENSECAG00000016183(STARD4);MSTRG.12573(CES1)	0.042905956016542
GO:0033363	secretory granule organization	2	19	ENSECAG00000015186(AGFG1);ENSECAG00000017440(TBC1D20)	0.042905956016542
GO:0048265	response to pain	2	19	ENSECAG00000019665(THBS4);ENSECAG00000020468(RELN)	0.042905956016542
GO:0065005	protein-lipid complex assembly	2	19	ENSECAG00000004903(APOA4);ENSECAG00000020109(SOAT2)	0.042905956016542
GO:0071624	positive regulation of granulocyte chemotaxis	2	19	ENSECAG00000006181(MCU);ENSECAG00000019665(THBS4)	0.042905956016542
GO:1900101	regulation of endoplasmic reticulum unfolded protein response	2	19	ENSECAG00000011773(TMEM33);ENSECAG00000043283(AGR2)	0.042905956016542
GO:1901623	regulation of lymphocyte chemotaxis	2	19	ENSECAG00000013300(CXCL10);ENSECAG00000013872(-)	0.042905956016542
GO:1903318	negative regulation of protein maturation	2	19	ENSECAG00000007610(TMEM98);ENSECAG00000009989(CHAC1)	0.042905956016542
GO:1904407	positive regulation of nitric oxide metabolic process	2	19	ENSECAG00000007010(CLU);ENSECAG00000023733(MMP1)	0.042905956016542
GO:1990774	tumor necrosis factor secretion	2	19	ENSECAG00000021989(DDX58);ENSECAG00000023733(MMP1)	0.042905956016542
GO:0043405	regulation of MAP kinase activity	8	224	ENSECAG00000007242(DUSP2);ENSECAG00000010054(NOX4);ENSECAG00000014672(TNFRSF11A);ENSECAG00000016734(INPP5K);ENSECAG00000019412(HTR2B);ENSECAG00000021358(SFRP1);ENSECAG00000023399(GADD45G);MSTRG.6409(MST1R)	0.0437890538333985
GO:0070588	calcium ion transmembrane transport	8	224	ENSECAG00000006181(MCU);ENSECAG00000006674(RRAD);ENSECAG00000006795(RYR2);ENSECAG00000008024(CLIC2);ENSECAG00000010623(TSPAN13);ENSECAG00000013300(CXCL10);ENSECAG00000018596(-);ENSECAG00000019412(HTR2B)	0.0437890538333985
GO:0032410	negative regulation of transporter activity	3	45	ENSECAG00000000751(NEDD4L);ENSECAG00000006674(RRAD);ENSECAG00000008024(CLIC2)	0.043885558077559
GO:0050994	regulation of lipid catabolic process	3	45	ENSECAG00000001989(SESN2);ENSECAG00000004903(APOA4);ENSECAG00000008005(AKT2)	0.043885558077559
GO:0055006	cardiac cell development	3	45	ENSECAG00000011440(MYO18B);ENSECAG00000012921(ALPK2);ENSECAG00000019844(MYH7)	0.043885558077559
GO:0009636	response to toxic substance	6	147	ENSECAG00000001989(SESN2);ENSECAG00000004903(APOA4);ENSECAG00000008024(CLIC2);ENSECAG00000020763(MGST1);MSTRG.12573(CES1);MSTRG.4319(--)	0.0447094433947861
GO:0006486	protein glycosylation	8	225	ENSECAG00000006840(B3GNT7);ENSECAG00000007821(GALNT13);ENSECAG00000008906(PARP15);ENSECAG00000011037(WARS1);ENSECAG00000022335(POGLUT2);ENSECAG00000022601(PARP12);ENSECAG00000023864(ST8SIA5);ENSECAG00000024988(PARP14)	0.0447474879690243
GO:0043413	macromolecule glycosylation	8	225	ENSECAG00000006840(B3GNT7);ENSECAG00000007821(GALNT13);ENSECAG00000008906(PARP15);ENSECAG00000011037(WARS1);ENSECAG00000022335(POGLUT2);ENSECAG00000022601(PARP12);ENSECAG00000023864(ST8SIA5);ENSECAG00000024988(PARP14)	0.0447474879690243
GO:1903036	positive regulation of response to wounding	5	111	ENSECAG00000000197(TLR3);ENSECAG00000006466(CLDN4);ENSECAG00000010475(IL33);ENSECAG00000014672(TNFRSF11A);ENSECAG00000027770(CEBPB)	0.0454650041773383
GO:0002443	leukocyte mediated immunity	8	226	ENSECAG00000000197(TLR3);ENSECAG00000000548(-);ENSECAG00000008615(-);ENSECAG00000012326(CD1D);ENSECAG00000012441(PRF1);ENSECAG00000018160(TBX21);ENSECAG00000021989(DDX58);MSTRG.1382(GZMB)	0.0457196443698922
GO:0043065	positive regulation of apoptotic process	12	395	ENSECAG00000006290(TGM2);ENSECAG00000007010(CLU);ENSECAG00000008523(NLRP1);ENSECAG00000008723(-);ENSECAG00000010495(CIDEB);ENSECAG00000011095(-);ENSECAG00000011498(SFRP4);ENSECAG00000014330(CYCS);ENSECAG00000018905(AGTR2);ENSECAG00000021358(SFRP1);ENSECAG00000023399(GADD45G);MSTRG.1382(GZMB)	0.0457806354051384
GO:0034762	regulation of transmembrane transport	10	309	ENSECAG00000000751(NEDD4L);ENSECAG00000006674(RRAD);ENSECAG00000006795(RYR2);ENSECAG00000008005(AKT2);ENSECAG00000008024(CLIC2);ENSECAG00000010623(TSPAN13);ENSECAG00000011351(PDZK1);ENSECAG00000013300(CXCL10);ENSECAG00000018596(-);ENSECAG00000020468(RELN)	0.0458802069577175
GO:0043408	regulation of MAPK cascade	15	529	ENSECAG00000000099(NDRG4);ENSECAG00000000197(TLR3);ENSECAG00000007242(DUSP2);ENSECAG00000010054(NOX4);ENSECAG00000011126(CD27);ENSECAG00000013872(-);ENSECAG00000013960(FGFR2);ENSECAG00000014672(TNFRSF11A);ENSECAG00000016734(INPP5K);ENSECAG00000019412(HTR2B);ENSECAG00000020232(EDAR);ENSECAG00000021358(SFRP1);ENSECAG00000023399(GADD45G);ENSECAG00000023733(MMP1);MSTRG.6409(MST1R)	0.045938850396912
GO:0006508	proteolysis	35	1495	ENSECAG00000000751(NEDD4L);ENSECAG00000001300(-);ENSECAG00000003563(-);ENSECAG00000006391(ST14);ENSECAG00000007010(CLU);ENSECAG00000007610(TMEM98);ENSECAG00000008523(NLRP1);ENSECAG00000008615(-);ENSECAG00000008723(-);ENSECAG00000009989(CHAC1);ENSECAG00000010495(CIDEB);ENSECAG00000010833(MELTF);ENSECAG00000011126(CD27);ENSECAG00000011887(ADAMTSL2);ENSECAG00000013830(FBXO27);ENSECAG00000014330(CYCS…	0.0462311023337376
GO:0001706	endoderm formation	3	46	ENSECAG00000007242(DUSP2);ENSECAG00000015904(VTN);ENSECAG00000023733(MMP1)	0.0463603411974604
GO:0002521	leukocyte differentiation	12	396	ENSECAG00000003025(HLX);ENSECAG00000007610(TMEM98);ENSECAG00000011126(CD27);ENSECAG00000013863(LEPR);ENSECAG00000014672(TNFRSF11A);ENSECAG00000017794(IRF1);ENSECAG00000018160(TBX21);ENSECAG00000021358(SFRP1);ENSECAG00000027770(CEBPB);ENSECAG00000035459(BATF2);ENSECAG00000038488(FLT3LG);MSTRG.9131(HLA-A)	0.0465066540725322
GO:0010562	positive regulation of phosphorus metabolic process	22	858	ENSECAG00000000099(NDRG4);ENSECAG00000000197(TLR3);ENSECAG00000007010(CLU);ENSECAG00000008005(AKT2);ENSECAG00000010054(NOX4);ENSECAG00000011126(CD27);ENSECAG00000013863(LEPR);ENSECAG00000013872(-);ENSECAG00000013960(FGFR2);ENSECAG00000014672(TNFRSF11A);ENSECAG00000015904(VTN);ENSECAG00000018905(AGTR2);ENSECAG00000019412(HTR2B);ENSECAG00000019665(THBS4);ENSECAG00000020232(EDAR);ENSECAG00000020468(…	0.0471077614267666
GO:0045937	positive regulation of phosphate metabolic process	22	858	ENSECAG00000000099(NDRG4);ENSECAG00000000197(TLR3);ENSECAG00000007010(CLU);ENSECAG00000008005(AKT2);ENSECAG00000010054(NOX4);ENSECAG00000011126(CD27);ENSECAG00000013863(LEPR);ENSECAG00000013872(-);ENSECAG00000013960(FGFR2);ENSECAG00000014672(TNFRSF11A);ENSECAG00000015904(VTN);ENSECAG00000018905(AGTR2);ENSECAG00000019412(HTR2B);ENSECAG00000019665(THBS4);ENSECAG00000020232(EDAR);ENSECAG00000020468(…	0.0471077614267666
GO:0032890	regulation of organic acid transport	2	20	ENSECAG00000008005(AKT2);ENSECAG00000014672(TNFRSF11A)	0.0471346238931595
GO:0035456	response to interferon-beta	2	20	ENSECAG00000000968(-);ENSECAG00000017794(IRF1)	0.0471346238931595
GO:0045066	regulatory T cell differentiation	2	20	ENSECAG00000017794(IRF1);MSTRG.9131(HLA-A)	0.0471346238931595
GO:0046627	negative regulation of insulin receptor signaling pathway	2	20	ENSECAG00000016734(INPP5K);ENSECAG00000023084(PRKCQ)	0.0471346238931595
GO:0046639	negative regulation of alpha-beta T cell differentiation	2	20	ENSECAG00000003025(HLX);ENSECAG00000018160(TBX21)	0.0471346238931595
GO:0051560	mitochondrial calcium ion homeostasis	2	20	ENSECAG00000006181(MCU);ENSECAG00000006290(TGM2)	0.0471346238931595
GO:0070232	regulation of T cell apoptotic process	2	20	ENSECAG00000011126(CD27);ENSECAG00000023084(PRKCQ)	0.0471346238931595
GO:0070296	sarcoplasmic reticulum calcium ion transport	2	20	ENSECAG00000006795(RYR2);ENSECAG00000008024(CLIC2)	0.0471346238931595
GO:2000516	positive regulation of CD4-positive, alpha-beta T cell activation	2	20	ENSECAG00000003025(HLX);ENSECAG00000023084(PRKCQ)	0.0471346238931595
GO:0006575	cellular modified amino acid metabolic process	6	149	ENSECAG00000009989(CHAC1);ENSECAG00000010054(NOX4);ENSECAG00000020763(MGST1);ENSECAG00000020956(SERINC2);ENSECAG00000022838(OTC);ENSECAG00000022912(-)	0.0472043508976788
GO:0006874	cellular calcium ion homeostasis	10	311	ENSECAG00000003837(CXCR4);ENSECAG00000004442(CX3CR1);ENSECAG00000006181(MCU);ENSECAG00000006290(TGM2);ENSECAG00000006795(RYR2);ENSECAG00000008024(CLIC2);ENSECAG00000010531(F2RL2);ENSECAG00000013300(CXCL10);ENSECAG00000013731(STC1);ENSECAG00000019412(HTR2B)	0.0475529064049354
GO:0051249	regulation of lymphocyte activation	10	311	ENSECAG00000000548(-);ENSECAG00000003025(HLX);ENSECAG00000011126(CD27);ENSECAG00000017794(IRF1);ENSECAG00000018160(TBX21);ENSECAG00000021358(SFRP1);ENSECAG00000023084(PRKCQ);ENSECAG00000027770(CEBPB);ENSECAG00000038488(FLT3LG);MSTRG.9131(HLA-A)	0.0475529064049354
GO:0015980	energy derivation by oxidation of organic compounds	7	188	ENSECAG00000002917(OGDHL);ENSECAG00000008005(AKT2);ENSECAG00000013738(SLC25A13);ENSECAG00000013863(LEPR);ENSECAG00000014330(CYCS);ENSECAG00000016734(INPP5K);ENSECAG00000017527(NDUFAF2)	0.0476950008638979
GO:0010959	regulation of metal ion transport	8	228	ENSECAG00000000751(NEDD4L);ENSECAG00000006674(RRAD);ENSECAG00000006795(RYR2);ENSECAG00000008024(CLIC2);ENSECAG00000010623(TSPAN13);ENSECAG00000013300(CXCL10);ENSECAG00000016734(INPP5K);ENSECAG00000018596(-)	0.0477053431387911
GO:0051240	positive regulation of multicellular organismal process	29	1200	ENSECAG00000000197(TLR3);ENSECAG00000000751(NEDD4L);ENSECAG00000002874(LRRN1);ENSECAG00000003025(HLX);ENSECAG00000006421(SYNDIG1);ENSECAG00000007010(CLU);ENSECAG00000008523(NLRP1);ENSECAG00000009739(ADGRB2);ENSECAG00000010206(SMTNL1);ENSECAG00000010475(IL33);ENSECAG00000010762(ROBO2);ENSECAG00000011126(CD27);ENSECAG00000011498(SFRP4);ENSECAG00000014672(TNFRSF11A);ENSECAG00000016734(INPP5K);ENSECA…	0.0477874751190069
GO:0034440	lipid oxidation	4	78	ENSECAG00000001989(SESN2);ENSECAG00000002611(ETFA);ENSECAG00000008005(AKT2);ENSECAG00000038523(ADH5)	0.0478615322034788
GO:0043068	positive regulation of programmed cell death	12	398	ENSECAG00000006290(TGM2);ENSECAG00000007010(CLU);ENSECAG00000008523(NLRP1);ENSECAG00000008723(-);ENSECAG00000010495(CIDEB);ENSECAG00000011095(-);ENSECAG00000011498(SFRP4);ENSECAG00000014330(CYCS);ENSECAG00000018905(AGTR2);ENSECAG00000021358(SFRP1);ENSECAG00000023399(GADD45G);MSTRG.1382(GZMB)	0.0479824864083354
GO:0030098	lymphocyte differentiation	9	270	ENSECAG00000003025(HLX);ENSECAG00000007610(TMEM98);ENSECAG00000011126(CD27);ENSECAG00000013863(LEPR);ENSECAG00000017794(IRF1);ENSECAG00000018160(TBX21);ENSECAG00000021358(SFRP1);ENSECAG00000038488(FLT3LG);MSTRG.9131(HLA-A)	0.0485208672843536
GO:0050867	positive regulation of cell activation	8	229	ENSECAG00000000548(-);ENSECAG00000003025(HLX);ENSECAG00000011126(CD27);ENSECAG00000018160(TBX21);ENSECAG00000023084(PRKCQ);ENSECAG00000023733(MMP1);ENSECAG00000038488(FLT3LG);MSTRG.9131(HLA-A)	0.0487189902808945
GO:0030217	T cell differentiation	7	189	ENSECAG00000003025(HLX);ENSECAG00000007610(TMEM98);ENSECAG00000011126(CD27);ENSECAG00000013863(LEPR);ENSECAG00000017794(IRF1);ENSECAG00000018160(TBX21);MSTRG.9131(HLA-A)	0.0488244849614115
GO:0042108	positive regulation of cytokine biosynthetic process	3	47	ENSECAG00000000197(TLR3);ENSECAG00000017794(IRF1);ENSECAG00000023084(PRKCQ)	0.0489026970918974
GO:0072678	T cell migration	3	47	ENSECAG00000008485(ITGAL);ENSECAG00000013300(CXCL10);ENSECAG00000013872(-)	0.0489026970918974
GO:0044264	cellular polysaccharide metabolic process	4	79	ENSECAG00000006840(B3GNT7);ENSECAG00000008005(AKT2);ENSECAG00000013863(LEPR);ENSECAG00000016734(INPP5K)	0.0497494079026811
GO:1990266	neutrophil migration	4	79	ENSECAG00000006181(MCU);ENSECAG00000013300(CXCL10);ENSECAG00000013872(-);ENSECAG00000019665(THBS4)	0.0497494079026811
GO:0097190	apoptotic signaling pathway	13	446	ENSECAG00000000197(TLR3);ENSECAG00000007010(CLU);ENSECAG00000008659(SHISA5);ENSECAG00000008723(-);ENSECAG00000009989(CHAC1);ENSECAG00000010495(CIDEB);ENSECAG00000011095(-);ENSECAG00000011126(CD27);ENSECAG00000017172(IFI27);ENSECAG00000018905(AGTR2);ENSECAG00000021358(SFRP1);ENSECAG00000027770(CEBPB);MSTRG.1382(GZMB)	0.0507011491418186
GO:0032101	regulation of response to external stimulus	17	629	ENSECAG00000000197(TLR3);ENSECAG00000001989(SESN2);ENSECAG00000003837(CXCR4);ENSECAG00000006181(MCU);ENSECAG00000008723(-);ENSECAG00000010475(IL33);ENSECAG00000010762(ROBO2);ENSECAG00000012115(SEMA3D);ENSECAG00000013300(CXCL10);ENSECAG00000013872(-);ENSECAG00000014672(TNFRSF11A);ENSECAG00000019665(THBS4);ENSECAG00000021395(CLDN19);ENSECAG00000021989(DDX58);ENSECAG00000021998(MST1);ENSECAG00000023…	0.0509386368642871
GO:0098662	inorganic cation transmembrane transport	16	583	ENSECAG00000000751(NEDD4L);ENSECAG00000006181(MCU);ENSECAG00000006674(RRAD);ENSECAG00000006795(RYR2);ENSECAG00000008024(CLIC2);ENSECAG00000010036(SLC15A3);ENSECAG00000010623(TSPAN13);ENSECAG00000013300(CXCL10);ENSECAG00000016204(SLC31A2);ENSECAG00000018596(-);ENSECAG00000019412(HTR2B);ENSECAG00000021578(SLC39A2);ENSECAG00000023134(KCNK5);ENSECAG00000024032(KCNK9);ENSECAG00000040062(KCNK12);MSTRG.…	0.0511383374496649
GO:0045577	regulation of B cell differentiation	2	21	ENSECAG00000011126(CD27);ENSECAG00000021358(SFRP1)	0.0515084208936112
GO:1900077	negative regulation of cellular response to insulin stimulus	2	21	ENSECAG00000016734(INPP5K);ENSECAG00000023084(PRKCQ)	0.0515084208936112
GO:1901020	negative regulation of calcium ion transmembrane transporter activity	2	21	ENSECAG00000006674(RRAD);ENSECAG00000008024(CLIC2)	0.0515084208936112
GO:1902624	positive regulation of neutrophil migration	2	21	ENSECAG00000006181(MCU);ENSECAG00000019665(THBS4)	0.0515084208936112
GO:2000515	negative regulation of CD4-positive, alpha-beta T cell activation	2	21	ENSECAG00000003025(HLX);ENSECAG00000018160(TBX21)	0.0515084208936112
GO:0002292	T cell differentiation involved in immune response	3	48	ENSECAG00000003025(HLX);ENSECAG00000007610(TMEM98);ENSECAG00000018160(TBX21)	0.0515119444186625
GO:0051965	positive regulation of synapse assembly	3	48	ENSECAG00000002874(LRRN1);ENSECAG00000006421(SYNDIG1);ENSECAG00000009739(ADGRB2)	0.0515119444186625
GO:0001554	luteolysis	1	3	ENSECAG00000010762(ROBO2)	0.0515912003714242
GO:0001844	protein insertion into mitochondrial membrane involved in apoptotic signaling pathway	1	3	MSTRG.1382(GZMB)	0.0515912003714242
GO:0002357	defense response to tumor cell	1	3	ENSECAG00000012441(PRF1)	0.0515912003714242
GO:0002538	arachidonic acid metabolite production involved in inflammatory response	1	3	ENSECAG00000012371(ALOX5AP)	0.0515912003714242
GO:0002540	leukotriene production involved in inflammatory response	1	3	ENSECAG00000012371(ALOX5AP)	0.0515912003714242
GO:0006235	dTTP biosynthetic process	1	3	ENSECAG00000012773(CMPK2)	0.0515912003714242
GO:0006564	L-serine biosynthetic process	1	3	ENSECAG00000020880(PSPH)	0.0515912003714242
GO:0006589	octopamine biosynthetic process	1	3	ENSECAG00000017407(MOXD1)	0.0515912003714242
GO:0006867	asparagine transport	1	3	ENSECAG00000010900(SLC38A3)	0.0515912003714242
GO:0007531	mating type determination	1	3	MSTRG.9131(HLA-A)	0.0515912003714242
GO:0009138	pyrimidine nucleoside diphosphate metabolic process	1	3	ENSECAG00000012773(CMPK2)	0.0515912003714242
GO:0009189	deoxyribonucleoside diphosphate biosynthetic process	1	3	ENSECAG00000012773(CMPK2)	0.0515912003714242
GO:0009212	pyrimidine deoxyribonucleoside triphosphate biosynthetic process	1	3	ENSECAG00000012773(CMPK2)	0.0515912003714242
GO:0014827	intestine smooth muscle contraction	1	3	ENSECAG00000019412(HTR2B)	0.0515912003714242
GO:0015838	amino-acid betaine transport	1	3	ENSECAG00000011351(PDZK1)	0.0515912003714242
GO:0015879	carnitine transport	1	3	ENSECAG00000011351(PDZK1)	0.0515912003714242
GO:0016999	antibiotic metabolic process	1	3	MSTRG.4319(--)	0.0515912003714242
GO:0019853	L-ascorbic acid biosynthetic process	1	3	ENSECAG00000019562(RGN)	0.0515912003714242
GO:0030049	muscle filament sliding	1	3	ENSECAG00000019844(MYH7)	0.0515912003714242
GO:0030091	protein repair	1	3	ENSECAG00000013072(MSRB2)	0.0515912003714242
GO:0032286	central nervous system myelin maintenance	1	3	ENSECAG00000007010(CLU)	0.0515912003714242
GO:0032917	polyamine acetylation	1	3	ENSECAG00000007716(SAT2)	0.0515912003714242
GO:0032918	spermidine acetylation	1	3	ENSECAG00000007716(SAT2)	0.0515912003714242
GO:0033132	negative regulation of glucokinase activity	1	3	ENSECAG00000015531(COX11)	0.0515912003714242
GO:0034242	negative regulation of syncytium formation by plasma membrane fusion	1	3	ENSECAG00000013300(CXCL10)	0.0515912003714242
GO:0034441	plasma lipoprotein particle oxidation	1	3	ENSECAG00000004903(APOA4)	0.0515912003714242
GO:0034442	regulation of lipoprotein oxidation	1	3	ENSECAG00000004903(APOA4)	0.0515912003714242
GO:0034443	negative regulation of lipoprotein oxidation	1	3	ENSECAG00000004903(APOA4)	0.0515912003714242
GO:0035634	response to stilbenoid	1	3	ENSECAG00000004903(APOA4)	0.0515912003714242
GO:0035691	macrophage migration inhibitory factor signaling pathway	1	3	ENSECAG00000003837(CXCR4)	0.0515912003714242
GO:0035726	common myeloid progenitor cell proliferation	1	3	ENSECAG00000015202(FBXO4)	0.0515912003714242
GO:0036149	phosphatidylinositol acyl-chain remodeling	1	3	ENSECAG00000013187(LPGAT1)	0.0515912003714242
GO:0042590	antigen processing and presentation of exogenous peptide antigen via MHC class I	1	3	MSTRG.9131(HLA-A)	0.0515912003714242
GO:0044333	Wnt signaling pathway involved in digestive tract morphogenesis	1	3	ENSECAG00000026876(SFRP5)	0.0515912003714242
GO:0044805	late nucleophagy	1	3	ENSECAG00000006591(ATG9B)	0.0515912003714242
GO:0045590	negative regulation of regulatory T cell differentiation	1	3	ENSECAG00000017794(IRF1)	0.0515912003714242
GO:0045627	positive regulation of T-helper 1 cell differentiation	1	3	ENSECAG00000003025(HLX)	0.0515912003714242
GO:0045719	negative regulation of glycogen biosynthetic process	1	3	ENSECAG00000016734(INPP5K)	0.0515912003714242
GO:0046075	dTTP metabolic process	1	3	ENSECAG00000012773(CMPK2)	0.0515912003714242
GO:0046294	formaldehyde catabolic process	1	3	ENSECAG00000038523(ADH5)	0.0515912003714242
GO:0046333	octopamine metabolic process	1	3	ENSECAG00000017407(MOXD1)	0.0515912003714242
GO:0051280	negative regulation of release of sequestered calcium ion into cytosol	1	3	ENSECAG00000008024(CLIC2)	0.0515912003714242
GO:0051414	response to cortisol	1	3	ENSECAG00000024925(KLF9)	0.0515912003714242
GO:0060086	circadian temperature homeostasis	1	3	ENSECAG00000014672(TNFRSF11A)	0.0515912003714242
GO:0060315	negative regulation of ryanodine-sensitive calcium-release channel activity	1	3	ENSECAG00000008024(CLIC2)	0.0515912003714242
GO:0060474	positive regulation of sperm motility involved in capacitation	1	3	ENSECAG00000034702(DEFB1)	0.0515912003714242
GO:0061364	apoptotic process involved in luteolysis	1	3	ENSECAG00000010762(ROBO2)	0.0515912003714242
GO:0070859	positive regulation of bile acid biosynthetic process	1	3	ENSECAG00000016183(STARD4)	0.0515912003714242
GO:0071502	cellular response to temperature stimulus	1	3	ENSECAG00000019412(HTR2B)	0.0515912003714242
GO:0071504	cellular response to heparin	1	3	ENSECAG00000021358(SFRP1)	0.0515912003714242
GO:0071603	endothelial cell-cell adhesion	1	3	ENSECAG00000019665(THBS4)	0.0515912003714242
GO:0071926	endocannabinoid signaling pathway	1	3	ENSECAG00000020795(DAGLA)	0.0515912003714242
GO:0080184	response to phenylpropanoid	1	3	ENSECAG00000004903(APOA4)	0.0515912003714242
GO:0090244	Wnt signaling pathway involved in somitogenesis	1	3	ENSECAG00000021358(SFRP1)	0.0515912003714242
GO:0090290	positive regulation of osteoclast proliferation	1	3	ENSECAG00000038488(FLT3LG)	0.0515912003714242
GO:0097477	lateral motor column neuron migration	1	3	ENSECAG00000020468(RELN)	0.0515912003714242
GO:0098904	regulation of AV node cell action potential	1	3	ENSECAG00000006795(RYR2)	0.0515912003714242
GO:0098910	regulation of atrial cardiac muscle cell action potential	1	3	ENSECAG00000006795(RYR2)	0.0515912003714242
GO:1901896	positive regulation of calcium-transporting ATPase activity	1	3	ENSECAG00000006795(RYR2)	0.0515912003714242
GO:1902031	regulation of NADP metabolic process	1	3	ENSECAG00000024482(ME1)	0.0515912003714242
GO:1902174	positive regulation of keratinocyte apoptotic process	1	3	ENSECAG00000011498(SFRP4)	0.0515912003714242
GO:1902953	positive regulation of ER to Golgi vesicle-mediated transport	1	3	ENSECAG00000017440(TBC1D20)	0.0515912003714242
GO:1903300	negative regulation of hexokinase activity	1	3	ENSECAG00000015531(COX11)	0.0515912003714242
GO:1904253	positive regulation of bile acid metabolic process	1	3	ENSECAG00000016183(STARD4)	0.0515912003714242
GO:1990511	piRNA biosynthetic process	1	3	ENSECAG00000025128(PIWIL2)	0.0515912003714242
GO:2000329	negative regulation of T-helper 17 cell lineage commitment	1	3	ENSECAG00000018160(TBX21)	0.0515912003714242
GO:2000446	regulation of macrophage migration inhibitory factor signaling pathway	1	3	ENSECAG00000003837(CXCR4)	0.0515912003714242
GO:2000969	positive regulation of alpha-amino-3-hydroxy-5-methyl-4-isoxazole propionate selective glutamate receptor activity	1	3	ENSECAG00000020468(RELN)	0.0515912003714242
GO:2001199	negative regulation of dendritic cell differentiation	1	3	MSTRG.9131(HLA-A)	0.0515912003714242
GO:0006576	cellular biogenic amine metabolic process	4	80	ENSECAG00000004903(APOA4);ENSECAG00000007716(SAT2);ENSECAG00000010188(ABHD3);ENSECAG00000017407(MOXD1)	0.0516777894608789
GO:0046632	alpha-beta T cell differentiation	4	80	ENSECAG00000003025(HLX);ENSECAG00000007610(TMEM98);ENSECAG00000017794(IRF1);ENSECAG00000018160(TBX21)	0.0516777894608789
GO:0051049	regulation of transport	30	1259	ENSECAG00000000751(NEDD4L);ENSECAG00000004103(-);ENSECAG00000004903(APOA4);ENSECAG00000006181(MCU);ENSECAG00000006674(RRAD);ENSECAG00000006795(RYR2);ENSECAG00000006998(SNAP91);ENSECAG00000007010(CLU);ENSECAG00000008005(AKT2);ENSECAG00000008024(CLIC2);ENSECAG00000008523(NLRP1);ENSECAG00000010623(TSPAN13);ENSECAG00000011351(PDZK1);ENSECAG00000011498(SFRP4);ENSECAG00000013300(CXCL10);ENSECAG00000013…	0.0518433256164944
GO:0051146	striated muscle cell differentiation	7	192	ENSECAG00000010054(NOX4);ENSECAG00000011440(MYO18B);ENSECAG00000012921(ALPK2);ENSECAG00000013300(CXCL10);ENSECAG00000019844(MYH7);ENSECAG00000021367(POPDC3);ENSECAG00000038488(FLT3LG)	0.0523145013712478
GO:0060326	cell chemotaxis	8	233	ENSECAG00000003837(CXCR4);ENSECAG00000004442(CX3CR1);ENSECAG00000006181(MCU);ENSECAG00000013300(CXCL10);ENSECAG00000013872(-);ENSECAG00000019665(THBS4);ENSECAG00000021998(MST1);ENSECAG00000023084(PRKCQ)	0.0529133619812887
GO:0003018	vascular process in circulatory system	4	81	ENSECAG00000006225(EDN3);ENSECAG00000010206(SMTNL1);ENSECAG00000018905(AGTR2);ENSECAG00000019412(HTR2B)	0.0536465723099007
GO:0008584	male gonad development	4	81	ENSECAG00000002401(NUP210L);ENSECAG00000017440(TBC1D20);ENSECAG00000021358(SFRP1);ENSECAG00000023357(COL9A3)	0.0536465723099007
GO:0042089	cytokine biosynthetic process	4	81	ENSECAG00000000197(TLR3);ENSECAG00000017794(IRF1);ENSECAG00000023084(PRKCQ);ENSECAG00000027770(CEBPB)	0.0536465723099007
GO:0072676	lymphocyte migration	4	81	ENSECAG00000008485(ITGAL);ENSECAG00000013300(CXCL10);ENSECAG00000013872(-);ENSECAG00000018160(TBX21)	0.0536465723099007
GO:0032844	regulation of homeostatic process	10	318	ENSECAG00000000751(NEDD4L);ENSECAG00000006795(RYR2);ENSECAG00000008024(CLIC2);ENSECAG00000013300(CXCL10);ENSECAG00000014672(TNFRSF11A);ENSECAG00000015202(FBXO4);ENSECAG00000016734(INPP5K);ENSECAG00000017527(NDUFAF2);ENSECAG00000019412(HTR2B);ENSECAG00000023084(PRKCQ)	0.0537296098700197
GO:0060191	regulation of lipase activity	3	49	ENSECAG00000004903(APOA4);ENSECAG00000013960(FGFR2);ENSECAG00000019412(HTR2B)	0.0541873628966178
GO:0070059	intrinsic apoptotic signaling pathway in response to endoplasmic reticulum stress	3	49	ENSECAG00000008723(-);ENSECAG00000009989(CHAC1);ENSECAG00000027770(CEBPB)	0.0541873628966178
GO:1901615	organic hydroxy compound metabolic process	11	363	ENSECAG00000004103(-);ENSECAG00000004903(APOA4);ENSECAG00000010188(ABHD3);ENSECAG00000013131(PECR);ENSECAG00000013863(LEPR);ENSECAG00000016183(STARD4);ENSECAG00000016734(INPP5K);ENSECAG00000017407(MOXD1);ENSECAG00000020109(SOAT2);ENSECAG00000038523(ADH5);MSTRG.12573(CES1)	0.055144402839999
GO:0006643	membrane lipid metabolic process	6	155	ENSECAG00000001013(PIGB);ENSECAG00000003755(PIGW);ENSECAG00000011822(SPTLC3);ENSECAG00000020956(SERINC2);ENSECAG00000025031(PIGX);ENSECAG00000034886(SPTSSA)	0.0551990237043407
GO:0019318	hexose metabolic process	6	155	ENSECAG00000000039(PFKFB1);ENSECAG00000001989(SESN2);ENSECAG00000008005(AKT2);ENSECAG00000013863(LEPR);ENSECAG00000015531(COX11);ENSECAG00000016734(INPP5K)	0.0551990237043407
GO:0042593	glucose homeostasis	6	155	ENSECAG00000001989(SESN2);ENSECAG00000006181(MCU);ENSECAG00000010054(NOX4);ENSECAG00000013863(LEPR);ENSECAG00000016734(INPP5K);ENSECAG00000017527(NDUFAF2)	0.0551990237043407
GO:0042107	cytokine metabolic process	4	82	ENSECAG00000000197(TLR3);ENSECAG00000017794(IRF1);ENSECAG00000023084(PRKCQ);ENSECAG00000027770(CEBPB)	0.0556556342726597
GO:0046546	development of primary male sexual characteristics	4	82	ENSECAG00000002401(NUP210L);ENSECAG00000017440(TBC1D20);ENSECAG00000021358(SFRP1);ENSECAG00000023357(COL9A3)	0.0556556342726597
GO:0032727	positive regulation of interferon-alpha production	2	22	ENSECAG00000000197(TLR3);ENSECAG00000021989(DDX58)	0.0560210130522105
GO:0046676	negative regulation of insulin secretion	2	22	ENSECAG00000017527(NDUFAF2);ENSECAG00000021358(SFRP1)	0.0560210130522105
GO:0070873	regulation of glycogen metabolic process	2	22	ENSECAG00000008005(AKT2);ENSECAG00000016734(INPP5K)	0.0560210130522105
GO:0090313	regulation of protein targeting to membrane	2	22	ENSECAG00000008005(AKT2);ENSECAG00000016734(INPP5K)	0.0560210130522105
GO:0055074	calcium ion homeostasis	10	321	ENSECAG00000003837(CXCR4);ENSECAG00000004442(CX3CR1);ENSECAG00000006181(MCU);ENSECAG00000006290(TGM2);ENSECAG00000006795(RYR2);ENSECAG00000008024(CLIC2);ENSECAG00000010531(F2RL2);ENSECAG00000013300(CXCL10);ENSECAG00000013731(STC1);ENSECAG00000019412(HTR2B)	0.0565324041953838
GO:0033500	carbohydrate homeostasis	6	156	ENSECAG00000001989(SESN2);ENSECAG00000006181(MCU);ENSECAG00000010054(NOX4);ENSECAG00000013863(LEPR);ENSECAG00000016734(INPP5K);ENSECAG00000017527(NDUFAF2)	0.0566062895432703
GO:1901137	carbohydrate derivative biosynthetic process	15	545	ENSECAG00000001013(PIGB);ENSECAG00000003755(PIGW);ENSECAG00000006840(B3GNT7);ENSECAG00000007821(GALNT13);ENSECAG00000008906(PARP15);ENSECAG00000011037(WARS1);ENSECAG00000011645(GUCY2D);ENSECAG00000012773(CMPK2);ENSECAG00000013738(SLC25A13);ENSECAG00000022335(POGLUT2);ENSECAG00000022601(PARP12);ENSECAG00000023864(ST8SIA5);ENSECAG00000024988(PARP14);ENSECAG00000025031(PIGX);ENSECAG00000039392(-)	0.056626324015086
GO:0042310	vasoconstriction	3	50	ENSECAG00000006225(EDN3);ENSECAG00000010206(SMTNL1);ENSECAG00000019412(HTR2B)	0.0569281955869943
GO:0070613	regulation of protein processing	3	50	ENSECAG00000007610(TMEM98);ENSECAG00000009989(CHAC1);ENSECAG00000010833(MELTF)	0.0569281955869943
GO:0051251	positive regulation of lymphocyte activation	7	196	ENSECAG00000000548(-);ENSECAG00000003025(HLX);ENSECAG00000011126(CD27);ENSECAG00000018160(TBX21);ENSECAG00000023084(PRKCQ);ENSECAG00000038488(FLT3LG);MSTRG.9131(HLA-A)	0.0572065324495635
GO:0048518	positive regulation of biological process	97	4825	ENSECAG00000000099(NDRG4);ENSECAG00000000197(TLR3);ENSECAG00000000548(-);ENSECAG00000000751(NEDD4L);ENSECAG00000000951(SCUBE1);ENSECAG00000001989(SESN2);ENSECAG00000002874(LRRN1);ENSECAG00000003025(HLX);ENSECAG00000003837(CXCR4);ENSECAG00000004903(APOA4);ENSECAG00000005400(-);ENSECAG00000006181(MCU);ENSECAG00000006290(TGM2);ENSECAG00000006421(SYNDIG1);ENSECAG00000006466(CLDN4);ENSECAG00000006795(…	0.0572836853894835
GO:0030198	extracellular matrix organization	8	237	ENSECAG00000009218(EGFL6);ENSECAG00000010833(MELTF);ENSECAG00000011887(ADAMTSL2);ENSECAG00000015904(VTN);ENSECAG00000017864(FMOD);ENSECAG00000023357(COL9A3);ENSECAG00000023733(MMP1);ENSECAG00000024778(MMP24)	0.057333453098206
GO:0046660	female sex differentiation	4	83	ENSECAG00000010762(ROBO2);ENSECAG00000021358(SFRP1);ENSECAG00000023357(COL9A3);ENSECAG00000027770(CEBPB)	0.057704835945805
GO:0071621	granulocyte chemotaxis	4	83	ENSECAG00000006181(MCU);ENSECAG00000013300(CXCL10);ENSECAG00000013872(-);ENSECAG00000019665(THBS4)	0.057704835945805
GO:0007204	positive regulation of cytosolic calcium ion concentration	7	197	ENSECAG00000003837(CXCR4);ENSECAG00000004442(CX3CR1);ENSECAG00000006795(RYR2);ENSECAG00000008024(CLIC2);ENSECAG00000010531(F2RL2);ENSECAG00000013300(CXCL10);ENSECAG00000019412(HTR2B)	0.0584724177114017
GO:0030001	metal ion transport	17	641	ENSECAG00000000751(NEDD4L);ENSECAG00000006181(MCU);ENSECAG00000006674(RRAD);ENSECAG00000006795(RYR2);ENSECAG00000008024(CLIC2);ENSECAG00000010623(TSPAN13);ENSECAG00000010833(MELTF);ENSECAG00000013300(CXCL10);ENSECAG00000016204(SLC31A2);ENSECAG00000016734(INPP5K);ENSECAG00000018596(-);ENSECAG00000019412(HTR2B);ENSECAG00000021578(SLC39A2);ENSECAG00000023134(KCNK5);ENSECAG00000024032(KCNK9);ENSECAG0…	0.0586795568779334
GO:0002694	regulation of leukocyte activation	11	367	ENSECAG00000000548(-);ENSECAG00000003025(HLX);ENSECAG00000011126(CD27);ENSECAG00000017794(IRF1);ENSECAG00000018160(TBX21);ENSECAG00000021358(SFRP1);ENSECAG00000023084(PRKCQ);ENSECAG00000023733(MMP1);ENSECAG00000027770(CEBPB);ENSECAG00000038488(FLT3LG);MSTRG.9131(HLA-A)	0.058707656047884
GO:0006468	protein phosphorylation	35	1526	ENSECAG00000000099(NDRG4);ENSECAG00000000197(TLR3);ENSECAG00000001989(SESN2);ENSECAG00000007010(CLU);ENSECAG00000007090(ZFR2);ENSECAG00000007242(DUSP2);ENSECAG00000008005(AKT2);ENSECAG00000008330(RIPK4);ENSECAG00000010054(NOX4);ENSECAG00000010206(SMTNL1);ENSECAG00000011037(WARS1);ENSECAG00000011126(CD27);ENSECAG00000011645(GUCY2D);ENSECAG00000012921(ALPK2);ENSECAG00000013709(RHO);ENSECAG000000138…	0.05873771649575
GO:0001894	tissue homeostasis	6	158	ENSECAG00000000713(MDM1);ENSECAG00000010054(NOX4);ENSECAG00000010675(SPATA7);ENSECAG00000013709(RHO);ENSECAG00000014672(TNFRSF11A);ENSECAG00000038488(FLT3LG)	0.0594852190004827
GO:0045600	positive regulation of fat cell differentiation	3	51	ENSECAG00000021358(SFRP1);ENSECAG00000027770(CEBPB);ENSECAG00000036634(CCDC3)	0.0597336510950816
GO:1903317	regulation of protein maturation	3	51	ENSECAG00000007610(TMEM98);ENSECAG00000009989(CHAC1);ENSECAG00000010833(MELTF)	0.0597336510950816
GO:0003158	endothelium development	4	84	ENSECAG00000004066(APOLD1);ENSECAG00000010505(MARVELD2);ENSECAG00000013300(CXCL10);ENSECAG00000019376(TMEM100)	0.0597940210860685
GO:0034220	ion transmembrane transport	22	882	ENSECAG00000000751(NEDD4L);ENSECAG00000006181(MCU);ENSECAG00000006466(CLDN4);ENSECAG00000006674(RRAD);ENSECAG00000006795(RYR2);ENSECAG00000008005(AKT2);ENSECAG00000008024(CLIC2);ENSECAG00000010036(SLC15A3);ENSECAG00000010623(TSPAN13);ENSECAG00000010900(SLC38A3);ENSECAG00000011351(PDZK1);ENSECAG00000013300(CXCL10);ENSECAG00000015444(SLC37A1);ENSECAG00000016204(SLC31A2);ENSECAG00000018596(-);ENSECA…	0.0600178802151909
GO:0010837	regulation of keratinocyte proliferation	2	23	ENSECAG00000013960(FGFR2);ENSECAG00000024925(KLF9)	0.0606662422289539
GO:0030318	melanocyte differentiation	2	23	ENSECAG00000013131(PECR);ENSECAG00000024147(SOX10)	0.0606662422289539
GO:0032365	intracellular lipid transport	2	23	ENSECAG00000016183(STARD4);MSTRG.12573(CES1)	0.0606662422289539
GO:0032885	regulation of polysaccharide biosynthetic process	2	23	ENSECAG00000008005(AKT2);ENSECAG00000016734(INPP5K)	0.0606662422289539
GO:0055083	monovalent inorganic anion homeostasis	2	23	ENSECAG00000011498(SFRP4);ENSECAG00000022838(OTC)	0.0606662422289539
GO:0055090	acylglycerol homeostasis	2	23	ENSECAG00000001989(SESN2);ENSECAG00000004903(APOA4)	0.0606662422289539
GO:0060142	regulation of syncytium formation by plasma membrane fusion	2	23	ENSECAG00000013300(CXCL10);ENSECAG00000038488(FLT3LG)	0.0606662422289539
GO:0070328	triglyceride homeostasis	2	23	ENSECAG00000001989(SESN2);ENSECAG00000004903(APOA4)	0.0606662422289539
GO:0072538	T-helper 17 type immune response	2	23	ENSECAG00000018160(TBX21);ENSECAG00000023084(PRKCQ)	0.0606662422289539
GO:1903170	negative regulation of calcium ion transmembrane transport	2	23	ENSECAG00000006674(RRAD);ENSECAG00000008024(CLIC2)	0.0606662422289539
GO:2000406	positive regulation of T cell migration	2	23	ENSECAG00000013300(CXCL10);ENSECAG00000013872(-)	0.0606662422289539
GO:0043062	extracellular structure organization	8	240	ENSECAG00000009218(EGFL6);ENSECAG00000010833(MELTF);ENSECAG00000011887(ADAMTSL2);ENSECAG00000015904(VTN);ENSECAG00000017864(FMOD);ENSECAG00000023357(COL9A3);ENSECAG00000023733(MMP1);ENSECAG00000024778(MMP24)	0.0607980754274264
GO:0040012	regulation of locomotion	19	739	ENSECAG00000000099(NDRG4);ENSECAG00000000968(-);ENSECAG00000003837(CXCR4);ENSECAG00000006181(MCU);ENSECAG00000006466(CLDN4);ENSECAG00000008005(AKT2);ENSECAG00000009655(SINHCAF);ENSECAG00000010762(ROBO2);ENSECAG00000012115(SEMA3D);ENSECAG00000013300(CXCL10);ENSECAG00000013872(-);ENSECAG00000015904(VTN);ENSECAG00000019665(THBS4);ENSECAG00000020468(RELN);ENSECAG00000021358(SFRP1);ENSECAG00000021395(…	0.0608582974298729
GO:0071214	cellular response to abiotic stimulus	7	199	ENSECAG00000000197(TLR3);ENSECAG00000008005(AKT2);ENSECAG00000010900(SLC38A3);ENSECAG00000013709(RHO);ENSECAG00000015202(FBXO4);ENSECAG00000017794(IRF1);ENSECAG00000021358(SFRP1)	0.0610558575372308
GO:0048771	tissue remodeling	5	121	ENSECAG00000010054(NOX4);ENSECAG00000013863(LEPR);ENSECAG00000014672(TNFRSF11A);ENSECAG00000019665(THBS4);ENSECAG00000021358(SFRP1)	0.0614775545458033
GO:0071356	cellular response to tumor necrosis factor	5	121	ENSECAG00000013872(-);ENSECAG00000014672(TNFRSF11A);ENSECAG00000016734(INPP5K);ENSECAG00000021358(SFRP1);ENSECAG00000036634(CCDC3)	0.0614775545458033
GO:0010876	lipid localization	9	283	ENSECAG00000004066(APOLD1);ENSECAG00000004103(-);ENSECAG00000004903(APOA4);ENSECAG00000008005(AKT2);ENSECAG00000014672(TNFRSF11A);ENSECAG00000016183(STARD4);ENSECAG00000018752(APOL6);ENSECAG00000020109(SOAT2);MSTRG.12573(CES1)	0.0616086324628478
GO:0044070	regulation of anion transport	4	85	ENSECAG00000008005(AKT2);ENSECAG00000011498(SFRP4);ENSECAG00000014672(TNFRSF11A);ENSECAG00000027770(CEBPB)	0.061923016999742
GO:0044093	positive regulation of molecular function	30	1283	ENSECAG00000000197(TLR3);ENSECAG00000004903(APOA4);ENSECAG00000006795(RYR2);ENSECAG00000007010(CLU);ENSECAG00000008005(AKT2);ENSECAG00000008024(CLIC2);ENSECAG00000008330(RIPK4);ENSECAG00000008523(NLRP1);ENSECAG00000008723(-);ENSECAG00000010054(NOX4);ENSECAG00000010495(CIDEB);ENSECAG00000011351(PDZK1);ENSECAG00000012371(ALOX5AP);ENSECAG00000013872(-);ENSECAG00000013960(FGFR2);ENSECAG00000014330(CY…	0.0631520029237897
GO:0044262	cellular carbohydrate metabolic process	8	242	ENSECAG00000000039(PFKFB1);ENSECAG00000001989(SESN2);ENSECAG00000006840(B3GNT7);ENSECAG00000008005(AKT2);ENSECAG00000011037(WARS1);ENSECAG00000013863(LEPR);ENSECAG00000015531(COX11);ENSECAG00000016734(INPP5K)	0.0631794962504882
GO:0003013	circulatory system process	9	285	ENSECAG00000006225(EDN3);ENSECAG00000006795(RYR2);ENSECAG00000010054(NOX4);ENSECAG00000010206(SMTNL1);ENSECAG00000016277(SGCD);ENSECAG00000018905(AGTR2);ENSECAG00000019412(HTR2B);ENSECAG00000019844(MYH7);ENSECAG00000038523(ADH5)	0.0638042462580974
GO:0002824	positive regulation of adaptive immune response based on somatic recombination of immune receptors built from immunoglobulin superfamily domains	4	86	ENSECAG00000003025(HLX);ENSECAG00000012326(CD1D);ENSECAG00000018160(TBX21);ENSECAG00000023084(PRKCQ)	0.0640916349347469
GO:0042743	hydrogen peroxide metabolic process	2	24	ENSECAG00000004903(APOA4);MSTRG.4319(--)	0.0654381219321811
GO:0045622	regulation of T-helper cell differentiation	2	24	ENSECAG00000003025(HLX);ENSECAG00000018160(TBX21)	0.0654381219321811
GO:0070528	protein kinase C signaling	2	24	ENSECAG00000017305(SEZ6L2);ENSECAG00000019412(HTR2B)	0.0654381219321811
GO:0090022	regulation of neutrophil chemotaxis	2	24	ENSECAG00000006181(MCU);ENSECAG00000019665(THBS4)	0.0654381219321811
GO:0007422	peripheral nervous system development	3	53	ENSECAG00000008005(AKT2);ENSECAG00000009739(ADGRB2);ENSECAG00000024147(SOX10)	0.0655351053768584
GO:0044282	small molecule catabolic process	8	244	ENSECAG00000001989(SESN2);ENSECAG00000002611(ETFA);ENSECAG00000008005(AKT2);ENSECAG00000016734(INPP5K);ENSECAG00000022838(OTC);ENSECAG00000023711(FAAH);ENSECAG00000026825(-);ENSECAG00000038523(ADH5)	0.0656184864822427
GO:0005976	polysaccharide metabolic process	4	87	ENSECAG00000006840(B3GNT7);ENSECAG00000008005(AKT2);ENSECAG00000013863(LEPR);ENSECAG00000016734(INPP5K)	0.0662996704747816
GO:0051209	release of sequestered calcium ion into cytosol	4	87	ENSECAG00000006795(RYR2);ENSECAG00000008024(CLIC2);ENSECAG00000013300(CXCL10);ENSECAG00000019412(HTR2B)	0.0662996704747816
GO:0006954	inflammatory response	12	420	ENSECAG00000000197(TLR3);ENSECAG00000005400(-);ENSECAG00000008523(NLRP1);ENSECAG00000008615(-);ENSECAG00000008723(-);ENSECAG00000010475(IL33);ENSECAG00000012371(ALOX5AP);ENSECAG00000013300(CXCL10);ENSECAG00000013872(-);ENSECAG00000014672(TNFRSF11A);ENSECAG00000018905(AGTR2);ENSECAG00000027770(CEBPB)	0.0663741957078912
GO:0010942	positive regulation of cell death	12	421	ENSECAG00000006290(TGM2);ENSECAG00000007010(CLU);ENSECAG00000008523(NLRP1);ENSECAG00000008723(-);ENSECAG00000010495(CIDEB);ENSECAG00000011095(-);ENSECAG00000011498(SFRP4);ENSECAG00000014330(CYCS);ENSECAG00000018905(AGTR2);ENSECAG00000021358(SFRP1);ENSECAG00000023399(GADD45G);MSTRG.1382(GZMB)	0.0673065658315219
GO:0007166	cell surface receptor signaling pathway	44	2009	ENSECAG00000000099(NDRG4);ENSECAG00000000197(TLR3);ENSECAG00000000548(-);ENSECAG00000000951(SCUBE1);ENSECAG00000000968(-);ENSECAG00000003837(CXCR4);ENSECAG00000004442(CX3CR1);ENSECAG00000008005(AKT2);ENSECAG00000008485(ITGAL);ENSECAG00000009739(ADGRB2);ENSECAG00000009989(CHAC1);ENSECAG00000011126(CD27);ENSECAG00000011498(SFRP4);ENSECAG00000011645(GUCY2D);ENSECAG00000011887(ADAMTSL2);ENSECAG000000…	0.0675327446800279
GO:0052547	regulation of peptidase activity	10	332	ENSECAG00000003563(-);ENSECAG00000008523(NLRP1);ENSECAG00000008615(-);ENSECAG00000008723(-);ENSECAG00000010495(CIDEB);ENSECAG00000011126(CD27);ENSECAG00000014330(CYCS);ENSECAG00000015904(VTN);ENSECAG00000029928(-);MSTRG.4319(--)	0.0676246728401306
GO:0001907	killing by symbiont of host cells	1	4	MSTRG.1412(--)	0.0681919632264144
GO:0002291	T cell activation via T cell receptor contact with antigen bound to MHC molecule on antigen presenting cell	1	4	ENSECAG00000008485(ITGAL)	0.0681919632264144
GO:0002372	myeloid dendritic cell cytokine production	1	4	ENSECAG00000021989(DDX58)	0.0681919632264144
GO:0002666	positive regulation of T cell tolerance induction	1	4	MSTRG.9131(HLA-A)	0.0681919632264144
GO:0002732	positive regulation of dendritic cell cytokine production	1	4	ENSECAG00000021989(DDX58)	0.0681919632264144
GO:0002733	regulation of myeloid dendritic cell cytokine production	1	4	ENSECAG00000021989(DDX58)	0.0681919632264144
GO:0002735	positive regulation of myeloid dendritic cell cytokine production	1	4	ENSECAG00000021989(DDX58)	0.0681919632264144
GO:0006562	proline catabolic process	1	4	ENSECAG00000026825(-)	0.0681919632264144
GO:0006599	phosphagen metabolic process	1	4	ENSECAG00000022912(-)	0.0681919632264144
GO:0006603	phosphocreatine metabolic process	1	4	ENSECAG00000022912(-)	0.0681919632264144
GO:0008215	spermine metabolic process	1	4	ENSECAG00000007716(SAT2)	0.0681919632264144
GO:0008582	regulation of synaptic growth at neuromuscular junction	1	4	ENSECAG00000030432(AGRN)	0.0681919632264144
GO:0009186	deoxyribonucleoside diphosphate metabolic process	1	4	ENSECAG00000012773(CMPK2)	0.0681919632264144
GO:0009202	deoxyribonucleoside triphosphate biosynthetic process	1	4	ENSECAG00000012773(CMPK2)	0.0681919632264144
GO:0009597	detection of virus	1	4	ENSECAG00000021989(DDX58)	0.0681919632264144
GO:0009642	response to light intensity	1	4	ENSECAG00000008005(AKT2)	0.0681919632264144
GO:0010513	positive regulation of phosphatidylinositol biosynthetic process	1	4	ENSECAG00000019412(HTR2B)	0.0681919632264144
GO:0010746	regulation of plasma membrane long-chain fatty acid transport	1	4	ENSECAG00000008005(AKT2)	0.0681919632264144
GO:0010748	negative regulation of plasma membrane long-chain fatty acid transport	1	4	ENSECAG00000008005(AKT2)	0.0681919632264144
GO:0031048	chromatin silencing by small RNA	1	4	ENSECAG00000008210(ZNFX1)	0.0681919632264144
GO:0031620	regulation of fever generation	1	4	ENSECAG00000014672(TNFRSF11A)	0.0681919632264144
GO:0031622	positive regulation of fever generation	1	4	ENSECAG00000014672(TNFRSF11A)	0.0681919632264144
GO:0032306	regulation of prostaglandin secretion	1	4	ENSECAG00000014672(TNFRSF11A)	0.0681919632264144
GO:0032308	positive regulation of prostaglandin secretion	1	4	ENSECAG00000014672(TNFRSF11A)	0.0681919632264144
GO:0033275	actin-myosin filament sliding	1	4	ENSECAG00000019844(MYH7)	0.0681919632264144
GO:0035740	CD8-positive, alpha-beta T cell proliferation	1	4	ENSECAG00000017794(IRF1)	0.0681919632264144
GO:0035771	interleukin-4-mediated signaling pathway	1	4	ENSECAG00000024988(PARP14)	0.0681919632264144
GO:0036091	positive regulation of transcription from RNA polymerase II promoter in response to oxidative stress	1	4	ENSECAG00000001989(SESN2)	0.0681919632264144
GO:0038146	chemokine (C-X-C motif) ligand 12 signaling pathway	1	4	ENSECAG00000003837(CXCR4)	0.0681919632264144
GO:0042160	lipoprotein modification	1	4	ENSECAG00000004903(APOA4)	0.0681919632264144
GO:0042161	lipoprotein oxidation	1	4	ENSECAG00000004903(APOA4)	0.0681919632264144
GO:0042396	phosphagen biosynthetic process	1	4	ENSECAG00000022912(-)	0.0681919632264144
GO:0042420	dopamine catabolic process	1	4	ENSECAG00000017407(MOXD1)	0.0681919632264144
GO:0043490	malate-aspartate shuttle	1	4	ENSECAG00000013738(SLC25A13)	0.0681919632264144
GO:0044004	disruption by symbiont of host cell	1	4	MSTRG.1412(--)	0.0681919632264144
GO:0044340	canonical Wnt signaling pathway involved in regulation of cell proliferation	1	4	ENSECAG00000021358(SFRP1)	0.0681919632264144
GO:0045356	positive regulation of interferon-alpha biosynthetic process	1	4	ENSECAG00000000197(TLR3)	0.0681919632264144
GO:0045625	regulation of T-helper 1 cell differentiation	1	4	ENSECAG00000003025(HLX)	0.0681919632264144
GO:0046292	formaldehyde metabolic process	1	4	ENSECAG00000038523(ADH5)	0.0681919632264144
GO:0046314	phosphocreatine biosynthetic process	1	4	ENSECAG00000022912(-)	0.0681919632264144
GO:0046340	diacylglycerol catabolic process	1	4	ENSECAG00000020795(DAGLA)	0.0681919632264144
GO:0046726	positive regulation by virus of viral protein levels in host cell	1	4	ENSECAG00000017440(TBC1D20)	0.0681919632264144
GO:0050923	regulation of negative chemotaxis	1	4	ENSECAG00000010762(ROBO2)	0.0681919632264144
GO:0051387	negative regulation of neurotrophin TRK receptor signaling pathway	1	4	ENSECAG00000018905(AGTR2)	0.0681919632264144
GO:0051388	positive regulation of neurotrophin TRK receptor signaling pathway	1	4	ENSECAG00000022222(WASF1)	0.0681919632264144
GO:0060331	negative regulation of response to interferon-gamma	1	4	ENSECAG00000024988(PARP14)	0.0681919632264144
GO:0060336	negative regulation of interferon-gamma-mediated signaling pathway	1	4	ENSECAG00000024988(PARP14)	0.0681919632264144
GO:0060480	lung goblet cell differentiation	1	4	ENSECAG00000043283(AGR2)	0.0681919632264144
GO:0060903	positive regulation of meiosis I	1	4	ENSECAG00000025128(PIWIL2)	0.0681919632264144
GO:0061179	negative regulation of insulin secretion involved in cellular response to glucose stimulus	1	4	ENSECAG00000017527(NDUFAF2)	0.0681919632264144
GO:0061517	macrophage proliferation	1	4	ENSECAG00000007010(CLU)	0.0681919632264144
GO:0061518	microglial cell proliferation	1	4	ENSECAG00000007010(CLU)	0.0681919632264144
GO:0070634	transepithelial ammonium transport	1	4	MSTRG.5252(--)	0.0681919632264144
GO:0070874	negative regulation of glycogen metabolic process	1	4	ENSECAG00000016734(INPP5K)	0.0681919632264144
GO:0071442	positive regulation of histone H3-K14 acetylation	1	4	ENSECAG00000025128(PIWIL2)	0.0681919632264144
GO:0071503	response to heparin	1	4	ENSECAG00000021358(SFRP1)	0.0681919632264144
GO:0071847	TNFSF11-mediated signaling pathway	1	4	ENSECAG00000014672(TNFRSF11A)	0.0681919632264144
GO:0071865	regulation of apoptotic process in bone marrow	1	4	ENSECAG00000038488(FLT3LG)	0.0681919632264144
GO:0071866	negative regulation of apoptotic process in bone marrow	1	4	ENSECAG00000038488(FLT3LG)	0.0681919632264144
GO:0090245	axis elongation involved in somitogenesis	1	4	ENSECAG00000021358(SFRP1)	0.0681919632264144
GO:0090289	regulation of osteoclast proliferation	1	4	ENSECAG00000038488(FLT3LG)	0.0681919632264144
GO:0090315	negative regulation of protein targeting to membrane	1	4	ENSECAG00000016734(INPP5K)	0.0681919632264144
GO:0097283	keratinocyte apoptotic process	1	4	ENSECAG00000011498(SFRP4)	0.0681919632264144
GO:0097475	motor neuron migration	1	4	ENSECAG00000020468(RELN)	0.0681919632264144
GO:0097476	spinal cord motor neuron migration	1	4	ENSECAG00000020468(RELN)	0.0681919632264144
GO:1901509	regulation of endothelial tube morphogenesis	1	4	ENSECAG00000013300(CXCL10)	0.0681919632264144
GO:1901842	negative regulation of high voltage-gated calcium channel activity	1	4	ENSECAG00000006674(RRAD)	0.0681919632264144
GO:1902172	regulation of keratinocyte apoptotic process	1	4	ENSECAG00000011498(SFRP4)	0.0681919632264144
GO:1904338	regulation of dopaminergic neuron differentiation	1	4	ENSECAG00000021358(SFRP1)	0.0681919632264144
GO:1990416	cellular response to brain-derived neurotrophic factor stimulus	1	4	ENSECAG00000022222(WASF1)	0.0681919632264144
GO:2000192	negative regulation of fatty acid transport	1	4	ENSECAG00000008005(AKT2)	0.0681919632264144
GO:2000328	regulation of T-helper 17 cell lineage commitment	1	4	ENSECAG00000018160(TBX21)	0.0681919632264144
GO:2000564	regulation of CD8-positive, alpha-beta T cell proliferation	1	4	ENSECAG00000017794(IRF1)	0.0681919632264144
GO:0033692	cellular polysaccharide biosynthetic process	3	54	ENSECAG00000006840(B3GNT7);ENSECAG00000008005(AKT2);ENSECAG00000016734(INPP5K)	0.0685293678271957
GO:0042439	ethanolamine-containing compound metabolic process	3	54	ENSECAG00000004903(APOA4);ENSECAG00000010188(ABHD3);ENSECAG00000017407(MOXD1)	0.0685293678271957
GO:0043367	CD4-positive, alpha-beta T cell differentiation	3	54	ENSECAG00000003025(HLX);ENSECAG00000007610(TMEM98);ENSECAG00000018160(TBX21)	0.0685293678271957
GO:0035051	cardiocyte differentiation	4	88	ENSECAG00000010054(NOX4);ENSECAG00000011440(MYO18B);ENSECAG00000012921(ALPK2);ENSECAG00000019844(MYH7)	0.0685469039350582
GO:0051283	negative regulation of sequestering of calcium ion	4	88	ENSECAG00000006795(RYR2);ENSECAG00000008024(CLIC2);ENSECAG00000013300(CXCL10);ENSECAG00000019412(HTR2B)	0.0685469039350582
GO:0072329	monocarboxylic acid catabolic process	4	88	ENSECAG00000001989(SESN2);ENSECAG00000002611(ETFA);ENSECAG00000008005(AKT2);ENSECAG00000023711(FAAH)	0.0685469039350582
GO:0022408	negative regulation of cell-cell adhesion	5	125	ENSECAG00000003025(HLX);ENSECAG00000017794(IRF1);ENSECAG00000018160(TBX21);ENSECAG00000027770(CEBPB);MSTRG.9131(HLA-A)	0.0686710770237609
GO:0044242	cellular lipid catabolic process	6	165	ENSECAG00000001989(SESN2);ENSECAG00000002611(ETFA);ENSECAG00000004903(APOA4);ENSECAG00000008005(AKT2);ENSECAG00000020795(DAGLA);ENSECAG00000023711(FAAH)	0.0702386997653732
GO:0098771	inorganic ion homeostasis	14	516	ENSECAG00000003837(CXCR4);ENSECAG00000004442(CX3CR1);ENSECAG00000006181(MCU);ENSECAG00000006290(TGM2);ENSECAG00000006795(RYR2);ENSECAG00000008024(CLIC2);ENSECAG00000010531(F2RL2);ENSECAG00000011498(SFRP4);ENSECAG00000013300(CXCL10);ENSECAG00000013731(STC1);ENSECAG00000015531(COX11);ENSECAG00000016204(SLC31A2);ENSECAG00000019412(HTR2B);ENSECAG00000022838(OTC)	0.070260949636115
GO:0032633	interleukin-4 production	2	25	ENSECAG00000023084(PRKCQ);ENSECAG00000027770(CEBPB)	0.0703308332327542
GO:0032647	regulation of interferon-alpha production	2	25	ENSECAG00000000197(TLR3);ENSECAG00000021989(DDX58)	0.0703308332327542
GO:0033598	mammary gland epithelial cell proliferation	2	25	ENSECAG00000021998(MST1);ENSECAG00000027770(CEBPB)	0.0703308332327542
GO:0038179	neurotrophin signaling pathway	2	25	ENSECAG00000018905(AGTR2);ENSECAG00000022222(WASF1)	0.0703308332327542
GO:0042092	type 2 immune response	2	25	ENSECAG00000003025(HLX);ENSECAG00000018160(TBX21)	0.0703308332327542
GO:0045601	regulation of endothelial cell differentiation	2	25	ENSECAG00000004066(APOLD1);ENSECAG00000019376(TMEM100)	0.0703308332327542
GO:0090278	negative regulation of peptide hormone secretion	2	25	ENSECAG00000017527(NDUFAF2);ENSECAG00000021358(SFRP1)	0.0703308332327542
GO:1903428	positive regulation of reactive oxygen species biosynthetic process	2	25	ENSECAG00000007010(CLU);ENSECAG00000023733(MMP1)	0.0703308332327542
GO:0002821	positive regulation of adaptive immune response	4	89	ENSECAG00000003025(HLX);ENSECAG00000012326(CD1D);ENSECAG00000018160(TBX21);ENSECAG00000023084(PRKCQ)	0.0708331007591626
GO:0006635	fatty acid beta-oxidation	3	55	ENSECAG00000001989(SESN2);ENSECAG00000002611(ETFA);ENSECAG00000008005(AKT2)	0.0715847843302505
GO:0016337	single organismal cell-cell adhesion	14	519	ENSECAG00000003025(HLX);ENSECAG00000004903(APOA4);ENSECAG00000007610(TMEM98);ENSECAG00000008485(ITGAL);ENSECAG00000011126(CD27);ENSECAG00000013863(LEPR);ENSECAG00000017794(IRF1);ENSECAG00000018160(TBX21);ENSECAG00000019665(THBS4);ENSECAG00000020738(CDH26);ENSECAG00000023084(PRKCQ);ENSECAG00000024778(MMP24);ENSECAG00000027770(CEBPB);MSTRG.9131(HLA-A)	0.0728991314590955
GO:0035821	modification of morphology or physiology of other organism	4	90	ENSECAG00000012441(PRF1);ENSECAG00000016734(INPP5K);ENSECAG00000017440(TBC1D20);MSTRG.1412(--)	0.0731580119165931
GO:0051282	regulation of sequestering of calcium ion	4	90	ENSECAG00000006795(RYR2);ENSECAG00000008024(CLIC2);ENSECAG00000013300(CXCL10);ENSECAG00000019412(HTR2B)	0.0731580119165931
GO:0001932	regulation of protein phosphorylation	26	1102	ENSECAG00000000099(NDRG4);ENSECAG00000000197(TLR3);ENSECAG00000001989(SESN2);ENSECAG00000007010(CLU);ENSECAG00000007242(DUSP2);ENSECAG00000008005(AKT2);ENSECAG00000010054(NOX4);ENSECAG00000011037(WARS1);ENSECAG00000011126(CD27);ENSECAG00000013863(LEPR);ENSECAG00000013872(-);ENSECAG00000013960(FGFR2);ENSECAG00000014672(TNFRSF11A);ENSECAG00000015904(VTN);ENSECAG00000016734(INPP5K);ENSECAG0000001941…	0.073838958717975
GO:0072503	cellular divalent inorganic cation homeostasis	10	338	ENSECAG00000003837(CXCR4);ENSECAG00000004442(CX3CR1);ENSECAG00000006181(MCU);ENSECAG00000006290(TGM2);ENSECAG00000006795(RYR2);ENSECAG00000008024(CLIC2);ENSECAG00000010531(F2RL2);ENSECAG00000013300(CXCL10);ENSECAG00000013731(STC1);ENSECAG00000019412(HTR2B)	0.0742229702530808
GO:0002718	regulation of cytokine production involved in immune response	3	56	ENSECAG00000000197(TLR3);ENSECAG00000018160(TBX21);ENSECAG00000021989(DDX58)	0.0747004216066676
GO:0009247	glycolipid biosynthetic process	3	56	ENSECAG00000001013(PIGB);ENSECAG00000003755(PIGW);ENSECAG00000025031(PIGX)	0.0747004216066676
GO:0000165	MAPK cascade	15	568	ENSECAG00000000099(NDRG4);ENSECAG00000000197(TLR3);ENSECAG00000007242(DUSP2);ENSECAG00000010054(NOX4);ENSECAG00000011126(CD27);ENSECAG00000013872(-);ENSECAG00000013960(FGFR2);ENSECAG00000014672(TNFRSF11A);ENSECAG00000016734(INPP5K);ENSECAG00000019412(HTR2B);ENSECAG00000020232(EDAR);ENSECAG00000021358(SFRP1);ENSECAG00000023399(GADD45G);ENSECAG00000023733(MMP1);MSTRG.6409(MST1R)	0.0748137343833089
GO:0001773	myeloid dendritic cell activation	2	26	ENSECAG00000035459(BATF2);ENSECAG00000038488(FLT3LG)	0.0753387207678468
GO:0002792	negative regulation of peptide secretion	2	26	ENSECAG00000017527(NDUFAF2);ENSECAG00000021358(SFRP1)	0.0753387207678468
GO:0036003	positive regulation of transcription from RNA polymerase II promoter in response to stress	2	26	ENSECAG00000001989(SESN2);ENSECAG00000027770(CEBPB)	0.0753387207678468
GO:0042088	T-helper 1 type immune response	2	26	ENSECAG00000003025(HLX);ENSECAG00000007610(TMEM98)	0.0753387207678468
GO:2001258	negative regulation of cation channel activity	2	26	ENSECAG00000006674(RRAD);ENSECAG00000008024(CLIC2)	0.0753387207678468
GO:0051208	sequestering of calcium ion	4	91	ENSECAG00000006795(RYR2);ENSECAG00000008024(CLIC2);ENSECAG00000013300(CXCL10);ENSECAG00000019412(HTR2B)	0.0755213743005574
GO:0009967	positive regulation of signal transduction	27	1155	ENSECAG00000000099(NDRG4);ENSECAG00000000197(TLR3);ENSECAG00000000951(SCUBE1);ENSECAG00000003837(CXCR4);ENSECAG00000007010(CLU);ENSECAG00000010054(NOX4);ENSECAG00000010495(CIDEB);ENSECAG00000010531(F2RL2);ENSECAG00000011095(-);ENSECAG00000011126(CD27);ENSECAG00000011498(SFRP4);ENSECAG00000011773(TMEM33);ENSECAG00000013872(-);ENSECAG00000013960(FGFR2);ENSECAG00000014672(TNFRSF11A);ENSECAG000000189…	0.0756545086103493
GO:0006811	ion transport	30	1307	ENSECAG00000000751(NEDD4L);ENSECAG00000004903(APOA4);ENSECAG00000006181(MCU);ENSECAG00000006466(CLDN4);ENSECAG00000006674(RRAD);ENSECAG00000006795(RYR2);ENSECAG00000008005(AKT2);ENSECAG00000008024(CLIC2);ENSECAG00000008844(SLC25A24);ENSECAG00000010036(SLC15A3);ENSECAG00000010623(TSPAN13);ENSECAG00000010833(MELTF);ENSECAG00000010900(SLC38A3);ENSECAG00000011351(PDZK1);ENSECAG00000011498(SFRP4);ENSE…	0.07612889838668
GO:0050801	ion homeostasis	15	570	ENSECAG00000000751(NEDD4L);ENSECAG00000003837(CXCR4);ENSECAG00000004442(CX3CR1);ENSECAG00000006181(MCU);ENSECAG00000006290(TGM2);ENSECAG00000006795(RYR2);ENSECAG00000008024(CLIC2);ENSECAG00000010531(F2RL2);ENSECAG00000011498(SFRP4);ENSECAG00000013300(CXCL10);ENSECAG00000013731(STC1);ENSECAG00000015531(COX11);ENSECAG00000016204(SLC31A2);ENSECAG00000019412(HTR2B);ENSECAG00000022838(OTC)	0.0765582822416628
GO:0048731	system development	68	3305	ENSECAG00000000099(NDRG4);ENSECAG00000000197(TLR3);ENSECAG00000000713(MDM1);ENSECAG00000000722(BTBD3);ENSECAG00000000751(NEDD4L);ENSECAG00000002401(NUP210L);ENSECAG00000002874(LRRN1);ENSECAG00000003025(HLX);ENSECAG00000003837(CXCR4);ENSECAG00000004066(APOLD1);ENSECAG00000006290(TGM2);ENSECAG00000006391(ST14);ENSECAG00000006421(SYNDIG1);ENSECAG00000006466(CLDN4);ENSECAG00000007010(CLU);ENSECAG0000…	0.0766497067277097
GO:0070838	divalent metal ion transport	10	341	ENSECAG00000006181(MCU);ENSECAG00000006674(RRAD);ENSECAG00000006795(RYR2);ENSECAG00000008024(CLIC2);ENSECAG00000010623(TSPAN13);ENSECAG00000013300(CXCL10);ENSECAG00000016734(INPP5K);ENSECAG00000018596(-);ENSECAG00000019412(HTR2B);ENSECAG00000021578(SLC39A2)	0.0776687023529091
GO:0034109	homotypic cell-cell adhesion	11	386	ENSECAG00000003025(HLX);ENSECAG00000007610(TMEM98);ENSECAG00000008485(ITGAL);ENSECAG00000011126(CD27);ENSECAG00000013863(LEPR);ENSECAG00000017794(IRF1);ENSECAG00000018160(TBX21);ENSECAG00000020738(CDH26);ENSECAG00000023084(PRKCQ);ENSECAG00000027770(CEBPB);MSTRG.9131(HLA-A)	0.0776978692331264
GO:0043407	negative regulation of MAP kinase activity	3	57	ENSECAG00000007242(DUSP2);ENSECAG00000016734(INPP5K);ENSECAG00000021358(SFRP1)	0.0778753235829066
GO:0046364	monosaccharide biosynthetic process	3	57	ENSECAG00000001989(SESN2);ENSECAG00000013863(LEPR);ENSECAG00000019562(RGN)	0.0778753235829066
GO:1901224	positive regulation of NIK/NF-kappaB signaling	3	57	ENSECAG00000000197(TLR3);ENSECAG00000020232(EDAR);ENSECAG00000023733(MMP1)	0.0778753235829066
GO:0002687	positive regulation of leukocyte migration	4	92	ENSECAG00000006181(MCU);ENSECAG00000013300(CXCL10);ENSECAG00000013872(-);ENSECAG00000019665(THBS4)	0.0779229111256263
GO:0006006	glucose metabolic process	5	130	ENSECAG00000001989(SESN2);ENSECAG00000008005(AKT2);ENSECAG00000013863(LEPR);ENSECAG00000015531(COX11);ENSECAG00000016734(INPP5K)	0.0782900910516805
GO:2000116	regulation of cysteine-type endopeptidase activity	6	170	ENSECAG00000008523(NLRP1);ENSECAG00000008723(-);ENSECAG00000010495(CIDEB);ENSECAG00000011126(CD27);ENSECAG00000014330(CYCS);MSTRG.4319(--)	0.0785636127454011
GO:0005975	carbohydrate metabolic process	16	620	ENSECAG00000000039(PFKFB1);ENSECAG00000001013(PIGB);ENSECAG00000001989(SESN2);ENSECAG00000006840(B3GNT7);ENSECAG00000007821(GALNT13);ENSECAG00000008005(AKT2);ENSECAG00000008906(PARP15);ENSECAG00000011037(WARS1);ENSECAG00000013863(LEPR);ENSECAG00000015531(COX11);ENSECAG00000016734(INPP5K);ENSECAG00000019562(RGN);ENSECAG00000022335(POGLUT2);ENSECAG00000022601(PARP12);ENSECAG00000023864(ST8SIA5);ENS…	0.0788215638271875
GO:0007155	cell adhesion	25	1061	ENSECAG00000003025(HLX);ENSECAG00000003837(CXCR4);ENSECAG00000004442(CX3CR1);ENSECAG00000004903(APOA4);ENSECAG00000006290(TGM2);ENSECAG00000007610(TMEM98);ENSECAG00000008485(ITGAL);ENSECAG00000009218(EGFL6);ENSECAG00000010762(ROBO2);ENSECAG00000010833(MELTF);ENSECAG00000011126(CD27);ENSECAG00000013863(LEPR);ENSECAG00000014647(STAB2);ENSECAG00000015153(PCDH1);ENSECAG00000015904(VTN);ENSECAG0000001…	0.0795079456427054
GO:1903828	negative regulation of cellular protein localization	4	93	ENSECAG00000000751(NEDD4L);ENSECAG00000007610(TMEM98);ENSECAG00000015202(FBXO4);ENSECAG00000016734(INPP5K)	0.0803623323248638
GO:0042325	regulation of phosphorylation	28	1213	ENSECAG00000000099(NDRG4);ENSECAG00000000197(TLR3);ENSECAG00000001989(SESN2);ENSECAG00000007010(CLU);ENSECAG00000007242(DUSP2);ENSECAG00000008005(AKT2);ENSECAG00000010054(NOX4);ENSECAG00000011037(WARS1);ENSECAG00000011126(CD27);ENSECAG00000013863(LEPR);ENSECAG00000013872(-);ENSECAG00000013960(FGFR2);ENSECAG00000014672(TNFRSF11A);ENSECAG00000015531(COX11);ENSECAG00000015904(VTN);ENSECAG00000016734…	0.080391722619588
GO:0010518	positive regulation of phospholipase activity	2	27	ENSECAG00000013960(FGFR2);ENSECAG00000019412(HTR2B)	0.0804562888324791
GO:0018149	peptide cross-linking	2	27	ENSECAG00000006290(TGM2);ENSECAG00000023860(TGM3)	0.0804562888324791
GO:0030574	collagen catabolic process	2	27	ENSECAG00000023733(MMP1);ENSECAG00000024778(MMP24)	0.0804562888324791
GO:0032607	interferon-alpha production	2	27	ENSECAG00000000197(TLR3);ENSECAG00000021989(DDX58)	0.0804562888324791
GO:0045428	regulation of nitric oxide biosynthetic process	2	27	ENSECAG00000007010(CLU);ENSECAG00000023733(MMP1)	0.0804562888324791
GO:0050931	pigment cell differentiation	2	27	ENSECAG00000013131(PECR);ENSECAG00000024147(SOX10)	0.0804562888324791
GO:2000107	negative regulation of leukocyte apoptotic process	2	27	ENSECAG00000011126(CD27);ENSECAG00000023084(PRKCQ)	0.0804562888324791
GO:0031098	stress-activated protein kinase signaling cascade	7	213	ENSECAG00000000197(TLR3);ENSECAG00000011126(CD27);ENSECAG00000014672(TNFRSF11A);ENSECAG00000020232(EDAR);ENSECAG00000021358(SFRP1);ENSECAG00000023399(GADD45G);ENSECAG00000023733(MMP1)	0.0810783573078518
GO:0005977	glycogen metabolic process	3	58	ENSECAG00000008005(AKT2);ENSECAG00000013863(LEPR);ENSECAG00000016734(INPP5K)	0.0811085130962082
GO:0009064	glutamine family amino acid metabolic process	3	58	ENSECAG00000008836(PYCR1);ENSECAG00000022838(OTC);ENSECAG00000026825(-)	0.0811085130962082
GO:0019218	regulation of steroid metabolic process	3	58	ENSECAG00000004103(-);ENSECAG00000004903(APOA4);ENSECAG00000016183(STARD4)	0.0811085130962082
GO:0006897	endocytosis	12	435	ENSECAG00000000548(-);ENSECAG00000006290(TGM2);ENSECAG00000006998(SNAP91);ENSECAG00000007010(CLU);ENSECAG00000011498(SFRP4);ENSECAG00000013863(LEPR);ENSECAG00000014647(STAB2);ENSECAG00000015904(VTN);ENSECAG00000019412(HTR2B);ENSECAG00000022222(WASF1);ENSECAG00000030432(AGRN);ENSECAG00000033385(LGALS3BP)	0.0812641824795655
GO:0019538	protein metabolic process	94	4738	ENSECAG00000000099(NDRG4);ENSECAG00000000197(TLR3);ENSECAG00000000548(-);ENSECAG00000000751(NEDD4L);ENSECAG00000001013(PIGB);ENSECAG00000001300(-);ENSECAG00000001989(SESN2);ENSECAG00000002061(NEURL2);ENSECAG00000003563(-);ENSECAG00000003755(PIGW);ENSECAG00000004066(APOLD1);ENSECAG00000004903(APOA4);ENSECAG00000006290(TGM2);ENSECAG00000006391(ST14);ENSECAG00000006840(B3GNT7);ENSECAG00000007010(CLU…	0.0816033998513287
GO:0006644	phospholipid metabolic process	9	300	ENSECAG00000001013(PIGB);ENSECAG00000003755(PIGW);ENSECAG00000004903(APOA4);ENSECAG00000010188(ABHD3);ENSECAG00000013187(LPGAT1);ENSECAG00000016734(INPP5K);ENSECAG00000019412(HTR2B);ENSECAG00000020956(SERINC2);ENSECAG00000025031(PIGX)	0.0818488828553112
GO:0098602	single organism cell adhesion	15	576	ENSECAG00000003025(HLX);ENSECAG00000004903(APOA4);ENSECAG00000007610(TMEM98);ENSECAG00000008485(ITGAL);ENSECAG00000010833(MELTF);ENSECAG00000011126(CD27);ENSECAG00000013863(LEPR);ENSECAG00000017794(IRF1);ENSECAG00000018160(TBX21);ENSECAG00000019665(THBS4);ENSECAG00000020738(CDH26);ENSECAG00000023084(PRKCQ);ENSECAG00000024778(MMP24);ENSECAG00000027770(CEBPB);MSTRG.9131(HLA-A)	0.0819514690016072
GO:0016054	organic acid catabolic process	6	172	ENSECAG00000001989(SESN2);ENSECAG00000002611(ETFA);ENSECAG00000008005(AKT2);ENSECAG00000022838(OTC);ENSECAG00000023711(FAAH);ENSECAG00000026825(-)	0.0820429318447893
GO:0046395	carboxylic acid catabolic process	6	172	ENSECAG00000001989(SESN2);ENSECAG00000002611(ETFA);ENSECAG00000008005(AKT2);ENSECAG00000022838(OTC);ENSECAG00000023711(FAAH);ENSECAG00000026825(-)	0.0820429318447893
GO:0030178	negative regulation of Wnt signaling pathway	5	132	ENSECAG00000011498(SFRP4);ENSECAG00000012921(ALPK2);ENSECAG00000021358(SFRP1);ENSECAG00000024147(SOX10);ENSECAG00000026876(SFRP5)	0.0823305413709622
GO:0050731	positive regulation of peptidyl-tyrosine phosphorylation	5	132	ENSECAG00000010054(NOX4);ENSECAG00000015904(VTN);ENSECAG00000019665(THBS4);ENSECAG00000020468(RELN);ENSECAG00000024988(PARP14)	0.0823305413709622
GO:0072511	divalent inorganic cation transport	10	345	ENSECAG00000006181(MCU);ENSECAG00000006674(RRAD);ENSECAG00000006795(RYR2);ENSECAG00000008024(CLIC2);ENSECAG00000010623(TSPAN13);ENSECAG00000013300(CXCL10);ENSECAG00000016734(INPP5K);ENSECAG00000018596(-);ENSECAG00000019412(HTR2B);ENSECAG00000021578(SLC39A2)	0.0824156513683494
GO:0046474	glycerophospholipid biosynthetic process	4	94	ENSECAG00000001013(PIGB);ENSECAG00000003755(PIGW);ENSECAG00000019412(HTR2B);ENSECAG00000025031(PIGX)	0.0828393349460717
GO:0060759	regulation of response to cytokine stimulus	4	94	ENSECAG00000003837(CXCR4);ENSECAG00000021989(DDX58);ENSECAG00000024988(PARP14);ENSECAG00000036634(CCDC3)	0.0828393349460717
GO:0022610	biological adhesion	25	1066	ENSECAG00000003025(HLX);ENSECAG00000003837(CXCR4);ENSECAG00000004442(CX3CR1);ENSECAG00000004903(APOA4);ENSECAG00000006290(TGM2);ENSECAG00000007610(TMEM98);ENSECAG00000008485(ITGAL);ENSECAG00000009218(EGFL6);ENSECAG00000010762(ROBO2);ENSECAG00000010833(MELTF);ENSECAG00000011126(CD27);ENSECAG00000013863(LEPR);ENSECAG00000014647(STAB2);ENSECAG00000015153(PCDH1);ENSECAG00000015904(VTN);ENSECAG0000001…	0.0828521691999036
GO:0050865	regulation of cell activation	11	391	ENSECAG00000000548(-);ENSECAG00000003025(HLX);ENSECAG00000011126(CD27);ENSECAG00000017794(IRF1);ENSECAG00000018160(TBX21);ENSECAG00000021358(SFRP1);ENSECAG00000023084(PRKCQ);ENSECAG00000023733(MMP1);ENSECAG00000027770(CEBPB);ENSECAG00000038488(FLT3LG);MSTRG.9131(HLA-A)	0.0832720319865235
GO:0006073	cellular glucan metabolic process	3	59	ENSECAG00000008005(AKT2);ENSECAG00000013863(LEPR);ENSECAG00000016734(INPP5K)	0.0843989935365985
GO:0030968	endoplasmic reticulum unfolded protein response	3	59	ENSECAG00000008723(-);ENSECAG00000011773(TMEM33);ENSECAG00000043283(AGR2)	0.0843989935365985
GO:0044042	glucan metabolic process	3	59	ENSECAG00000008005(AKT2);ENSECAG00000013863(LEPR);ENSECAG00000016734(INPP5K)	0.0843989935365985
GO:0050830	defense response to Gram-positive bacterium	3	59	ENSECAG00000014647(STAB2);ENSECAG00000021220(GBP5);ENSECAG00000034702(DEFB1)	0.0843989935365985
GO:0052548	regulation of endopeptidase activity	9	302	ENSECAG00000003563(-);ENSECAG00000008523(NLRP1);ENSECAG00000008615(-);ENSECAG00000008723(-);ENSECAG00000010495(CIDEB);ENSECAG00000011126(CD27);ENSECAG00000014330(CYCS);ENSECAG00000015904(VTN);MSTRG.4319(--)	0.0844663959849698
GO:0000050	urea cycle	1	5	ENSECAG00000022838(OTC)	0.0845031840134701
GO:0000966	RNA 5'-end processing	1	5	ENSECAG00000025128(PIWIL2)	0.0845031840134701
GO:0003402	planar cell polarity pathway involved in axis elongation	1	5	ENSECAG00000021358(SFRP1)	0.0845031840134701
GO:0005513	detection of calcium ion	1	5	ENSECAG00000006795(RYR2)	0.0845031840134701
GO:0006003	fructose 2,6-bisphosphate metabolic process	1	5	ENSECAG00000000039(PFKFB1)	0.0845031840134701
GO:0006526	arginine biosynthetic process	1	5	ENSECAG00000022838(OTC)	0.0845031840134701
GO:0006561	proline biosynthetic process	1	5	ENSECAG00000008836(PYCR1)	0.0845031840134701
GO:0006968	cellular defense response	1	5	MSTRG.9131(HLA-A)	0.0845031840134701
GO:0008216	spermidine metabolic process	1	5	ENSECAG00000007716(SAT2)	0.0845031840134701
GO:0009445	putrescine metabolic process	1	5	ENSECAG00000007716(SAT2)	0.0845031840134701
GO:0010511	regulation of phosphatidylinositol biosynthetic process	1	5	ENSECAG00000019412(HTR2B)	0.0845031840134701
GO:0010756	positive regulation of plasminogen activation	1	5	ENSECAG00000010833(MELTF)	0.0845031840134701
GO:0015712	hexose phosphate transport	1	5	ENSECAG00000015444(SLC37A1)	0.0845031840134701
GO:0015760	glucose-6-phosphate transport	1	5	ENSECAG00000015444(SLC37A1)	0.0845031840134701
GO:0015817	histidine transport	1	5	ENSECAG00000010900(SLC38A3)	0.0845031840134701
GO:0015911	plasma membrane long-chain fatty acid transport	1	5	ENSECAG00000008005(AKT2)	0.0845031840134701
GO:0018171	peptidyl-cysteine oxidation	1	5	MSTRG.4319(--)	0.0845031840134701
GO:0019852	L-ascorbic acid metabolic process	1	5	ENSECAG00000019562(RGN)	0.0845031840134701
GO:0023041	neuronal signal transduction	1	5	ENSECAG00000007010(CLU)	0.0845031840134701
GO:0030718	germ-line stem cell population maintenance	1	5	ENSECAG00000025128(PIWIL2)	0.0845031840134701
GO:0030885	regulation of myeloid dendritic cell activation	1	5	ENSECAG00000038488(FLT3LG)	0.0845031840134701
GO:0031652	positive regulation of heat generation	1	5	ENSECAG00000014672(TNFRSF11A)	0.0845031840134701
GO:0032237	activation of store-operated calcium channel activity	1	5	ENSECAG00000018596(-)	0.0845031840134701
GO:0034379	very-low-density lipoprotein particle assembly	1	5	ENSECAG00000020109(SOAT2)	0.0845031840134701
GO:0035546	interferon-beta secretion	1	5	ENSECAG00000021989(DDX58)	0.0845031840134701
GO:0035547	regulation of interferon-beta secretion	1	5	ENSECAG00000021989(DDX58)	0.0845031840134701
GO:0035549	positive regulation of interferon-beta secretion	1	5	ENSECAG00000021989(DDX58)	0.0845031840134701
GO:0035672	oligopeptide transmembrane transport	1	5	ENSECAG00000010036(SLC15A3)	0.0845031840134701
GO:0038171	cannabinoid signaling pathway	1	5	ENSECAG00000020795(DAGLA)	0.0845031840134701
GO:0045349	interferon-alpha biosynthetic process	1	5	ENSECAG00000000197(TLR3)	0.0845031840134701
GO:0045354	regulation of interferon-alpha biosynthetic process	1	5	ENSECAG00000000197(TLR3)	0.0845031840134701
GO:0045359	positive regulation of interferon-beta biosynthetic process	1	5	ENSECAG00000000197(TLR3)	0.0845031840134701
GO:0045629	negative regulation of T-helper 2 cell differentiation	1	5	ENSECAG00000003025(HLX)	0.0845031840134701
GO:0050748	negative regulation of lipoprotein metabolic process	1	5	ENSECAG00000004903(APOA4)	0.0845031840134701
GO:0050916	sensory perception of sweet taste	1	5	ENSECAG00000020511(GNAT3)	0.0845031840134701
GO:0051715	cytolysis in other organism	1	5	MSTRG.1412(--)	0.0845031840134701
GO:0051801	cytolysis in other organism involved in symbiotic interaction	1	5	MSTRG.1412(--)	0.0845031840134701
GO:0055009	atrial cardiac muscle tissue morphogenesis	1	5	ENSECAG00000019844(MYH7)	0.0845031840134701
GO:0055129	L-proline biosynthetic process	1	5	ENSECAG00000008836(PYCR1)	0.0845031840134701
GO:0060526	prostate glandular acinus morphogenesis	1	5	ENSECAG00000021358(SFRP1)	0.0845031840134701
GO:0060527	prostate epithelial cord arborization involved in prostate glandular acinus morphogenesis	1	5	ENSECAG00000021358(SFRP1)	0.0845031840134701
GO:0060842	arterial endothelial cell differentiation	1	5	ENSECAG00000019376(TMEM100)	0.0845031840134701
GO:0070309	lens fiber cell morphogenesis	1	5	ENSECAG00000017440(TBC1D20)	0.0845031840134701
GO:0071447	cellular response to hydroperoxide	1	5	ENSECAG00000020763(MGST1)	0.0845031840134701
GO:0071839	apoptotic process in bone marrow	1	5	ENSECAG00000038488(FLT3LG)	0.0845031840134701
GO:0071863	regulation of cell proliferation in bone marrow	1	5	ENSECAG00000038488(FLT3LG)	0.0845031840134701
GO:0071864	positive regulation of cell proliferation in bone marrow	1	5	ENSECAG00000038488(FLT3LG)	0.0845031840134701
GO:0089709	L-histidine transmembrane transport	1	5	ENSECAG00000010900(SLC38A3)	0.0845031840134701
GO:0097527	necroptotic signaling pathway	1	5	ENSECAG00000000197(TLR3)	0.0845031840134701
GO:0098735	positive regulation of the force of heart contraction	1	5	ENSECAG00000006795(RYR2)	0.0845031840134701
GO:1900451	positive regulation of glutamate receptor signaling pathway	1	5	ENSECAG00000020468(RELN)	0.0845031840134701
GO:1901841	regulation of high voltage-gated calcium channel activity	1	5	ENSECAG00000006674(RRAD)	0.0845031840134701
GO:1901894	regulation of calcium-transporting ATPase activity	1	5	ENSECAG00000006795(RYR2)	0.0845031840134701
GO:1902001	fatty acid transmembrane transport	1	5	ENSECAG00000008005(AKT2)	0.0845031840134701
GO:1902024	L-histidine transport	1	5	ENSECAG00000010900(SLC38A3)	0.0845031840134701
GO:1902947	regulation of tau-protein kinase activity	1	5	ENSECAG00000007010(CLU)	0.0845031840134701
GO:1903546	protein localization to photoreceptor outer segment	1	5	ENSECAG00000010675(SPATA7)	0.0845031840134701
GO:1904502	regulation of lipophagy	1	5	ENSECAG00000001989(SESN2)	0.0845031840134701
GO:1904504	positive regulation of lipophagy	1	5	ENSECAG00000001989(SESN2)	0.0845031840134701
GO:2000270	negative regulation of fibroblast apoptotic process	1	5	ENSECAG00000021358(SFRP1)	0.0845031840134701
GO:2000551	regulation of T-helper 2 cell cytokine production	1	5	ENSECAG00000018160(TBX21)	0.0845031840134701
GO:0010565	regulation of cellular ketone metabolic process	4	95	ENSECAG00000004903(APOA4);ENSECAG00000008005(AKT2);ENSECAG00000013187(LPGAT1);ENSECAG00000016183(STARD4)	0.0853536035468095
GO:0097553	calcium ion transmembrane import into cytosol	4	95	ENSECAG00000006795(RYR2);ENSECAG00000008024(CLIC2);ENSECAG00000013300(CXCL10);ENSECAG00000019412(HTR2B)	0.0853536035468095
GO:0006898	receptor-mediated endocytosis	6	174	ENSECAG00000006998(SNAP91);ENSECAG00000007010(CLU);ENSECAG00000011498(SFRP4);ENSECAG00000015904(VTN);ENSECAG00000019412(HTR2B);ENSECAG00000022222(WASF1)	0.0856070519683468
GO:0007548	sex differentiation	6	174	ENSECAG00000002401(NUP210L);ENSECAG00000010762(ROBO2);ENSECAG00000017440(TBC1D20);ENSECAG00000021358(SFRP1);ENSECAG00000023357(COL9A3);ENSECAG00000027770(CEBPB)	0.0856070519683468
GO:0007435	salivary gland morphogenesis	2	28	ENSECAG00000006290(TGM2);ENSECAG00000020232(EDAR)	0.0856781975569658
GO:0014003	oligodendrocyte development	2	28	ENSECAG00000007010(CLU);ENSECAG00000024147(SOX10)	0.0856781975569658
GO:0014910	regulation of smooth muscle cell migration	2	28	ENSECAG00000000099(NDRG4);ENSECAG00000015904(VTN)	0.0856781975569658
GO:0032212	positive regulation of telomere maintenance via telomerase	2	28	ENSECAG00000015202(FBXO4);ENSECAG00000023084(PRKCQ)	0.0856781975569658
GO:0032881	regulation of polysaccharide metabolic process	2	28	ENSECAG00000008005(AKT2);ENSECAG00000016734(INPP5K)	0.0856781975569658
GO:0044243	multicellular organism catabolic process	2	28	ENSECAG00000023733(MMP1);ENSECAG00000024778(MMP24)	0.0856781975569658
GO:0046461	neutral lipid catabolic process	2	28	ENSECAG00000004903(APOA4);ENSECAG00000020795(DAGLA)	0.0856781975569658
GO:0046464	acylglycerol catabolic process	2	28	ENSECAG00000004903(APOA4);ENSECAG00000020795(DAGLA)	0.0856781975569658
GO:0060603	mammary gland duct morphogenesis	2	28	ENSECAG00000021998(MST1);MSTRG.5252(--)	0.0856781975569658
GO:0071827	plasma lipoprotein particle organization	2	28	ENSECAG00000004903(APOA4);ENSECAG00000020109(SOAT2)	0.0856781975569658
GO:0006091	generation of precursor metabolites and energy	9	303	ENSECAG00000002611(ETFA);ENSECAG00000002917(OGDHL);ENSECAG00000008005(AKT2);ENSECAG00000013738(SLC25A13);ENSECAG00000013863(LEPR);ENSECAG00000014330(CYCS);ENSECAG00000016734(INPP5K);ENSECAG00000017170(TEFM);ENSECAG00000017527(NDUFAF2)	0.08579385455276
GO:0034612	response to tumor necrosis factor	5	134	ENSECAG00000013872(-);ENSECAG00000014672(TNFRSF11A);ENSECAG00000016734(INPP5K);ENSECAG00000021358(SFRP1);ENSECAG00000036634(CCDC3)	0.0864798385720407
GO:2000021	regulation of ion homeostasis	5	134	ENSECAG00000000751(NEDD4L);ENSECAG00000006795(RYR2);ENSECAG00000008024(CLIC2);ENSECAG00000013300(CXCL10);ENSECAG00000019412(HTR2B)	0.0864798385720407
GO:0001817	regulation of cytokine production	13	487	ENSECAG00000000197(TLR3);ENSECAG00000007010(CLU);ENSECAG00000008523(NLRP1);ENSECAG00000010475(IL33);ENSECAG00000017794(IRF1);ENSECAG00000018160(TBX21);ENSECAG00000019412(HTR2B);ENSECAG00000021989(DDX58);ENSECAG00000023084(PRKCQ);ENSECAG00000023733(MMP1);ENSECAG00000027770(CEBPB);ENSECAG00000032819(UBASH3A);MSTRG.9131(HLA-A)	0.087109729980202
GO:0006816	calcium ion transport	9	304	ENSECAG00000006181(MCU);ENSECAG00000006674(RRAD);ENSECAG00000006795(RYR2);ENSECAG00000008024(CLIC2);ENSECAG00000010623(TSPAN13);ENSECAG00000013300(CXCL10);ENSECAG00000016734(INPP5K);ENSECAG00000018596(-);ENSECAG00000019412(HTR2B)	0.0871337767540371
GO:0048732	gland development	9	304	ENSECAG00000003025(HLX);ENSECAG00000006290(TGM2);ENSECAG00000014672(TNFRSF11A);ENSECAG00000020232(EDAR);ENSECAG00000021358(SFRP1);ENSECAG00000021998(MST1);ENSECAG00000024147(SOX10);ENSECAG00000027770(CEBPB);MSTRG.5252(--)	0.0871337767540371
GO:0000271	polysaccharide biosynthetic process	3	60	ENSECAG00000006840(B3GNT7);ENSECAG00000008005(AKT2);ENSECAG00000016734(INPP5K)	0.0877457504277801
GO:0019217	regulation of fatty acid metabolic process	3	60	ENSECAG00000004903(APOA4);ENSECAG00000008005(AKT2);ENSECAG00000013187(LPGAT1)	0.0877457504277801
GO:0031638	zymogen activation	4	96	ENSECAG00000008523(NLRP1);ENSECAG00000008723(-);ENSECAG00000010495(CIDEB);ENSECAG00000010833(MELTF)	0.0879048105878606
GO:0007275	multicellular organism development	73	3606	ENSECAG00000000099(NDRG4);ENSECAG00000000197(TLR3);ENSECAG00000000713(MDM1);ENSECAG00000000722(BTBD3);ENSECAG00000000751(NEDD4L);ENSECAG00000002401(NUP210L);ENSECAG00000002874(LRRN1);ENSECAG00000003025(HLX);ENSECAG00000003837(CXCR4);ENSECAG00000004066(APOLD1);ENSECAG00000006290(TGM2);ENSECAG00000006391(ST14);ENSECAG00000006421(SYNDIG1);ENSECAG00000006466(CLDN4);ENSECAG00000007010(CLU);ENSECAG0000…	0.0887225865795084
GO:0002449	lymphocyte mediated immunity	6	176	ENSECAG00000000548(-);ENSECAG00000008615(-);ENSECAG00000012326(CD1D);ENSECAG00000012441(PRF1);ENSECAG00000018160(TBX21);MSTRG.1382(GZMB)	0.0892555119471535
GO:0060560	developmental growth involved in morphogenesis	6	176	ENSECAG00000000751(NEDD4L);ENSECAG00000012115(SEMA3D);ENSECAG00000021358(SFRP1);ENSECAG00000021998(MST1);ENSECAG00000022222(WASF1);MSTRG.5252(--)	0.0892555119471535
GO:0072507	divalent inorganic cation homeostasis	10	351	ENSECAG00000003837(CXCR4);ENSECAG00000004442(CX3CR1);ENSECAG00000006181(MCU);ENSECAG00000006290(TGM2);ENSECAG00000006795(RYR2);ENSECAG00000008024(CLIC2);ENSECAG00000010531(F2RL2);ENSECAG00000013300(CXCL10);ENSECAG00000013731(STC1);ENSECAG00000019412(HTR2B)	0.0898638045014831
GO:0051130	positive regulation of cellular component organization	23	976	ENSECAG00000000751(NEDD4L);ENSECAG00000002874(LRRN1);ENSECAG00000006181(MCU);ENSECAG00000006421(SYNDIG1);ENSECAG00000007010(CLU);ENSECAG00000008005(AKT2);ENSECAG00000009739(ADGRB2);ENSECAG00000010097(-);ENSECAG00000010495(CIDEB);ENSECAG00000010762(ROBO2);ENSECAG00000010833(MELTF);ENSECAG00000011037(WARS1);ENSECAG00000011498(SFRP4);ENSECAG00000015202(FBXO4);ENSECAG00000015904(VTN);ENSECAG000000204…	0.0899582265714673
GO:1902656	calcium ion import into cytosol	4	97	ENSECAG00000006795(RYR2);ENSECAG00000008024(CLIC2);ENSECAG00000013300(CXCL10);ENSECAG00000019412(HTR2B)	0.0904926168248436
GO:0050863	regulation of T cell activation	7	219	ENSECAG00000003025(HLX);ENSECAG00000011126(CD27);ENSECAG00000017794(IRF1);ENSECAG00000018160(TBX21);ENSECAG00000023084(PRKCQ);ENSECAG00000027770(CEBPB);MSTRG.9131(HLA-A)	0.0906967326502605
GO:0006695	cholesterol biosynthetic process	2	29	ENSECAG00000004903(APOA4);MSTRG.12573(CES1)	0.090999259168486
GO:0006984	ER-nucleus signaling pathway	2	29	ENSECAG00000011773(TMEM33);ENSECAG00000043283(AGR2)	0.090999259168486
GO:0007431	salivary gland development	2	29	ENSECAG00000006290(TGM2);ENSECAG00000020232(EDAR)	0.090999259168486
GO:0031640	killing of cells of other organism	2	29	ENSECAG00000012441(PRF1);MSTRG.1412(--)	0.090999259168486
GO:0042304	regulation of fatty acid biosynthetic process	2	29	ENSECAG00000004903(APOA4);ENSECAG00000013187(LPGAT1)	0.090999259168486
GO:0044364	disruption of cells of other organism	2	29	ENSECAG00000012441(PRF1);MSTRG.1412(--)	0.090999259168486
GO:0046636	negative regulation of alpha-beta T cell activation	2	29	ENSECAG00000003025(HLX);ENSECAG00000018160(TBX21)	0.090999259168486
GO:0097484	dendrite extension	2	29	ENSECAG00000000751(NEDD4L);ENSECAG00000022222(WASF1)	0.090999259168486
GO:2000403	positive regulation of lymphocyte migration	2	29	ENSECAG00000013300(CXCL10);ENSECAG00000013872(-)	0.090999259168486
GO:0061180	mammary gland epithelium development	3	61	ENSECAG00000021998(MST1);ENSECAG00000027770(CEBPB);MSTRG.5252(--)	0.0911477529487062
GO:0051336	regulation of hydrolase activity	22	928	ENSECAG00000003563(-);ENSECAG00000004903(APOA4);ENSECAG00000006795(RYR2);ENSECAG00000008005(AKT2);ENSECAG00000008523(NLRP1);ENSECAG00000008615(-);ENSECAG00000008723(-);ENSECAG00000010495(CIDEB);ENSECAG00000011126(CD27);ENSECAG00000013863(LEPR);ENSECAG00000013872(-);ENSECAG00000013960(FGFR2);ENSECAG00000014330(CYCS);ENSECAG00000015186(AGFG1);ENSECAG00000015904(VTN);ENSECAG00000017440(TBC1D20);ENSE…	0.091356226313849
GO:0001906	cell killing	4	98	ENSECAG00000012326(CD1D);ENSECAG00000012441(PRF1);MSTRG.1382(GZMB);MSTRG.1412(--)	0.0931166716976748
GO:0009612	response to mechanical stimulus	4	98	ENSECAG00000000197(TLR3);ENSECAG00000006795(RYR2);ENSECAG00000017794(IRF1);MSTRG.5252(--)	0.0931166716976748
GO:0050777	negative regulation of immune response	4	98	ENSECAG00000003025(HLX);ENSECAG00000018160(TBX21);ENSECAG00000024988(PARP14);MSTRG.9131(HLA-A)	0.0931166716976748
GO:0023014	signal transduction by protein phosphorylation	15	588	ENSECAG00000000099(NDRG4);ENSECAG00000000197(TLR3);ENSECAG00000007242(DUSP2);ENSECAG00000010054(NOX4);ENSECAG00000011126(CD27);ENSECAG00000013872(-);ENSECAG00000013960(FGFR2);ENSECAG00000014672(TNFRSF11A);ENSECAG00000016734(INPP5K);ENSECAG00000019412(HTR2B);ENSECAG00000020232(EDAR);ENSECAG00000021358(SFRP1);ENSECAG00000023399(GADD45G);ENSECAG00000023733(MMP1);MSTRG.6409(MST1R)	0.0934616109730292
GO:0019220	regulation of phosphate metabolic process	31	1387	ENSECAG00000000099(NDRG4);ENSECAG00000000197(TLR3);ENSECAG00000001989(SESN2);ENSECAG00000007010(CLU);ENSECAG00000007242(DUSP2);ENSECAG00000008005(AKT2);ENSECAG00000010054(NOX4);ENSECAG00000011037(WARS1);ENSECAG00000011126(CD27);ENSECAG00000013863(LEPR);ENSECAG00000013872(-);ENSECAG00000013960(FGFR2);ENSECAG00000014672(TNFRSF11A);ENSECAG00000015531(COX11);ENSECAG00000015904(VTN);ENSECAG00000016734…	0.0939948846919586
GO:0032479	regulation of type I interferon production	3	62	ENSECAG00000000197(TLR3);ENSECAG00000017794(IRF1);ENSECAG00000021989(DDX58)	0.0946039553975921
GO:0032755	positive regulation of interleukin-6 production	3	62	ENSECAG00000000197(TLR3);ENSECAG00000021989(DDX58);ENSECAG00000023733(MMP1)	0.0946039553975921
GO:0032879	regulation of localization	43	2012	ENSECAG00000000099(NDRG4);ENSECAG00000000751(NEDD4L);ENSECAG00000001989(SESN2);ENSECAG00000004103(-);ENSECAG00000004903(APOA4);ENSECAG00000006181(MCU);ENSECAG00000006466(CLDN4);ENSECAG00000006674(RRAD);ENSECAG00000006795(RYR2);ENSECAG00000006998(SNAP91);ENSECAG00000007010(CLU);ENSECAG00000007610(TMEM98);ENSECAG00000008005(AKT2);ENSECAG00000008024(CLIC2);ENSECAG00000008523(NLRP1);ENSECAG0000000965…	0.0946823140991257
GO:0044092	negative regulation of molecular function	20	833	ENSECAG00000000751(NEDD4L);ENSECAG00000003563(-);ENSECAG00000006674(RRAD);ENSECAG00000007242(DUSP2);ENSECAG00000008024(CLIC2);ENSECAG00000008615(-);ENSECAG00000011037(WARS1);ENSECAG00000011126(CD27);ENSECAG00000011498(SFRP4);ENSECAG00000013863(LEPR);ENSECAG00000015531(COX11);ENSECAG00000015904(VTN);ENSECAG00000016734(INPP5K);ENSECAG00000021358(SFRP1);ENSECAG00000022874(SCG5);ENSECAG00000022912(-)…	0.0947418459110652
GO:0042742	defense response to bacterium	6	179	ENSECAG00000000548(-);ENSECAG00000014647(STAB2);ENSECAG00000016232(IL22RA1);ENSECAG00000021220(GBP5);ENSECAG00000027770(CEBPB);ENSECAG00000034702(DEFB1)	0.094885158730751
GO:0070509	calcium ion import	5	138	ENSECAG00000006181(MCU);ENSECAG00000006795(RYR2);ENSECAG00000008024(CLIC2);ENSECAG00000013300(CXCL10);ENSECAG00000019412(HTR2B)	0.0951006271947723
GO:0050921	positive regulation of chemotaxis	4	99	ENSECAG00000006181(MCU);ENSECAG00000013300(CXCL10);ENSECAG00000013872(-);ENSECAG00000019665(THBS4)	0.0957766137176116
GO:0097530	granulocyte migration	4	99	ENSECAG00000006181(MCU);ENSECAG00000013300(CXCL10);ENSECAG00000013872(-);ENSECAG00000019665(THBS4)	0.0957766137176116
GO:0098661	inorganic anion transmembrane transport	4	99	ENSECAG00000006466(CLDN4);ENSECAG00000008024(CLIC2);ENSECAG00000015444(SLC37A1);MSTRG.5252(--)	0.0957766137176116
GO:0043370	regulation of CD4-positive, alpha-beta T cell differentiation	2	30	ENSECAG00000003025(HLX);ENSECAG00000018160(TBX21)	0.0964144343350167
GO:0071825	protein-lipid complex subunit organization	2	30	ENSECAG00000004903(APOA4);ENSECAG00000020109(SOAT2)	0.0964144343350167
GO:1904358	positive regulation of telomere maintenance via telomere lengthening	2	30	ENSECAG00000015202(FBXO4);ENSECAG00000023084(PRKCQ)	0.0964144343350167
GO:0051174	regulation of phosphorus metabolic process	31	1391	ENSECAG00000000099(NDRG4);ENSECAG00000000197(TLR3);ENSECAG00000001989(SESN2);ENSECAG00000007010(CLU);ENSECAG00000007242(DUSP2);ENSECAG00000008005(AKT2);ENSECAG00000010054(NOX4);ENSECAG00000011037(WARS1);ENSECAG00000011126(CD27);ENSECAG00000013863(LEPR);ENSECAG00000013872(-);ENSECAG00000013960(FGFR2);ENSECAG00000014672(TNFRSF11A);ENSECAG00000015531(COX11);ENSECAG00000015904(VTN);ENSECAG00000016734…	0.0966371180736019
GO:0097529	myeloid leukocyte migration	5	139	ENSECAG00000006181(MCU);ENSECAG00000013300(CXCL10);ENSECAG00000013872(-);ENSECAG00000019665(THBS4);ENSECAG00000021998(MST1)	0.0973220661122332
GO:0022904	respiratory electron transport chain	3	63	ENSECAG00000013738(SLC25A13);ENSECAG00000014330(CYCS);ENSECAG00000017527(NDUFAF2)	0.0981132986000685
GO:0034637	cellular carbohydrate biosynthetic process	3	63	ENSECAG00000006840(B3GNT7);ENSECAG00000008005(AKT2);ENSECAG00000016734(INPP5K)	0.0981132986000685
GO:0045582	positive regulation of T cell differentiation	3	63	ENSECAG00000003025(HLX);ENSECAG00000011126(CD27);MSTRG.9131(HLA-A)	0.0981132986000685
GO:0060548	negative regulation of cell death	16	641	ENSECAG00000007010(CLU);ENSECAG00000008005(AKT2);ENSECAG00000010153(IFIT3);ENSECAG00000010746(RAD18);ENSECAG00000011126(CD27);ENSECAG00000018168(ATF5);ENSECAG00000019412(HTR2B);ENSECAG00000021358(SFRP1);ENSECAG00000021998(MST1);ENSECAG00000022912(-);ENSECAG00000023084(PRKCQ);ENSECAG00000024147(SOX10);ENSECAG00000027770(CEBPB);ENSECAG00000038488(FLT3LG);ENSECAG00000043283(AGR2);MSTRG.4319(--)	0.0982476215395817
GO:0006694	steroid biosynthetic process	4	100	ENSECAG00000004903(APOA4);ENSECAG00000011349(SDR42E1);ENSECAG00000016183(STARD4);MSTRG.12573(CES1)	0.0984720708516161
GO:0032675	regulation of interleukin-6 production	4	100	ENSECAG00000000197(TLR3);ENSECAG00000021989(DDX58);ENSECAG00000023733(MMP1);ENSECAG00000027770(CEBPB)	0.0984720708516161
GO:0035966	response to topologically incorrect protein	4	100	ENSECAG00000007010(CLU);ENSECAG00000008723(-);ENSECAG00000011773(TMEM33);ENSECAG00000043283(AGR2)	0.0984720708516161
GO:0046661	male sex differentiation	4	100	ENSECAG00000002401(NUP210L);ENSECAG00000017440(TBC1D20);ENSECAG00000021358(SFRP1);ENSECAG00000023357(COL9A3)	0.0984720708516161
GO:0050680	negative regulation of epithelial cell proliferation	4	100	ENSECAG00000013960(FGFR2);ENSECAG00000021358(SFRP1);ENSECAG00000021775(KRT4);ENSECAG00000024925(KLF9)	0.0984720708516161
GO:0019637	organophosphate metabolic process	19	789	ENSECAG00000000039(PFKFB1);ENSECAG00000001013(PIGB);ENSECAG00000003755(PIGW);ENSECAG00000004903(APOA4);ENSECAG00000010188(ABHD3);ENSECAG00000011645(GUCY2D);ENSECAG00000012773(CMPK2);ENSECAG00000013187(LPGAT1);ENSECAG00000013738(SLC25A13);ENSECAG00000014330(CYCS);ENSECAG00000016734(INPP5K);ENSECAG00000016942(NUDT14);ENSECAG00000017170(TEFM);ENSECAG00000019412(HTR2B);ENSECAG00000019844(MYH7);ENSECA…	0.0994317837606075
GO:0010647	positive regulation of cell communication	29	1293	ENSECAG00000000099(NDRG4);ENSECAG00000000197(TLR3);ENSECAG00000000951(SCUBE1);ENSECAG00000001989(SESN2);ENSECAG00000003837(CXCR4);ENSECAG00000006181(MCU);ENSECAG00000007010(CLU);ENSECAG00000010054(NOX4);ENSECAG00000010495(CIDEB);ENSECAG00000010531(F2RL2);ENSECAG00000011095(-);ENSECAG00000011126(CD27);ENSECAG00000011498(SFRP4);ENSECAG00000011773(TMEM33);ENSECAG00000013872(-);ENSECAG00000013960(FGF…	0.0997744171948663
GO:0002682	regulation of immune system process	23	989	ENSECAG00000000197(TLR3);ENSECAG00000000548(-);ENSECAG00000003025(HLX);ENSECAG00000005400(-);ENSECAG00000006181(MCU);ENSECAG00000008615(-);ENSECAG00000011126(CD27);ENSECAG00000012326(CD1D);ENSECAG00000013300(CXCL10);ENSECAG00000013872(-);ENSECAG00000017794(IRF1);ENSECAG00000018160(TBX21);ENSECAG00000019665(THBS4);ENSECAG00000021358(SFRP1);ENSECAG00000021989(DDX58);ENSECAG00000021998(MST1);ENSECAG…	0.100092985803813
GO:0002664	regulation of T cell tolerance induction	1	6	MSTRG.9131(HLA-A)	0.100529894733519
GO:0002725	negative regulation of T cell cytokine production	1	6	ENSECAG00000018160(TBX21)	0.100529894733519
GO:0003228	atrial cardiac muscle tissue development	1	6	ENSECAG00000019844(MYH7)	0.100529894733519
GO:0003308	negative regulation of Wnt signaling pathway involved in heart development	1	6	ENSECAG00000012921(ALPK2)	0.100529894733519
GO:0006069	ethanol oxidation	1	6	ENSECAG00000038523(ADH5)	0.100529894733519
GO:0006751	glutathione catabolic process	1	6	ENSECAG00000009989(CHAC1)	0.100529894733519
GO:0006868	glutamine transport	1	6	ENSECAG00000010900(SLC38A3)	0.100529894733519
GO:0009211	pyrimidine deoxyribonucleoside triphosphate metabolic process	1	6	ENSECAG00000012773(CMPK2)	0.100529894733519
GO:0010523	negative regulation of calcium ion transport into cytosol	1	6	ENSECAG00000008024(CLIC2)	0.100529894733519
GO:0014831	gastro-intestinal system smooth muscle contraction	1	6	ENSECAG00000019412(HTR2B)	0.100529894733519
GO:0016185	synaptic vesicle budding from presynaptic endocytic zone membrane	1	6	ENSECAG00000006998(SNAP91)	0.100529894733519
GO:0018243	protein O-linked glycosylation via threonine	1	6	ENSECAG00000007821(GALNT13)	0.100529894733519
GO:0019614	catechol-containing compound catabolic process	1	6	ENSECAG00000017407(MOXD1)	0.100529894733519
GO:0019627	urea metabolic process	1	6	ENSECAG00000022838(OTC)	0.100529894733519
GO:0021891	olfactory bulb interneuron development	1	6	ENSECAG00000018168(ATF5)	0.100529894733519
GO:0030174	regulation of DNA-dependent DNA replication initiation	1	6	ENSECAG00000021453(TICRR)	0.100529894733519
GO:0031650	regulation of heat generation	1	6	ENSECAG00000014672(TNFRSF11A)	0.100529894733519
GO:0032000	positive regulation of fatty acid beta-oxidation	1	6	ENSECAG00000008005(AKT2)	0.100529894733519
GO:0032287	peripheral nervous system myelin maintenance	1	6	ENSECAG00000008005(AKT2)	0.100529894733519
GO:0032305	positive regulation of icosanoid secretion	1	6	ENSECAG00000014672(TNFRSF11A)	0.100529894733519
GO:0033131	regulation of glucokinase activity	1	6	ENSECAG00000015531(COX11)	0.100529894733519
GO:0034058	endosomal vesicle fusion	1	6	ENSECAG00000001399(SAMD9)	0.100529894733519
GO:0035434	copper ion transmembrane transport	1	6	ENSECAG00000016204(SLC31A2)	0.100529894733519
GO:0038026	reelin-mediated signaling pathway	1	6	ENSECAG00000020468(RELN)	0.100529894733519
GO:0038145	macrophage colony-stimulating factor signaling pathway	1	6	MSTRG.6409(MST1R)	0.100529894733519
GO:0042424	catecholamine catabolic process	1	6	ENSECAG00000017407(MOXD1)	0.100529894733519
GO:0044829	positive regulation by host of viral genome replication	1	6	ENSECAG00000017440(TBC1D20)	0.100529894733519
GO:0045084	positive regulation of interleukin-12 biosynthetic process	1	6	ENSECAG00000017794(IRF1)	0.100529894733519
GO:0045350	interferon-beta biosynthetic process	1	6	ENSECAG00000000197(TLR3)	0.100529894733519
GO:0045357	regulation of interferon-beta biosynthetic process	1	6	ENSECAG00000000197(TLR3)	0.100529894733519
GO:0046600	negative regulation of centriole replication	1	6	ENSECAG00000000713(MDM1)	0.100529894733519
GO:0046719	regulation by virus of viral protein levels in host cell	1	6	ENSECAG00000017440(TBC1D20)	0.100529894733519
GO:0050917	sensory perception of umami taste	1	6	ENSECAG00000020511(GNAT3)	0.100529894733519
GO:0051204	protein insertion into mitochondrial membrane	1	6	MSTRG.1382(GZMB)	0.100529894733519
GO:0051409	response to nitrosative stress	1	6	ENSECAG00000038523(ADH5)	0.100529894733519
GO:0051791	medium-chain fatty acid metabolic process	1	6	MSTRG.12573(CES1)	0.100529894733519
GO:0060027	convergent extension involved in gastrulation	1	6	ENSECAG00000021358(SFRP1)	0.100529894733519
GO:0060687	regulation of branching involved in prostate gland morphogenesis	1	6	ENSECAG00000021358(SFRP1)	0.100529894733519
GO:0060837	blood vessel endothelial cell differentiation	1	6	ENSECAG00000019376(TMEM100)	0.100529894733519
GO:0061302	smooth muscle cell-matrix adhesion	1	6	ENSECAG00000015904(VTN)	0.100529894733519
GO:0061724	lipophagy	1	6	ENSECAG00000001989(SESN2)	0.100529894733519
GO:0070212	protein poly-ADP-ribosylation	1	6	ENSECAG00000008906(PARP15)	0.100529894733519
GO:0070778	L-aspartate transport	1	6	ENSECAG00000013738(SLC25A13)	0.100529894733519
GO:0071073	positive regulation of phospholipid biosynthetic process	1	6	ENSECAG00000019412(HTR2B)	0.100529894733519
GO:0071440	regulation of histone H3-K14 acetylation	1	6	ENSECAG00000025128(PIWIL2)	0.100529894733519
GO:0071838	cell proliferation in bone marrow	1	6	ENSECAG00000038488(FLT3LG)	0.100529894733519
GO:0090129	positive regulation of synapse maturation	1	6	ENSECAG00000020468(RELN)	0.100529894733519
GO:0097050	type B pancreatic cell apoptotic process	1	6	ENSECAG00000006795(RYR2)	0.100529894733519
GO:0097119	postsynaptic density protein 95 clustering	1	6	ENSECAG00000020468(RELN)	0.100529894733519
GO:0097421	liver regeneration	1	6	ENSECAG00000027770(CEBPB)	0.100529894733519
GO:1901341	positive regulation of store-operated calcium channel activity	1	6	ENSECAG00000018596(-)	0.100529894733519
GO:1903371	regulation of endoplasmic reticulum tubular network organization	1	6	ENSECAG00000011773(TMEM33)	0.100529894733519
GO:1903960	negative regulation of anion transmembrane transport	1	6	ENSECAG00000008005(AKT2)	0.100529894733519
GO:1903980	positive regulation of microglial cell activation	1	6	ENSECAG00000023733(MMP1)	0.100529894733519
GO:2000318	positive regulation of T-helper 17 type immune response	1	6	ENSECAG00000023084(PRKCQ)	0.100529894733519
GO:2000465	regulation of glycogen (starch) synthase activity	1	6	ENSECAG00000016734(INPP5K)	0.100529894733519
GO:2000650	negative regulation of sodium ion transmembrane transporter activity	1	6	ENSECAG00000000751(NEDD4L)	0.100529894733519
GO:2001214	positive regulation of vasculogenesis	1	6	ENSECAG00000019376(TMEM100)	0.100529894733519
GO:0050790	regulation of catalytic activity	38	1760	ENSECAG00000001989(SESN2);ENSECAG00000003563(-);ENSECAG00000004903(APOA4);ENSECAG00000006795(RYR2);ENSECAG00000007010(CLU);ENSECAG00000007242(DUSP2);ENSECAG00000008005(AKT2);ENSECAG00000008523(NLRP1);ENSECAG00000008615(-);ENSECAG00000008723(-);ENSECAG00000010054(NOX4);ENSECAG00000010495(CIDEB);ENSECAG00000011037(WARS1);ENSECAG00000011126(CD27);ENSECAG00000012371(ALOX5AP);ENSECAG00000013863(LEPR);…	0.100568960240629
GO:0032496	response to lipopolysaccharide	6	182	ENSECAG00000012773(CMPK2);ENSECAG00000013300(CXCL10);ENSECAG00000014672(TNFRSF11A);ENSECAG00000027770(CEBPB);ENSECAG00000038523(ADH5);MSTRG.4319(--)	0.100701279897894
GO:0016485	protein processing	7	225	ENSECAG00000007610(TMEM98);ENSECAG00000008523(NLRP1);ENSECAG00000008723(-);ENSECAG00000009989(CHAC1);ENSECAG00000010495(CIDEB);ENSECAG00000010833(MELTF);ENSECAG00000022874(SCG5)	0.100930177217693
GO:0042552	myelination	4	101	ENSECAG00000007010(CLU);ENSECAG00000007610(TMEM98);ENSECAG00000008005(AKT2);ENSECAG00000024147(SOX10)	0.1012026609038
GO:2001056	positive regulation of cysteine-type endopeptidase activity	4	101	ENSECAG00000008523(NLRP1);ENSECAG00000008723(-);ENSECAG00000010495(CIDEB);ENSECAG00000014330(CYCS)	0.1012026609038
GO:0042391	regulation of membrane potential	9	314	ENSECAG00000000751(NEDD4L);ENSECAG00000006795(RYR2);ENSECAG00000008005(AKT2);ENSECAG00000020468(RELN);ENSECAG00000021367(POPDC3);ENSECAG00000021395(CLDN19);ENSECAG00000023134(KCNK5);ENSECAG00000024032(KCNK9);MSTRG.4319(--)	0.101216623941411
GO:0006820	anion transport	13	500	ENSECAG00000004903(APOA4);ENSECAG00000006466(CLDN4);ENSECAG00000008005(AKT2);ENSECAG00000008024(CLIC2);ENSECAG00000008844(SLC25A24);ENSECAG00000010900(SLC38A3);ENSECAG00000011351(PDZK1);ENSECAG00000011498(SFRP4);ENSECAG00000013738(SLC25A13);ENSECAG00000014672(TNFRSF11A);ENSECAG00000015444(SLC37A1);ENSECAG00000027770(CEBPB);MSTRG.5252(--)	0.101409457149404
GO:0014032	neural crest cell development	3	64	ENSECAG00000012115(SEMA3D);ENSECAG00000019412(HTR2B);ENSECAG00000024147(SOX10)	0.101674711263141
GO:0051928	positive regulation of calcium ion transport	3	64	ENSECAG00000006795(RYR2);ENSECAG00000013300(CXCL10);ENSECAG00000018596(-)	0.101674711263141
GO:0007520	myoblast fusion	2	31	ENSECAG00000013300(CXCL10);ENSECAG00000038488(FLT3LG)	0.10191882858991
GO:0046470	phosphatidylcholine metabolic process	2	31	ENSECAG00000004903(APOA4);ENSECAG00000010188(ABHD3)	0.10191882858991
GO:0070231	T cell apoptotic process	2	31	ENSECAG00000011126(CD27);ENSECAG00000023084(PRKCQ)	0.10191882858991
GO:1902622	regulation of neutrophil migration	2	31	ENSECAG00000006181(MCU);ENSECAG00000019665(THBS4)	0.10191882858991
GO:0030879	mammary gland development	4	102	ENSECAG00000014672(TNFRSF11A);ENSECAG00000021998(MST1);ENSECAG00000027770(CEBPB);MSTRG.5252(--)	0.103967991893717
GO:0048519	negative regulation of biological process	77	3860	ENSECAG00000000099(NDRG4);ENSECAG00000000713(MDM1);ENSECAG00000000751(NEDD4L);ENSECAG00000000968(-);ENSECAG00000001989(SESN2);ENSECAG00000003025(HLX);ENSECAG00000003563(-);ENSECAG00000004103(-);ENSECAG00000004903(APOA4);ENSECAG00000006674(RRAD);ENSECAG00000006795(RYR2);ENSECAG00000007010(CLU);ENSECAG00000007242(DUSP2);ENSECAG00000007610(TMEM98);ENSECAG00000008005(AKT2);ENSECAG00000008024(CLIC2);E…	0.104259949074579
GO:0006112	energy reserve metabolic process	3	65	ENSECAG00000008005(AKT2);ENSECAG00000013863(LEPR);ENSECAG00000016734(INPP5K)	0.105287111276571
GO:0032606	type I interferon production	3	65	ENSECAG00000000197(TLR3);ENSECAG00000017794(IRF1);ENSECAG00000021989(DDX58)	0.105287111276571
GO:0051480	regulation of cytosolic calcium ion concentration	7	228	ENSECAG00000003837(CXCR4);ENSECAG00000004442(CX3CR1);ENSECAG00000006795(RYR2);ENSECAG00000008024(CLIC2);ENSECAG00000010531(F2RL2);ENSECAG00000013300(CXCL10);ENSECAG00000019412(HTR2B)	0.106274553286418
GO:0048513	animal organ development	50	2404	ENSECAG00000000099(NDRG4);ENSECAG00000000713(MDM1);ENSECAG00000000722(BTBD3);ENSECAG00000002401(NUP210L);ENSECAG00000003025(HLX);ENSECAG00000003837(CXCR4);ENSECAG00000006290(TGM2);ENSECAG00000006391(ST14);ENSECAG00000006466(CLDN4);ENSECAG00000007044(FRAS1);ENSECAG00000007610(TMEM98);ENSECAG00000010054(NOX4);ENSECAG00000010206(SMTNL1);ENSECAG00000010762(ROBO2);ENSECAG00000011126(CD27);ENSECAG00000…	0.106444079259861
GO:0055065	metal ion homeostasis	12	457	ENSECAG00000003837(CXCR4);ENSECAG00000004442(CX3CR1);ENSECAG00000006181(MCU);ENSECAG00000006290(TGM2);ENSECAG00000006795(RYR2);ENSECAG00000008024(CLIC2);ENSECAG00000010531(F2RL2);ENSECAG00000013300(CXCL10);ENSECAG00000013731(STC1);ENSECAG00000015531(COX11);ENSECAG00000016204(SLC31A2);ENSECAG00000019412(HTR2B)	0.106651829348181
GO:0050730	regulation of peptidyl-tyrosine phosphorylation	6	185	ENSECAG00000010054(NOX4);ENSECAG00000015904(VTN);ENSECAG00000019665(THBS4);ENSECAG00000020468(RELN);ENSECAG00000021358(SFRP1);ENSECAG00000024988(PARP14)	0.106701461287208
GO:0007272	ensheathment of neurons	4	103	ENSECAG00000007010(CLU);ENSECAG00000007610(TMEM98);ENSECAG00000008005(AKT2);ENSECAG00000024147(SOX10)	0.106767662431295
GO:0008366	axon ensheathment	4	103	ENSECAG00000007010(CLU);ENSECAG00000007610(TMEM98);ENSECAG00000008005(AKT2);ENSECAG00000024147(SOX10)	0.106767662431295
GO:0050715	positive regulation of cytokine secretion	4	103	ENSECAG00000008523(NLRP1);ENSECAG00000019412(HTR2B);ENSECAG00000021989(DDX58);ENSECAG00000023733(MMP1)	0.106767662431295
GO:0048589	developmental growth	13	505	ENSECAG00000000751(NEDD4L);ENSECAG00000003025(HLX);ENSECAG00000012115(SEMA3D);ENSECAG00000013863(LEPR);ENSECAG00000018168(ATF5);ENSECAG00000019844(MYH7);ENSECAG00000021358(SFRP1);ENSECAG00000021998(MST1);ENSECAG00000022222(WASF1);ENSECAG00000024147(SOX10);ENSECAG00000030432(AGRN);ENSECAG00000043283(AGR2);MSTRG.5252(--)	0.107268103801254
GO:0034314	Arp2/3 complex-mediated actin nucleation	2	32	ENSECAG00000010097(-);ENSECAG00000022222(WASF1)	0.107507688835424
GO:0043616	keratinocyte proliferation	2	32	ENSECAG00000013960(FGFR2);ENSECAG00000024925(KLF9)	0.107507688835424
GO:0046888	negative regulation of hormone secretion	2	32	ENSECAG00000017527(NDUFAF2);ENSECAG00000021358(SFRP1)	0.107507688835424
GO:0051898	negative regulation of protein kinase B signaling	2	32	ENSECAG00000016734(INPP5K);ENSECAG00000026876(SFRP5)	0.107507688835424
GO:1902653	secondary alcohol biosynthetic process	2	32	ENSECAG00000004903(APOA4);MSTRG.12573(CES1)	0.107507688835424
GO:0007492	endoderm development	3	66	ENSECAG00000007242(DUSP2);ENSECAG00000015904(VTN);ENSECAG00000023733(MMP1)	0.108949406963259
GO:0021782	glial cell development	3	66	ENSECAG00000007010(CLU);ENSECAG00000008005(AKT2);ENSECAG00000024147(SOX10)	0.108949406963259
GO:0042632	cholesterol homeostasis	3	66	ENSECAG00000004103(-);ENSECAG00000004903(APOA4);ENSECAG00000020109(SOAT2)	0.108949406963259
GO:0097202	activation of cysteine-type endopeptidase activity	3	66	ENSECAG00000008523(NLRP1);ENSECAG00000008723(-);ENSECAG00000010495(CIDEB)	0.108949406963259
GO:0008015	blood circulation	8	274	ENSECAG00000006225(EDN3);ENSECAG00000006795(RYR2);ENSECAG00000010206(SMTNL1);ENSECAG00000016277(SGCD);ENSECAG00000018905(AGTR2);ENSECAG00000019412(HTR2B);ENSECAG00000019844(MYH7);ENSECAG00000038523(ADH5)	0.109142323873669
GO:0051246	regulation of protein metabolic process	47	2249	ENSECAG00000000099(NDRG4);ENSECAG00000000197(TLR3);ENSECAG00000000751(NEDD4L);ENSECAG00000001989(SESN2);ENSECAG00000003563(-);ENSECAG00000004903(APOA4);ENSECAG00000007010(CLU);ENSECAG00000007242(DUSP2);ENSECAG00000007610(TMEM98);ENSECAG00000008005(AKT2);ENSECAG00000008523(NLRP1);ENSECAG00000008615(-);ENSECAG00000008723(-);ENSECAG00000009989(CHAC1);ENSECAG00000010054(NOX4);ENSECAG00000010495(CIDEB…	0.109160163017464
GO:0006875	cellular metal ion homeostasis	11	412	ENSECAG00000003837(CXCR4);ENSECAG00000004442(CX3CR1);ENSECAG00000006181(MCU);ENSECAG00000006290(TGM2);ENSECAG00000006795(RYR2);ENSECAG00000008024(CLIC2);ENSECAG00000010531(F2RL2);ENSECAG00000013300(CXCL10);ENSECAG00000013731(STC1);ENSECAG00000016204(SLC31A2);ENSECAG00000019412(HTR2B)	0.109335519632991
GO:0048520	positive regulation of behavior	4	104	ENSECAG00000006181(MCU);ENSECAG00000013300(CXCL10);ENSECAG00000013872(-);ENSECAG00000019665(THBS4)	0.109601262088205
GO:0044707	single-multicellular organism process	87	4423	ENSECAG00000000099(NDRG4);ENSECAG00000000197(TLR3);ENSECAG00000000713(MDM1);ENSECAG00000000722(BTBD3);ENSECAG00000000751(NEDD4L);ENSECAG00000002401(NUP210L);ENSECAG00000002874(LRRN1);ENSECAG00000003025(HLX);ENSECAG00000003837(CXCR4);ENSECAG00000004066(APOLD1);ENSECAG00000004903(APOA4);ENSECAG00000006290(TGM2);ENSECAG00000006391(ST14);ENSECAG00000006421(SYNDIG1);ENSECAG00000006466(CLDN4);ENSECAG00…	0.110263195341496
GO:0015850	organic hydroxy compound transport	6	187	ENSECAG00000004103(-);ENSECAG00000004903(APOA4);ENSECAG00000011351(PDZK1);ENSECAG00000016183(STARD4);ENSECAG00000020109(SOAT2);MSTRG.12573(CES1)	0.110802499403357
GO:0033673	negative regulation of kinase activity	6	187	ENSECAG00000007242(DUSP2);ENSECAG00000011037(WARS1);ENSECAG00000015531(COX11);ENSECAG00000016734(INPP5K);ENSECAG00000021358(SFRP1);MSTRG.4319(--)	0.110802499403357
GO:0007369	gastrulation	5	145	ENSECAG00000007242(DUSP2);ENSECAG00000015904(VTN);ENSECAG00000021358(SFRP1);ENSECAG00000023733(MMP1);ENSECAG00000038953(TGIF2)	0.111193871592119
GO:0050864	regulation of B cell activation	4	105	ENSECAG00000000548(-);ENSECAG00000011126(CD27);ENSECAG00000018160(TBX21);ENSECAG00000021358(SFRP1)	0.11246837176547
GO:1903706	regulation of hemopoiesis	8	276	ENSECAG00000003025(HLX);ENSECAG00000011126(CD27);ENSECAG00000017794(IRF1);ENSECAG00000018160(TBX21);ENSECAG00000021358(SFRP1);ENSECAG00000027770(CEBPB);ENSECAG00000038488(FLT3LG);MSTRG.9131(HLA-A)	0.112501849610498
GO:0006493	protein O-linked glycosylation	3	67	ENSECAG00000006840(B3GNT7);ENSECAG00000007821(GALNT13);ENSECAG00000022335(POGLUT2)	0.112660498280157
GO:0055092	sterol homeostasis	3	67	ENSECAG00000004103(-);ENSECAG00000004903(APOA4);ENSECAG00000020109(SOAT2)	0.112660498280157
GO:1904019	epithelial cell apoptotic process	3	67	ENSECAG00000006795(RYR2);ENSECAG00000011498(SFRP4);ENSECAG00000021998(MST1)	0.112660498280157
GO:0019725	cellular homeostasis	16	655	ENSECAG00000003837(CXCR4);ENSECAG00000004442(CX3CR1);ENSECAG00000006181(MCU);ENSECAG00000006290(TGM2);ENSECAG00000006795(RYR2);ENSECAG00000008024(CLIC2);ENSECAG00000010054(NOX4);ENSECAG00000010531(F2RL2);ENSECAG00000013300(CXCL10);ENSECAG00000013731(STC1);ENSECAG00000015202(FBXO4);ENSECAG00000016204(SLC31A2);ENSECAG00000017527(NDUFAF2);ENSECAG00000019412(HTR2B);MSTRG.4319(--);MSTRG.5252(--)	0.112735173494967
GO:0005978	glycogen biosynthetic process	2	33	ENSECAG00000008005(AKT2);ENSECAG00000016734(INPP5K)	0.113176399923557
GO:0006809	nitric oxide biosynthetic process	2	33	ENSECAG00000007010(CLU);ENSECAG00000023733(MMP1)	0.113176399923557
GO:0010517	regulation of phospholipase activity	2	33	ENSECAG00000013960(FGFR2);ENSECAG00000019412(HTR2B)	0.113176399923557
GO:0014909	smooth muscle cell migration	2	33	ENSECAG00000000099(NDRG4);ENSECAG00000015904(VTN)	0.113176399923557
GO:0034308	primary alcohol metabolic process	2	33	ENSECAG00000013131(PECR);ENSECAG00000038523(ADH5)	0.113176399923557
GO:0044331	cell-cell adhesion mediated by cadherin	2	33	ENSECAG00000020738(CDH26);ENSECAG00000024778(MMP24)	0.113176399923557
GO:0060428	lung epithelium development	2	33	ENSECAG00000011887(ADAMTSL2);ENSECAG00000043283(AGR2)	0.113176399923557
GO:0070228	regulation of lymphocyte apoptotic process	2	33	ENSECAG00000011126(CD27);ENSECAG00000023084(PRKCQ)	0.113176399923557
GO:1903793	positive regulation of anion transport	2	33	ENSECAG00000014672(TNFRSF11A);ENSECAG00000027770(CEBPB)	0.113176399923557
GO:2000404	regulation of T cell migration	2	33	ENSECAG00000013300(CXCL10);ENSECAG00000013872(-)	0.113176399923557
GO:0055080	cation homeostasis	13	510	ENSECAG00000003837(CXCR4);ENSECAG00000004442(CX3CR1);ENSECAG00000006181(MCU);ENSECAG00000006290(TGM2);ENSECAG00000006795(RYR2);ENSECAG00000008024(CLIC2);ENSECAG00000010531(F2RL2);ENSECAG00000013300(CXCL10);ENSECAG00000013731(STC1);ENSECAG00000015531(COX11);ENSECAG00000016204(SLC31A2);ENSECAG00000019412(HTR2B);ENSECAG00000022838(OTC)	0.113325462114791
GO:0044106	cellular amine metabolic process	4	106	ENSECAG00000004903(APOA4);ENSECAG00000007716(SAT2);ENSECAG00000010188(ABHD3);ENSECAG00000017407(MOXD1)	0.115368564057157
GO:0022412	cellular process involved in reproduction in multicellular organism	7	233	ENSECAG00000002401(NUP210L);ENSECAG00000010762(ROBO2);ENSECAG00000015186(AGFG1);ENSECAG00000017440(TBC1D20);ENSECAG00000021358(SFRP1);ENSECAG00000025128(PIWIL2);ENSECAG00000034702(DEFB1)	0.115513679024337
GO:0032845	negative regulation of homeostatic process	5	147	ENSECAG00000006795(RYR2);ENSECAG00000008024(CLIC2);ENSECAG00000013300(CXCL10);ENSECAG00000017527(NDUFAF2);ENSECAG00000019412(HTR2B)	0.116020123347954
GO:0044763	single-organism cellular process	209	11413	ENSECAG00000000099(NDRG4);ENSECAG00000000197(TLR3);ENSECAG00000000357(DOCK10);ENSECAG00000000548(-);ENSECAG00000000713(MDM1);ENSECAG00000000722(BTBD3);ENSECAG00000000751(NEDD4L);ENSECAG00000000951(SCUBE1);ENSECAG00000000968(-);ENSECAG00000001013(PIGB);ENSECAG00000001399(SAMD9);ENSECAG00000001989(SESN2);ENSECAG00000002061(NEURL2);ENSECAG00000002238(MIS12);ENSECAG00000002401(NUP210L);ENSECAG0000000…	0.116027218027015
GO:0002645	positive regulation of tolerance induction	1	7	MSTRG.9131(HLA-A)	0.116277040249126
GO:0003097	renal water transport	1	7	ENSECAG00000016734(INPP5K)	0.116277040249126
GO:0003307	regulation of Wnt signaling pathway involved in heart development	1	7	ENSECAG00000012921(ALPK2)	0.116277040249126
GO:0006108	malate metabolic process	1	7	ENSECAG00000024482(ME1)	0.116277040249126
GO:0008626	granzyme-mediated apoptotic signaling pathway	1	7	MSTRG.1382(GZMB)	0.116277040249126
GO:0009133	nucleoside diphosphate biosynthetic process	1	7	ENSECAG00000012773(CMPK2)	0.116277040249126
GO:0010887	negative regulation of cholesterol storage	1	7	ENSECAG00000004103(-)	0.116277040249126
GO:0010898	positive regulation of triglyceride catabolic process	1	7	ENSECAG00000004903(APOA4)	0.116277040249126
GO:0019227	neuronal action potential propagation	1	7	ENSECAG00000021395(CLDN19)	0.116277040249126
GO:0019240	citrulline biosynthetic process	1	7	ENSECAG00000022838(OTC)	0.116277040249126
GO:0019336	phenol-containing compound catabolic process	1	7	ENSECAG00000017407(MOXD1)	0.116277040249126
GO:0021800	cerebral cortex tangential migration	1	7	ENSECAG00000020468(RELN)	0.116277040249126
GO:0030300	regulation of intestinal cholesterol absorption	1	7	ENSECAG00000004903(APOA4)	0.116277040249126
GO:0030321	transepithelial chloride transport	1	7	MSTRG.5252(--)	0.116277040249126
GO:0031000	response to caffeine	1	7	ENSECAG00000006795(RYR2)	0.116277040249126
GO:0031642	negative regulation of myelination	1	7	ENSECAG00000007610(TMEM98)	0.116277040249126
GO:0032303	regulation of icosanoid secretion	1	7	ENSECAG00000014672(TNFRSF11A)	0.116277040249126
GO:0032310	prostaglandin secretion	1	7	ENSECAG00000014672(TNFRSF11A)	0.116277040249126
GO:0032725	positive regulation of granulocyte macrophage colony-stimulating factor production	1	7	ENSECAG00000021989(DDX58)	0.116277040249126
GO:0032891	negative regulation of organic acid transport	1	7	ENSECAG00000008005(AKT2)	0.116277040249126
GO:0035376	sterol import	1	7	ENSECAG00000016183(STARD4)	0.116277040249126
GO:0035810	positive regulation of urine volume	1	7	ENSECAG00000016734(INPP5K)	0.116277040249126
GO:0036444	calcium ion transmembrane import into mitochondrion	1	7	ENSECAG00000006181(MCU)	0.116277040249126
GO:0038003	opioid receptor signaling pathway	1	7	ENSECAG00000021836(OGFR)	0.116277040249126
GO:0042421	norepinephrine biosynthetic process	1	7	ENSECAG00000017407(MOXD1)	0.116277040249126
GO:0042754	negative regulation of circadian rhythm	1	7	ENSECAG00000025128(PIWIL2)	0.116277040249126
GO:0046689	response to mercury ion	1	7	MSTRG.4319(--)	0.116277040249126
GO:0048006	antigen processing and presentation, endogenous lipid antigen via MHC class Ib	1	7	ENSECAG00000012326(CD1D)	0.116277040249126
GO:0050961	detection of temperature stimulus involved in sensory perception	1	7	ENSECAG00000024778(MMP24)	0.116277040249126
GO:0050965	detection of temperature stimulus involved in sensory perception of pain	1	7	ENSECAG00000024778(MMP24)	0.116277040249126
GO:0060009	Sertoli cell development	1	7	ENSECAG00000002401(NUP210L)	0.116277040249126
GO:0060028	convergent extension involved in axis elongation	1	7	ENSECAG00000021358(SFRP1)	0.116277040249126
GO:0070508	cholesterol import	1	7	ENSECAG00000016183(STARD4)	0.116277040249126
GO:0071313	cellular response to caffeine	1	7	ENSECAG00000006795(RYR2)	0.116277040249126
GO:0071941	nitrogen cycle metabolic process	1	7	ENSECAG00000022838(OTC)	0.116277040249126
GO:0090091	positive regulation of extracellular matrix disassembly	1	7	ENSECAG00000010833(MELTF)	0.116277040249126
GO:0090281	negative regulation of calcium ion import	1	7	ENSECAG00000008024(CLIC2)	0.116277040249126
GO:0097264	self proteolysis	1	7	ENSECAG00000008723(-)	0.116277040249126
GO:0098870	action potential propagation	1	7	ENSECAG00000021395(CLDN19)	0.116277040249126
GO:1901030	positive regulation of mitochondrial outer membrane permeabilization involved in apoptotic signaling pathway	1	7	MSTRG.1382(GZMB)	0.116277040249126
GO:1901339	regulation of store-operated calcium channel activity	1	7	ENSECAG00000018596(-)	0.116277040249126
GO:1902306	negative regulation of sodium ion transmembrane transport	1	7	ENSECAG00000000751(NEDD4L)	0.116277040249126
GO:1903299	regulation of hexokinase activity	1	7	ENSECAG00000015531(COX11)	0.116277040249126
GO:1903749	positive regulation of establishment of protein localization to mitochondrion	1	7	MSTRG.1382(GZMB)	0.116277040249126
GO:1904396	regulation of neuromuscular junction development	1	7	ENSECAG00000030432(AGRN)	0.116277040249126
GO:1904729	regulation of intestinal lipid absorption	1	7	ENSECAG00000004903(APOA4)	0.116277040249126
GO:2000193	positive regulation of fatty acid transport	1	7	ENSECAG00000014672(TNFRSF11A)	0.116277040249126
GO:2000271	positive regulation of fibroblast apoptotic process	1	7	ENSECAG00000021358(SFRP1)	0.116277040249126
GO:2000601	positive regulation of Arp2/3 complex-mediated actin nucleation	1	7	ENSECAG00000022222(WASF1)	0.116277040249126
GO:2000617	positive regulation of histone H3-K9 acetylation	1	7	ENSECAG00000025128(PIWIL2)	0.116277040249126
GO:1901607	alpha-amino acid biosynthetic process	3	68	ENSECAG00000008836(PYCR1);ENSECAG00000020880(PSPH);ENSECAG00000022838(OTC)	0.116419277971211
GO:2001257	regulation of cation channel activity	3	68	ENSECAG00000006674(RRAD);ENSECAG00000008024(CLIC2);ENSECAG00000018596(-)	0.116419277971211
GO:0032680	regulation of tumor necrosis factor production	4	107	ENSECAG00000000197(TLR3);ENSECAG00000007010(CLU);ENSECAG00000021989(DDX58);ENSECAG00000023733(MMP1)	0.118301403609972
GO:0060402	calcium ion transport into cytosol	4	107	ENSECAG00000006795(RYR2);ENSECAG00000008024(CLIC2);ENSECAG00000013300(CXCL10);ENSECAG00000019412(HTR2B)	0.118301403609972
GO:0090090	negative regulation of canonical Wnt signaling pathway	4	107	ENSECAG00000011498(SFRP4);ENSECAG00000021358(SFRP1);ENSECAG00000024147(SOX10);ENSECAG00000026876(SFRP5)	0.118301403609972
GO:0002685	regulation of leukocyte migration	5	148	ENSECAG00000006181(MCU);ENSECAG00000013300(CXCL10);ENSECAG00000013872(-);ENSECAG00000019665(THBS4);ENSECAG00000021998(MST1)	0.118470255808059
GO:0070374	positive regulation of ERK1 and ERK2 cascade	5	148	ENSECAG00000000099(NDRG4);ENSECAG00000010054(NOX4);ENSECAG00000013872(-);ENSECAG00000014672(TNFRSF11A);ENSECAG00000019412(HTR2B)	0.118470255808059
GO:0006111	regulation of gluconeogenesis	2	34	ENSECAG00000001989(SESN2);ENSECAG00000013863(LEPR)	0.118920481312566
GO:0009250	glucan biosynthetic process	2	34	ENSECAG00000008005(AKT2);ENSECAG00000016734(INPP5K)	0.118920481312566
GO:0045880	positive regulation of smoothened signaling pathway	2	34	ENSECAG00000000951(SCUBE1);ENSECAG00000021358(SFRP1)	0.118920481312566
GO:1900181	negative regulation of protein localization to nucleus	2	34	ENSECAG00000007610(TMEM98);ENSECAG00000015202(FBXO4)	0.118920481312566
GO:0050678	regulation of epithelial cell proliferation	7	235	ENSECAG00000013960(FGFR2);ENSECAG00000019412(HTR2B);ENSECAG00000019665(THBS4);ENSECAG00000021358(SFRP1);ENSECAG00000021775(KRT4);ENSECAG00000021998(MST1);ENSECAG00000024925(KLF9)	0.119323864515482
GO:1901564	organonitrogen compound metabolic process	36	1684	ENSECAG00000001989(SESN2);ENSECAG00000004903(APOA4);ENSECAG00000006840(B3GNT7);ENSECAG00000007010(CLU);ENSECAG00000007716(SAT2);ENSECAG00000008836(PYCR1);ENSECAG00000009989(CHAC1);ENSECAG00000010054(NOX4);ENSECAG00000010188(ABHD3);ENSECAG00000011037(WARS1);ENSECAG00000011095(-);ENSECAG00000011645(GUCY2D);ENSECAG00000011822(SPTLC3);ENSECAG00000012773(CMPK2);ENSECAG00000013738(SLC25A13);ENSECAG0000…	0.119534610949712
GO:0051345	positive regulation of hydrolase activity	13	515	ENSECAG00000004903(APOA4);ENSECAG00000006795(RYR2);ENSECAG00000008005(AKT2);ENSECAG00000008523(NLRP1);ENSECAG00000008723(-);ENSECAG00000010495(CIDEB);ENSECAG00000013872(-);ENSECAG00000013960(FGFR2);ENSECAG00000014330(CYCS);ENSECAG00000015186(AGFG1);ENSECAG00000017440(TBC1D20);ENSECAG00000018905(AGTR2);ENSECAG00000019412(HTR2B)	0.119580625795155
GO:0010822	positive regulation of mitochondrion organization	3	69	ENSECAG00000006181(MCU);ENSECAG00000010495(CIDEB);MSTRG.1382(GZMB)	0.120224632673787
GO:0043473	pigmentation	3	69	ENSECAG00000013131(PECR);ENSECAG00000020232(EDAR);ENSECAG00000024147(SOX10)	0.120224632673787
GO:0051817	modification of morphology or physiology of other organism involved in symbiotic interaction	3	69	ENSECAG00000016734(INPP5K);ENSECAG00000017440(TBC1D20);MSTRG.1412(--)	0.120224632673787
GO:0070555	response to interleukin-1	3	69	ENSECAG00000013872(-);ENSECAG00000014672(TNFRSF11A);ENSECAG00000021358(SFRP1)	0.120224632673787
GO:0061138	morphogenesis of a branching epithelium	5	149	ENSECAG00000006290(TGM2);ENSECAG00000006391(ST14);ENSECAG00000021358(SFRP1);ENSECAG00000024147(SOX10);MSTRG.5252(--)	0.120944766395225
GO:0034110	regulation of homotypic cell-cell adhesion	7	236	ENSECAG00000003025(HLX);ENSECAG00000011126(CD27);ENSECAG00000017794(IRF1);ENSECAG00000018160(TBX21);ENSECAG00000023084(PRKCQ);ENSECAG00000027770(CEBPB);MSTRG.9131(HLA-A)	0.121253196936852
GO:0007416	synapse assembly	4	108	ENSECAG00000002874(LRRN1);ENSECAG00000006421(SYNDIG1);ENSECAG00000009739(ADGRB2);ENSECAG00000030432(AGRN)	0.121266447478613
GO:0051896	regulation of protein kinase B signaling	4	108	ENSECAG00000010054(NOX4);ENSECAG00000016734(INPP5K);ENSECAG00000026876(SFRP5);MSTRG.6409(MST1R)	0.121266447478613
GO:0009100	glycoprotein metabolic process	9	327	ENSECAG00000006840(B3GNT7);ENSECAG00000007821(GALNT13);ENSECAG00000008906(PARP15);ENSECAG00000011037(WARS1);ENSECAG00000013830(FBXO27);ENSECAG00000022335(POGLUT2);ENSECAG00000022601(PARP12);ENSECAG00000023864(ST8SIA5);ENSECAG00000024988(PARP14)	0.121361284478891
GO:0023056	positive regulation of signaling	28	1270	ENSECAG00000000099(NDRG4);ENSECAG00000000197(TLR3);ENSECAG00000000951(SCUBE1);ENSECAG00000003837(CXCR4);ENSECAG00000006181(MCU);ENSECAG00000007010(CLU);ENSECAG00000010054(NOX4);ENSECAG00000010495(CIDEB);ENSECAG00000010531(F2RL2);ENSECAG00000011095(-);ENSECAG00000011126(CD27);ENSECAG00000011498(SFRP4);ENSECAG00000011773(TMEM33);ENSECAG00000013872(-);ENSECAG00000013960(FGFR2);ENSECAG00000014672(TNF…	0.121395375500525
GO:0051239	regulation of multicellular organismal process	45	2163	ENSECAG00000000197(TLR3);ENSECAG00000000751(NEDD4L);ENSECAG00000002874(LRRN1);ENSECAG00000003025(HLX);ENSECAG00000004066(APOLD1);ENSECAG00000004903(APOA4);ENSECAG00000006225(EDN3);ENSECAG00000006421(SYNDIG1);ENSECAG00000006795(RYR2);ENSECAG00000007010(CLU);ENSECAG00000007610(TMEM98);ENSECAG00000008523(NLRP1);ENSECAG00000009739(ADGRB2);ENSECAG00000010206(SMTNL1);ENSECAG00000010475(IL33);ENSECAG000…	0.121644898781076
GO:0031349	positive regulation of defense response	7	237	ENSECAG00000000197(TLR3);ENSECAG00000005400(-);ENSECAG00000010475(IL33);ENSECAG00000014672(TNFRSF11A);ENSECAG00000017794(IRF1);ENSECAG00000021989(DDX58);ENSECAG00000027770(CEBPB)	0.123198580444985
GO:0014031	mesenchymal cell development	5	150	ENSECAG00000012115(SEMA3D);ENSECAG00000019376(TMEM100);ENSECAG00000019412(HTR2B);ENSECAG00000021358(SFRP1);ENSECAG00000024147(SOX10)	0.12344342902022
GO:1901605	alpha-amino acid metabolic process	6	193	ENSECAG00000008836(PYCR1);ENSECAG00000010054(NOX4);ENSECAG00000020880(PSPH);ENSECAG00000020956(SERINC2);ENSECAG00000022838(OTC);ENSECAG00000026825(-)	0.123580009839281
GO:0051238	sequestering of metal ion	4	109	ENSECAG00000006795(RYR2);ENSECAG00000008024(CLIC2);ENSECAG00000013300(CXCL10);ENSECAG00000019412(HTR2B)	0.124263245476736
GO:0060401	cytosolic calcium ion transport	4	109	ENSECAG00000006795(RYR2);ENSECAG00000008024(CLIC2);ENSECAG00000013300(CXCL10);ENSECAG00000019412(HTR2B)	0.124263245476736
GO:1903555	regulation of tumor necrosis factor superfamily cytokine production	4	109	ENSECAG00000000197(TLR3);ENSECAG00000007010(CLU);ENSECAG00000021989(DDX58);ENSECAG00000023733(MMP1)	0.124263245476736
GO:0050673	epithelial cell proliferation	8	283	ENSECAG00000013960(FGFR2);ENSECAG00000019412(HTR2B);ENSECAG00000019665(THBS4);ENSECAG00000021358(SFRP1);ENSECAG00000021775(KRT4);ENSECAG00000021998(MST1);ENSECAG00000024925(KLF9);ENSECAG00000027770(CEBPB)	0.124697307454796
GO:0001961	positive regulation of cytokine-mediated signaling pathway	2	35	ENSECAG00000003837(CXCR4);ENSECAG00000024988(PARP14)	0.124735583797581
GO:0006749	glutathione metabolic process	2	35	ENSECAG00000009989(CHAC1);ENSECAG00000020763(MGST1)	0.124735583797581
GO:0019229	regulation of vasoconstriction	2	35	ENSECAG00000006225(EDN3);ENSECAG00000010206(SMTNL1)	0.124735583797581
GO:0045103	intermediate filament-based process	2	35	ENSECAG00000015186(AGFG1);ENSECAG00000021938(SYNC)	0.124735583797581
GO:0043281	regulation of cysteine-type endopeptidase activity involved in apoptotic process	5	151	ENSECAG00000008523(NLRP1);ENSECAG00000008723(-);ENSECAG00000011126(CD27);ENSECAG00000014330(CYCS);MSTRG.4319(--)	0.125966012640116
GO:0009101	glycoprotein biosynthetic process	8	284	ENSECAG00000006840(B3GNT7);ENSECAG00000007821(GALNT13);ENSECAG00000008906(PARP15);ENSECAG00000011037(WARS1);ENSECAG00000022335(POGLUT2);ENSECAG00000022601(PARP12);ENSECAG00000023864(ST8SIA5);ENSECAG00000024988(PARP14)	0.12649432212979
GO:0009308	amine metabolic process	4	110	ENSECAG00000004903(APOA4);ENSECAG00000007716(SAT2);ENSECAG00000010188(ABHD3);ENSECAG00000017407(MOXD1)	0.127291340523412
GO:0048585	negative regulation of response to stimulus	26	1174	ENSECAG00000000099(NDRG4);ENSECAG00000001989(SESN2);ENSECAG00000003025(HLX);ENSECAG00000007010(CLU);ENSECAG00000007242(DUSP2);ENSECAG00000008024(CLIC2);ENSECAG00000009989(CHAC1);ENSECAG00000010762(ROBO2);ENSECAG00000011498(SFRP4);ENSECAG00000011887(ADAMTSL2);ENSECAG00000012115(SEMA3D);ENSECAG00000012921(ALPK2);ENSECAG00000016734(INPP5K);ENSECAG00000017527(NDUFAF2);ENSECAG00000018160(TBX21);ENSECA…	0.127389615975147
GO:0008652	cellular amino acid biosynthetic process	3	71	ENSECAG00000008836(PYCR1);ENSECAG00000020880(PSPH);ENSECAG00000022838(OTC)	0.127970589454298
GO:0045069	regulation of viral genome replication	3	71	ENSECAG00000000968(-);ENSECAG00000016734(INPP5K);ENSECAG00000017440(TBC1D20)	0.127970589454298
GO:0045446	endothelial cell differentiation	3	71	ENSECAG00000004066(APOLD1);ENSECAG00000010505(MARVELD2);ENSECAG00000019376(TMEM100)	0.127970589454298
GO:0002237	response to molecule of bacterial origin	6	195	ENSECAG00000012773(CMPK2);ENSECAG00000013300(CXCL10);ENSECAG00000014672(TNFRSF11A);ENSECAG00000027770(CEBPB);ENSECAG00000038523(ADH5);MSTRG.4319(--)	0.127993965576821
GO:0030154	cell differentiation	56	2764	ENSECAG00000000722(BTBD3);ENSECAG00000000751(NEDD4L);ENSECAG00000002401(NUP210L);ENSECAG00000003025(HLX);ENSECAG00000003837(CXCR4);ENSECAG00000004066(APOLD1);ENSECAG00000006391(ST14);ENSECAG00000007010(CLU);ENSECAG00000007610(TMEM98);ENSECAG00000008005(AKT2);ENSECAG00000009655(SINHCAF);ENSECAG00000009989(CHAC1);ENSECAG00000010054(NOX4);ENSECAG00000010505(MARVELD2);ENSECAG00000010762(ROBO2);ENSECA…	0.128296117407257
GO:0048738	cardiac muscle tissue development	5	152	ENSECAG00000010054(NOX4);ENSECAG00000011440(MYO18B);ENSECAG00000012921(ALPK2);ENSECAG00000016277(SGCD);ENSECAG00000019844(MYH7)	0.128512281392565
GO:0043066	negative regulation of apoptotic process	14	571	ENSECAG00000007010(CLU);ENSECAG00000008005(AKT2);ENSECAG00000010153(IFIT3);ENSECAG00000011126(CD27);ENSECAG00000018168(ATF5);ENSECAG00000019412(HTR2B);ENSECAG00000021358(SFRP1);ENSECAG00000021998(MST1);ENSECAG00000022912(-);ENSECAG00000023084(PRKCQ);ENSECAG00000024147(SOX10);ENSECAG00000027770(CEBPB);ENSECAG00000038488(FLT3LG);MSTRG.4319(--)	0.129008293648474
GO:1903037	regulation of leukocyte cell-cell adhesion	7	240	ENSECAG00000003025(HLX);ENSECAG00000011126(CD27);ENSECAG00000017794(IRF1);ENSECAG00000018160(TBX21);ENSECAG00000023084(PRKCQ);ENSECAG00000027770(CEBPB);MSTRG.9131(HLA-A)	0.129130179715177
GO:0007162	negative regulation of cell adhesion	6	196	ENSECAG00000003025(HLX);ENSECAG00000010833(MELTF);ENSECAG00000017794(IRF1);ENSECAG00000018160(TBX21);ENSECAG00000027770(CEBPB);MSTRG.9131(HLA-A)	0.130229358201892
GO:0032635	interleukin-6 production	4	111	ENSECAG00000000197(TLR3);ENSECAG00000021989(DDX58);ENSECAG00000023733(MMP1);ENSECAG00000027770(CEBPB)	0.130350268984948
GO:0032757	positive regulation of interleukin-8 production	2	36	ENSECAG00000000197(TLR3);ENSECAG00000021989(DDX58)	0.130617486313759
GO:0046209	nitric oxide metabolic process	2	36	ENSECAG00000007010(CLU);ENSECAG00000023733(MMP1)	0.130617486313759
GO:0048066	developmental pigmentation	2	36	ENSECAG00000013131(PECR);ENSECAG00000024147(SOX10)	0.130617486313759
GO:0050891	multicellular organismal water homeostasis	2	36	ENSECAG00000006466(CLDN4);ENSECAG00000016734(INPP5K)	0.130617486313759
GO:0080134	regulation of response to stress	23	1024	ENSECAG00000000197(TLR3);ENSECAG00000001989(SESN2);ENSECAG00000005400(-);ENSECAG00000006466(CLDN4);ENSECAG00000007010(CLU);ENSECAG00000008723(-);ENSECAG00000010475(IL33);ENSECAG00000011095(-);ENSECAG00000011126(CD27);ENSECAG00000011773(TMEM33);ENSECAG00000014672(TNFRSF11A);ENSECAG00000015202(FBXO4);ENSECAG00000017794(IRF1);ENSECAG00000020232(EDAR);ENSECAG00000021358(SFRP1);ENSECAG00000021395(CLDN…	0.130931170499533
GO:0048638	regulation of developmental growth	7	241	ENSECAG00000000751(NEDD4L);ENSECAG00000003025(HLX);ENSECAG00000012115(SEMA3D);ENSECAG00000019844(MYH7);ENSECAG00000021358(SFRP1);ENSECAG00000030432(AGRN);ENSECAG00000043283(AGR2)	0.131138897881128
GO:0001660	fever generation	1	8	ENSECAG00000014672(TNFRSF11A)	0.131749479788027
GO:0001771	immunological synapse formation	1	8	ENSECAG00000012441(PRF1)	0.131749479788027
GO:0002031	G-protein coupled receptor internalization	1	8	ENSECAG00000019412(HTR2B)	0.131749479788027
GO:0002158	osteoclast proliferation	1	8	ENSECAG00000038488(FLT3LG)	0.131749479788027
GO:0002517	T cell tolerance induction	1	8	MSTRG.9131(HLA-A)	0.131749479788027
GO:0006000	fructose metabolic process	1	8	ENSECAG00000000039(PFKFB1)	0.131749479788027
GO:0006067	ethanol metabolic process	1	8	ENSECAG00000038523(ADH5)	0.131749479788027
GO:0006857	oligopeptide transport	1	8	ENSECAG00000010036(SLC15A3)	0.131749479788027
GO:0009221	pyrimidine deoxyribonucleotide biosynthetic process	1	8	ENSECAG00000012773(CMPK2)	0.131749479788027
GO:0009950	dorsal/ventral axis specification	1	8	ENSECAG00000021358(SFRP1)	0.131749479788027
GO:0010835	regulation of protein ADP-ribosylation	1	8	ENSECAG00000011037(WARS1)	0.131749479788027
GO:0010918	positive regulation of mitochondrial membrane potential	1	8	ENSECAG00000008005(AKT2)	0.131749479788027
GO:0014029	neural crest formation	1	8	ENSECAG00000021358(SFRP1)	0.131749479788027
GO:0015697	quaternary ammonium group transport	1	8	ENSECAG00000011351(PDZK1)	0.131749479788027
GO:0015808	L-alanine transport	1	8	ENSECAG00000010900(SLC38A3)	0.131749479788027
GO:0017014	protein nitrosylation	1	8	ENSECAG00000038523(ADH5)	0.131749479788027
GO:0018119	peptidyl-cysteine S-nitrosylation	1	8	ENSECAG00000038523(ADH5)	0.131749479788027
GO:0018298	protein-chromophore linkage	1	8	ENSECAG00000013709(RHO)	0.131749479788027
GO:0031340	positive regulation of vesicle fusion	1	8	ENSECAG00000008005(AKT2)	0.131749479788027
GO:0031645	negative regulation of neurological system process	1	8	ENSECAG00000007610(TMEM98)	0.131749479788027
GO:0032471	negative regulation of endoplasmic reticulum calcium ion concentration	1	8	ENSECAG00000006290(TGM2)	0.131749479788027
GO:0032808	lacrimal gland development	1	8	ENSECAG00000024147(SOX10)	0.131749479788027
GO:0032825	positive regulation of natural killer cell differentiation	1	8	ENSECAG00000038488(FLT3LG)	0.131749479788027
GO:0033601	positive regulation of mammary gland epithelial cell proliferation	1	8	ENSECAG00000021998(MST1)	0.131749479788027
GO:0033689	negative regulation of osteoblast proliferation	1	8	ENSECAG00000021358(SFRP1)	0.131749479788027
GO:0035435	phosphate ion transmembrane transport	1	8	ENSECAG00000015444(SLC37A1)	0.131749479788027
GO:0035457	cellular response to interferon-alpha	1	8	ENSECAG00000010153(IFIT3)	0.131749479788027
GO:0038166	angiotensin-activated signaling pathway	1	8	ENSECAG00000018905(AGTR2)	0.131749479788027
GO:0042090	interleukin-12 biosynthetic process	1	8	ENSECAG00000017794(IRF1)	0.131749479788027
GO:0042118	endothelial cell activation	1	8	ENSECAG00000013300(CXCL10)	0.131749479788027
GO:0042364	water-soluble vitamin biosynthetic process	1	8	ENSECAG00000019562(RGN)	0.131749479788027
GO:0043508	negative regulation of JUN kinase activity	1	8	ENSECAG00000021358(SFRP1)	0.131749479788027
GO:0043619	regulation of transcription from RNA polymerase II promoter in response to oxidative stress	1	8	ENSECAG00000001989(SESN2)	0.131749479788027
GO:0045075	regulation of interleukin-12 biosynthetic process	1	8	ENSECAG00000017794(IRF1)	0.131749479788027
GO:0045086	positive regulation of interleukin-2 biosynthetic process	1	8	ENSECAG00000023084(PRKCQ)	0.131749479788027
GO:0045628	regulation of T-helper 2 cell differentiation	1	8	ENSECAG00000003025(HLX)	0.131749479788027
GO:0045869	negative regulation of single stranded viral RNA replication via double stranded DNA intermediate	1	8	ENSECAG00000016734(INPP5K)	0.131749479788027
GO:0051006	positive regulation of lipoprotein lipase activity	1	8	ENSECAG00000004903(APOA4)	0.131749479788027
GO:0051124	synaptic growth at neuromuscular junction	1	8	ENSECAG00000030432(AGRN)	0.131749479788027
GO:0051709	regulation of killing of cells of other organism	1	8	ENSECAG00000012441(PRF1)	0.131749479788027
GO:0051712	positive regulation of killing of cells of other organism	1	8	ENSECAG00000012441(PRF1)	0.131749479788027
GO:0051968	positive regulation of synaptic transmission, glutamatergic	1	8	ENSECAG00000020468(RELN)	0.131749479788027
GO:0060631	regulation of meiosis I	1	8	ENSECAG00000025128(PIWIL2)	0.131749479788027
GO:0060670	branching involved in labyrinthine layer morphogenesis	1	8	ENSECAG00000006391(ST14)	0.131749479788027
GO:0061081	positive regulation of myeloid leukocyte cytokine production involved in immune response	1	8	ENSECAG00000021989(DDX58)	0.131749479788027
GO:0061469	regulation of type B pancreatic cell proliferation	1	8	ENSECAG00000021358(SFRP1)	0.131749479788027
GO:0070142	synaptic vesicle budding	1	8	ENSECAG00000006998(SNAP91)	0.131749479788027
GO:0070493	thrombin receptor signaling pathway	1	8	ENSECAG00000010531(F2RL2)	0.131749479788027
GO:0071305	cellular response to vitamin D	1	8	ENSECAG00000021358(SFRP1)	0.131749479788027
GO:0072488	ammonium transmembrane transport	1	8	MSTRG.5252(--)	0.131749479788027
GO:0072674	multinuclear osteoclast differentiation	1	8	ENSECAG00000014672(TNFRSF11A)	0.131749479788027
GO:0002367	cytokine production involved in immune response	3	72	ENSECAG00000000197(TLR3);ENSECAG00000018160(TBX21);ENSECAG00000021989(DDX58)	0.13190894360871
GO:0040013	negative regulation of locomotion	7	242	ENSECAG00000000099(NDRG4);ENSECAG00000000968(-);ENSECAG00000009655(SINHCAF);ENSECAG00000010762(ROBO2);ENSECAG00000012115(SEMA3D);ENSECAG00000021358(SFRP1);ENSECAG00000021395(CLDN19)	0.133163220482891
GO:0032640	tumor necrosis factor production	4	112	ENSECAG00000000197(TLR3);ENSECAG00000007010(CLU);ENSECAG00000021989(DDX58);ENSECAG00000023733(MMP1)	0.133439561011956
GO:0002009	morphogenesis of an epithelium	10	382	ENSECAG00000006290(TGM2);ENSECAG00000006391(ST14);ENSECAG00000007044(FRAS1);ENSECAG00000008330(RIPK4);ENSECAG00000013300(CXCL10);ENSECAG00000018160(TBX21);ENSECAG00000021358(SFRP1);ENSECAG00000021998(MST1);ENSECAG00000024147(SOX10);MSTRG.5252(--)	0.134552043664287
GO:0010466	negative regulation of peptidase activity	6	198	ENSECAG00000003563(-);ENSECAG00000008615(-);ENSECAG00000011126(CD27);ENSECAG00000015904(VTN);ENSECAG00000029928(-);MSTRG.4319(--)	0.134756252480227
GO:0048511	rhythmic process	6	198	ENSECAG00000010762(ROBO2);ENSECAG00000014672(TNFRSF11A);ENSECAG00000018168(ATF5);ENSECAG00000024925(KLF9);ENSECAG00000025128(PIWIL2);ENSECAG00000027770(CEBPB)	0.134756252480227
GO:0006812	cation transport	20	876	ENSECAG00000000751(NEDD4L);ENSECAG00000006181(MCU);ENSECAG00000006674(RRAD);ENSECAG00000006795(RYR2);ENSECAG00000008024(CLIC2);ENSECAG00000010036(SLC15A3);ENSECAG00000010623(TSPAN13);ENSECAG00000010833(MELTF);ENSECAG00000010900(SLC38A3);ENSECAG00000011351(PDZK1);ENSECAG00000013300(CXCL10);ENSECAG00000016204(SLC31A2);ENSECAG00000016734(INPP5K);ENSECAG00000018596(-);ENSECAG00000019412(HTR2B);ENSECA…	0.135628616296264
GO:0001909	leukocyte mediated cytotoxicity	3	73	ENSECAG00000012326(CD1D);ENSECAG00000012441(PRF1);MSTRG.1382(GZMB)	0.135889378836967
GO:0034620	cellular response to unfolded protein	3	73	ENSECAG00000008723(-);ENSECAG00000011773(TMEM33);ENSECAG00000043283(AGR2)	0.135889378836967
GO:0050871	positive regulation of B cell activation	3	73	ENSECAG00000000548(-);ENSECAG00000011126(CD27);ENSECAG00000018160(TBX21)	0.135889378836967
GO:0048864	stem cell development	5	155	ENSECAG00000012115(SEMA3D);ENSECAG00000019376(TMEM100);ENSECAG00000019412(HTR2B);ENSECAG00000021358(SFRP1);ENSECAG00000024147(SOX10)	0.136290770349074
GO:0097164	ammonium ion metabolic process	4	113	ENSECAG00000004903(APOA4);ENSECAG00000007716(SAT2);ENSECAG00000010188(ABHD3);ENSECAG00000017407(MOXD1)	0.136558740871585
GO:0031644	regulation of neurological system process	2	37	ENSECAG00000007610(TMEM98);ENSECAG00000019376(TMEM100)	0.136562092810458
GO:0032371	regulation of sterol transport	2	37	ENSECAG00000004103(-);ENSECAG00000004903(APOA4)	0.136562092810458
GO:0032374	regulation of cholesterol transport	2	37	ENSECAG00000004103(-);ENSECAG00000004903(APOA4)	0.136562092810458
GO:0043330	response to exogenous dsRNA	2	37	ENSECAG00000000197(TLR3);ENSECAG00000021989(DDX58)	0.136562092810458
GO:0071260	cellular response to mechanical stimulus	2	37	ENSECAG00000000197(TLR3);ENSECAG00000017794(IRF1)	0.136562092810458
GO:0071622	regulation of granulocyte chemotaxis	2	37	ENSECAG00000006181(MCU);ENSECAG00000019665(THBS4)	0.136562092810458
GO:2001057	reactive nitrogen species metabolic process	2	37	ENSECAG00000007010(CLU);ENSECAG00000023733(MMP1)	0.136562092810458
GO:0030595	leukocyte chemotaxis	5	156	ENSECAG00000006181(MCU);ENSECAG00000013300(CXCL10);ENSECAG00000013872(-);ENSECAG00000019665(THBS4);ENSECAG00000021998(MST1)	0.138929329316153
GO:0045861	negative regulation of proteolysis	8	291	ENSECAG00000003563(-);ENSECAG00000007610(TMEM98);ENSECAG00000008615(-);ENSECAG00000009989(CHAC1);ENSECAG00000011126(CD27);ENSECAG00000015904(VTN);ENSECAG00000029928(-);MSTRG.4319(--)	0.13944864790181
GO:0002221	pattern recognition receptor signaling pathway	4	114	ENSECAG00000000197(TLR3);ENSECAG00000005400(-);ENSECAG00000017794(IRF1);ENSECAG00000021989(DDX58)	0.139707327274812
GO:0007568	aging	4	114	ENSECAG00000010054(NOX4);ENSECAG00000015202(FBXO4);MSTRG.4319(--);MSTRG.5252(--)	0.139707327274812
GO:0022900	electron transport chain	4	114	ENSECAG00000002611(ETFA);ENSECAG00000013738(SLC25A13);ENSECAG00000014330(CYCS);ENSECAG00000017527(NDUFAF2)	0.139707327274812
GO:1901222	regulation of NIK/NF-kappaB signaling	3	74	ENSECAG00000000197(TLR3);ENSECAG00000020232(EDAR);ENSECAG00000023733(MMP1)	0.13991076630886
GO:0003006	developmental process involved in reproduction	12	482	ENSECAG00000002401(NUP210L);ENSECAG00000006391(ST14);ENSECAG00000010762(ROBO2);ENSECAG00000015186(AGFG1);ENSECAG00000017440(TBC1D20);ENSECAG00000021358(SFRP1);ENSECAG00000023357(COL9A3);ENSECAG00000025128(PIWIL2);ENSECAG00000027770(CEBPB);ENSECAG00000034702(DEFB1);MSTRG.4319(--);MSTRG.9131(HLA-A)	0.140600338180167
GO:0030155	regulation of cell adhesion	13	532	ENSECAG00000003025(HLX);ENSECAG00000003837(CXCR4);ENSECAG00000006290(TGM2);ENSECAG00000009218(EGFL6);ENSECAG00000010833(MELTF);ENSECAG00000011126(CD27);ENSECAG00000015904(VTN);ENSECAG00000017794(IRF1);ENSECAG00000018160(TBX21);ENSECAG00000023084(PRKCQ);ENSECAG00000027770(CEBPB);ENSECAG00000043283(AGR2);MSTRG.9131(HLA-A)	0.142307633552068
GO:0001913	T cell mediated cytotoxicity	2	38	ENSECAG00000012326(CD1D);ENSECAG00000012441(PRF1)	0.142565429194936
GO:0016126	sterol biosynthetic process	2	38	ENSECAG00000004903(APOA4);MSTRG.12573(CES1)	0.142565429194936
GO:0042398	cellular modified amino acid biosynthetic process	2	38	ENSECAG00000022838(OTC);ENSECAG00000022912(-)	0.142565429194936
GO:0060443	mammary gland morphogenesis	2	38	ENSECAG00000021998(MST1);MSTRG.5252(--)	0.142565429194936
GO:1902533	positive regulation of intracellular signal transduction	17	731	ENSECAG00000000099(NDRG4);ENSECAG00000000197(TLR3);ENSECAG00000007010(CLU);ENSECAG00000010054(NOX4);ENSECAG00000010531(F2RL2);ENSECAG00000011095(-);ENSECAG00000011126(CD27);ENSECAG00000013872(-);ENSECAG00000013960(FGFR2);ENSECAG00000014672(TNFRSF11A);ENSECAG00000019412(HTR2B);ENSECAG00000020232(EDAR);ENSECAG00000020468(RELN);ENSECAG00000023399(GADD45G);ENSECAG00000023733(MMP1);ENSECAG00000024988(…	0.142774379373565
GO:0010950	positive regulation of endopeptidase activity	4	115	ENSECAG00000008523(NLRP1);ENSECAG00000008723(-);ENSECAG00000010495(CIDEB);ENSECAG00000014330(CYCS)	0.142884833698705
GO:0042129	regulation of T cell proliferation	4	115	ENSECAG00000017794(IRF1);ENSECAG00000023084(PRKCQ);ENSECAG00000027770(CEBPB);MSTRG.9131(HLA-A)	0.142884833698705
GO:0071706	tumor necrosis factor superfamily cytokine production	4	115	ENSECAG00000000197(TLR3);ENSECAG00000007010(CLU);ENSECAG00000021989(DDX58);ENSECAG00000023733(MMP1)	0.142884833698705
GO:1902107	positive regulation of leukocyte differentiation	4	115	ENSECAG00000003025(HLX);ENSECAG00000011126(CD27);ENSECAG00000038488(FLT3LG);MSTRG.9131(HLA-A)	0.142884833698705
GO:2000145	regulation of cell motility	16	681	ENSECAG00000000099(NDRG4);ENSECAG00000006181(MCU);ENSECAG00000006466(CLDN4);ENSECAG00000008005(AKT2);ENSECAG00000009655(SINHCAF);ENSECAG00000012115(SEMA3D);ENSECAG00000013300(CXCL10);ENSECAG00000013872(-);ENSECAG00000015904(VTN);ENSECAG00000019665(THBS4);ENSECAG00000020468(RELN);ENSECAG00000021358(SFRP1);ENSECAG00000021395(CLDN19);ENSECAG00000021989(DDX58);ENSECAG00000021998(MST1);ENSECAG00000034…	0.142888976567578
GO:0050896	response to stimulus	138	7356	ENSECAG00000000099(NDRG4);ENSECAG00000000197(TLR3);ENSECAG00000000357(DOCK10);ENSECAG00000000548(-);ENSECAG00000000751(NEDD4L);ENSECAG00000000951(SCUBE1);ENSECAG00000000968(-);ENSECAG00000001989(SESN2);ENSECAG00000002061(NEURL2);ENSECAG00000003025(HLX);ENSECAG00000003563(-);ENSECAG00000003837(CXCR4);ENSECAG00000004442(CX3CR1);ENSECAG00000004903(APOA4);ENSECAG00000005400(-);ENSECAG00000006181(MCU)…	0.14298768005727
GO:0060249	anatomical structure homeostasis	8	293	ENSECAG00000000713(MDM1);ENSECAG00000010054(NOX4);ENSECAG00000010675(SPATA7);ENSECAG00000013709(RHO);ENSECAG00000014672(TNFRSF11A);ENSECAG00000015202(FBXO4);ENSECAG00000023084(PRKCQ);ENSECAG00000038488(FLT3LG)	0.143268466332011
GO:0051270	regulation of cellular component movement	17	733	ENSECAG00000000099(NDRG4);ENSECAG00000006181(MCU);ENSECAG00000006466(CLDN4);ENSECAG00000006795(RYR2);ENSECAG00000008005(AKT2);ENSECAG00000009655(SINHCAF);ENSECAG00000012115(SEMA3D);ENSECAG00000013300(CXCL10);ENSECAG00000013872(-);ENSECAG00000015904(VTN);ENSECAG00000019665(THBS4);ENSECAG00000020468(RELN);ENSECAG00000021358(SFRP1);ENSECAG00000021395(CLDN19);ENSECAG00000021989(DDX58);ENSECAG00000021…	0.145177122975013
GO:0045017	glycerolipid biosynthetic process	4	116	ENSECAG00000001013(PIGB);ENSECAG00000003755(PIGW);ENSECAG00000019412(HTR2B);ENSECAG00000025031(PIGX)	0.146090768703594
GO:0071478	cellular response to radiation	4	116	ENSECAG00000008005(AKT2);ENSECAG00000013709(RHO);ENSECAG00000015202(FBXO4);ENSECAG00000021358(SFRP1)	0.146090768703594
GO:0098609	cell-cell adhesion	16	684	ENSECAG00000003025(HLX);ENSECAG00000004903(APOA4);ENSECAG00000007610(TMEM98);ENSECAG00000008485(ITGAL);ENSECAG00000010762(ROBO2);ENSECAG00000011126(CD27);ENSECAG00000013863(LEPR);ENSECAG00000015153(PCDH1);ENSECAG00000017794(IRF1);ENSECAG00000018160(TBX21);ENSECAG00000019665(THBS4);ENSECAG00000020738(CDH26);ENSECAG00000023084(PRKCQ);ENSECAG00000024778(MMP24);ENSECAG00000027770(CEBPB);MSTRG.9131(HL…	0.146635586586125
GO:0002478	antigen processing and presentation of exogenous peptide antigen	1	9	MSTRG.9131(HLA-A)	0.146951988420807
GO:0002710	negative regulation of T cell mediated immunity	1	9	ENSECAG00000018160(TBX21)	0.146951988420807
GO:0002756	MyD88-independent toll-like receptor signaling pathway	1	9	ENSECAG00000000197(TLR3)	0.146951988420807
GO:0003376	sphingosine-1-phosphate signaling pathway	1	9	ENSECAG00000031779(S1PR5)	0.146951988420807
GO:0006123	mitochondrial electron transport, cytochrome c to oxygen	1	9	ENSECAG00000014330(CYCS)	0.146951988420807
GO:0006591	ornithine metabolic process	1	9	ENSECAG00000022838(OTC)	0.146951988420807
GO:0006658	phosphatidylserine metabolic process	1	9	ENSECAG00000020956(SERINC2)	0.146951988420807
GO:0007168	receptor guanylyl cyclase signaling pathway	1	9	ENSECAG00000011645(GUCY2D)	0.146951988420807
GO:0007202	activation of phospholipase C activity	1	9	ENSECAG00000019412(HTR2B)	0.146951988420807
GO:0007210	serotonin receptor signaling pathway	1	9	ENSECAG00000019412(HTR2B)	0.146951988420807
GO:0007213	G-protein coupled acetylcholine receptor signaling pathway	1	9	ENSECAG00000030432(AGRN)	0.146951988420807
GO:0010642	negative regulation of platelet-derived growth factor receptor signaling pathway	1	9	ENSECAG00000000099(NDRG4)	0.146951988420807
GO:0010755	regulation of plasminogen activation	1	9	ENSECAG00000010833(MELTF)	0.146951988420807
GO:0010826	negative regulation of centrosome duplication	1	9	ENSECAG00000000713(MDM1)	0.146951988420807
GO:0010893	positive regulation of steroid biosynthetic process	1	9	ENSECAG00000016183(STARD4)	0.146951988420807
GO:0015732	prostaglandin transport	1	9	ENSECAG00000014672(TNFRSF11A)	0.146951988420807
GO:0030309	poly-N-acetyllactosamine metabolic process	1	9	ENSECAG00000006840(B3GNT7)	0.146951988420807
GO:0030311	poly-N-acetyllactosamine biosynthetic process	1	9	ENSECAG00000006840(B3GNT7)	0.146951988420807
GO:0031100	organ regeneration	1	9	ENSECAG00000027770(CEBPB)	0.146951988420807
GO:0032604	granulocyte macrophage colony-stimulating factor production	1	9	ENSECAG00000021989(DDX58)	0.146951988420807
GO:0032645	regulation of granulocyte macrophage colony-stimulating factor production	1	9	ENSECAG00000021989(DDX58)	0.146951988420807
GO:0033210	leptin-mediated signaling pathway	1	9	ENSECAG00000013863(LEPR)	0.146951988420807
GO:0033314	mitotic DNA replication checkpoint	1	9	ENSECAG00000021453(TICRR)	0.146951988420807
GO:0034370	triglyceride-rich lipoprotein particle remodeling	1	9	ENSECAG00000004903(APOA4)	0.146951988420807
GO:0034372	very-low-density lipoprotein particle remodeling	1	9	ENSECAG00000004903(APOA4)	0.146951988420807
GO:0035745	T-helper 2 cell cytokine production	1	9	ENSECAG00000018160(TBX21)	0.146951988420807
GO:0035809	regulation of urine volume	1	9	ENSECAG00000016734(INPP5K)	0.146951988420807
GO:0036005	response to macrophage colony-stimulating factor	1	9	MSTRG.6409(MST1R)	0.146951988420807
GO:0036006	cellular response to macrophage colony-stimulating factor stimulus	1	9	MSTRG.6409(MST1R)	0.146951988420807
GO:0036490	regulation of translation in response to endoplasmic reticulum stress	1	9	ENSECAG00000001989(SESN2)	0.146951988420807
GO:0043201	response to leucine	1	9	ENSECAG00000001989(SESN2)	0.146951988420807
GO:0043922	negative regulation by host of viral transcription	1	9	ENSECAG00000016734(INPP5K)	0.146951988420807
GO:0044320	cellular response to leptin stimulus	1	9	ENSECAG00000013863(LEPR)	0.146951988420807
GO:0045078	positive regulation of interferon-gamma biosynthetic process	1	9	ENSECAG00000000197(TLR3)	0.146951988420807
GO:0045351	type I interferon biosynthetic process	1	9	ENSECAG00000000197(TLR3)	0.146951988420807
GO:0045591	positive regulation of regulatory T cell differentiation	1	9	MSTRG.9131(HLA-A)	0.146951988420807
GO:0045838	positive regulation of membrane potential	1	9	ENSECAG00000008005(AKT2)	0.146951988420807
GO:0046321	positive regulation of fatty acid oxidation	1	9	ENSECAG00000008005(AKT2)	0.146951988420807
GO:0046606	negative regulation of centrosome cycle	1	9	ENSECAG00000000713(MDM1)	0.146951988420807
GO:0048003	antigen processing and presentation of lipid antigen via MHC class Ib	1	9	ENSECAG00000012326(CD1D)	0.146951988420807
GO:0048007	antigen processing and presentation, exogenous lipid antigen via MHC class Ib	1	9	ENSECAG00000012326(CD1D)	0.146951988420807
GO:0048266	behavioral response to pain	1	9	ENSECAG00000019665(THBS4)	0.146951988420807
GO:0048304	positive regulation of isotype switching to IgG isotypes	1	9	ENSECAG00000018160(TBX21)	0.146951988420807
GO:0060314	regulation of ryanodine-sensitive calcium-release channel activity	1	9	ENSECAG00000008024(CLIC2)	0.146951988420807
GO:0060346	bone trabecula formation	1	9	ENSECAG00000021358(SFRP1)	0.146951988420807
GO:0061003	positive regulation of dendritic spine morphogenesis	1	9	ENSECAG00000020468(RELN)	0.146951988420807
GO:0061140	lung secretory cell differentiation	1	9	ENSECAG00000043283(AGR2)	0.146951988420807
GO:0061365	positive regulation of triglyceride lipase activity	1	9	ENSECAG00000004903(APOA4)	0.146951988420807
GO:0070857	regulation of bile acid biosynthetic process	1	9	ENSECAG00000016183(STARD4)	0.146951988420807
GO:0071233	cellular response to leucine	1	9	ENSECAG00000001989(SESN2)	0.146951988420807
GO:0071468	cellular response to acidic pH	1	9	ENSECAG00000010900(SLC38A3)	0.146951988420807
GO:0071481	cellular response to X-ray	1	9	ENSECAG00000021358(SFRP1)	0.146951988420807
GO:0072540	T-helper 17 cell lineage commitment	1	9	ENSECAG00000018160(TBX21)	0.146951988420807
GO:0072683	T cell extravasation	1	9	ENSECAG00000008485(ITGAL)	0.146951988420807
GO:0086015	SA node cell action potential	1	9	ENSECAG00000006795(RYR2)	0.146951988420807
GO:0086018	SA node cell to atrial cardiac muscle cell signalling	1	9	ENSECAG00000006795(RYR2)	0.146951988420807
GO:0086070	SA node cell to atrial cardiac muscle cell communication	1	9	ENSECAG00000006795(RYR2)	0.146951988420807
GO:0090527	actin filament reorganization	1	9	ENSECAG00000006181(MCU)	0.146951988420807
GO:1900221	regulation of beta-amyloid clearance	1	9	ENSECAG00000007010(CLU)	0.146951988420807
GO:1904478	regulation of intestinal absorption	1	9	ENSECAG00000004903(APOA4)	0.146951988420807
GO:1990253	cellular response to leucine starvation	1	9	ENSECAG00000001989(SESN2)	0.146951988420807
GO:1990440	positive regulation of transcription from RNA polymerase II promoter in response to endoplasmic reticulum stress	1	9	ENSECAG00000027770(CEBPB)	0.146951988420807
GO:2000615	regulation of histone H3-K9 acetylation	1	9	ENSECAG00000025128(PIWIL2)	0.146951988420807
GO:2001212	regulation of vasculogenesis	1	9	ENSECAG00000019376(TMEM100)	0.146951988420807
GO:0070663	regulation of leukocyte proliferation	5	159	ENSECAG00000017794(IRF1);ENSECAG00000023084(PRKCQ);ENSECAG00000027770(CEBPB);ENSECAG00000038488(FLT3LG);MSTRG.9131(HLA-A)	0.146978583809775
GO:0002456	T cell mediated immunity	3	76	ENSECAG00000012326(CD1D);ENSECAG00000012441(PRF1);ENSECAG00000018160(TBX21)	0.148071881640308
GO:0019882	antigen processing and presentation	3	76	ENSECAG00000012326(CD1D);ENSECAG00000012933(DRB);MSTRG.9131(HLA-A)	0.148071881640308
GO:0035987	endodermal cell differentiation	2	39	ENSECAG00000015904(VTN);ENSECAG00000023733(MMP1)	0.148623640344114
GO:0046635	positive regulation of alpha-beta T cell activation	2	39	ENSECAG00000003025(HLX);ENSECAG00000023084(PRKCQ)	0.148623640344114
GO:0048247	lymphocyte chemotaxis	2	39	ENSECAG00000013300(CXCL10);ENSECAG00000013872(-)	0.148623640344114
GO:1901655	cellular response to ketone	2	39	ENSECAG00000021358(SFRP1);ENSECAG00000024925(KLF9)	0.148623640344114
GO:0043069	negative regulation of programmed cell death	14	586	ENSECAG00000007010(CLU);ENSECAG00000008005(AKT2);ENSECAG00000010153(IFIT3);ENSECAG00000011126(CD27);ENSECAG00000018168(ATF5);ENSECAG00000019412(HTR2B);ENSECAG00000021358(SFRP1);ENSECAG00000021998(MST1);ENSECAG00000022912(-);ENSECAG00000023084(PRKCQ);ENSECAG00000024147(SOX10);ENSECAG00000027770(CEBPB);ENSECAG00000038488(FLT3LG);MSTRG.4319(--)	0.148824093014141
GO:0002758	innate immune response-activating signal transduction	4	117	ENSECAG00000000197(TLR3);ENSECAG00000005400(-);ENSECAG00000017794(IRF1);ENSECAG00000021989(DDX58)	0.149324636245081
GO:0002822	regulation of adaptive immune response based on somatic recombination of immune receptors built from immunoglobulin superfamily domains	4	117	ENSECAG00000003025(HLX);ENSECAG00000012326(CD1D);ENSECAG00000018160(TBX21);ENSECAG00000023084(PRKCQ)	0.149324636245081
GO:2000147	positive regulation of cell motility	10	391	ENSECAG00000006181(MCU);ENSECAG00000006466(CLDN4);ENSECAG00000008005(AKT2);ENSECAG00000012115(SEMA3D);ENSECAG00000013300(CXCL10);ENSECAG00000013872(-);ENSECAG00000015904(VTN);ENSECAG00000019665(THBS4);ENSECAG00000020468(RELN);ENSECAG00000034702(DEFB1)	0.149414685950524
GO:0045785	positive regulation of cell adhesion	8	297	ENSECAG00000003025(HLX);ENSECAG00000006290(TGM2);ENSECAG00000009218(EGFL6);ENSECAG00000011126(CD27);ENSECAG00000015904(VTN);ENSECAG00000023084(PRKCQ);ENSECAG00000043283(AGR2);MSTRG.9131(HLA-A)	0.151062402652491
GO:0030162	regulation of proteolysis	14	588	ENSECAG00000003563(-);ENSECAG00000007010(CLU);ENSECAG00000007610(TMEM98);ENSECAG00000008523(NLRP1);ENSECAG00000008615(-);ENSECAG00000008723(-);ENSECAG00000009989(CHAC1);ENSECAG00000010495(CIDEB);ENSECAG00000010833(MELTF);ENSECAG00000011126(CD27);ENSECAG00000014330(CYCS);ENSECAG00000015904(VTN);ENSECAG00000029928(-);MSTRG.4319(--)	0.151584984552745
GO:0050900	leukocyte migration	7	251	ENSECAG00000006181(MCU);ENSECAG00000008485(ITGAL);ENSECAG00000013300(CXCL10);ENSECAG00000013872(-);ENSECAG00000018160(TBX21);ENSECAG00000019665(THBS4);ENSECAG00000021998(MST1)	0.152067705663511
GO:0006664	glycolipid metabolic process	3	77	ENSECAG00000001013(PIGB);ENSECAG00000003755(PIGW);ENSECAG00000025031(PIGX)	0.152209353236097
GO:0015758	glucose transport	3	77	ENSECAG00000001989(SESN2);ENSECAG00000008005(AKT2);ENSECAG00000016734(INPP5K)	0.152209353236097
GO:1903509	liposaccharide metabolic process	3	77	ENSECAG00000001013(PIGB);ENSECAG00000003755(PIGW);ENSECAG00000025031(PIGX)	0.152209353236097
GO:0001763	morphogenesis of a branching structure	5	161	ENSECAG00000006290(TGM2);ENSECAG00000006391(ST14);ENSECAG00000021358(SFRP1);ENSECAG00000024147(SOX10);MSTRG.5252(--)	0.152453400712081
GO:0048762	mesenchymal cell differentiation	5	161	ENSECAG00000012115(SEMA3D);ENSECAG00000019376(TMEM100);ENSECAG00000019412(HTR2B);ENSECAG00000021358(SFRP1);ENSECAG00000024147(SOX10)	0.152453400712081
GO:0008284	positive regulation of cell proliferation	14	590	ENSECAG00000003025(HLX);ENSECAG00000008005(AKT2);ENSECAG00000009655(SINHCAF);ENSECAG00000013960(FGFR2);ENSECAG00000019412(HTR2B);ENSECAG00000019665(THBS4);ENSECAG00000021358(SFRP1);ENSECAG00000021998(MST1);ENSECAG00000023084(PRKCQ);ENSECAG00000024147(SOX10);ENSECAG00000038488(FLT3LG);ENSECAG00000040546(MARCKSL1);MSTRG.4319(--);MSTRG.6409(MST1R)	0.154373345370186
GO:0043297	apical junction assembly	2	40	ENSECAG00000010505(MARVELD2);ENSECAG00000021395(CLDN19)	0.154732987182967
GO:0048483	autonomic nervous system development	2	40	ENSECAG00000003025(HLX);ENSECAG00000024147(SOX10)	0.154732987182967
GO:0050919	negative chemotaxis	2	40	ENSECAG00000010762(ROBO2);ENSECAG00000012115(SEMA3D)	0.154732987182967
GO:0061098	positive regulation of protein tyrosine kinase activity	2	40	ENSECAG00000010054(NOX4);ENSECAG00000020468(RELN)	0.154732987182967
GO:0048608	reproductive structure development	8	299	ENSECAG00000002401(NUP210L);ENSECAG00000006391(ST14);ENSECAG00000010762(ROBO2);ENSECAG00000017440(TBC1D20);ENSECAG00000021358(SFRP1);ENSECAG00000023357(COL9A3);ENSECAG00000027770(CEBPB);MSTRG.4319(--)	0.155035252595357
GO:0008645	hexose transport	3	78	ENSECAG00000001989(SESN2);ENSECAG00000008005(AKT2);ENSECAG00000016734(INPP5K)	0.156383266077402
GO:0016042	lipid catabolic process	7	253	ENSECAG00000001989(SESN2);ENSECAG00000002611(ETFA);ENSECAG00000004903(APOA4);ENSECAG00000008005(AKT2);ENSECAG00000020714(HSD17B14);ENSECAG00000020795(DAGLA);ENSECAG00000023711(FAAH)	0.156431551857741
GO:0055082	cellular chemical homeostasis	13	542	ENSECAG00000003837(CXCR4);ENSECAG00000004442(CX3CR1);ENSECAG00000006181(MCU);ENSECAG00000006290(TGM2);ENSECAG00000006795(RYR2);ENSECAG00000008024(CLIC2);ENSECAG00000010054(NOX4);ENSECAG00000010531(F2RL2);ENSECAG00000013300(CXCL10);ENSECAG00000013731(STC1);ENSECAG00000016204(SLC31A2);ENSECAG00000017527(NDUFAF2);ENSECAG00000019412(HTR2B)	0.156705131540342
GO:0030334	regulation of cell migration	15	642	ENSECAG00000000099(NDRG4);ENSECAG00000006181(MCU);ENSECAG00000006466(CLDN4);ENSECAG00000008005(AKT2);ENSECAG00000009655(SINHCAF);ENSECAG00000012115(SEMA3D);ENSECAG00000013300(CXCL10);ENSECAG00000013872(-);ENSECAG00000015904(VTN);ENSECAG00000019665(THBS4);ENSECAG00000020468(RELN);ENSECAG00000021358(SFRP1);ENSECAG00000021395(CLDN19);ENSECAG00000021989(DDX58);ENSECAG00000021998(MST1)	0.157220636226307
GO:0098656	anion transmembrane transport	6	208	ENSECAG00000006466(CLDN4);ENSECAG00000008005(AKT2);ENSECAG00000008024(CLIC2);ENSECAG00000010900(SLC38A3);ENSECAG00000015444(SLC37A1);MSTRG.5252(--)	0.158472471084404
GO:0051604	protein maturation	7	254	ENSECAG00000007610(TMEM98);ENSECAG00000008523(NLRP1);ENSECAG00000008723(-);ENSECAG00000009989(CHAC1);ENSECAG00000010495(CIDEB);ENSECAG00000010833(MELTF);ENSECAG00000022874(SCG5)	0.158634995886769
GO:0051094	positive regulation of developmental process	22	1000	ENSECAG00000000197(TLR3);ENSECAG00000000751(NEDD4L);ENSECAG00000002874(LRRN1);ENSECAG00000003025(HLX);ENSECAG00000006181(MCU);ENSECAG00000006421(SYNDIG1);ENSECAG00000009739(ADGRB2);ENSECAG00000010762(ROBO2);ENSECAG00000011126(CD27);ENSECAG00000011498(SFRP4);ENSECAG00000018160(TBX21);ENSECAG00000019376(TMEM100);ENSECAG00000020468(RELN);ENSECAG00000021358(SFRP1);ENSECAG00000021998(MST1);ENSECAG0000…	0.15898399294882
GO:0061458	reproductive system development	8	301	ENSECAG00000002401(NUP210L);ENSECAG00000006391(ST14);ENSECAG00000010762(ROBO2);ENSECAG00000017440(TBC1D20);ENSECAG00000021358(SFRP1);ENSECAG00000023357(COL9A3);ENSECAG00000027770(CEBPB);MSTRG.4319(--)	0.159057804456253
GO:0008654	phospholipid biosynthetic process	4	120	ENSECAG00000001013(PIGB);ENSECAG00000003755(PIGW);ENSECAG00000019412(HTR2B);ENSECAG00000025031(PIGX)	0.159188810979619
GO:0045333	cellular respiration	4	120	ENSECAG00000002917(OGDHL);ENSECAG00000013738(SLC25A13);ENSECAG00000014330(CYCS);ENSECAG00000017527(NDUFAF2)	0.159188810979619
GO:0050679	positive regulation of epithelial cell proliferation	4	120	ENSECAG00000019412(HTR2B);ENSECAG00000019665(THBS4);ENSECAG00000021358(SFRP1);ENSECAG00000021998(MST1)	0.159188810979619
GO:0051272	positive regulation of cellular component movement	10	397	ENSECAG00000006181(MCU);ENSECAG00000006466(CLDN4);ENSECAG00000008005(AKT2);ENSECAG00000012115(SEMA3D);ENSECAG00000013300(CXCL10);ENSECAG00000013872(-);ENSECAG00000015904(VTN);ENSECAG00000019665(THBS4);ENSECAG00000020468(RELN);ENSECAG00000034702(DEFB1)	0.159770867987214
GO:0006986	response to unfolded protein	3	79	ENSECAG00000008723(-);ENSECAG00000011773(TMEM33);ENSECAG00000043283(AGR2)	0.160592497321141
GO:0009582	detection of abiotic stimulus	3	79	ENSECAG00000013709(RHO);ENSECAG00000024778(MMP24);MSTRG.5252(--)	0.160592497321141
GO:0003300	cardiac muscle hypertrophy	2	41	ENSECAG00000019412(HTR2B);ENSECAG00000019844(MYH7)	0.160889843828145
GO:0016101	diterpenoid metabolic process	2	41	ENSECAG00000013131(PECR);ENSECAG00000038523(ADH5)	0.160889843828145
GO:0030104	water homeostasis	2	41	ENSECAG00000006466(CLDN4);ENSECAG00000016734(INPP5K)	0.160889843828145
GO:0032663	regulation of interleukin-2 production	2	41	ENSECAG00000018160(TBX21);ENSECAG00000023084(PRKCQ)	0.160889843828145
GO:0061077	chaperone-mediated protein folding	2	41	ENSECAG00000007010(CLU);ENSECAG00000011304(FKBP5)	0.160889843828145
GO:1902750	negative regulation of cell cycle G2/M phase transition	2	41	ENSECAG00000018168(ATF5);ENSECAG00000021453(TICRR)	0.160889843828145
GO:1903513	endoplasmic reticulum to cytosol transport	2	41	ENSECAG00000006795(RYR2);ENSECAG00000008024(CLIC2)	0.160889843828145
GO:2001238	positive regulation of extrinsic apoptotic signaling pathway	2	41	ENSECAG00000018905(AGTR2);ENSECAG00000021358(SFRP1)	0.160889843828145
GO:0044057	regulation of system process	8	302	ENSECAG00000004903(APOA4);ENSECAG00000006225(EDN3);ENSECAG00000006795(RYR2);ENSECAG00000007610(TMEM98);ENSECAG00000010206(SMTNL1);ENSECAG00000016734(INPP5K);ENSECAG00000019376(TMEM100);ENSECAG00000019844(MYH7)	0.161087502645948
GO:0000052	citrulline metabolic process	1	10	ENSECAG00000022838(OTC)	0.161889258513172
GO:0003306	Wnt signaling pathway involved in heart development	1	10	ENSECAG00000012921(ALPK2)	0.161889258513172
GO:0006384	transcription initiation from RNA polymerase III promoter	1	10	ENSECAG00000019715(POLR3H)	0.161889258513172
GO:0006563	L-serine metabolic process	1	10	ENSECAG00000020880(PSPH)	0.161889258513172
GO:0010820	positive regulation of T cell chemotaxis	1	10	ENSECAG00000013872(-)	0.161889258513172
GO:0010896	regulation of triglyceride catabolic process	1	10	ENSECAG00000004903(APOA4)	0.161889258513172
GO:0015810	aspartate transport	1	10	ENSECAG00000013738(SLC25A13)	0.161889258513172
GO:0015867	ATP transport	1	10	ENSECAG00000008844(SLC25A24)	0.161889258513172
GO:0019370	leukotriene biosynthetic process	1	10	ENSECAG00000012371(ALOX5AP)	0.161889258513172
GO:0021889	olfactory bulb interneuron differentiation	1	10	ENSECAG00000018168(ATF5)	0.161889258513172
GO:0032328	alanine transport	1	10	ENSECAG00000010900(SLC38A3)	0.161889258513172
GO:0032402	melanosome transport	1	10	ENSECAG00000013131(PECR)	0.161889258513172
GO:0032516	positive regulation of phosphoprotein phosphatase activity	1	10	ENSECAG00000018905(AGTR2)	0.161889258513172
GO:0032740	positive regulation of interleukin-17 production	1	10	ENSECAG00000023084(PRKCQ)	0.161889258513172
GO:0043517	positive regulation of DNA damage response, signal transduction by p53 class mediator	1	10	ENSECAG00000011095(-)	0.161889258513172
GO:0043691	reverse cholesterol transport	1	10	ENSECAG00000004903(APOA4)	0.161889258513172
GO:0045064	T-helper 2 cell differentiation	1	10	ENSECAG00000003025(HLX)	0.161889258513172
GO:0045072	regulation of interferon-gamma biosynthetic process	1	10	ENSECAG00000000197(TLR3)	0.161889258513172
GO:0045080	positive regulation of chemokine biosynthetic process	1	10	ENSECAG00000000197(TLR3)	0.161889258513172
GO:0046520	sphingoid biosynthetic process	1	10	ENSECAG00000011822(SPTLC3)	0.161889258513172
GO:0046851	negative regulation of bone remodeling	1	10	ENSECAG00000021358(SFRP1)	0.161889258513172
GO:0048715	negative regulation of oligodendrocyte differentiation	1	10	ENSECAG00000007610(TMEM98)	0.161889258513172
GO:0050746	regulation of lipoprotein metabolic process	1	10	ENSECAG00000004903(APOA4)	0.161889258513172
GO:0051000	positive regulation of nitric-oxide synthase activity	1	10	ENSECAG00000019412(HTR2B)	0.161889258513172
GO:0055062	phosphate ion homeostasis	1	10	ENSECAG00000011498(SFRP4)	0.161889258513172
GO:0060008	Sertoli cell differentiation	1	10	ENSECAG00000002401(NUP210L)	0.161889258513172
GO:0060525	prostate glandular acinus development	1	10	ENSECAG00000021358(SFRP1)	0.161889258513172
GO:0070213	protein auto-ADP-ribosylation	1	10	ENSECAG00000022601(PARP12)	0.161889258513172
GO:0070254	mucus secretion	1	10	ENSECAG00000043283(AGR2)	0.161889258513172
GO:0070307	lens fiber cell development	1	10	ENSECAG00000017440(TBC1D20)	0.161889258513172
GO:0071071	regulation of phospholipid biosynthetic process	1	10	ENSECAG00000019412(HTR2B)	0.161889258513172
GO:0071415	cellular response to purine-containing compound	1	10	ENSECAG00000006795(RYR2)	0.161889258513172
GO:0072506	trivalent inorganic anion homeostasis	1	10	ENSECAG00000011498(SFRP4)	0.161889258513172
GO:0072578	neurotransmitter-gated ion channel clustering	1	10	ENSECAG00000020468(RELN)	0.161889258513172
GO:0086016	AV node cell action potential	1	10	ENSECAG00000006795(RYR2)	0.161889258513172
GO:0086027	AV node cell to bundle of His cell signaling	1	10	ENSECAG00000006795(RYR2)	0.161889258513172
GO:0090083	regulation of inclusion body assembly	1	10	ENSECAG00000007010(CLU)	0.161889258513172
GO:0090128	regulation of synapse maturation	1	10	ENSECAG00000020468(RELN)	0.161889258513172
GO:0097067	cellular response to thyroid hormone stimulus	1	10	ENSECAG00000024925(KLF9)	0.161889258513172
GO:1900025	negative regulation of substrate adhesion-dependent cell spreading	1	10	ENSECAG00000010833(MELTF)	0.161889258513172
GO:1902093	positive regulation of sperm motility	1	10	ENSECAG00000034702(DEFB1)	0.161889258513172
GO:1903978	regulation of microglial cell activation	1	10	ENSECAG00000023733(MMP1)	0.161889258513172
GO:1904251	regulation of bile acid metabolic process	1	10	ENSECAG00000016183(STARD4)	0.161889258513172
GO:1904948	midbrain dopaminergic neuron differentiation	1	10	ENSECAG00000021358(SFRP1)	0.161889258513172
GO:2000009	negative regulation of protein localization to cell surface	1	10	ENSECAG00000000751(NEDD4L)	0.161889258513172
GO:2000095	regulation of Wnt signaling pathway, planar cell polarity pathway	1	10	ENSECAG00000021358(SFRP1)	0.161889258513172
GO:2000310	regulation of N-methyl-D-aspartate selective glutamate receptor activity	1	10	ENSECAG00000020468(RELN)	0.161889258513172
GO:2000320	negative regulation of T-helper 17 cell differentiation	1	10	ENSECAG00000018160(TBX21)	0.161889258513172
GO:2001185	regulation of CD8-positive, alpha-beta T cell activation	1	10	ENSECAG00000017794(IRF1)	0.161889258513172
GO:0006935	chemotaxis	11	448	ENSECAG00000003837(CXCR4);ENSECAG00000004442(CX3CR1);ENSECAG00000006181(MCU);ENSECAG00000010762(ROBO2);ENSECAG00000012115(SEMA3D);ENSECAG00000013300(CXCL10);ENSECAG00000013872(-);ENSECAG00000019665(THBS4);ENSECAG00000020468(RELN);ENSECAG00000021998(MST1);ENSECAG00000023084(PRKCQ)	0.163747223986765
GO:0009581	detection of external stimulus	3	80	ENSECAG00000013709(RHO);ENSECAG00000024778(MMP24);MSTRG.5252(--)	0.164835927497515
GO:0030316	osteoclast differentiation	3	80	ENSECAG00000014672(TNFRSF11A);ENSECAG00000021358(SFRP1);ENSECAG00000027770(CEBPB)	0.164835927497515
GO:0050778	positive regulation of immune response	11	449	ENSECAG00000000197(TLR3);ENSECAG00000000548(-);ENSECAG00000003025(HLX);ENSECAG00000005400(-);ENSECAG00000008615(-);ENSECAG00000012326(CD1D);ENSECAG00000017794(IRF1);ENSECAG00000018160(TBX21);ENSECAG00000021989(DDX58);ENSECAG00000023084(PRKCQ);ENSECAG00000032819(UBASH3A)	0.165425294195841
GO:0001816	cytokine production	13	548	ENSECAG00000000197(TLR3);ENSECAG00000007010(CLU);ENSECAG00000008523(NLRP1);ENSECAG00000010475(IL33);ENSECAG00000017794(IRF1);ENSECAG00000018160(TBX21);ENSECAG00000019412(HTR2B);ENSECAG00000021989(DDX58);ENSECAG00000023084(PRKCQ);ENSECAG00000023733(MMP1);ENSECAG00000027770(CEBPB);ENSECAG00000032819(UBASH3A);MSTRG.9131(HLA-A)	0.165697402595257
GO:0009790	embryo development	19	852	ENSECAG00000003025(HLX);ENSECAG00000006391(ST14);ENSECAG00000007044(FRAS1);ENSECAG00000007242(DUSP2);ENSECAG00000011440(MYO18B);ENSECAG00000013960(FGFR2);ENSECAG00000015904(VTN);ENSECAG00000016734(INPP5K);ENSECAG00000018160(TBX21);ENSECAG00000019376(TMEM100);ENSECAG00000019412(HTR2B);ENSECAG00000019844(MYH7);ENSECAG00000020880(PSPH);ENSECAG00000021358(SFRP1);ENSECAG00000023733(MMP1);ENSECAG000000…	0.166318420151395
GO:0010830	regulation of myotube differentiation	2	42	ENSECAG00000013300(CXCL10);ENSECAG00000038488(FLT3LG)	0.16709069479544
GO:0018198	peptidyl-cysteine modification	2	42	ENSECAG00000038523(ADH5);MSTRG.4319(--)	0.16709069479544
GO:0043618	regulation of transcription from RNA polymerase II promoter in response to stress	2	42	ENSECAG00000001989(SESN2);ENSECAG00000027770(CEBPB)	0.16709069479544
GO:0045071	negative regulation of viral genome replication	2	42	ENSECAG00000000968(-);ENSECAG00000016734(INPP5K)	0.16709069479544
GO:0042330	taxis	11	450	ENSECAG00000003837(CXCR4);ENSECAG00000004442(CX3CR1);ENSECAG00000006181(MCU);ENSECAG00000010762(ROBO2);ENSECAG00000012115(SEMA3D);ENSECAG00000013300(CXCL10);ENSECAG00000013872(-);ENSECAG00000019665(THBS4);ENSECAG00000020468(RELN);ENSECAG00000021998(MST1);ENSECAG00000023084(PRKCQ)	0.167111905242858
GO:0010771	negative regulation of cell morphogenesis involved in differentiation	3	81	ENSECAG00000010833(MELTF);ENSECAG00000012115(SEMA3D);ENSECAG00000021358(SFRP1)	0.169112441158577
GO:0015749	monosaccharide transport	3	81	ENSECAG00000001989(SESN2);ENSECAG00000008005(AKT2);ENSECAG00000016734(INPP5K)	0.169112441158577
GO:0030510	regulation of BMP signaling pathway	3	81	ENSECAG00000011498(SFRP4);ENSECAG00000021358(SFRP1);ENSECAG00000026876(SFRP5)	0.169112441158577
GO:0002285	lymphocyte activation involved in immune response	4	123	ENSECAG00000003025(HLX);ENSECAG00000007610(TMEM98);ENSECAG00000008485(ITGAL);ENSECAG00000018160(TBX21)	0.169286142275871
GO:0010604	positive regulation of macromolecule metabolic process	53	2666	ENSECAG00000000099(NDRG4);ENSECAG00000000197(TLR3);ENSECAG00000000751(NEDD4L);ENSECAG00000001989(SESN2);ENSECAG00000007010(CLU);ENSECAG00000008005(AKT2);ENSECAG00000008330(RIPK4);ENSECAG00000008523(NLRP1);ENSECAG00000008723(-);ENSECAG00000010054(NOX4);ENSECAG00000010495(CIDEB);ENSECAG00000010833(MELTF);ENSECAG00000010900(SLC38A3);ENSECAG00000011037(WARS1);ENSECAG00000011126(CD27);ENSECAG000000114…	0.171319164211208
GO:0098742	cell-cell adhesion via plasma-membrane adhesion molecules	5	168	ENSECAG00000008485(ITGAL);ENSECAG00000010762(ROBO2);ENSECAG00000015153(PCDH1);ENSECAG00000020738(CDH26);ENSECAG00000024778(MMP24)	0.172264687630789
GO:0000768	syncytium formation by plasma membrane fusion	2	43	ENSECAG00000013300(CXCL10);ENSECAG00000038488(FLT3LG)	0.173332132269767
GO:0001960	negative regulation of cytokine-mediated signaling pathway	2	43	ENSECAG00000024988(PARP14);ENSECAG00000036634(CCDC3)	0.173332132269767
GO:0002548	monocyte chemotaxis	2	43	ENSECAG00000013300(CXCL10);ENSECAG00000013872(-)	0.173332132269767
GO:0014896	muscle hypertrophy	2	43	ENSECAG00000019412(HTR2B);ENSECAG00000019844(MYH7)	0.173332132269767
GO:0014897	striated muscle hypertrophy	2	43	ENSECAG00000019412(HTR2B);ENSECAG00000019844(MYH7)	0.173332132269767
GO:0032206	positive regulation of telomere maintenance	2	43	ENSECAG00000015202(FBXO4);ENSECAG00000023084(PRKCQ)	0.173332132269767
GO:0035567	non-canonical Wnt signaling pathway	2	43	ENSECAG00000011498(SFRP4);ENSECAG00000021358(SFRP1)	0.173332132269767
GO:0046605	regulation of centrosome cycle	2	43	ENSECAG00000000713(MDM1);ENSECAG00000018168(ATF5)	0.173332132269767
GO:0046626	regulation of insulin receptor signaling pathway	2	43	ENSECAG00000016734(INPP5K);ENSECAG00000023084(PRKCQ)	0.173332132269767
GO:0000041	transition metal ion transport	3	82	ENSECAG00000010833(MELTF);ENSECAG00000016204(SLC31A2);ENSECAG00000021578(SLC39A2)	0.173420927496017
GO:0007043	cell-cell junction assembly	3	82	ENSECAG00000010505(MARVELD2);ENSECAG00000020738(CDH26);ENSECAG00000021395(CLDN19)	0.173420927496017
GO:0008286	insulin receptor signaling pathway	3	82	ENSECAG00000008005(AKT2);ENSECAG00000016734(INPP5K);ENSECAG00000023084(PRKCQ)	0.173420927496017
GO:0051051	negative regulation of transport	8	309	ENSECAG00000000751(NEDD4L);ENSECAG00000006674(RRAD);ENSECAG00000008005(AKT2);ENSECAG00000008024(CLIC2);ENSECAG00000011498(SFRP4);ENSECAG00000016734(INPP5K);ENSECAG00000017527(NDUFAF2);ENSECAG00000021358(SFRP1)	0.175630814485701
GO:0030003	cellular cation homeostasis	11	455	ENSECAG00000003837(CXCR4);ENSECAG00000004442(CX3CR1);ENSECAG00000006181(MCU);ENSECAG00000006290(TGM2);ENSECAG00000006795(RYR2);ENSECAG00000008024(CLIC2);ENSECAG00000010531(F2RL2);ENSECAG00000013300(CXCL10);ENSECAG00000013731(STC1);ENSECAG00000016204(SLC31A2);ENSECAG00000019412(HTR2B)	0.175671498107795
GO:0070661	leukocyte proliferation	6	215	ENSECAG00000007010(CLU);ENSECAG00000017794(IRF1);ENSECAG00000023084(PRKCQ);ENSECAG00000027770(CEBPB);ENSECAG00000038488(FLT3LG);MSTRG.9131(HLA-A)	0.176082744210852
GO:0007286	spermatid development	4	125	ENSECAG00000002401(NUP210L);ENSECAG00000015186(AGFG1);ENSECAG00000017440(TBC1D20);ENSECAG00000034702(DEFB1)	0.176140341068046
GO:0010952	positive regulation of peptidase activity	4	125	ENSECAG00000008523(NLRP1);ENSECAG00000008723(-);ENSECAG00000010495(CIDEB);ENSECAG00000014330(CYCS)	0.176140341068046
GO:0035148	tube formation	4	125	ENSECAG00000006290(TGM2);ENSECAG00000006391(ST14);ENSECAG00000020232(EDAR);ENSECAG00000021358(SFRP1)	0.176140341068046
GO:0000083	regulation of transcription involved in G1/S transition of mitotic cell cycle	1	11	ENSECAG00000023944(E2F6)	0.176565901153256
GO:0002295	T-helper cell lineage commitment	1	11	ENSECAG00000018160(TBX21)	0.176565901153256
GO:0002643	regulation of tolerance induction	1	11	MSTRG.9131(HLA-A)	0.176565901153256
GO:0002675	positive regulation of acute inflammatory response	1	11	ENSECAG00000014672(TNFRSF11A)	0.176565901153256
GO:0003091	renal water homeostasis	1	11	ENSECAG00000016734(INPP5K)	0.176565901153256
GO:0003198	epithelial to mesenchymal transition involved in endocardial cushion formation	1	11	ENSECAG00000019376(TMEM100)	0.176565901153256
GO:0006122	mitochondrial electron transport, ubiquinol to cytochrome c	1	11	ENSECAG00000014330(CYCS)	0.176565901153256
GO:0007512	adult heart development	1	11	ENSECAG00000019844(MYH7)	0.176565901153256
GO:0009219	pyrimidine deoxyribonucleotide metabolic process	1	11	ENSECAG00000012773(CMPK2)	0.176565901153256
GO:0010766	negative regulation of sodium ion transport	1	11	ENSECAG00000000751(NEDD4L)	0.176565901153256
GO:0010801	negative regulation of peptidyl-threonine phosphorylation	1	11	ENSECAG00000016734(INPP5K)	0.176565901153256
GO:0014850	response to muscle activity	1	11	ENSECAG00000006795(RYR2)	0.176565901153256
GO:0032400	melanosome localization	1	11	ENSECAG00000013131(PECR)	0.176565901153256
GO:0032401	establishment of melanosome localization	1	11	ENSECAG00000013131(PECR)	0.176565901153256
GO:0032823	regulation of natural killer cell differentiation	1	11	ENSECAG00000038488(FLT3LG)	0.176565901153256
GO:0033539	fatty acid beta-oxidation using acyl-CoA dehydrogenase	1	11	ENSECAG00000002611(ETFA)	0.176565901153256
GO:0034331	cell junction maintenance	1	11	ENSECAG00000022618(INAVA)	0.176565901153256
GO:0034380	high-density lipoprotein particle assembly	1	11	ENSECAG00000004903(APOA4)	0.176565901153256
GO:0039692	single stranded viral RNA replication via double stranded DNA intermediate	1	11	ENSECAG00000016734(INPP5K)	0.176565901153256
GO:0042095	interferon-gamma biosynthetic process	1	11	ENSECAG00000000197(TLR3)	0.176565901153256
GO:0042415	norepinephrine metabolic process	1	11	ENSECAG00000017407(MOXD1)	0.176565901153256
GO:0042532	negative regulation of tyrosine phosphorylation of STAT protein	1	11	ENSECAG00000024988(PARP14)	0.176565901153256
GO:0043970	histone H3-K9 acetylation	1	11	ENSECAG00000025128(PIWIL2)	0.176565901153256
GO:0044154	histone H3-K14 acetylation	1	11	ENSECAG00000025128(PIWIL2)	0.176565901153256
GO:0045091	regulation of single stranded viral RNA replication via double stranded DNA intermediate	1	11	ENSECAG00000016734(INPP5K)	0.176565901153256
GO:0045579	positive regulation of B cell differentiation	1	11	ENSECAG00000011126(CD27)	0.176565901153256
GO:0045624	positive regulation of T-helper cell differentiation	1	11	ENSECAG00000003025(HLX)	0.176565901153256
GO:0045836	positive regulation of meiotic nuclear division	1	11	ENSECAG00000025128(PIWIL2)	0.176565901153256
GO:0048245	eosinophil chemotaxis	1	11	ENSECAG00000013872(-)	0.176565901153256
GO:0051315	attachment of mitotic spindle microtubules to kinetochore	1	11	ENSECAG00000002238(MIS12)	0.176565901153256
GO:0051451	myoblast migration	1	11	ENSECAG00000019665(THBS4)	0.176565901153256
GO:0051904	pigment granule transport	1	11	ENSECAG00000013131(PECR)	0.176565901153256
GO:0060259	regulation of feeding behavior	1	11	ENSECAG00000013863(LEPR)	0.176565901153256
GO:0060330	regulation of response to interferon-gamma	1	11	ENSECAG00000024988(PARP14)	0.176565901153256
GO:0060334	regulation of interferon-gamma-mediated signaling pathway	1	11	ENSECAG00000024988(PARP14)	0.176565901153256
GO:0060442	branching involved in prostate gland morphogenesis	1	11	ENSECAG00000021358(SFRP1)	0.176565901153256
GO:0072641	type I interferon secretion	1	11	ENSECAG00000021989(DDX58)	0.176565901153256
GO:0072642	interferon-alpha secretion	1	11	ENSECAG00000021989(DDX58)	0.176565901153256
GO:0086014	atrial cardiac muscle cell action potential	1	11	ENSECAG00000006795(RYR2)	0.176565901153256
GO:0086026	atrial cardiac muscle cell to AV node cell signaling	1	11	ENSECAG00000006795(RYR2)	0.176565901153256
GO:0086066	atrial cardiac muscle cell to AV node cell communication	1	11	ENSECAG00000006795(RYR2)	0.176565901153256
GO:0086067	AV node cell to bundle of His cell communication	1	11	ENSECAG00000006795(RYR2)	0.176565901153256
GO:0097066	response to thyroid hormone	1	11	ENSECAG00000024925(KLF9)	0.176565901153256
GO:1900273	positive regulation of long-term synaptic potentiation	1	11	ENSECAG00000020468(RELN)	0.176565901153256
GO:1901017	negative regulation of potassium ion transmembrane transporter activity	1	11	ENSECAG00000000751(NEDD4L)	0.176565901153256
GO:1901317	regulation of sperm motility	1	11	ENSECAG00000034702(DEFB1)	0.176565901153256
GO:1902739	regulation of interferon-alpha secretion	1	11	ENSECAG00000021989(DDX58)	0.176565901153256
GO:1902741	positive regulation of interferon-alpha secretion	1	11	ENSECAG00000021989(DDX58)	0.176565901153256
GO:1902916	positive regulation of protein polyubiquitination	1	11	ENSECAG00000015202(FBXO4)	0.176565901153256
GO:1903959	regulation of anion transmembrane transport	1	11	ENSECAG00000008005(AKT2)	0.176565901153256
GO:2000317	negative regulation of T-helper 17 type immune response	1	11	ENSECAG00000018160(TBX21)	0.176565901153256
GO:0002224	toll-like receptor signaling pathway	3	83	ENSECAG00000000197(TLR3);ENSECAG00000005400(-);ENSECAG00000017794(IRF1)	0.17776028092915
GO:0043549	regulation of kinase activity	15	657	ENSECAG00000001989(SESN2);ENSECAG00000007010(CLU);ENSECAG00000007242(DUSP2);ENSECAG00000010054(NOX4);ENSECAG00000011037(WARS1);ENSECAG00000013960(FGFR2);ENSECAG00000014672(TNFRSF11A);ENSECAG00000015531(COX11);ENSECAG00000016734(INPP5K);ENSECAG00000019412(HTR2B);ENSECAG00000020468(RELN);ENSECAG00000021358(SFRP1);ENSECAG00000023399(GADD45G);MSTRG.4319(--);MSTRG.6409(MST1R)	0.178285707954109
GO:0006949	syncytium formation	2	44	ENSECAG00000013300(CXCL10);ENSECAG00000038488(FLT3LG)	0.179610853436316
GO:0007405	neuroblast proliferation	2	44	ENSECAG00000020795(DAGLA);ENSECAG00000024147(SOX10)	0.179610853436316
GO:0045661	regulation of myoblast differentiation	2	44	ENSECAG00000013300(CXCL10);ENSECAG00000038488(FLT3LG)	0.179610853436316
GO:0046503	glycerolipid catabolic process	2	44	ENSECAG00000004903(APOA4);ENSECAG00000020795(DAGLA)	0.179610853436316
GO:0046637	regulation of alpha-beta T cell differentiation	2	44	ENSECAG00000003025(HLX);ENSECAG00000018160(TBX21)	0.179610853436316
GO:0050732	negative regulation of peptidyl-tyrosine phosphorylation	2	44	ENSECAG00000021358(SFRP1);ENSECAG00000024988(PARP14)	0.179610853436316
GO:1903426	regulation of reactive oxygen species biosynthetic process	2	44	ENSECAG00000007010(CLU);ENSECAG00000023733(MMP1)	0.179610853436316
GO:0007507	heart development	10	408	ENSECAG00000010054(NOX4);ENSECAG00000011440(MYO18B);ENSECAG00000012921(ALPK2);ENSECAG00000016277(SGCD);ENSECAG00000018160(TBX21);ENSECAG00000019376(TMEM100);ENSECAG00000019412(HTR2B);ENSECAG00000019844(MYH7);ENSECAG00000021367(POPDC3);ENSECAG00000029347(ADAMTS6)	0.17964740123019
GO:0040017	positive regulation of locomotion	10	408	ENSECAG00000006181(MCU);ENSECAG00000006466(CLDN4);ENSECAG00000008005(AKT2);ENSECAG00000012115(SEMA3D);ENSECAG00000013300(CXCL10);ENSECAG00000013872(-);ENSECAG00000015904(VTN);ENSECAG00000019665(THBS4);ENSECAG00000020468(RELN);ENSECAG00000034702(DEFB1)	0.17964740123019
GO:0050776	regulation of immune response	13	557	ENSECAG00000000197(TLR3);ENSECAG00000000548(-);ENSECAG00000003025(HLX);ENSECAG00000005400(-);ENSECAG00000008615(-);ENSECAG00000012326(CD1D);ENSECAG00000017794(IRF1);ENSECAG00000018160(TBX21);ENSECAG00000021989(DDX58);ENSECAG00000023084(PRKCQ);ENSECAG00000024988(PARP14);ENSECAG00000032819(UBASH3A);MSTRG.9131(HLA-A)	0.179667341864199
GO:2000026	regulation of multicellular organismal development	30	1440	ENSECAG00000000197(TLR3);ENSECAG00000000751(NEDD4L);ENSECAG00000002874(LRRN1);ENSECAG00000003025(HLX);ENSECAG00000004066(APOLD1);ENSECAG00000006421(SYNDIG1);ENSECAG00000007610(TMEM98);ENSECAG00000009739(ADGRB2);ENSECAG00000010762(ROBO2);ENSECAG00000011037(WARS1);ENSECAG00000011126(CD27);ENSECAG00000011498(SFRP4);ENSECAG00000012115(SEMA3D);ENSECAG00000012921(ALPK2);ENSECAG00000013300(CXCL10);ENSEC…	0.180868942906716
GO:0010038	response to metal ion	5	171	ENSECAG00000000751(NEDD4L);ENSECAG00000006795(RYR2);ENSECAG00000008844(SLC25A24);ENSECAG00000013738(SLC25A13);MSTRG.4319(--)	0.181047101628467
GO:0048523	negative regulation of cellular process	70	3612	ENSECAG00000000099(NDRG4);ENSECAG00000000713(MDM1);ENSECAG00000000751(NEDD4L);ENSECAG00000000968(-);ENSECAG00000001989(SESN2);ENSECAG00000003025(HLX);ENSECAG00000003563(-);ENSECAG00000004903(APOA4);ENSECAG00000006674(RRAD);ENSECAG00000006795(RYR2);ENSECAG00000007010(CLU);ENSECAG00000007242(DUSP2);ENSECAG00000007610(TMEM98);ENSECAG00000008005(AKT2);ENSECAG00000008024(CLIC2);ENSECAG00000008210(ZNFX…	0.181129194050657
GO:0048869	cellular developmental process	60	3062	ENSECAG00000000722(BTBD3);ENSECAG00000000751(NEDD4L);ENSECAG00000002401(NUP210L);ENSECAG00000003025(HLX);ENSECAG00000003837(CXCR4);ENSECAG00000004066(APOLD1);ENSECAG00000006391(ST14);ENSECAG00000006466(CLDN4);ENSECAG00000007010(CLU);ENSECAG00000007610(TMEM98);ENSECAG00000008005(AKT2);ENSECAG00000009655(SINHCAF);ENSECAG00000009989(CHAC1);ENSECAG00000010054(NOX4);ENSECAG00000010505(MARVELD2);ENSECA…	0.181221015481855
GO:0090287	regulation of cellular response to growth factor stimulus	6	217	ENSECAG00000011498(SFRP4);ENSECAG00000011887(ADAMTSL2);ENSECAG00000018905(AGTR2);ENSECAG00000021358(SFRP1);ENSECAG00000022222(WASF1);ENSECAG00000026876(SFRP5)	0.181256465200394
GO:0016064	immunoglobulin mediated immune response	3	84	ENSECAG00000000548(-);ENSECAG00000008615(-);ENSECAG00000018160(TBX21)	0.182129401664079
GO:0019724	B cell mediated immunity	3	84	ENSECAG00000000548(-);ENSECAG00000008615(-);ENSECAG00000018160(TBX21)	0.182129401664079
GO:0038061	NIK/NF-kappaB signaling	3	84	ENSECAG00000000197(TLR3);ENSECAG00000020232(EDAR);ENSECAG00000023733(MMP1)	0.182129401664079
GO:1902476	chloride transmembrane transport	3	84	ENSECAG00000006466(CLDN4);ENSECAG00000008024(CLIC2);MSTRG.5252(--)	0.182129401664079
GO:0002819	regulation of adaptive immune response	4	127	ENSECAG00000003025(HLX);ENSECAG00000012326(CD1D);ENSECAG00000018160(TBX21);ENSECAG00000023084(PRKCQ)	0.183087777216459
GO:0009966	regulation of signal transduction	43	2139	ENSECAG00000000099(NDRG4);ENSECAG00000000197(TLR3);ENSECAG00000000951(SCUBE1);ENSECAG00000001989(SESN2);ENSECAG00000003837(CXCR4);ENSECAG00000007010(CLU);ENSECAG00000007242(DUSP2);ENSECAG00000008024(CLIC2);ENSECAG00000009989(CHAC1);ENSECAG00000010054(NOX4);ENSECAG00000010495(CIDEB);ENSECAG00000010531(F2RL2);ENSECAG00000011095(-);ENSECAG00000011126(CD27);ENSECAG00000011498(SFRP4);ENSECAG0000001177…	0.183274341791564
GO:0002764	immune response-regulating signaling pathway	7	265	ENSECAG00000000197(TLR3);ENSECAG00000000548(-);ENSECAG00000005400(-);ENSECAG00000017794(IRF1);ENSECAG00000021989(DDX58);ENSECAG00000032819(UBASH3A);MSTRG.9131(HLA-A)	0.183781275380991
GO:0006520	cellular amino acid metabolic process	7	265	ENSECAG00000008836(PYCR1);ENSECAG00000010054(NOX4);ENSECAG00000011037(WARS1);ENSECAG00000020880(PSPH);ENSECAG00000020956(SERINC2);ENSECAG00000022838(OTC);ENSECAG00000026825(-)	0.183781275380991
GO:0050714	positive regulation of protein secretion	5	172	ENSECAG00000006181(MCU);ENSECAG00000008523(NLRP1);ENSECAG00000019412(HTR2B);ENSECAG00000021989(DDX58);ENSECAG00000023733(MMP1)	0.184011298328578
GO:0031399	regulation of protein modification process	31	1498	ENSECAG00000000099(NDRG4);ENSECAG00000000197(TLR3);ENSECAG00000001989(SESN2);ENSECAG00000007010(CLU);ENSECAG00000007242(DUSP2);ENSECAG00000008005(AKT2);ENSECAG00000010054(NOX4);ENSECAG00000011037(WARS1);ENSECAG00000011126(CD27);ENSECAG00000013863(LEPR);ENSECAG00000013872(-);ENSECAG00000013960(FGFR2);ENSECAG00000014672(TNFRSF11A);ENSECAG00000015202(FBXO4);ENSECAG00000015904(VTN);ENSECAG00000016734…	0.185738292159863
GO:0006305	DNA alkylation	2	45	ENSECAG00000013096(TDRKH);ENSECAG00000025128(PIWIL2)	0.185923657871607
GO:0006306	DNA methylation	2	45	ENSECAG00000013096(TDRKH);ENSECAG00000025128(PIWIL2)	0.185923657871607
GO:0055081	anion homeostasis	2	45	ENSECAG00000011498(SFRP4);ENSECAG00000022838(OTC)	0.185923657871607
GO:0060761	negative regulation of response to cytokine stimulus	2	45	ENSECAG00000024988(PARP14);ENSECAG00000036634(CCDC3)	0.185923657871607
GO:0097006	regulation of plasma lipoprotein particle levels	2	45	ENSECAG00000004903(APOA4);ENSECAG00000020109(SOAT2)	0.185923657871607
GO:2000573	positive regulation of DNA biosynthetic process	2	45	ENSECAG00000010054(NOX4);ENSECAG00000023084(PRKCQ)	0.185923657871607
GO:0044764	multi-organism cellular process	7	266	ENSECAG00000000968(-);ENSECAG00000016734(INPP5K);ENSECAG00000017440(TBC1D20);ENSECAG00000021989(DDX58);MSTRG.1382(GZMB);MSTRG.1412(--);MSTRG.6409(MST1R)	0.186146463956876
GO:0019079	viral genome replication	3	85	ENSECAG00000000968(-);ENSECAG00000016734(INPP5K);ENSECAG00000017440(TBC1D20)	0.186527196224969
GO:0051592	response to calcium ion	3	85	ENSECAG00000006795(RYR2);ENSECAG00000008844(SLC25A24);ENSECAG00000013738(SLC25A13)	0.186527196224969
GO:0002274	myeloid leukocyte activation	4	128	ENSECAG00000007010(CLU);ENSECAG00000023733(MMP1);ENSECAG00000035459(BATF2);ENSECAG00000038488(FLT3LG)	0.186595143186665
GO:0048515	spermatid differentiation	4	128	ENSECAG00000002401(NUP210L);ENSECAG00000015186(AGFG1);ENSECAG00000017440(TBC1D20);ENSECAG00000034702(DEFB1)	0.186595143186665
GO:0032268	regulation of cellular protein metabolic process	42	2089	ENSECAG00000000099(NDRG4);ENSECAG00000000197(TLR3);ENSECAG00000001989(SESN2);ENSECAG00000003563(-);ENSECAG00000007010(CLU);ENSECAG00000007242(DUSP2);ENSECAG00000007610(TMEM98);ENSECAG00000008005(AKT2);ENSECAG00000008523(NLRP1);ENSECAG00000008615(-);ENSECAG00000008723(-);ENSECAG00000009989(CHAC1);ENSECAG00000010054(NOX4);ENSECAG00000010495(CIDEB);ENSECAG00000010833(MELTF);ENSECAG00000011037(WARS1)…	0.186690160039715
GO:0034599	cellular response to oxidative stress	5	173	ENSECAG00000001989(SESN2);ENSECAG00000004903(APOA4);ENSECAG00000008844(SLC25A24);ENSECAG00000020763(MGST1);MSTRG.4319(--)	0.186993348310154
GO:1902531	regulation of intracellular signal transduction	26	1235	ENSECAG00000000099(NDRG4);ENSECAG00000000197(TLR3);ENSECAG00000001989(SESN2);ENSECAG00000007010(CLU);ENSECAG00000007242(DUSP2);ENSECAG00000008024(CLIC2);ENSECAG00000010054(NOX4);ENSECAG00000010531(F2RL2);ENSECAG00000011095(-);ENSECAG00000011126(CD27);ENSECAG00000013872(-);ENSECAG00000013960(FGFR2);ENSECAG00000014672(TNFRSF11A);ENSECAG00000016734(INPP5K);ENSECAG00000017305(SEZ6L2);ENSECAG000000193…	0.187716284623351
GO:0043086	negative regulation of catalytic activity	14	613	ENSECAG00000003563(-);ENSECAG00000007242(DUSP2);ENSECAG00000008615(-);ENSECAG00000011037(WARS1);ENSECAG00000011126(CD27);ENSECAG00000013863(LEPR);ENSECAG00000015531(COX11);ENSECAG00000015904(VTN);ENSECAG00000016734(INPP5K);ENSECAG00000021358(SFRP1);ENSECAG00000022874(SCG5);ENSECAG00000029928(-);ENSECAG00000038957(PPP1R26);MSTRG.4319(--)	0.188352301419548
GO:0044712	single-organism catabolic process	16	715	ENSECAG00000001989(SESN2);ENSECAG00000002611(ETFA);ENSECAG00000004903(APOA4);ENSECAG00000006591(ATG9B);ENSECAG00000008005(AKT2);ENSECAG00000013830(FBXO27);ENSECAG00000016734(INPP5K);ENSECAG00000020714(HSD17B14);ENSECAG00000020795(DAGLA);ENSECAG00000022838(OTC);ENSECAG00000023711(FAAH);ENSECAG00000023733(MMP1);ENSECAG00000024778(MMP24);ENSECAG00000026825(-);ENSECAG00000038523(ADH5);MSTRG.4319(--)	0.188444768882095
GO:0080135	regulation of cellular response to stress	13	563	ENSECAG00000000197(TLR3);ENSECAG00000001989(SESN2);ENSECAG00000007010(CLU);ENSECAG00000011095(-);ENSECAG00000011126(CD27);ENSECAG00000011773(TMEM33);ENSECAG00000014672(TNFRSF11A);ENSECAG00000015202(FBXO4);ENSECAG00000020232(EDAR);ENSECAG00000021358(SFRP1);ENSECAG00000023399(GADD45G);ENSECAG00000023733(MMP1);ENSECAG00000043283(AGR2)	0.189291466750131
GO:0016525	negative regulation of angiogenesis	3	86	ENSECAG00000009739(ADGRB2);ENSECAG00000013300(CXCL10);ENSECAG00000019665(THBS4)	0.190952577958351
GO:0000185	activation of MAPKKK activity	1	12	ENSECAG00000023399(GADD45G)	0.190986447554379
GO:0002029	desensitization of G-protein coupled receptor protein signaling pathway	1	12	ENSECAG00000019412(HTR2B)	0.190986447554379
GO:0002418	immune response to tumor cell	1	12	ENSECAG00000012441(PRF1)	0.190986447554379
GO:0002827	positive regulation of T-helper 1 type immune response	1	12	ENSECAG00000003025(HLX)	0.190986447554379
GO:0006488	dolichol-linked oligosaccharide biosynthetic process	1	12	ENSECAG00000039392(-)	0.190986447554379
GO:0006825	copper ion transport	1	12	ENSECAG00000016204(SLC31A2)	0.190986447554379
GO:0006878	cellular copper ion homeostasis	1	12	ENSECAG00000016204(SLC31A2)	0.190986447554379
GO:0006972	hyperosmotic response	1	12	MSTRG.5252(--)	0.190986447554379
GO:0007252	I-kappaB phosphorylation	1	12	ENSECAG00000000197(TLR3)	0.190986447554379
GO:0009713	catechol-containing compound biosynthetic process	1	12	ENSECAG00000017407(MOXD1)	0.190986447554379
GO:0010715	regulation of extracellular matrix disassembly	1	12	ENSECAG00000010833(MELTF)	0.190986447554379
GO:0010804	negative regulation of tumor necrosis factor-mediated signaling pathway	1	12	ENSECAG00000036634(CCDC3)	0.190986447554379
GO:0010829	negative regulation of glucose transport	1	12	ENSECAG00000016734(INPP5K)	0.190986447554379
GO:0010882	regulation of cardiac muscle contraction by calcium ion signaling	1	12	ENSECAG00000006795(RYR2)	0.190986447554379
GO:0010888	negative regulation of lipid storage	1	12	ENSECAG00000004103(-)	0.190986447554379
GO:0014821	phasic smooth muscle contraction	1	12	ENSECAG00000019412(HTR2B)	0.190986447554379
GO:0015868	purine ribonucleotide transport	1	12	ENSECAG00000008844(SLC25A24)	0.190986447554379
GO:0016048	detection of temperature stimulus	1	12	ENSECAG00000024778(MMP24)	0.190986447554379
GO:0022401	negative adaptation of signaling pathway	1	12	ENSECAG00000019412(HTR2B)	0.190986447554379
GO:0030299	intestinal cholesterol absorption	1	12	ENSECAG00000004903(APOA4)	0.190986447554379
GO:0031998	regulation of fatty acid beta-oxidation	1	12	ENSECAG00000008005(AKT2)	0.190986447554379
GO:0032793	positive regulation of CREB transcription factor activity	1	12	ENSECAG00000020468(RELN)	0.190986447554379
GO:0033700	phospholipid efflux	1	12	ENSECAG00000004903(APOA4)	0.190986447554379
GO:0034138	toll-like receptor 3 signaling pathway	1	12	ENSECAG00000000197(TLR3)	0.190986447554379
GO:0034501	protein localization to kinetochore	1	12	ENSECAG00000002238(MIS12)	0.190986447554379
GO:0035994	response to muscle stretch	1	12	ENSECAG00000006795(RYR2)	0.190986447554379
GO:0038092	nodal signaling pathway	1	12	ENSECAG00000038953(TGIF2)	0.190986447554379
GO:0042033	chemokine biosynthetic process	1	12	ENSECAG00000000197(TLR3)	0.190986447554379
GO:0042423	catecholamine biosynthetic process	1	12	ENSECAG00000017407(MOXD1)	0.190986447554379
GO:0043373	CD4-positive, alpha-beta T cell lineage commitment	1	12	ENSECAG00000018160(TBX21)	0.190986447554379
GO:0044321	response to leptin	1	12	ENSECAG00000013863(LEPR)	0.190986447554379
GO:0044794	positive regulation by host of viral process	1	12	ENSECAG00000017440(TBC1D20)	0.190986447554379
GO:0044827	modulation by host of viral genome replication	1	12	ENSECAG00000017440(TBC1D20)	0.190986447554379
GO:0045073	regulation of chemokine biosynthetic process	1	12	ENSECAG00000000197(TLR3)	0.190986447554379
GO:0045721	negative regulation of gluconeogenesis	1	12	ENSECAG00000013863(LEPR)	0.190986447554379
GO:0046185	aldehyde catabolic process	1	12	ENSECAG00000038523(ADH5)	0.190986447554379
GO:0046855	inositol phosphate dephosphorylation	1	12	ENSECAG00000016734(INPP5K)	0.190986447554379
GO:0048291	isotype switching to IgG isotypes	1	12	ENSECAG00000018160(TBX21)	0.190986447554379
GO:0048302	regulation of isotype switching to IgG isotypes	1	12	ENSECAG00000018160(TBX21)	0.190986447554379
GO:0050755	chemokine metabolic process	1	12	ENSECAG00000000197(TLR3)	0.190986447554379
GO:0051875	pigment granule localization	1	12	ENSECAG00000013131(PECR)	0.190986447554379
GO:0051905	establishment of pigment granule localization	1	12	ENSECAG00000013131(PECR)	0.190986447554379
GO:0051930	regulation of sensory perception of pain	1	12	ENSECAG00000019376(TMEM100)	0.190986447554379
GO:0051931	regulation of sensory perception	1	12	ENSECAG00000019376(TMEM100)	0.190986447554379
GO:0060026	convergent extension	1	12	ENSECAG00000021358(SFRP1)	0.190986447554379
GO:0061430	bone trabecula morphogenesis	1	12	ENSECAG00000021358(SFRP1)	0.190986447554379
GO:0071380	cellular response to prostaglandin E stimulus	1	12	ENSECAG00000021358(SFRP1)	0.190986447554379
GO:0090179	planar cell polarity pathway involved in neural tube closure	1	12	ENSECAG00000021358(SFRP1)	0.190986447554379
GO:0090520	sphingolipid mediated signaling pathway	1	12	ENSECAG00000031779(S1PR5)	0.190986447554379
GO:0097237	cellular response to toxic substance	1	12	MSTRG.4319(--)	0.190986447554379
GO:0098801	regulation of renal system process	1	12	ENSECAG00000016734(INPP5K)	0.190986447554379
GO:1902430	negative regulation of beta-amyloid formation	1	12	ENSECAG00000007010(CLU)	0.190986447554379
GO:2000052	positive regulation of non-canonical Wnt signaling pathway	1	12	ENSECAG00000021358(SFRP1)	0.190986447554379
GO:2000463	positive regulation of excitatory postsynaptic potential	1	12	ENSECAG00000020468(RELN)	0.190986447554379
GO:2001224	positive regulation of neuron migration	1	12	ENSECAG00000020468(RELN)	0.190986447554379
GO:0006873	cellular ion homeostasis	11	464	ENSECAG00000003837(CXCR4);ENSECAG00000004442(CX3CR1);ENSECAG00000006181(MCU);ENSECAG00000006290(TGM2);ENSECAG00000006795(RYR2);ENSECAG00000008024(CLIC2);ENSECAG00000010531(F2RL2);ENSECAG00000013300(CXCL10);ENSECAG00000013731(STC1);ENSECAG00000016204(SLC31A2);ENSECAG00000019412(HTR2B)	0.191595170648351
GO:0006721	terpenoid metabolic process	2	46	ENSECAG00000013131(PECR);ENSECAG00000038523(ADH5)	0.192267444993159
GO:0006956	complement activation	2	46	ENSECAG00000000548(-);ENSECAG00000008615(-)	0.192267444993159
GO:0031146	SCF-dependent proteasomal ubiquitin-dependent protein catabolic process	2	46	ENSECAG00000013830(FBXO27);ENSECAG00000015202(FBXO4)	0.192267444993159
GO:0034121	regulation of toll-like receptor signaling pathway	2	46	ENSECAG00000000197(TLR3);ENSECAG00000017794(IRF1)	0.192267444993159
GO:0043620	regulation of DNA-templated transcription in response to stress	2	46	ENSECAG00000001989(SESN2);ENSECAG00000027770(CEBPB)	0.192267444993159
GO:0045453	bone resorption	2	46	ENSECAG00000010054(NOX4);ENSECAG00000014672(TNFRSF11A)	0.192267444993159
GO:0051057	positive regulation of small GTPase mediated signal transduction	2	46	ENSECAG00000010531(F2RL2);ENSECAG00000020468(RELN)	0.192267444993159
GO:0071804	cellular potassium ion transport	5	175	ENSECAG00000000751(NEDD4L);ENSECAG00000023134(KCNK5);ENSECAG00000024032(KCNK9);ENSECAG00000040062(KCNK12);MSTRG.5252(--)	0.193009771459763
GO:0071805	potassium ion transmembrane transport	5	175	ENSECAG00000000751(NEDD4L);ENSECAG00000023134(KCNK5);ENSECAG00000024032(KCNK9);ENSECAG00000040062(KCNK12);MSTRG.5252(--)	0.193009771459763
GO:0048646	anatomical structure formation involved in morphogenesis	20	925	ENSECAG00000000197(TLR3);ENSECAG00000004066(APOLD1);ENSECAG00000006290(TGM2);ENSECAG00000006391(ST14);ENSECAG00000007242(DUSP2);ENSECAG00000009739(ADGRB2);ENSECAG00000011037(WARS1);ENSECAG00000013300(CXCL10);ENSECAG00000013863(LEPR);ENSECAG00000015186(AGFG1);ENSECAG00000015904(VTN);ENSECAG00000017440(TBC1D20);ENSECAG00000019376(TMEM100);ENSECAG00000019665(THBS4);ENSECAG00000019844(MYH7);ENSECAG00…	0.193037278319677
GO:0071900	regulation of protein serine/threonine kinase activity	9	366	ENSECAG00000001989(SESN2);ENSECAG00000007242(DUSP2);ENSECAG00000010054(NOX4);ENSECAG00000014672(TNFRSF11A);ENSECAG00000016734(INPP5K);ENSECAG00000019412(HTR2B);ENSECAG00000021358(SFRP1);ENSECAG00000023399(GADD45G);MSTRG.6409(MST1R)	0.193421604356449
GO:0048813	dendrite morphogenesis	3	87	ENSECAG00000000722(BTBD3);ENSECAG00000000751(NEDD4L);ENSECAG00000020468(RELN)	0.195404467511335
GO:0007167	enzyme linked receptor protein signaling pathway	16	720	ENSECAG00000000099(NDRG4);ENSECAG00000008005(AKT2);ENSECAG00000011498(SFRP4);ENSECAG00000011645(GUCY2D);ENSECAG00000011887(ADAMTSL2);ENSECAG00000013960(FGFR2);ENSECAG00000016734(INPP5K);ENSECAG00000018905(AGTR2);ENSECAG00000019376(TMEM100);ENSECAG00000021358(SFRP1);ENSECAG00000022222(WASF1);ENSECAG00000023084(PRKCQ);ENSECAG00000026876(SFRP5);ENSECAG00000038953(TGIF2);ENSECAG00000043283(AGR2);MSTR…	0.195694027370202
GO:0009893	positive regulation of metabolic process	61	3138	ENSECAG00000000099(NDRG4);ENSECAG00000000197(TLR3);ENSECAG00000000751(NEDD4L);ENSECAG00000001989(SESN2);ENSECAG00000004903(APOA4);ENSECAG00000006795(RYR2);ENSECAG00000007010(CLU);ENSECAG00000008005(AKT2);ENSECAG00000008330(RIPK4);ENSECAG00000008523(NLRP1);ENSECAG00000008723(-);ENSECAG00000010054(NOX4);ENSECAG00000010495(CIDEB);ENSECAG00000010833(MELTF);ENSECAG00000010900(SLC38A3);ENSECAG000000110…	0.196687557500037
GO:0048729	tissue morphogenesis	12	517	ENSECAG00000006290(TGM2);ENSECAG00000006391(ST14);ENSECAG00000007044(FRAS1);ENSECAG00000008330(RIPK4);ENSECAG00000013300(CXCL10);ENSECAG00000018160(TBX21);ENSECAG00000019376(TMEM100);ENSECAG00000019844(MYH7);ENSECAG00000021358(SFRP1);ENSECAG00000021998(MST1);ENSECAG00000024147(SOX10);MSTRG.5252(--)	0.196694722325499
GO:0030509	BMP signaling pathway	4	131	ENSECAG00000011498(SFRP4);ENSECAG00000019376(TMEM100);ENSECAG00000021358(SFRP1);ENSECAG00000026876(SFRP5)	0.197245483420077
GO:0032210	regulation of telomere maintenance via telomerase	2	47	ENSECAG00000015202(FBXO4);ENSECAG00000023084(PRKCQ)	0.198639211566549
GO:0032623	interleukin-2 production	2	47	ENSECAG00000018160(TBX21);ENSECAG00000023084(PRKCQ)	0.198639211566549
GO:0042130	negative regulation of T cell proliferation	2	47	ENSECAG00000027770(CEBPB);MSTRG.9131(HLA-A)	0.198639211566549
GO:0050922	negative regulation of chemotaxis	2	47	ENSECAG00000010762(ROBO2);ENSECAG00000012115(SEMA3D)	0.198639211566549
GO:0051279	regulation of release of sequestered calcium ion into cytosol	2	47	ENSECAG00000008024(CLIC2);ENSECAG00000013300(CXCL10)	0.198639211566549
GO:0070227	lymphocyte apoptotic process	2	47	ENSECAG00000011126(CD27);ENSECAG00000023084(PRKCQ)	0.198639211566549
GO:0055085	transmembrane transport	26	1245	ENSECAG00000000751(NEDD4L);ENSECAG00000006181(MCU);ENSECAG00000006466(CLDN4);ENSECAG00000006674(RRAD);ENSECAG00000006795(RYR2);ENSECAG00000008005(AKT2);ENSECAG00000008024(CLIC2);ENSECAG00000008844(SLC25A24);ENSECAG00000010036(SLC15A3);ENSECAG00000010623(TSPAN13);ENSECAG00000010900(SLC38A3);ENSECAG00000011351(PDZK1);ENSECAG00000011981(SLC25A43);ENSECAG00000012441(PRF1);ENSECAG00000013300(CXCL10);E…	0.198857649684186
GO:0043280	positive regulation of cysteine-type endopeptidase activity involved in apoptotic process	3	88	ENSECAG00000008523(NLRP1);ENSECAG00000008723(-);ENSECAG00000014330(CYCS)	0.199881793284615
GO:0002683	negative regulation of immune system process	8	321	ENSECAG00000003025(HLX);ENSECAG00000017794(IRF1);ENSECAG00000018160(TBX21);ENSECAG00000021358(SFRP1);ENSECAG00000024988(PARP14);ENSECAG00000027770(CEBPB);ENSECAG00000032819(UBASH3A);MSTRG.9131(HLA-A)	0.201853534269081
GO:0010951	negative regulation of endopeptidase activity	5	178	ENSECAG00000003563(-);ENSECAG00000008615(-);ENSECAG00000011126(CD27);ENSECAG00000015904(VTN);MSTRG.4319(--)	0.202160530010491
GO:0072358	cardiovascular system development	17	777	ENSECAG00000000197(TLR3);ENSECAG00000004066(APOLD1);ENSECAG00000009739(ADGRB2);ENSECAG00000010054(NOX4);ENSECAG00000011037(WARS1);ENSECAG00000011440(MYO18B);ENSECAG00000012921(ALPK2);ENSECAG00000013300(CXCL10);ENSECAG00000013863(LEPR);ENSECAG00000016277(SGCD);ENSECAG00000018160(TBX21);ENSECAG00000019376(TMEM100);ENSECAG00000019412(HTR2B);ENSECAG00000019665(THBS4);ENSECAG00000019844(MYH7);ENSECAG0…	0.20356401094175
GO:0001959	regulation of cytokine-mediated signaling pathway	3	89	ENSECAG00000003837(CXCR4);ENSECAG00000024988(PARP14);ENSECAG00000036634(CCDC3)	0.204383491861085
GO:0006497	protein lipidation	3	89	ENSECAG00000001013(PIGB);ENSECAG00000003755(PIGW);ENSECAG00000025031(PIGX)	0.204383491861085
GO:0010811	positive regulation of cell-substrate adhesion	3	89	ENSECAG00000009218(EGFL6);ENSECAG00000015904(VTN);ENSECAG00000043283(AGR2)	0.204383491861085
GO:2000181	negative regulation of blood vessel morphogenesis	3	89	ENSECAG00000009739(ADGRB2);ENSECAG00000013300(CXCL10);ENSECAG00000019665(THBS4)	0.204383491861085
GO:0072359	circulatory system development	17	778	ENSECAG00000000197(TLR3);ENSECAG00000004066(APOLD1);ENSECAG00000009739(ADGRB2);ENSECAG00000010054(NOX4);ENSECAG00000011037(WARS1);ENSECAG00000011440(MYO18B);ENSECAG00000012921(ALPK2);ENSECAG00000013300(CXCL10);ENSECAG00000013863(LEPR);ENSECAG00000016277(SGCD);ENSECAG00000018160(TBX21);ENSECAG00000019376(TMEM100);ENSECAG00000019412(HTR2B);ENSECAG00000019665(THBS4);ENSECAG00000019844(MYH7);ENSECAG0…	0.205007502484035
GO:0045010	actin nucleation	2	48	ENSECAG00000010097(-);ENSECAG00000022222(WASF1)	0.205036049268631
GO:0045670	regulation of osteoclast differentiation	2	48	ENSECAG00000021358(SFRP1);ENSECAG00000027770(CEBPB)	0.205036049268631
GO:0048814	regulation of dendrite morphogenesis	2	48	ENSECAG00000000751(NEDD4L);ENSECAG00000020468(RELN)	0.205036049268631
GO:0002474	antigen processing and presentation of peptide antigen via MHC class I	1	13	MSTRG.9131(HLA-A)	0.205155350433686
GO:0006691	leukotriene metabolic process	1	13	ENSECAG00000012371(ALOX5AP)	0.205155350433686
GO:0009265	2'-deoxyribonucleotide biosynthetic process	1	13	ENSECAG00000012773(CMPK2)	0.205155350433686
GO:0009309	amine biosynthetic process	1	13	ENSECAG00000017407(MOXD1)	0.205155350433686
GO:0010454	negative regulation of cell fate commitment	1	13	ENSECAG00000018160(TBX21)	0.205155350433686
GO:0010880	regulation of release of sequestered calcium ion into cytosol by sarcoplasmic reticulum	1	13	ENSECAG00000008024(CLIC2)	0.205155350433686
GO:0014912	negative regulation of smooth muscle cell migration	1	13	ENSECAG00000000099(NDRG4)	0.205155350433686
GO:0021819	layer formation in cerebral cortex	1	13	ENSECAG00000020468(RELN)	0.205155350433686
GO:0031649	heat generation	1	13	ENSECAG00000014672(TNFRSF11A)	0.205155350433686
GO:0032816	positive regulation of natural killer cell activation	1	13	ENSECAG00000038488(FLT3LG)	0.205155350433686
GO:0032892	positive regulation of organic acid transport	1	13	ENSECAG00000014672(TNFRSF11A)	0.205155350433686
GO:0033280	response to vitamin D	1	13	ENSECAG00000021358(SFRP1)	0.205155350433686
GO:0034497	protein localization to pre-autophagosomal structure	1	13	ENSECAG00000006591(ATG9B)	0.205155350433686
GO:0042401	cellular biogenic amine biosynthetic process	1	13	ENSECAG00000017407(MOXD1)	0.205155350433686
GO:0043374	CD8-positive, alpha-beta T cell differentiation	1	13	ENSECAG00000017794(IRF1)	0.205155350433686
GO:0043555	regulation of translation in response to stress	1	13	ENSECAG00000001989(SESN2)	0.205155350433686
GO:0044804	nucleophagy	1	13	ENSECAG00000006591(ATG9B)	0.205155350433686
GO:0045076	regulation of interleukin-2 biosynthetic process	1	13	ENSECAG00000023084(PRKCQ)	0.205155350433686
GO:0045603	positive regulation of endothelial cell differentiation	1	13	ENSECAG00000019376(TMEM100)	0.205155350433686
GO:0045725	positive regulation of glycogen biosynthetic process	1	13	ENSECAG00000008005(AKT2)	0.205155350433686
GO:0046385	deoxyribose phosphate biosynthetic process	1	13	ENSECAG00000012773(CMPK2)	0.205155350433686
GO:0046838	phosphorylated carbohydrate dephosphorylation	1	13	ENSECAG00000016734(INPP5K)	0.205155350433686
GO:0048012	hepatocyte growth factor receptor signaling pathway	1	13	MSTRG.6409(MST1R)	0.205155350433686
GO:0048535	lymph node development	1	13	ENSECAG00000014672(TNFRSF11A)	0.205155350433686
GO:0050860	negative regulation of T cell receptor signaling pathway	1	13	ENSECAG00000032819(UBASH3A)	0.205155350433686
GO:0050951	sensory perception of temperature stimulus	1	13	ENSECAG00000024778(MMP24)	0.205155350433686
GO:0051503	adenine nucleotide transport	1	13	ENSECAG00000008844(SLC25A24)	0.205155350433686
GO:0051818	disruption of cells of other organism involved in symbiotic interaction	1	13	MSTRG.1412(--)	0.205155350433686
GO:0051883	killing of cells in other organism involved in symbiotic interaction	1	13	MSTRG.1412(--)	0.205155350433686
GO:0061154	endothelial tube morphogenesis	1	13	ENSECAG00000013300(CXCL10)	0.205155350433686
GO:0070293	renal absorption	1	13	ENSECAG00000006466(CLDN4)	0.205155350433686
GO:0070875	positive regulation of glycogen metabolic process	1	13	ENSECAG00000008005(AKT2)	0.205155350433686
GO:0071295	cellular response to vitamin	1	13	ENSECAG00000021358(SFRP1)	0.205155350433686
GO:0071379	cellular response to prostaglandin stimulus	1	13	ENSECAG00000021358(SFRP1)	0.205155350433686
GO:0071545	inositol phosphate catabolic process	1	13	ENSECAG00000016734(INPP5K)	0.205155350433686
GO:0072520	seminiferous tubule development	1	13	ENSECAG00000017440(TBC1D20)	0.205155350433686
GO:0072574	hepatocyte proliferation	1	13	ENSECAG00000027770(CEBPB)	0.205155350433686
GO:0072575	epithelial cell proliferation involved in liver morphogenesis	1	13	ENSECAG00000027770(CEBPB)	0.205155350433686
GO:0072673	lamellipodium morphogenesis	1	13	ENSECAG00000022222(WASF1)	0.205155350433686
GO:0072677	eosinophil migration	1	13	ENSECAG00000013872(-)	0.205155350433686
GO:0090110	cargo loading into COPII-coated vesicle	1	13	ENSECAG00000017440(TBC1D20)	0.205155350433686
GO:0090178	regulation of establishment of planar polarity involved in neural tube closure	1	13	ENSECAG00000021358(SFRP1)	0.205155350433686
GO:0097120	receptor localization to synapse	1	13	ENSECAG00000020468(RELN)	0.205155350433686
GO:0098911	regulation of ventricular cardiac muscle cell action potential	1	13	ENSECAG00000006795(RYR2)	0.205155350433686
GO:1902043	positive regulation of extrinsic apoptotic signaling pathway via death domain receptors	1	13	ENSECAG00000021358(SFRP1)	0.205155350433686
GO:1904355	positive regulation of telomere capping	1	13	ENSECAG00000023084(PRKCQ)	0.205155350433686
GO:2000060	positive regulation of protein ubiquitination involved in ubiquitin-dependent protein catabolic process	1	13	ENSECAG00000007010(CLU)	0.205155350433686
GO:2000269	regulation of fibroblast apoptotic process	1	13	ENSECAG00000021358(SFRP1)	0.205155350433686
GO:0014706	striated muscle tissue development	7	274	ENSECAG00000003025(HLX);ENSECAG00000010054(NOX4);ENSECAG00000011440(MYO18B);ENSECAG00000012921(ALPK2);ENSECAG00000016277(SGCD);ENSECAG00000019844(MYH7);ENSECAG00000021367(POPDC3)	0.205509465092215
GO:1901342	regulation of vasculature development	6	227	ENSECAG00000000197(TLR3);ENSECAG00000009739(ADGRB2);ENSECAG00000011037(WARS1);ENSECAG00000013300(CXCL10);ENSECAG00000019376(TMEM100);ENSECAG00000019665(THBS4)	0.207998120709484
GO:0030335	positive regulation of cell migration	9	373	ENSECAG00000006181(MCU);ENSECAG00000006466(CLDN4);ENSECAG00000008005(AKT2);ENSECAG00000012115(SEMA3D);ENSECAG00000013300(CXCL10);ENSECAG00000013872(-);ENSECAG00000015904(VTN);ENSECAG00000019665(THBS4);ENSECAG00000020468(RELN)	0.208006839691051
GO:0043406	positive regulation of MAP kinase activity	4	134	ENSECAG00000010054(NOX4);ENSECAG00000014672(TNFRSF11A);ENSECAG00000019412(HTR2B);MSTRG.6409(MST1R)	0.20807703793688
GO:0001938	positive regulation of endothelial cell proliferation	2	49	ENSECAG00000019412(HTR2B);ENSECAG00000019665(THBS4)	0.211455142305738
GO:0010507	negative regulation of autophagy	2	49	ENSECAG00000013863(LEPR);ENSECAG00000019412(HTR2B)	0.211455142305738
GO:0019935	cyclic-nucleotide-mediated signaling	2	49	ENSECAG00000019412(HTR2B);ENSECAG00000034702(DEFB1)	0.211455142305738
GO:2000106	regulation of leukocyte apoptotic process	2	49	ENSECAG00000011126(CD27);ENSECAG00000023084(PRKCQ)	0.211455142305738
GO:0050870	positive regulation of T cell activation	4	135	ENSECAG00000003025(HLX);ENSECAG00000011126(CD27);ENSECAG00000023084(PRKCQ);MSTRG.9131(HLA-A)	0.211725345104682
GO:0042692	muscle cell differentiation	7	277	ENSECAG00000010054(NOX4);ENSECAG00000011440(MYO18B);ENSECAG00000012921(ALPK2);ENSECAG00000013300(CXCL10);ENSECAG00000019844(MYH7);ENSECAG00000021367(POPDC3);ENSECAG00000038488(FLT3LG)	0.212963217149245
GO:0009749	response to glucose	3	91	ENSECAG00000001989(SESN2);ENSECAG00000010054(NOX4);ENSECAG00000017527(NDUFAF2)	0.213455797073747
GO:0035967	cellular response to topologically incorrect protein	3	91	ENSECAG00000008723(-);ENSECAG00000011773(TMEM33);ENSECAG00000043283(AGR2)	0.213455797073747
GO:0007623	circadian rhythm	4	136	ENSECAG00000014672(TNFRSF11A);ENSECAG00000018168(ATF5);ENSECAG00000024925(KLF9);ENSECAG00000025128(PIWIL2)	0.215391660905159
GO:0001701	in utero embryonic development	8	327	ENSECAG00000006391(ST14);ENSECAG00000011440(MYO18B);ENSECAG00000016734(INPP5K);ENSECAG00000019376(TMEM100);ENSECAG00000019844(MYH7);ENSECAG00000020880(PSPH);ENSECAG00000024147(SOX10);ENSECAG00000027770(CEBPB)	0.215529114861932
GO:0009968	negative regulation of signal transduction	19	890	ENSECAG00000000099(NDRG4);ENSECAG00000001989(SESN2);ENSECAG00000007010(CLU);ENSECAG00000007242(DUSP2);ENSECAG00000008024(CLIC2);ENSECAG00000009989(CHAC1);ENSECAG00000011498(SFRP4);ENSECAG00000011887(ADAMTSL2);ENSECAG00000012921(ALPK2);ENSECAG00000016734(INPP5K);ENSECAG00000018905(AGTR2);ENSECAG00000019412(HTR2B);ENSECAG00000021358(SFRP1);ENSECAG00000023084(PRKCQ);ENSECAG00000024147(SOX10);ENSECAG…	0.216071186613941
GO:0009887	organ morphogenesis	17	786	ENSECAG00000003025(HLX);ENSECAG00000006290(TGM2);ENSECAG00000007044(FRAS1);ENSECAG00000010206(SMTNL1);ENSECAG00000011498(SFRP4);ENSECAG00000012921(ALPK2);ENSECAG00000013960(FGFR2);ENSECAG00000017440(TBC1D20);ENSECAG00000018160(TBX21);ENSECAG00000019376(TMEM100);ENSECAG00000019412(HTR2B);ENSECAG00000019844(MYH7);ENSECAG00000020232(EDAR);ENSECAG00000021358(SFRP1);ENSECAG00000021998(MST1);ENSECAG000…	0.216727939537429
GO:0006094	gluconeogenesis	2	50	ENSECAG00000001989(SESN2);ENSECAG00000013863(LEPR)	0.217893765085686
GO:0006801	superoxide metabolic process	2	50	ENSECAG00000004903(APOA4);ENSECAG00000010054(NOX4)	0.217893765085686
GO:0032677	regulation of interleukin-8 production	2	50	ENSECAG00000000197(TLR3);ENSECAG00000021989(DDX58)	0.217893765085686
GO:0071230	cellular response to amino acid stimulus	2	50	ENSECAG00000001989(SESN2);ENSECAG00000027770(CEBPB)	0.217893765085686
GO:1900076	regulation of cellular response to insulin stimulus	2	50	ENSECAG00000016734(INPP5K);ENSECAG00000023084(PRKCQ)	0.217893765085686
GO:2000401	regulation of lymphocyte migration	2	50	ENSECAG00000013300(CXCL10);ENSECAG00000013872(-)	0.217893765085686
GO:0050796	regulation of insulin secretion	3	92	ENSECAG00000006181(MCU);ENSECAG00000017527(NDUFAF2);ENSECAG00000021358(SFRP1)	0.21802432131919
GO:1901343	negative regulation of vasculature development	3	92	ENSECAG00000009739(ADGRB2);ENSECAG00000013300(CXCL10);ENSECAG00000019665(THBS4)	0.21802432131919
GO:0031325	positive regulation of cellular metabolic process	52	2671	ENSECAG00000000099(NDRG4);ENSECAG00000000197(TLR3);ENSECAG00000001989(SESN2);ENSECAG00000004903(APOA4);ENSECAG00000007010(CLU);ENSECAG00000008005(AKT2);ENSECAG00000008330(RIPK4);ENSECAG00000008523(NLRP1);ENSECAG00000008723(-);ENSECAG00000010054(NOX4);ENSECAG00000010495(CIDEB);ENSECAG00000010833(MELTF);ENSECAG00000010900(SLC38A3);ENSECAG00000011126(CD27);ENSECAG00000011498(SFRP4);ENSECAG0000001149…	0.218542077944414
GO:0050808	synapse organization	6	231	ENSECAG00000002874(LRRN1);ENSECAG00000006421(SYNDIG1);ENSECAG00000009739(ADGRB2);ENSECAG00000017305(SEZ6L2);ENSECAG00000020468(RELN);ENSECAG00000030432(AGRN)	0.21907128605713
GO:0051348	negative regulation of transferase activity	6	231	ENSECAG00000007242(DUSP2);ENSECAG00000011037(WARS1);ENSECAG00000015531(COX11);ENSECAG00000016734(INPP5K);ENSECAG00000021358(SFRP1);MSTRG.4319(--)	0.21907128605713
GO:0042098	T cell proliferation	4	137	ENSECAG00000017794(IRF1);ENSECAG00000023084(PRKCQ);ENSECAG00000027770(CEBPB);MSTRG.9131(HLA-A)	0.219075454452704
GO:0002363	alpha-beta T cell lineage commitment	1	14	ENSECAG00000018160(TBX21)	0.219076985367072
GO:0006490	oligosaccharide-lipid intermediate biosynthetic process	1	14	ENSECAG00000039392(-)	0.219076985367072
GO:0006851	mitochondrial calcium ion transport	1	14	ENSECAG00000006181(MCU)	0.219076985367072
GO:0009070	serine family amino acid biosynthetic process	1	14	ENSECAG00000020880(PSPH)	0.219076985367072
GO:0009200	deoxyribonucleoside triphosphate metabolic process	1	14	ENSECAG00000012773(CMPK2)	0.219076985367072
GO:0010528	regulation of transposition	1	14	ENSECAG00000025128(PIWIL2)	0.219076985367072
GO:0010529	negative regulation of transposition	1	14	ENSECAG00000025128(PIWIL2)	0.219076985367072
GO:0010832	negative regulation of myotube differentiation	1	14	ENSECAG00000013300(CXCL10)	0.219076985367072
GO:0010885	regulation of cholesterol storage	1	14	ENSECAG00000004103(-)	0.219076985367072
GO:0014911	positive regulation of smooth muscle cell migration	1	14	ENSECAG00000015904(VTN)	0.219076985367072
GO:0015802	basic amino acid transport	1	14	ENSECAG00000010900(SLC38A3)	0.219076985367072
GO:0015865	purine nucleotide transport	1	14	ENSECAG00000008844(SLC25A24)	0.219076985367072
GO:0016486	peptide hormone processing	1	14	ENSECAG00000022874(SCG5)	0.219076985367072
GO:0018158	protein oxidation	1	14	MSTRG.4319(--)	0.219076985367072
GO:0021534	cell proliferation in hindbrain	1	14	ENSECAG00000018168(ATF5)	0.219076985367072
GO:0021924	cell proliferation in external granule layer	1	14	ENSECAG00000018168(ATF5)	0.219076985367072
GO:0021930	cerebellar granule cell precursor proliferation	1	14	ENSECAG00000018168(ATF5)	0.219076985367072
GO:0023058	adaptation of signaling pathway	1	14	ENSECAG00000019412(HTR2B)	0.219076985367072
GO:0032693	negative regulation of interleukin-10 production	1	14	ENSECAG00000023733(MMP1)	0.219076985367072
GO:0034104	negative regulation of tissue remodeling	1	14	ENSECAG00000021358(SFRP1)	0.219076985367072
GO:0034389	lipid particle organization	1	14	ENSECAG00000017440(TBC1D20)	0.219076985367072
GO:0034695	response to prostaglandin E	1	14	ENSECAG00000021358(SFRP1)	0.219076985367072
GO:0035458	cellular response to interferon-beta	1	14	ENSECAG00000017794(IRF1)	0.219076985367072
GO:0042094	interleukin-2 biosynthetic process	1	14	ENSECAG00000023084(PRKCQ)	0.219076985367072
GO:0043032	positive regulation of macrophage activation	1	14	ENSECAG00000023733(MMP1)	0.219076985367072
GO:0044342	type B pancreatic cell proliferation	1	14	ENSECAG00000021358(SFRP1)	0.219076985367072
GO:0045117	azole transport	1	14	ENSECAG00000010900(SLC38A3)	0.219076985367072
GO:0045780	positive regulation of bone resorption	1	14	ENSECAG00000014672(TNFRSF11A)	0.219076985367072
GO:0046597	negative regulation of viral entry into host cell	1	14	ENSECAG00000000968(-)	0.219076985367072
GO:0046852	positive regulation of bone remodeling	1	14	ENSECAG00000014672(TNFRSF11A)	0.219076985367072
GO:0046940	nucleoside monophosphate phosphorylation	1	14	ENSECAG00000012773(CMPK2)	0.219076985367072
GO:0048268	clathrin coat assembly	1	14	ENSECAG00000006998(SNAP91)	0.219076985367072
GO:0048557	embryonic digestive tract morphogenesis	1	14	ENSECAG00000003025(HLX)	0.219076985367072
GO:0050667	homocysteine metabolic process	1	14	ENSECAG00000010054(NOX4)	0.219076985367072
GO:0050910	detection of mechanical stimulus involved in sensory perception of sound	1	14	MSTRG.5252(--)	0.219076985367072
GO:0051004	regulation of lipoprotein lipase activity	1	14	ENSECAG00000004903(APOA4)	0.219076985367072
GO:0051131	chaperone-mediated protein complex assembly	1	14	ENSECAG00000007010(CLU)	0.219076985367072
GO:0055070	copper ion homeostasis	1	14	ENSECAG00000016204(SLC31A2)	0.219076985367072
GO:0060628	regulation of ER to Golgi vesicle-mediated transport	1	14	ENSECAG00000017440(TBC1D20)	0.219076985367072
GO:0060713	labyrinthine layer morphogenesis	1	14	ENSECAG00000006391(ST14)	0.219076985367072
GO:0071360	cellular response to exogenous dsRNA	1	14	ENSECAG00000021989(DDX58)	0.219076985367072
GO:0071786	endoplasmic reticulum tubular network organization	1	14	ENSECAG00000011773(TMEM33)	0.219076985367072
GO:0072576	liver morphogenesis	1	14	ENSECAG00000027770(CEBPB)	0.219076985367072
GO:0090036	regulation of protein kinase C signaling	1	14	ENSECAG00000017305(SEZ6L2)	0.219076985367072
GO:0090136	epithelial cell-cell adhesion	1	14	ENSECAG00000019665(THBS4)	0.219076985367072
GO:0090141	positive regulation of mitochondrial fission	1	14	ENSECAG00000006181(MCU)	0.219076985367072
GO:0090177	establishment of planar polarity involved in neural tube closure	1	14	ENSECAG00000021358(SFRP1)	0.219076985367072
GO:0090208	positive regulation of triglyceride metabolic process	1	14	ENSECAG00000004903(APOA4)	0.219076985367072
GO:0090330	regulation of platelet aggregation	1	14	ENSECAG00000023084(PRKCQ)	0.219076985367072
GO:0098856	intestinal lipid absorption	1	14	ENSECAG00000004903(APOA4)	0.219076985367072
GO:1901028	regulation of mitochondrial outer membrane permeabilization involved in apoptotic signaling pathway	1	14	MSTRG.1382(GZMB)	0.219076985367072
GO:1901380	negative regulation of potassium ion transmembrane transport	1	14	ENSECAG00000000751(NEDD4L)	0.219076985367072
GO:1901386	negative regulation of voltage-gated calcium channel activity	1	14	ENSECAG00000006674(RRAD)	0.219076985367072
GO:1901741	positive regulation of myoblast fusion	1	14	ENSECAG00000038488(FLT3LG)	0.219076985367072
GO:1902004	positive regulation of beta-amyloid formation	1	14	ENSECAG00000007010(CLU)	0.219076985367072
GO:1902992	negative regulation of amyloid precursor protein catabolic process	1	14	ENSECAG00000007010(CLU)	0.219076985367072
GO:2000001	regulation of DNA damage checkpoint	1	14	ENSECAG00000015202(FBXO4)	0.219076985367072
GO:2000319	regulation of T-helper 17 cell differentiation	1	14	ENSECAG00000018160(TBX21)	0.219076985367072
GO:0032504	multicellular organism reproduction	11	479	ENSECAG00000002401(NUP210L);ENSECAG00000003735(SPIN4);ENSECAG00000010762(ROBO2);ENSECAG00000013096(TDRKH);ENSECAG00000015186(AGFG1);ENSECAG00000017440(TBC1D20);ENSECAG00000021358(SFRP1);ENSECAG00000025128(PIWIL2);ENSECAG00000027770(CEBPB);ENSECAG00000034702(DEFB1);MSTRG.4319(--)	0.219518401205214
GO:0009746	response to hexose	3	93	ENSECAG00000001989(SESN2);ENSECAG00000010054(NOX4);ENSECAG00000017527(NDUFAF2)	0.222613054285667
GO:0034284	response to monosaccharide	3	93	ENSECAG00000001989(SESN2);ENSECAG00000010054(NOX4);ENSECAG00000017527(NDUFAF2)	0.222613054285667
GO:0042158	lipoprotein biosynthetic process	3	93	ENSECAG00000001013(PIGB);ENSECAG00000003755(PIGW);ENSECAG00000025031(PIGX)	0.222613054285667
GO:0010827	regulation of glucose transport	2	51	ENSECAG00000008005(AKT2);ENSECAG00000016734(INPP5K)	0.224349279942445
GO:0019233	sensory perception of pain	2	51	ENSECAG00000019376(TMEM100);ENSECAG00000024778(MMP24)	0.224349279942445
GO:0030858	positive regulation of epithelial cell differentiation	2	51	ENSECAG00000011498(SFRP4);ENSECAG00000019376(TMEM100)	0.224349279942445
GO:0031343	positive regulation of cell killing	2	51	ENSECAG00000012326(CD1D);ENSECAG00000012441(PRF1)	0.224349279942445
GO:0043462	regulation of ATPase activity	2	51	ENSECAG00000006795(RYR2);ENSECAG00000019844(MYH7)	0.224349279942445
GO:0050829	defense response to Gram-negative bacterium	2	51	ENSECAG00000016232(IL22RA1);ENSECAG00000034702(DEFB1)	0.224349279942445
GO:0006464	cellular protein modification process	61	3175	ENSECAG00000000099(NDRG4);ENSECAG00000000197(TLR3);ENSECAG00000000751(NEDD4L);ENSECAG00000001013(PIGB);ENSECAG00000001989(SESN2);ENSECAG00000002061(NEURL2);ENSECAG00000003755(PIGW);ENSECAG00000006290(TGM2);ENSECAG00000006840(B3GNT7);ENSECAG00000007010(CLU);ENSECAG00000007090(ZFR2);ENSECAG00000007242(DUSP2);ENSECAG00000007821(GALNT13);ENSECAG00000008005(AKT2);ENSECAG00000008330(RIPK4);ENSECAG00000…	0.225444100921532
GO:0036211	protein modification process	61	3176	ENSECAG00000000099(NDRG4);ENSECAG00000000197(TLR3);ENSECAG00000000751(NEDD4L);ENSECAG00000001013(PIGB);ENSECAG00000001989(SESN2);ENSECAG00000002061(NEURL2);ENSECAG00000003755(PIGW);ENSECAG00000006290(TGM2);ENSECAG00000006840(B3GNT7);ENSECAG00000007010(CLU);ENSECAG00000007090(ZFR2);ENSECAG00000007242(DUSP2);ENSECAG00000007821(GALNT13);ENSECAG00000008005(AKT2);ENSECAG00000008330(RIPK4);ENSECAG00000…	0.226250486429713
GO:0071772	response to BMP	4	139	ENSECAG00000011498(SFRP4);ENSECAG00000019376(TMEM100);ENSECAG00000021358(SFRP1);ENSECAG00000026876(SFRP5)	0.22649335495607
GO:0071773	cellular response to BMP stimulus	4	139	ENSECAG00000011498(SFRP4);ENSECAG00000019376(TMEM100);ENSECAG00000021358(SFRP1);ENSECAG00000026876(SFRP5)	0.22649335495607
GO:0045807	positive regulation of endocytosis	3	94	ENSECAG00000007010(CLU);ENSECAG00000011498(SFRP4);ENSECAG00000015904(VTN)	0.22722097909906
GO:1903034	regulation of response to wounding	8	333	ENSECAG00000000197(TLR3);ENSECAG00000006466(CLDN4);ENSECAG00000008723(-);ENSECAG00000010475(IL33);ENSECAG00000014672(TNFRSF11A);ENSECAG00000021395(CLDN19);ENSECAG00000023084(PRKCQ);ENSECAG00000027770(CEBPB)	0.229548164477683
GO:0002218	activation of innate immune response	4	140	ENSECAG00000000197(TLR3);ENSECAG00000005400(-);ENSECAG00000017794(IRF1);ENSECAG00000021989(DDX58)	0.230226404425938
GO:0034112	positive regulation of homotypic cell-cell adhesion	4	140	ENSECAG00000003025(HLX);ENSECAG00000011126(CD27);ENSECAG00000023084(PRKCQ);MSTRG.9131(HLA-A)	0.230226404425938
GO:0016032	viral process	6	235	ENSECAG00000000968(-);ENSECAG00000016734(INPP5K);ENSECAG00000017440(TBC1D20);MSTRG.1382(GZMB);MSTRG.1412(--);MSTRG.6409(MST1R)	0.230339081176235
GO:0007187	G-protein coupled receptor signaling pathway, coupled to cyclic nucleotide second messenger	5	187	ENSECAG00000009739(ADGRB2);ENSECAG00000013300(CXCL10);ENSECAG00000018058(-);ENSECAG00000019412(HTR2B);ENSECAG00000020511(GNAT3)	0.230440866530269
GO:0019319	hexose biosynthetic process	2	52	ENSECAG00000001989(SESN2);ENSECAG00000013863(LEPR)	0.230819134912359
GO:0046323	glucose import	2	52	ENSECAG00000001989(SESN2);ENSECAG00000008005(AKT2)	0.230819134912359
GO:0048521	negative regulation of behavior	2	52	ENSECAG00000010762(ROBO2);ENSECAG00000012115(SEMA3D)	0.230819134912359
GO:0070252	actin-mediated cell contraction	2	52	ENSECAG00000006795(RYR2);ENSECAG00000019844(MYH7)	0.230819134912359
GO:0071479	cellular response to ionizing radiation	2	52	ENSECAG00000015202(FBXO4);ENSECAG00000021358(SFRP1)	0.230819134912359
GO:1904035	regulation of epithelial cell apoptotic process	2	52	ENSECAG00000011498(SFRP4);ENSECAG00000021998(MST1)	0.230819134912359
GO:1904356	regulation of telomere maintenance via telomere lengthening	2	52	ENSECAG00000015202(FBXO4);ENSECAG00000023084(PRKCQ)	0.230819134912359
GO:0000076	DNA replication checkpoint	1	15	ENSECAG00000021453(TICRR)	0.232755652120812
GO:0002755	MyD88-dependent toll-like receptor signaling pathway	1	15	ENSECAG00000017794(IRF1)	0.232755652120812
GO:0002825	regulation of T-helper 1 type immune response	1	15	ENSECAG00000003025(HLX)	0.232755652120812
GO:0003272	endocardial cushion formation	1	15	ENSECAG00000019376(TMEM100)	0.232755652120812
GO:0006390	transcription from mitochondrial promoter	1	15	ENSECAG00000017170(TEFM)	0.232755652120812
GO:0006783	heme biosynthetic process	1	15	ENSECAG00000039508(PGRMC1)	0.232755652120812
GO:0007216	G-protein coupled glutamate receptor signaling pathway	1	15	ENSECAG00000020795(DAGLA)	0.232755652120812
GO:0010863	positive regulation of phospholipase C activity	1	15	ENSECAG00000019412(HTR2B)	0.232755652120812
GO:0033599	regulation of mammary gland epithelial cell proliferation	1	15	ENSECAG00000021998(MST1)	0.232755652120812
GO:0034694	response to prostaglandin	1	15	ENSECAG00000021358(SFRP1)	0.232755652120812
GO:0035743	CD4-positive, alpha-beta T cell cytokine production	1	15	ENSECAG00000018160(TBX21)	0.232755652120812
GO:0042249	establishment of planar polarity of embryonic epithelium	1	15	ENSECAG00000021358(SFRP1)	0.232755652120812
GO:0044241	lipid digestion	1	15	ENSECAG00000004903(APOA4)	0.232755652120812
GO:0044346	fibroblast apoptotic process	1	15	ENSECAG00000021358(SFRP1)	0.232755652120812
GO:0051127	positive regulation of actin nucleation	1	15	ENSECAG00000022222(WASF1)	0.232755652120812
GO:0051446	positive regulation of meiotic cell cycle	1	15	ENSECAG00000025128(PIWIL2)	0.232755652120812
GO:0060049	regulation of protein glycosylation	1	15	ENSECAG00000011037(WARS1)	0.232755652120812
GO:0060644	mammary gland epithelial cell differentiation	1	15	ENSECAG00000027770(CEBPB)	0.232755652120812
GO:0060766	negative regulation of androgen receptor signaling pathway	1	15	ENSECAG00000021358(SFRP1)	0.232755652120812
GO:0070633	transepithelial transport	1	15	MSTRG.5252(--)	0.232755652120812
GO:0090181	regulation of cholesterol metabolic process	1	15	ENSECAG00000004103(-)	0.232755652120812
GO:0097242	beta-amyloid clearance	1	15	ENSECAG00000007010(CLU)	0.232755652120812
GO:1903779	regulation of cardiac conduction	1	15	ENSECAG00000006795(RYR2)	0.232755652120812
GO:2000369	regulation of clathrin-mediated endocytosis	1	15	ENSECAG00000006998(SNAP91)	0.232755652120812
GO:0023057	negative regulation of signaling	20	955	ENSECAG00000000099(NDRG4);ENSECAG00000001989(SESN2);ENSECAG00000007010(CLU);ENSECAG00000007242(DUSP2);ENSECAG00000008024(CLIC2);ENSECAG00000009989(CHAC1);ENSECAG00000011498(SFRP4);ENSECAG00000011887(ADAMTSL2);ENSECAG00000012921(ALPK2);ENSECAG00000016734(INPP5K);ENSECAG00000017527(NDUFAF2);ENSECAG00000018905(AGTR2);ENSECAG00000019412(HTR2B);ENSECAG00000021358(SFRP1);ENSECAG00000023084(PRKCQ);ENSEC…	0.233377400901805
GO:1903522	regulation of blood circulation	4	141	ENSECAG00000006225(EDN3);ENSECAG00000006795(RYR2);ENSECAG00000010206(SMTNL1);ENSECAG00000019844(MYH7)	0.233974817042771
GO:1901701	cellular response to oxygen-containing compound	14	642	ENSECAG00000001989(SESN2);ENSECAG00000004903(APOA4);ENSECAG00000008005(AKT2);ENSECAG00000010054(NOX4);ENSECAG00000012773(CMPK2);ENSECAG00000013300(CXCL10);ENSECAG00000016734(INPP5K);ENSECAG00000017527(NDUFAF2);ENSECAG00000020763(MGST1);ENSECAG00000021358(SFRP1);ENSECAG00000023084(PRKCQ);ENSECAG00000024925(KLF9);ENSECAG00000027770(CEBPB);MSTRG.4319(--)	0.235808252598144
GO:0006821	chloride transport	3	96	ENSECAG00000006466(CLDN4);ENSECAG00000008024(CLIC2);MSTRG.5252(--)	0.236490388480563
GO:0051346	negative regulation of hydrolase activity	8	336	ENSECAG00000003563(-);ENSECAG00000008615(-);ENSECAG00000011126(CD27);ENSECAG00000013863(LEPR);ENSECAG00000015904(VTN);ENSECAG00000029928(-);ENSECAG00000038957(PPP1R26);MSTRG.4319(--)	0.23667843363042
GO:0048598	embryonic morphogenesis	11	488	ENSECAG00000003025(HLX);ENSECAG00000006391(ST14);ENSECAG00000007044(FRAS1);ENSECAG00000007242(DUSP2);ENSECAG00000013960(FGFR2);ENSECAG00000015904(VTN);ENSECAG00000018160(TBX21);ENSECAG00000019412(HTR2B);ENSECAG00000021358(SFRP1);ENSECAG00000023733(MMP1);ENSECAG00000038953(TGIF2)	0.237033318064436
GO:0015807	L-amino acid transport	2	53	ENSECAG00000010900(SLC38A3);ENSECAG00000013738(SLC25A13)	0.23730086156081
GO:0030330	DNA damage response, signal transduction by p53 class mediator	2	53	ENSECAG00000001989(SESN2);ENSECAG00000011095(-)	0.23730086156081
GO:0042116	macrophage activation	2	53	ENSECAG00000007010(CLU);ENSECAG00000023733(MMP1)	0.23730086156081
GO:0002703	regulation of leukocyte mediated immunity	4	142	ENSECAG00000000197(TLR3);ENSECAG00000012326(CD1D);ENSECAG00000018160(TBX21);ENSECAG00000021989(DDX58)	0.237738067321719
GO:0071496	cellular response to external stimulus	5	190	ENSECAG00000000197(TLR3);ENSECAG00000001989(SESN2);ENSECAG00000010900(SLC38A3);ENSECAG00000017794(IRF1);ENSECAG00000021358(SFRP1)	0.240114692219612
GO:0060537	muscle tissue development	7	288	ENSECAG00000003025(HLX);ENSECAG00000010054(NOX4);ENSECAG00000011440(MYO18B);ENSECAG00000012921(ALPK2);ENSECAG00000016277(SGCD);ENSECAG00000019844(MYH7);ENSECAG00000021367(POPDC3)	0.241105774319058
GO:0022602	ovulation cycle process	2	54	ENSECAG00000010762(ROBO2);ENSECAG00000027770(CEBPB)	0.243792072858257
GO:0048145	regulation of fibroblast proliferation	2	54	ENSECAG00000015202(FBXO4);ENSECAG00000021358(SFRP1)	0.243792072858257
GO:0051851	modification by host of symbiont morphology or physiology	2	54	ENSECAG00000016734(INPP5K);ENSECAG00000017440(TBC1D20)	0.243792072858257
GO:0051881	regulation of mitochondrial membrane potential	2	54	ENSECAG00000008005(AKT2);MSTRG.4319(--)	0.243792072858257
GO:0051338	regulation of transferase activity	16	752	ENSECAG00000001989(SESN2);ENSECAG00000007010(CLU);ENSECAG00000007242(DUSP2);ENSECAG00000010054(NOX4);ENSECAG00000011037(WARS1);ENSECAG00000013960(FGFR2);ENSECAG00000014672(TNFRSF11A);ENSECAG00000015531(COX11);ENSECAG00000016734(INPP5K);ENSECAG00000019412(HTR2B);ENSECAG00000020468(RELN);ENSECAG00000021358(SFRP1);ENSECAG00000023084(PRKCQ);ENSECAG00000023399(GADD45G);MSTRG.4319(--);MSTRG.6409(MST1R)	0.245082517614598
GO:0003015	heart process	4	144	ENSECAG00000006795(RYR2);ENSECAG00000010054(NOX4);ENSECAG00000016277(SGCD);ENSECAG00000019844(MYH7)	0.245306987195113
GO:0051402	neuron apoptotic process	4	144	ENSECAG00000008005(AKT2);ENSECAG00000008523(NLRP1);ENSECAG00000027770(CEBPB);MSTRG.4319(--)	0.245306987195113
GO:0002052	positive regulation of neuroblast proliferation	1	16	ENSECAG00000024147(SOX10)	0.246195575960281
GO:0002347	response to tumor cell	1	16	ENSECAG00000012441(PRF1)	0.246195575960281
GO:0006595	polyamine metabolic process	1	16	ENSECAG00000007716(SAT2)	0.246195575960281
GO:0008340	determination of adult lifespan	1	16	MSTRG.4319(--)	0.246195575960281
GO:0009148	pyrimidine nucleoside triphosphate biosynthetic process	1	16	ENSECAG00000012773(CMPK2)	0.246195575960281
GO:0009263	deoxyribonucleotide biosynthetic process	1	16	ENSECAG00000012773(CMPK2)	0.246195575960281
GO:0015740	C4-dicarboxylate transport	1	16	ENSECAG00000013738(SLC25A13)	0.246195575960281
GO:0032770	positive regulation of monooxygenase activity	1	16	ENSECAG00000019412(HTR2B)	0.246195575960281
GO:0034315	regulation of Arp2/3 complex-mediated actin nucleation	1	16	ENSECAG00000022222(WASF1)	0.246195575960281
GO:0043369	CD4-positive or CD8-positive, alpha-beta T cell lineage commitment	1	16	ENSECAG00000018160(TBX21)	0.246195575960281
GO:0045109	intermediate filament organization	1	16	ENSECAG00000015186(AGFG1)	0.246195575960281
GO:0045671	negative regulation of osteoclast differentiation	1	16	ENSECAG00000021358(SFRP1)	0.246195575960281
GO:0046519	sphingoid metabolic process	1	16	ENSECAG00000011822(SPTLC3)	0.246195575960281
GO:0050775	positive regulation of dendrite morphogenesis	1	16	ENSECAG00000020468(RELN)	0.246195575960281
GO:0051382	kinetochore assembly	1	16	ENSECAG00000002238(MIS12)	0.246195575960281
GO:0060669	embryonic placenta morphogenesis	1	16	ENSECAG00000006391(ST14)	0.246195575960281
GO:0060706	cell differentiation involved in embryonic placenta development	1	16	ENSECAG00000006391(ST14)	0.246195575960281
GO:0060850	regulation of transcription involved in cell fate commitment	1	16	ENSECAG00000027770(CEBPB)	0.246195575960281
GO:0070841	inclusion body assembly	1	16	ENSECAG00000007010(CLU)	0.246195575960281
GO:0071392	cellular response to estradiol stimulus	1	16	ENSECAG00000021358(SFRP1)	0.246195575960281
GO:0071459	protein localization to chromosome, centromeric region	1	16	ENSECAG00000002238(MIS12)	0.246195575960281
GO:0090026	positive regulation of monocyte chemotaxis	1	16	ENSECAG00000013300(CXCL10)	0.246195575960281
GO:1900274	regulation of phospholipase C activity	1	16	ENSECAG00000019412(HTR2B)	0.246195575960281
GO:1903747	regulation of establishment of protein localization to mitochondrion	1	16	MSTRG.1382(GZMB)	0.246195575960281
GO:1904262	negative regulation of TORC1 signaling	1	16	ENSECAG00000001989(SESN2)	0.246195575960281
GO:0042493	response to drug	4	145	ENSECAG00000010206(SMTNL1);ENSECAG00000019412(HTR2B);ENSECAG00000021358(SFRP1);MSTRG.4319(--)	0.249111614588106
GO:0003007	heart morphogenesis	5	193	ENSECAG00000012921(ALPK2);ENSECAG00000018160(TBX21);ENSECAG00000019376(TMEM100);ENSECAG00000019412(HTR2B);ENSECAG00000019844(MYH7)	0.249897431797288
GO:0032637	interleukin-8 production	2	55	ENSECAG00000000197(TLR3);ENSECAG00000021989(DDX58)	0.250290461104597
GO:0043648	dicarboxylic acid metabolic process	2	55	ENSECAG00000024482(ME1);ENSECAG00000026825(-)	0.250290461104597
GO:0048144	fibroblast proliferation	2	55	ENSECAG00000015202(FBXO4);ENSECAG00000021358(SFRP1)	0.250290461104597
GO:0048747	muscle fiber development	2	55	ENSECAG00000011440(MYO18B);ENSECAG00000019844(MYH7)	0.250290461104597
GO:2000379	positive regulation of reactive oxygen species metabolic process	2	55	ENSECAG00000007010(CLU);ENSECAG00000023733(MMP1)	0.250290461104597
GO:0061041	regulation of wound healing	3	99	ENSECAG00000006466(CLDN4);ENSECAG00000021395(CLDN19);ENSECAG00000023084(PRKCQ)	0.250513625454313
GO:0071704	organic substance metabolic process	165	9087	ENSECAG00000000039(PFKFB1);ENSECAG00000000099(NDRG4);ENSECAG00000000197(TLR3);ENSECAG00000000548(-);ENSECAG00000000751(NEDD4L);ENSECAG00000001013(PIGB);ENSECAG00000001300(-);ENSECAG00000001989(SESN2);ENSECAG00000002061(NEURL2);ENSECAG00000002611(ETFA);ENSECAG00000002917(OGDHL);ENSECAG00000003025(HLX);ENSECAG00000003563(-);ENSECAG00000003735(SPIN4);ENSECAG00000003755(PIGW);ENSECAG00000004066(APOLD…	0.251165536047747
GO:1904951	positive regulation of establishment of protein localization	7	292	ENSECAG00000006181(MCU);ENSECAG00000008005(AKT2);ENSECAG00000008523(NLRP1);ENSECAG00000019412(HTR2B);ENSECAG00000021989(DDX58);ENSECAG00000023733(MMP1);MSTRG.1382(GZMB)	0.251627114249585
GO:0022603	regulation of anatomical structure morphogenesis	17	810	ENSECAG00000000197(TLR3);ENSECAG00000000751(NEDD4L);ENSECAG00000006181(MCU);ENSECAG00000006466(CLDN4);ENSECAG00000009739(ADGRB2);ENSECAG00000010762(ROBO2);ENSECAG00000010833(MELTF);ENSECAG00000011037(WARS1);ENSECAG00000012115(SEMA3D);ENSECAG00000013300(CXCL10);ENSECAG00000019376(TMEM100);ENSECAG00000019665(THBS4);ENSECAG00000020468(RELN);ENSECAG00000021358(SFRP1);ENSECAG00000026876(SFRP5);ENSECAG…	0.253616094636256
GO:0001704	formation of primary germ layer	3	100	ENSECAG00000007242(DUSP2);ENSECAG00000015904(VTN);ENSECAG00000023733(MMP1)	0.255215941576045
GO:0002700	regulation of production of molecular mediator of immune response	3	100	ENSECAG00000000197(TLR3);ENSECAG00000018160(TBX21);ENSECAG00000021989(DDX58)	0.255215941576045
GO:0002705	positive regulation of leukocyte mediated immunity	3	100	ENSECAG00000012326(CD1D);ENSECAG00000018160(TBX21);ENSECAG00000021989(DDX58)	0.255215941576045
GO:0010212	response to ionizing radiation	3	100	ENSECAG00000015202(FBXO4);ENSECAG00000021358(SFRP1);ENSECAG00000021453(TICRR)	0.255215941576045
GO:0031398	positive regulation of protein ubiquitination	3	100	ENSECAG00000007010(CLU);ENSECAG00000015202(FBXO4);ENSECAG00000022618(INAVA)	0.255215941576045
GO:0018193	peptidyl-amino acid modification	20	971	ENSECAG00000007090(ZFR2);ENSECAG00000007821(GALNT13);ENSECAG00000008005(AKT2);ENSECAG00000010054(NOX4);ENSECAG00000010206(SMTNL1);ENSECAG00000011304(FKBP5);ENSECAG00000013960(FGFR2);ENSECAG00000015904(VTN);ENSECAG00000016017(BMX);ENSECAG00000016734(INPP5K);ENSECAG00000019665(THBS4);ENSECAG00000020468(RELN);ENSECAG00000021358(SFRP1);ENSECAG00000022335(POGLUT2);ENSECAG00000023084(PRKCQ);ENSECAG0000…	0.256303030003288
GO:0042180	cellular ketone metabolic process	4	147	ENSECAG00000004903(APOA4);ENSECAG00000008005(AKT2);ENSECAG00000013187(LPGAT1);ENSECAG00000016183(STARD4)	0.256758614365152
GO:1903039	positive regulation of leukocyte cell-cell adhesion	4	147	ENSECAG00000003025(HLX);ENSECAG00000011126(CD27);ENSECAG00000023084(PRKCQ);MSTRG.9131(HLA-A)	0.256758614365152
GO:1903708	positive regulation of hemopoiesis	4	147	ENSECAG00000003025(HLX);ENSECAG00000011126(CD27);ENSECAG00000038488(FLT3LG);MSTRG.9131(HLA-A)	0.256758614365152
GO:0009628	response to abiotic stimulus	14	654	ENSECAG00000000197(TLR3);ENSECAG00000003837(CXCR4);ENSECAG00000006795(RYR2);ENSECAG00000008005(AKT2);ENSECAG00000010746(RAD18);ENSECAG00000010900(SLC38A3);ENSECAG00000013709(RHO);ENSECAG00000015202(FBXO4);ENSECAG00000017794(IRF1);ENSECAG00000019412(HTR2B);ENSECAG00000021358(SFRP1);ENSECAG00000021453(TICRR);ENSECAG00000024778(MMP24);MSTRG.5252(--)	0.256760957713041
GO:0002709	regulation of T cell mediated immunity	2	56	ENSECAG00000012326(CD1D);ENSECAG00000018160(TBX21)	0.256793795900817
GO:0010522	regulation of calcium ion transport into cytosol	2	56	ENSECAG00000008024(CLIC2);ENSECAG00000013300(CXCL10)	0.256793795900817
GO:0033209	tumor necrosis factor-mediated signaling pathway	2	56	ENSECAG00000014672(TNFRSF11A);ENSECAG00000036634(CCDC3)	0.256793795900817
GO:0033555	multicellular organismal response to stress	2	56	ENSECAG00000019665(THBS4);ENSECAG00000020468(RELN)	0.256793795900817
GO:0072376	protein activation cascade	2	56	ENSECAG00000000548(-);ENSECAG00000008615(-)	0.256793795900817
GO:1901616	organic hydroxy compound catabolic process	2	56	ENSECAG00000016734(INPP5K);ENSECAG00000017407(MOXD1)	0.256793795900817
GO:1901700	response to oxygen-containing compound	18	865	ENSECAG00000001989(SESN2);ENSECAG00000004903(APOA4);ENSECAG00000008005(AKT2);ENSECAG00000010054(NOX4);ENSECAG00000012773(CMPK2);ENSECAG00000013300(CXCL10);ENSECAG00000014672(TNFRSF11A);ENSECAG00000016734(INPP5K);ENSECAG00000017527(NDUFAF2);ENSECAG00000020763(MGST1);ENSECAG00000020795(DAGLA);ENSECAG00000021358(SFRP1);ENSECAG00000022326(STAT2);ENSECAG00000023084(PRKCQ);ENSECAG00000024925(KLF9);ENSE…	0.256831973213901
GO:0010648	negative regulation of cell communication	20	972	ENSECAG00000000099(NDRG4);ENSECAG00000001989(SESN2);ENSECAG00000007010(CLU);ENSECAG00000007242(DUSP2);ENSECAG00000008024(CLIC2);ENSECAG00000009989(CHAC1);ENSECAG00000011498(SFRP4);ENSECAG00000011887(ADAMTSL2);ENSECAG00000012921(ALPK2);ENSECAG00000016734(INPP5K);ENSECAG00000017527(NDUFAF2);ENSECAG00000018905(AGTR2);ENSECAG00000019412(HTR2B);ENSECAG00000021358(SFRP1);ENSECAG00000023084(PRKCQ);ENSEC…	0.257765594005773
GO:0003299	muscle hypertrophy in response to stress	1	17	ENSECAG00000019844(MYH7)	0.259400908936159
GO:0006525	arginine metabolic process	1	17	ENSECAG00000022838(OTC)	0.259400908936159
GO:0006699	bile acid biosynthetic process	1	17	ENSECAG00000016183(STARD4)	0.259400908936159
GO:0006833	water transport	1	17	ENSECAG00000016734(INPP5K)	0.259400908936159
GO:0007205	protein kinase C-activating G-protein coupled receptor signaling pathway	1	17	ENSECAG00000019412(HTR2B)	0.259400908936159
GO:0007530	sex determination	1	17	MSTRG.9131(HLA-A)	0.259400908936159
GO:0010447	response to acidic pH	1	17	ENSECAG00000010900(SLC38A3)	0.259400908936159
GO:0014887	cardiac muscle adaptation	1	17	ENSECAG00000019844(MYH7)	0.259400908936159
GO:0014898	cardiac muscle hypertrophy in response to stress	1	17	ENSECAG00000019844(MYH7)	0.259400908936159
GO:0034105	positive regulation of tissue remodeling	1	17	ENSECAG00000014672(TNFRSF11A)	0.259400908936159
GO:0035162	embryonic hemopoiesis	1	17	ENSECAG00000038488(FLT3LG)	0.259400908936159
GO:0035459	cargo loading into vesicle	1	17	ENSECAG00000017440(TBC1D20)	0.259400908936159
GO:0042219	cellular modified amino acid catabolic process	1	17	ENSECAG00000009989(CHAC1)	0.259400908936159
GO:0043011	myeloid dendritic cell differentiation	1	17	ENSECAG00000035459(BATF2)	0.259400908936159
GO:0043267	negative regulation of potassium ion transport	1	17	ENSECAG00000000751(NEDD4L)	0.259400908936159
GO:0043372	positive regulation of CD4-positive, alpha-beta T cell differentiation	1	17	ENSECAG00000003025(HLX)	0.259400908936159
GO:0045663	positive regulation of myoblast differentiation	1	17	ENSECAG00000038488(FLT3LG)	0.259400908936159
GO:0045907	positive regulation of vasoconstriction	1	17	ENSECAG00000010206(SMTNL1)	0.259400908936159
GO:0046174	polyol catabolic process	1	17	ENSECAG00000016734(INPP5K)	0.259400908936159
GO:0046426	negative regulation of JAK-STAT cascade	1	17	ENSECAG00000024988(PARP14)	0.259400908936159
GO:0046599	regulation of centriole replication	1	17	ENSECAG00000000713(MDM1)	0.259400908936159
GO:0050858	negative regulation of antigen receptor-mediated signaling pathway	1	17	ENSECAG00000032819(UBASH3A)	0.259400908936159
GO:0050999	regulation of nitric-oxide synthase activity	1	17	ENSECAG00000019412(HTR2B)	0.259400908936159
GO:0060218	hematopoietic stem cell differentiation	1	17	ENSECAG00000021358(SFRP1)	0.259400908936159
GO:0061082	myeloid leukocyte cytokine production	1	17	ENSECAG00000021989(DDX58)	0.259400908936159
GO:1901798	positive regulation of signal transduction by p53 class mediator	1	17	ENSECAG00000011095(-)	0.259400908936159
GO:1902914	regulation of protein polyubiquitination	1	17	ENSECAG00000015202(FBXO4)	0.259400908936159
GO:1902993	positive regulation of amyloid precursor protein catabolic process	1	17	ENSECAG00000007010(CLU)	0.259400908936159
GO:1903055	positive regulation of extracellular matrix organization	1	17	ENSECAG00000010833(MELTF)	0.259400908936159
GO:1904353	regulation of telomere capping	1	17	ENSECAG00000023084(PRKCQ)	0.259400908936159
GO:1904893	negative regulation of STAT cascade	1	17	ENSECAG00000024988(PARP14)	0.259400908936159
GO:1990089	response to nerve growth factor	1	17	ENSECAG00000022222(WASF1)	0.259400908936159
GO:1990090	cellular response to nerve growth factor stimulus	1	17	ENSECAG00000022222(WASF1)	0.259400908936159
GO:2000479	regulation of cAMP-dependent protein kinase activity	1	17	ENSECAG00000001989(SESN2)	0.259400908936159
GO:0043434	response to peptide hormone	5	196	ENSECAG00000001989(SESN2);ENSECAG00000008005(AKT2);ENSECAG00000016734(INPP5K);ENSECAG00000022326(STAT2);ENSECAG00000023084(PRKCQ)	0.259780295951092
GO:0008643	carbohydrate transport	3	101	ENSECAG00000001989(SESN2);ENSECAG00000008005(AKT2);ENSECAG00000016734(INPP5K)	0.259930633841522
GO:0046883	regulation of hormone secretion	4	148	ENSECAG00000006181(MCU);ENSECAG00000017527(NDUFAF2);ENSECAG00000021358(SFRP1);ENSECAG00000022874(SCG5)	0.260599957658404
GO:0043085	positive regulation of catalytic activity	21	1029	ENSECAG00000004903(APOA4);ENSECAG00000006795(RYR2);ENSECAG00000007010(CLU);ENSECAG00000008005(AKT2);ENSECAG00000008523(NLRP1);ENSECAG00000008723(-);ENSECAG00000010054(NOX4);ENSECAG00000010495(CIDEB);ENSECAG00000012371(ALOX5AP);ENSECAG00000013872(-);ENSECAG00000013960(FGFR2);ENSECAG00000014330(CYCS);ENSECAG00000014672(TNFRSF11A);ENSECAG00000015186(AGFG1);ENSECAG00000017440(TBC1D20);ENSECAG00000018…	0.262951906415989
GO:0006813	potassium ion transport	5	197	ENSECAG00000000751(NEDD4L);ENSECAG00000023134(KCNK5);ENSECAG00000024032(KCNK9);ENSECAG00000040062(KCNK12);MSTRG.5252(--)	0.2630953166027
GO:0070997	neuron death	5	197	ENSECAG00000007010(CLU);ENSECAG00000008005(AKT2);ENSECAG00000008523(NLRP1);ENSECAG00000027770(CEBPB);MSTRG.4319(--)	0.2630953166027
GO:0006919	activation of cysteine-type endopeptidase activity involved in apoptotic process	2	57	ENSECAG00000008523(NLRP1);ENSECAG00000008723(-)	0.263299922166922
GO:0007004	telomere maintenance via telomerase	2	57	ENSECAG00000015202(FBXO4);ENSECAG00000023084(PRKCQ)	0.263299922166922
GO:0051702	interaction with symbiont	2	57	ENSECAG00000016734(INPP5K);ENSECAG00000017440(TBC1D20)	0.263299922166922
GO:1903409	reactive oxygen species biosynthetic process	2	57	ENSECAG00000007010(CLU);ENSECAG00000023733(MMP1)	0.263299922166922
GO:0016477	cell migration	22	1083	ENSECAG00000000099(NDRG4);ENSECAG00000003837(CXCR4);ENSECAG00000004442(CX3CR1);ENSECAG00000006181(MCU);ENSECAG00000006466(CLDN4);ENSECAG00000008005(AKT2);ENSECAG00000008485(ITGAL);ENSECAG00000009655(SINHCAF);ENSECAG00000012115(SEMA3D);ENSECAG00000013300(CXCL10);ENSECAG00000013872(-);ENSECAG00000015904(VTN);ENSECAG00000018160(TBX21);ENSECAG00000019412(HTR2B);ENSECAG00000019665(THBS4);ENSECAG000000…	0.263542008852081
GO:0009743	response to carbohydrate	3	102	ENSECAG00000001989(SESN2);ENSECAG00000010054(NOX4);ENSECAG00000017527(NDUFAF2)	0.264656774506607
GO:0007281	germ cell development	5	198	ENSECAG00000002401(NUP210L);ENSECAG00000015186(AGFG1);ENSECAG00000017440(TBC1D20);ENSECAG00000025128(PIWIL2);ENSECAG00000034702(DEFB1)	0.266420162823489
GO:0050670	regulation of lymphocyte proliferation	4	150	ENSECAG00000017794(IRF1);ENSECAG00000023084(PRKCQ);ENSECAG00000027770(CEBPB);MSTRG.9131(HLA-A)	0.268315777279002
GO:0015748	organophosphate ester transport	3	103	ENSECAG00000004903(APOA4);ENSECAG00000008844(SLC25A24);ENSECAG00000015444(SLC37A1)	0.269393447868866
GO:0032880	regulation of protein localization	15	714	ENSECAG00000000751(NEDD4L);ENSECAG00000001989(SESN2);ENSECAG00000006181(MCU);ENSECAG00000007610(TMEM98);ENSECAG00000008005(AKT2);ENSECAG00000008523(NLRP1);ENSECAG00000015202(FBXO4);ENSECAG00000016734(INPP5K);ENSECAG00000017527(NDUFAF2);ENSECAG00000019412(HTR2B);ENSECAG00000021358(SFRP1);ENSECAG00000021989(DDX58);ENSECAG00000023733(MMP1);ENSECAG00000043283(AGR2);MSTRG.1382(GZMB)	0.269717936766699
GO:0019915	lipid storage	2	58	ENSECAG00000004103(-);ENSECAG00000016183(STARD4)	0.269806758205163
GO:0043200	response to amino acid	2	58	ENSECAG00000001989(SESN2);ENSECAG00000027770(CEBPB)	0.269806758205163
GO:0050672	negative regulation of lymphocyte proliferation	2	58	ENSECAG00000027770(CEBPB);MSTRG.9131(HLA-A)	0.269806758205163
GO:0001525	angiogenesis	8	350	ENSECAG00000000197(TLR3);ENSECAG00000004066(APOLD1);ENSECAG00000009739(ADGRB2);ENSECAG00000011037(WARS1);ENSECAG00000013300(CXCL10);ENSECAG00000013863(LEPR);ENSECAG00000019376(TMEM100);ENSECAG00000019665(THBS4)	0.270903969594693
GO:0002089	lens morphogenesis in camera-type eye	1	18	ENSECAG00000017440(TBC1D20)	0.272375731148525
GO:0002092	positive regulation of receptor internalization	1	18	ENSECAG00000011498(SFRP4)	0.272375731148525
GO:0002507	tolerance induction	1	18	MSTRG.9131(HLA-A)	0.272375731148525
GO:0002719	negative regulation of cytokine production involved in immune response	1	18	ENSECAG00000018160(TBX21)	0.272375731148525
GO:0002888	positive regulation of myeloid leukocyte mediated immunity	1	18	ENSECAG00000021989(DDX58)	0.272375731148525
GO:0003159	morphogenesis of an endothelium	1	18	ENSECAG00000013300(CXCL10)	0.272375731148525
GO:0006516	glycoprotein catabolic process	1	18	ENSECAG00000013830(FBXO27)	0.272375731148525
GO:0006706	steroid catabolic process	1	18	ENSECAG00000020714(HSD17B14)	0.272375731148525
GO:0006953	acute-phase response	1	18	ENSECAG00000014672(TNFRSF11A)	0.272375731148525
GO:0009110	vitamin biosynthetic process	1	18	ENSECAG00000019562(RGN)	0.272375731148525
GO:0010640	regulation of platelet-derived growth factor receptor signaling pathway	1	18	ENSECAG00000000099(NDRG4)	0.272375731148525
GO:0010719	negative regulation of epithelial to mesenchymal transition	1	18	ENSECAG00000021358(SFRP1)	0.272375731148525
GO:0010922	positive regulation of phosphatase activity	1	18	ENSECAG00000018905(AGTR2)	0.272375731148525
GO:0019048	modulation by virus of host morphology or physiology	1	18	MSTRG.1412(--)	0.272375731148525
GO:0032369	negative regulation of lipid transport	1	18	ENSECAG00000008005(AKT2)	0.272375731148525
GO:0032703	negative regulation of interleukin-2 production	1	18	ENSECAG00000018160(TBX21)	0.272375731148525
GO:0032897	negative regulation of viral transcription	1	18	ENSECAG00000016734(INPP5K)	0.272375731148525
GO:0034123	positive regulation of toll-like receptor signaling pathway	1	18	ENSECAG00000000197(TLR3)	0.272375731148525
GO:0034368	protein-lipid complex remodeling	1	18	ENSECAG00000004903(APOA4)	0.272375731148525
GO:0034369	plasma lipoprotein particle remodeling	1	18	ENSECAG00000004903(APOA4)	0.272375731148525
GO:0036037	CD8-positive, alpha-beta T cell activation	1	18	ENSECAG00000017794(IRF1)	0.272375731148525
GO:0039529	RIG-I signaling pathway	1	18	ENSECAG00000021989(DDX58)	0.272375731148525
GO:0045686	negative regulation of glial cell differentiation	1	18	ENSECAG00000007610(TMEM98)	0.272375731148525
GO:0045777	positive regulation of blood pressure	1	18	ENSECAG00000038523(ADH5)	0.272375731148525
GO:0050849	negative regulation of calcium-mediated signaling	1	18	ENSECAG00000008024(CLIC2)	0.272375731148525
GO:0051187	cofactor catabolic process	1	18	MSTRG.4319(--)	0.272375731148525
GO:0052646	alditol phosphate metabolic process	1	18	ENSECAG00000020956(SERINC2)	0.272375731148525
[truncated: 1,823 more rows]

## Sheet: Group-W-vs-Group-Y.GO.CC
GO ID	Description	Group-W-vs-Group-Y (277)	All (16072)	Genes	PValue
GO:0044459	plasma membrane part	57	1816	ENSECAG00000000099(NDRG4);ENSECAG00000000197(TLR3);ENSECAG00000000548(-);ENSECAG00000000951(SCUBE1);ENSECAG00000003837(CXCR4);ENSECAG00000004442(CX3CR1);ENSECAG00000005400(-);ENSECAG00000006290(TGM2);ENSECAG00000006391(ST14);ENSECAG00000006421(SYNDIG1);ENSECAG00000006466(CLDN4);ENSECAG00000006998(SNAP91);ENSECAG00000008005(AKT2);ENSECAG00000008485(ITGAL);ENSECAG00000009739(ADGRB2);ENSECAG00000010…	4.76030764152173e-06
GO:0005576	extracellular region	47	1544	ENSECAG00000000548(-);ENSECAG00000000951(SCUBE1);ENSECAG00000002874(LRRN1);ENSECAG00000004066(APOLD1);ENSECAG00000004903(APOA4);ENSECAG00000006225(EDN3);ENSECAG00000006391(ST14);ENSECAG00000007010(CLU);ENSECAG00000007044(FRAS1);ENSECAG00000007610(TMEM98);ENSECAG00000008400(CRISPLD1);ENSECAG00000008615(-);ENSECAG00000009218(EGFL6);ENSECAG00000010833(MELTF);ENSECAG00000011498(SFRP4);ENSECAG00000011…	8.14179044185616e-05
GO:0009986	cell surface	24	630	ENSECAG00000000548(-);ENSECAG00000000951(SCUBE1);ENSECAG00000003563(-);ENSECAG00000003837(CXCR4);ENSECAG00000004442(CX3CR1);ENSECAG00000004903(APOA4);ENSECAG00000007010(CLU);ENSECAG00000008485(ITGAL);ENSECAG00000010762(ROBO2);ENSECAG00000010833(MELTF);ENSECAG00000011126(CD27);ENSECAG00000011498(SFRP4);ENSECAG00000012326(CD1D);ENSECAG00000013300(CXCL10);ENSECAG00000013457(CSF3R);ENSECAG00000013863…	0.0002442174656146
GO:0005783	endoplasmic reticulum	33	1069	ENSECAG00000001013(PIGB);ENSECAG00000003755(PIGW);ENSECAG00000006290(TGM2);ENSECAG00000006795(RYR2);ENSECAG00000006840(B3GNT7);ENSECAG00000007010(CLU);ENSECAG00000007610(TMEM98);ENSECAG00000008659(SHISA5);ENSECAG00000008723(-);ENSECAG00000011645(GUCY2D);ENSECAG00000011773(TMEM33);ENSECAG00000011822(SPTLC3);ENSECAG00000013187(LPGAT1);ENSECAG00000015444(SLC37A1);ENSECAG00000015904(VTN);ENSECAG00000…	0.000820724902880205
GO:0005739	mitochondrion	35	1160	ENSECAG00000001989(SESN2);ENSECAG00000002611(ETFA);ENSECAG00000002917(OGDHL);ENSECAG00000006181(MCU);ENSECAG00000006290(TGM2);ENSECAG00000006669(ACSM3);ENSECAG00000007010(CLU);ENSECAG00000008844(SLC25A24);ENSECAG00000010054(NOX4);ENSECAG00000010153(IFIT3);ENSECAG00000010675(SPATA7);ENSECAG00000012773(CMPK2);ENSECAG00000013096(TDRKH);ENSECAG00000013738(SLC25A13);ENSECAG00000014330(CYCS);ENSECAG000…	0.000851423218402106
GO:0044425	membrane part	139	6560	ENSECAG00000000063(PTCHD3);ENSECAG00000000099(NDRG4);ENSECAG00000000197(TLR3);ENSECAG00000000548(-);ENSECAG00000000951(SCUBE1);ENSECAG00000000968(-);ENSECAG00000001013(PIGB);ENSECAG00000001300(-);ENSECAG00000001514(-);ENSECAG00000002401(NUP210L);ENSECAG00000002874(LRRN1);ENSECAG00000003563(-);ENSECAG00000003755(PIGW);ENSECAG00000003837(CXCR4);ENSECAG00000004066(APOLD1);ENSECAG00000004442(CX3CR1);…	0.000925001048945523
GO:0044421	extracellular region part	35	1177	ENSECAG00000000548(-);ENSECAG00000000951(SCUBE1);ENSECAG00000002874(LRRN1);ENSECAG00000004903(APOA4);ENSECAG00000007010(CLU);ENSECAG00000007044(FRAS1);ENSECAG00000007610(TMEM98);ENSECAG00000008400(CRISPLD1);ENSECAG00000008615(-);ENSECAG00000009218(EGFL6);ENSECAG00000010833(MELTF);ENSECAG00000011498(SFRP4);ENSECAG00000012115(SEMA3D);ENSECAG00000012326(CD1D);ENSECAG00000013300(CXCL10);ENSECAG000000…	0.00109770112959146
GO:0005615	extracellular space	31	1002	ENSECAG00000000548(-);ENSECAG00000000951(SCUBE1);ENSECAG00000002874(LRRN1);ENSECAG00000004903(APOA4);ENSECAG00000007010(CLU);ENSECAG00000007610(TMEM98);ENSECAG00000008400(CRISPLD1);ENSECAG00000008615(-);ENSECAG00000010833(MELTF);ENSECAG00000011498(SFRP4);ENSECAG00000012115(SEMA3D);ENSECAG00000012326(CD1D);ENSECAG00000013300(CXCL10);ENSECAG00000013341(NRG2);ENSECAG00000013731(STC1);ENSECAG00000013…	0.00114503528040341
GO:0009897	external side of plasma membrane	12	265	ENSECAG00000000548(-);ENSECAG00000000951(SCUBE1);ENSECAG00000003837(CXCR4);ENSECAG00000004442(CX3CR1);ENSECAG00000011126(CD27);ENSECAG00000012326(CD1D);ENSECAG00000013300(CXCL10);ENSECAG00000013457(CSF3R);ENSECAG00000013863(LEPR);ENSECAG00000014672(TNFRSF11A);ENSECAG00000015753(-);ENSECAG00000038488(FLT3LG)	0.00222703049872958
GO:0071546	pi-body	2	5	ENSECAG00000013096(TDRKH);ENSECAG00000025128(PIWIL2)	0.00285987963126296
GO:0031012	extracellular matrix	11	244	ENSECAG00000002874(LRRN1);ENSECAG00000007044(FRAS1);ENSECAG00000009218(EGFL6);ENSECAG00000011887(ADAMTSL2);ENSECAG00000015904(VTN);ENSECAG00000019665(THBS4);ENSECAG00000020468(RELN);ENSECAG00000023357(COL9A3);ENSECAG00000023733(MMP1);ENSECAG00000024778(MMP24);ENSECAG00000030432(AGRN)	0.00347178784569521
GO:0016020	membrane	159	7923	ENSECAG00000000063(PTCHD3);ENSECAG00000000099(NDRG4);ENSECAG00000000197(TLR3);ENSECAG00000000548(-);ENSECAG00000000605(SEC22C);ENSECAG00000000751(NEDD4L);ENSECAG00000000951(SCUBE1);ENSECAG00000000968(-);ENSECAG00000001013(PIGB);ENSECAG00000001300(-);ENSECAG00000001514(-);ENSECAG00000002401(NUP210L);ENSECAG00000002874(LRRN1);ENSECAG00000003563(-);ENSECAG00000003755(PIGW);ENSECAG00000003837(CXCR4);…	0.00386382678856889
GO:0044432	endoplasmic reticulum part	18	538	ENSECAG00000001013(PIGB);ENSECAG00000003755(PIGW);ENSECAG00000007610(TMEM98);ENSECAG00000011645(GUCY2D);ENSECAG00000011773(TMEM33);ENSECAG00000011822(SPTLC3);ENSECAG00000015444(SLC37A1);ENSECAG00000017407(MOXD1);ENSECAG00000017440(TBC1D20);ENSECAG00000018596(-);ENSECAG00000020109(SOAT2);ENSECAG00000022335(POGLUT2);ENSECAG00000023319(TM6SF2);ENSECAG00000024305(RTN1);ENSECAG00000025031(PIGX);ENSECA…	0.00574462184119978
GO:0017059	serine C-palmitoyltransferase complex	2	8	ENSECAG00000011822(SPTLC3);ENSECAG00000034886(SPTSSA)	0.00773821529065877
GO:0031211	endoplasmic reticulum palmitoyltransferase complex	2	8	ENSECAG00000011822(SPTLC3);ENSECAG00000034886(SPTSSA)	0.00773821529065877
GO:0042622	photoreceptor outer segment membrane	2	8	ENSECAG00000011645(GUCY2D);ENSECAG00000013709(RHO)	0.00773821529065877
GO:0032587	ruffle membrane	4	47	ENSECAG00000008005(AKT2);ENSECAG00000016017(BMX);ENSECAG00000016734(INPP5K);ENSECAG00000021989(DDX58)	0.00861101170900431
GO:0031224	intrinsic component of membrane	118	5732	ENSECAG00000000063(PTCHD3);ENSECAG00000000197(TLR3);ENSECAG00000000968(-);ENSECAG00000001013(PIGB);ENSECAG00000001300(-);ENSECAG00000001514(-);ENSECAG00000002401(NUP210L);ENSECAG00000002874(LRRN1);ENSECAG00000003563(-);ENSECAG00000003755(PIGW);ENSECAG00000003837(CXCR4);ENSECAG00000004066(APOLD1);ENSECAG00000004442(CX3CR1);ENSECAG00000005400(-);ENSECAG00000006181(MCU);ENSECAG00000006290(TGM2);ENSE…	0.00953052864930564
GO:0016021	integral component of membrane	117	5689	ENSECAG00000000063(PTCHD3);ENSECAG00000000197(TLR3);ENSECAG00000000968(-);ENSECAG00000001013(PIGB);ENSECAG00000001300(-);ENSECAG00000001514(-);ENSECAG00000002401(NUP210L);ENSECAG00000002874(LRRN1);ENSECAG00000003563(-);ENSECAG00000003755(PIGW);ENSECAG00000003837(CXCR4);ENSECAG00000004066(APOLD1);ENSECAG00000004442(CX3CR1);ENSECAG00000005400(-);ENSECAG00000006181(MCU);ENSECAG00000006391(ST14);ENSE…	0.0102883276097916
GO:0098590	plasma membrane region	18	577	ENSECAG00000000099(NDRG4);ENSECAG00000006466(CLDN4);ENSECAG00000006998(SNAP91);ENSECAG00000008005(AKT2);ENSECAG00000010505(MARVELD2);ENSECAG00000010531(F2RL2);ENSECAG00000011645(GUCY2D);ENSECAG00000012921(ALPK2);ENSECAG00000013709(RHO);ENSECAG00000016017(BMX);ENSECAG00000016734(INPP5K);ENSECAG00000019042(UPK1B);ENSECAG00000020795(DAGLA);ENSECAG00000021395(CLDN19);ENSECAG00000021989(DDX58);ENSECAG…	0.0113722511815826
GO:0005737	cytoplasm	157	8035	ENSECAG00000000039(PFKFB1);ENSECAG00000000099(NDRG4);ENSECAG00000000197(TLR3);ENSECAG00000000713(MDM1);ENSECAG00000000722(BTBD3);ENSECAG00000000751(NEDD4L);ENSECAG00000001013(PIGB);ENSECAG00000001399(SAMD9);ENSECAG00000001481(SAMD9L);ENSECAG00000001989(SESN2);ENSECAG00000002611(ETFA);ENSECAG00000002917(OGDHL);ENSECAG00000003563(-);ENSECAG00000003735(SPIN4);ENSECAG00000003755(PIGW);ENSECAG00000003…	0.0143931931689138
GO:0002178	palmitoyltransferase complex	2	11	ENSECAG00000011822(SPTLC3);ENSECAG00000034886(SPTSSA)	0.0146907599208474
GO:0043186	P granule	2	11	ENSECAG00000013096(TDRKH);ENSECAG00000025128(PIWIL2)	0.0146907599208474
GO:0045495	pole plasm	2	11	ENSECAG00000013096(TDRKH);ENSECAG00000025128(PIWIL2)	0.0146907599208474
GO:0060293	germ plasm	2	11	ENSECAG00000013096(TDRKH);ENSECAG00000025128(PIWIL2)	0.0146907599208474
GO:0061702	inflammasome complex	2	11	ENSECAG00000008523(NLRP1);ENSECAG00000008723(-)	0.0146907599208474
GO:0005789	endoplasmic reticulum membrane	15	465	ENSECAG00000001013(PIGB);ENSECAG00000003755(PIGW);ENSECAG00000007610(TMEM98);ENSECAG00000011645(GUCY2D);ENSECAG00000011773(TMEM33);ENSECAG00000011822(SPTLC3);ENSECAG00000015444(SLC37A1);ENSECAG00000017407(MOXD1);ENSECAG00000017440(TBC1D20);ENSECAG00000020109(SOAT2);ENSECAG00000023319(TM6SF2);ENSECAG00000024305(RTN1);ENSECAG00000025031(PIGX);ENSECAG00000034886(SPTSSA);MSTRG.9131(HLA-A)	0.0152026812663741
GO:0031380	nuclear RNA-directed RNA polymerase complex	1	1	ENSECAG00000008210(ZNFX1)	0.0172349427575909
GO:0043196	varicosity	1	1	ENSECAG00000020795(DAGLA)	0.0172349427575909
GO:0043540	6-phosphofructo-2-kinase/fructose-2,6-biphosphatase complex	1	1	ENSECAG00000000039(PFKFB1)	0.0172349427575909
GO:0060342	photoreceptor inner segment membrane	1	1	ENSECAG00000013709(RHO)	0.0172349427575909
GO:0097505	Rad6-Rad18 complex	1	1	ENSECAG00000010746(RAD18)	0.0172349427575909
GO:1990742	microvesicle	1	1	ENSECAG00000034702(DEFB1)	0.0172349427575909
GO:0044444	cytoplasmic part	128	6408	ENSECAG00000000039(PFKFB1);ENSECAG00000000713(MDM1);ENSECAG00000000722(BTBD3);ENSECAG00000001013(PIGB);ENSECAG00000001399(SAMD9);ENSECAG00000001989(SESN2);ENSECAG00000002611(ETFA);ENSECAG00000002917(OGDHL);ENSECAG00000003563(-);ENSECAG00000003735(SPIN4);ENSECAG00000003755(PIGW);ENSECAG00000003837(CXCR4);ENSECAG00000004066(APOLD1);ENSECAG00000006031(H2BU1);ENSECAG00000006181(MCU);ENSECAG0000000629…	0.0178655832258967
GO:0031674	I band	5	88	ENSECAG00000006795(RYR2);ENSECAG00000010206(SMTNL1);ENSECAG00000011440(MYO18B);ENSECAG00000019844(MYH7);ENSECAG00000021938(SYNC)	0.0180181025299635
GO:0031226	intrinsic component of plasma membrane	26	976	ENSECAG00000000197(TLR3);ENSECAG00000005400(-);ENSECAG00000006290(TGM2);ENSECAG00000006421(SYNDIG1);ENSECAG00000006466(CLDN4);ENSECAG00000008485(ITGAL);ENSECAG00000009739(ADGRB2);ENSECAG00000010054(NOX4);ENSECAG00000010531(F2RL2);ENSECAG00000010833(MELTF);ENSECAG00000010900(SLC38A3);ENSECAG00000012115(SEMA3D);ENSECAG00000012871(UPK1A);ENSECAG00000013709(RHO);ENSECAG00000013960(FGFR2);ENSECAG00000…	0.018246844047367
GO:0042175	nuclear outer membrane-endoplasmic reticulum membrane network	15	481	ENSECAG00000001013(PIGB);ENSECAG00000003755(PIGW);ENSECAG00000007610(TMEM98);ENSECAG00000011645(GUCY2D);ENSECAG00000011773(TMEM33);ENSECAG00000011822(SPTLC3);ENSECAG00000015444(SLC37A1);ENSECAG00000017407(MOXD1);ENSECAG00000017440(TBC1D20);ENSECAG00000020109(SOAT2);ENSECAG00000023319(TM6SF2);ENSECAG00000024305(RTN1);ENSECAG00000025031(PIGX);ENSECAG00000034886(SPTSSA);MSTRG.9131(HLA-A)	0.0199772160845203
GO:0098552	side of membrane	13	398	ENSECAG00000000548(-);ENSECAG00000000951(SCUBE1);ENSECAG00000003837(CXCR4);ENSECAG00000004442(CX3CR1);ENSECAG00000011126(CD27);ENSECAG00000012326(CD1D);ENSECAG00000013300(CXCL10);ENSECAG00000013457(CSF3R);ENSECAG00000013863(LEPR);ENSECAG00000014672(TNFRSF11A);ENSECAG00000015753(-);ENSECAG00000038488(FLT3LG);MSTRG.9131(HLA-A)	0.0209630723582927
GO:0016234	inclusion body	4	63	ENSECAG00000007010(CLU);ENSECAG00000010746(RAD18);ENSECAG00000023084(PRKCQ);ENSECAG00000023936(RNF32)	0.0232490156124932
GO:0042611	MHC protein complex	2	16	ENSECAG00000012933(DRB);MSTRG.9131(HLA-A)	0.0302926410898233
GO:0005593	FACIT collagen trimer	1	2	ENSECAG00000023357(COL9A3)	0.0341738962051762
GO:0005594	collagen type IX trimer	1	2	ENSECAG00000023357(COL9A3)	0.0341738962051762
GO:0009317	acetyl-CoA carboxylase complex	1	2	MSTRG.1504(--)	0.0341738962051762
GO:0010370	perinucleolar chromocenter	1	2	ENSECAG00000025128(PIWIL2)	0.0341738962051762
GO:0020005	symbiont-containing vacuole membrane	1	2	ENSECAG00000021220(GBP5)	0.0341738962051762
GO:0031315	extrinsic component of mitochondrial outer membrane	1	2	ENSECAG00000024147(SOX10)	0.0341738962051762
GO:0031379	RNA-directed RNA polymerase complex	1	2	ENSECAG00000008210(ZNFX1)	0.0341738962051762
GO:0034687	integrin alphaL-beta2 complex	1	2	ENSECAG00000008485(ITGAL)	0.0341738962051762
GO:0072558	NLRP1 inflammasome complex	1	2	ENSECAG00000008523(NLRP1)	0.0341738962051762
GO:1990923	PET complex	1	2	ENSECAG00000025128(PIWIL2)	0.0341738962051762
GO:0005604	basement membrane	4	73	ENSECAG00000007044(FRAS1);ENSECAG00000009218(EGFL6);ENSECAG00000019665(THBS4);ENSECAG00000030432(AGRN)	0.0372374073377343
GO:0034364	high-density lipoprotein particle	2	18	ENSECAG00000004903(APOA4);ENSECAG00000007010(CLU)	0.0377648272524768
GO:0005923	bicellular tight junction	4	74	ENSECAG00000006466(CLDN4);ENSECAG00000010505(MARVELD2);ENSECAG00000021395(CLDN19);ENSECAG00000021989(DDX58)	0.0388518849603815
GO:0044429	mitochondrial part	16	572	ENSECAG00000002611(ETFA);ENSECAG00000006181(MCU);ENSECAG00000006669(ACSM3);ENSECAG00000007010(CLU);ENSECAG00000008844(SLC25A24);ENSECAG00000014330(CYCS);ENSECAG00000015531(COX11);ENSECAG00000017170(TEFM);ENSECAG00000021788(-);ENSECAG00000022222(WASF1);ENSECAG00000022464(MTX2);ENSECAG00000023456(NDUFAF4);ENSECAG00000023911(NDUFB1);ENSECAG00000024147(SOX10);ENSECAG00000039508(PGRMC1);MSTRG.4319(--)	0.0396386735630107
GO:0016459	myosin complex	3	46	ENSECAG00000011440(MYO18B);ENSECAG00000015048(CGN);ENSECAG00000019844(MYH7)	0.0446501649940239
GO:0070160	occluding junction	4	80	ENSECAG00000006466(CLDN4);ENSECAG00000010505(MARVELD2);ENSECAG00000021395(CLDN19);ENSECAG00000021989(DDX58)	0.0493680354090867
GO:0016461	unconventional myosin complex	1	3	ENSECAG00000011440(MYO18B)	0.0508219254989639
GO:0020003	symbiont-containing vacuole	1	3	ENSECAG00000021220(GBP5)	0.0508219254989639
GO:0042612	MHC class I protein complex	1	3	MSTRG.9131(HLA-A)	0.0508219254989639
GO:0061689	tricellular tight junction	1	3	ENSECAG00000010505(MARVELD2)	0.0508219254989639
GO:0071547	piP-body	1	3	ENSECAG00000013096(TDRKH)	0.0508219254989639
GO:0097381	photoreceptor disc membrane	1	3	ENSECAG00000013709(RHO)	0.0508219254989639
GO:0030018	Z disc	4	81	ENSECAG00000006795(RYR2);ENSECAG00000011440(MYO18B);ENSECAG00000019844(MYH7);ENSECAG00000021938(SYNC)	0.0512586144431527
GO:0005887	integral component of plasma membrane	23	931	ENSECAG00000000197(TLR3);ENSECAG00000005400(-);ENSECAG00000006421(SYNDIG1);ENSECAG00000006466(CLDN4);ENSECAG00000008485(ITGAL);ENSECAG00000009739(ADGRB2);ENSECAG00000010054(NOX4);ENSECAG00000010531(F2RL2);ENSECAG00000010900(SLC38A3);ENSECAG00000012115(SEMA3D);ENSECAG00000012871(UPK1A);ENSECAG00000013709(RHO);ENSECAG00000013960(FGFR2);ENSECAG00000014647(STAB2);ENSECAG00000015153(PCDH1);ENSECAG0000…	0.0525936881069814
GO:0098589	membrane region	18	693	ENSECAG00000000099(NDRG4);ENSECAG00000006466(CLDN4);ENSECAG00000006998(SNAP91);ENSECAG00000008005(AKT2);ENSECAG00000010505(MARVELD2);ENSECAG00000010531(F2RL2);ENSECAG00000011645(GUCY2D);ENSECAG00000012921(ALPK2);ENSECAG00000013709(RHO);ENSECAG00000016017(BMX);ENSECAG00000016734(INPP5K);ENSECAG00000019042(UPK1B);ENSECAG00000020795(DAGLA);ENSECAG00000021395(CLDN19);ENSECAG00000021989(DDX58);ENSECAG…	0.0551128579737693
GO:0031256	leading edge membrane	4	84	ENSECAG00000008005(AKT2);ENSECAG00000016017(BMX);ENSECAG00000016734(INPP5K);ENSECAG00000021989(DDX58)	0.0571650656095684
GO:0030017	sarcomere	5	122	ENSECAG00000006795(RYR2);ENSECAG00000010206(SMTNL1);ENSECAG00000011440(MYO18B);ENSECAG00000019844(MYH7);ENSECAG00000021938(SYNC)	0.0600330282585139
GO:0034358	plasma lipoprotein particle	2	24	ENSECAG00000004903(APOA4);ENSECAG00000007010(CLU)	0.0637089448068037
GO:1990777	lipoprotein particle	2	24	ENSECAG00000004903(APOA4);ENSECAG00000007010(CLU)	0.0637089448068037
GO:0031253	cell projection membrane	6	164	ENSECAG00000008005(AKT2);ENSECAG00000011645(GUCY2D);ENSECAG00000013709(RHO);ENSECAG00000016017(BMX);ENSECAG00000016734(INPP5K);ENSECAG00000021989(DDX58)	0.0647778245093758
GO:0000818	nuclear MIS12/MIND complex	1	4	ENSECAG00000002238(MIS12)	0.0671840094268243
GO:0033010	paranodal junction	1	4	ENSECAG00000010505(MARVELD2)	0.0671840094268243
GO:0044194	cytolytic granule	1	4	ENSECAG00000012441(PRF1)	0.0671840094268243
GO:0072557	IPAF inflammasome complex	1	4	ENSECAG00000008723(-)	0.0671840094268243
GO:1990246	uniplex complex	1	4	ENSECAG00000006181(MCU)	0.0671840094268243
GO:0043296	apical junction complex	4	91	ENSECAG00000006466(CLDN4);ENSECAG00000010505(MARVELD2);ENSECAG00000021395(CLDN19);ENSECAG00000021989(DDX58)	0.0722963977307839
GO:0044420	extracellular matrix component	4	91	ENSECAG00000007044(FRAS1);ENSECAG00000009218(EGFL6);ENSECAG00000019665(THBS4);ENSECAG00000030432(AGRN)	0.0722963977307839
GO:0005741	mitochondrial outer membrane	4	92	ENSECAG00000022222(WASF1);ENSECAG00000022464(MTX2);ENSECAG00000024147(SOX10);ENSECAG00000039508(PGRMC1)	0.074609364440901
GO:0044449	contractile fiber part	5	131	ENSECAG00000006795(RYR2);ENSECAG00000010206(SMTNL1);ENSECAG00000011440(MYO18B);ENSECAG00000019844(MYH7);ENSECAG00000021938(SYNC)	0.076364981725697
GO:0016323	basolateral plasma membrane	5	132	ENSECAG00000000099(NDRG4);ENSECAG00000010505(MARVELD2);ENSECAG00000012921(ALPK2);ENSECAG00000021395(CLDN19);MSTRG.5252(--)	0.0783143261815958
GO:0032994	protein-lipid complex	2	27	ENSECAG00000004903(APOA4);ENSECAG00000007010(CLU)	0.0783691567451217
GO:0098827	endoplasmic reticulum subcompartment	2	27	ENSECAG00000018596(-);MSTRG.9131(HLA-A)	0.0783691567451217
GO:0005740	mitochondrial envelope	11	396	ENSECAG00000006181(MCU);ENSECAG00000007010(CLU);ENSECAG00000008844(SLC25A24);ENSECAG00000014330(CYCS);ENSECAG00000015531(COX11);ENSECAG00000022222(WASF1);ENSECAG00000022464(MTX2);ENSECAG00000023456(NDUFAF4);ENSECAG00000023911(NDUFB1);ENSECAG00000024147(SOX10);ENSECAG00000039508(PGRMC1)	0.082165741542064
GO:0000444	MIS12/MIND type complex	1	5	ENSECAG00000002238(MIS12)	0.0832650418757145
GO:0001401	mitochondrial sorting and assembly machinery complex	1	5	ENSECAG00000022464(MTX2)	0.0832650418757145
GO:0032541	cortical endoplasmic reticulum	1	5	ENSECAG00000018596(-)	0.0832650418757145
GO:0042583	chromaffin granule	1	5	ENSECAG00000007010(CLU)	0.0832650418757145
GO:0097418	neurofibrillary tangle	1	5	ENSECAG00000007010(CLU)	0.0832650418757145
GO:0097433	dense body	1	5	ENSECAG00000025128(PIWIL2)	0.0832650418757145
GO:0097440	apical dendrite	1	5	ENSECAG00000007010(CLU)	0.0832650418757145
GO:0005578	proteinaceous extracellular matrix	4	96	ENSECAG00000007044(FRAS1);ENSECAG00000009218(EGFL6);ENSECAG00000019665(THBS4);ENSECAG00000030432(AGRN)	0.0842296381772877
GO:0030016	myofibril	5	137	ENSECAG00000006795(RYR2);ENSECAG00000010206(SMTNL1);ENSECAG00000011440(MYO18B);ENSECAG00000019844(MYH7);ENSECAG00000021938(SYNC)	0.0884579689279407
GO:0042470	melanosome	2	29	ENSECAG00000011773(TMEM33);ENSECAG00000013131(PECR)	0.0886677270087521
GO:0048770	pigment granule	2	29	ENSECAG00000011773(TMEM33);ENSECAG00000013131(PECR)	0.0886677270087521
GO:0031966	mitochondrial membrane	10	358	ENSECAG00000006181(MCU);ENSECAG00000007010(CLU);ENSECAG00000008844(SLC25A24);ENSECAG00000015531(COX11);ENSECAG00000022222(WASF1);ENSECAG00000022464(MTX2);ENSECAG00000023456(NDUFAF4);ENSECAG00000023911(NDUFB1);ENSECAG00000024147(SOX10);ENSECAG00000039508(PGRMC1)	0.0919125097766313
GO:0031967	organelle envelope	17	695	ENSECAG00000002401(NUP210L);ENSECAG00000006181(MCU);ENSECAG00000007010(CLU);ENSECAG00000007242(DUSP2);ENSECAG00000008659(SHISA5);ENSECAG00000008844(SLC25A24);ENSECAG00000011773(TMEM33);ENSECAG00000014330(CYCS);ENSECAG00000015037(-);ENSECAG00000015531(COX11);ENSECAG00000017440(TBC1D20);ENSECAG00000022222(WASF1);ENSECAG00000022464(MTX2);ENSECAG00000023456(NDUFAF4);ENSECAG00000023911(NDUFB1);ENSECAG…	0.0934545698580461
GO:0031941	filamentous actin	2	30	ENSECAG00000010206(SMTNL1);ENSECAG00000011440(MYO18B)	0.0939594982126832
GO:0043209	myelin sheath	2	30	ENSECAG00000010505(MARVELD2);MSTRG.4319(--)	0.0939594982126832
GO:0031975	envelope	17	698	ENSECAG00000002401(NUP210L);ENSECAG00000006181(MCU);ENSECAG00000007010(CLU);ENSECAG00000007242(DUSP2);ENSECAG00000008659(SHISA5);ENSECAG00000008844(SLC25A24);ENSECAG00000011773(TMEM33);ENSECAG00000014330(CYCS);ENSECAG00000015037(-);ENSECAG00000015531(COX11);ENSECAG00000017440(TBC1D20);ENSECAG00000022222(WASF1);ENSECAG00000022464(MTX2);ENSECAG00000023456(NDUFAF4);ENSECAG00000023911(NDUFB1);ENSECAG…	0.0962112198545535
GO:0016012	sarcoglycan complex	1	6	ENSECAG00000016277(SGCD)	0.09906983327426
GO:0030430	host cell cytoplasm	1	6	ENSECAG00000021220(GBP5)	0.09906983327426
GO:0031588	nucleotide-activated protein kinase complex	1	6	ENSECAG00000001989(SESN2)	0.09906983327426
GO:0033655	host cell cytoplasm part	1	6	ENSECAG00000021220(GBP5)	0.09906983327426
GO:0045252	oxoglutarate dehydrogenase complex	1	6	ENSECAG00000002917(OGDHL)	0.09906983327426
GO:0097169	AIM2 inflammasome complex	1	6	ENSECAG00000008723(-)	0.09906983327426
GO:0001772	immunological synapse	2	31	ENSECAG00000023084(PRKCQ);MSTRG.1382(GZMB)	0.0993399020172897
GO:0071944	cell periphery	84	4298	ENSECAG00000000099(NDRG4);ENSECAG00000000197(TLR3);ENSECAG00000000548(-);ENSECAG00000000751(NEDD4L);ENSECAG00000000951(SCUBE1);ENSECAG00000000968(-);ENSECAG00000003837(CXCR4);ENSECAG00000004442(CX3CR1);ENSECAG00000005400(-);ENSECAG00000006290(TGM2);ENSECAG00000006391(ST14);ENSECAG00000006421(SYNDIG1);ENSECAG00000006466(CLDN4);ENSECAG00000006674(RRAD);ENSECAG00000006998(SNAP91);ENSECAG00000007010(…	0.0995149629145815
GO:0043292	contractile fiber	5	143	ENSECAG00000006795(RYR2);ENSECAG00000010206(SMTNL1);ENSECAG00000011440(MYO18B);ENSECAG00000019844(MYH7);ENSECAG00000021938(SYNC)	0.101486285912473
GO:0098805	whole membrane	26	1167	ENSECAG00000000099(NDRG4);ENSECAG00000006421(SYNDIG1);ENSECAG00000006466(CLDN4);ENSECAG00000006998(SNAP91);ENSECAG00000008005(AKT2);ENSECAG00000010036(SLC15A3);ENSECAG00000010505(MARVELD2);ENSECAG00000010531(F2RL2);ENSECAG00000011645(GUCY2D);ENSECAG00000012921(ALPK2);ENSECAG00000013709(RHO);ENSECAG00000016017(BMX);ENSECAG00000016734(INPP5K);ENSECAG00000017407(MOXD1);ENSECAG00000019042(UPK1B);ENSE…	0.106914660335513
GO:0031968	organelle outer membrane	4	105	ENSECAG00000022222(WASF1);ENSECAG00000022464(MTX2);ENSECAG00000024147(SOX10);ENSECAG00000039508(PGRMC1)	0.10794517220263
GO:0043230	extracellular organelle	3	67	ENSECAG00000007610(TMEM98);ENSECAG00000021220(GBP5);ENSECAG00000034702(DEFB1)	0.108914156873656
GO:0016529	sarcoplasmic reticulum	2	33	ENSECAG00000006795(RYR2);ENSECAG00000019665(THBS4)	0.110348339507714
GO:0019867	outer membrane	4	106	ENSECAG00000022222(WASF1);ENSECAG00000022464(MTX2);ENSECAG00000024147(SOX10);ENSECAG00000039508(PGRMC1)	0.110748945465004
GO:0000931	gamma-tubulin large complex	1	7	ENSECAG00000028444(MZT1)	0.11460311201091
GO:0008274	gamma-tubulin ring complex	1	7	ENSECAG00000028444(MZT1)	0.11460311201091
GO:0016011	dystroglycan complex	1	7	ENSECAG00000016277(SGCD)	0.11460311201091
GO:0030670	phagocytic vesicle membrane	1	7	MSTRG.9131(HLA-A)	0.11460311201091
GO:0034366	spherical high-density lipoprotein particle	1	7	ENSECAG00000007010(CLU)	0.11460311201091
GO:0071556	integral component of lumenal side of endoplasmic reticulum membrane	1	7	MSTRG.9131(HLA-A)	0.11460311201091
GO:0072559	NLRP3 inflammasome complex	1	7	ENSECAG00000008723(-)	0.11460311201091
GO:0098553	lumenal side of endoplasmic reticulum membrane	1	7	MSTRG.9131(HLA-A)	0.11460311201091
GO:0016235	aggresome	2	34	ENSECAG00000023084(PRKCQ);ENSECAG00000023936(RNF32)	0.115967564087836
GO:0001726	ruffle	4	109	ENSECAG00000008005(AKT2);ENSECAG00000016017(BMX);ENSECAG00000016734(INPP5K);ENSECAG00000021989(DDX58)	0.11935256757474
GO:0005886	plasma membrane	81	4179	ENSECAG00000000099(NDRG4);ENSECAG00000000197(TLR3);ENSECAG00000000548(-);ENSECAG00000000751(NEDD4L);ENSECAG00000000951(SCUBE1);ENSECAG00000000968(-);ENSECAG00000003837(CXCR4);ENSECAG00000004442(CX3CR1);ENSECAG00000005400(-);ENSECAG00000006290(TGM2);ENSECAG00000006391(ST14);ENSECAG00000006421(SYNDIG1);ENSECAG00000006466(CLDN4);ENSECAG00000006674(RRAD);ENSECAG00000006998(SNAP91);ENSECAG00000007610(…	0.12150135743756
GO:0060170	ciliary membrane	2	35	ENSECAG00000011645(GUCY2D);ENSECAG00000013709(RHO)	0.121657796868164
GO:0016272	prefoldin complex	1	8	ENSECAG00000035072(PFDN4)	0.129869525828089
GO:0031209	SCAR complex	1	8	ENSECAG00000022222(WASF1)	0.129869525828089
GO:0033116	endoplasmic reticulum-Golgi intermediate compartment membrane	1	8	ENSECAG00000023319(TM6SF2)	0.129869525828089
GO:0045240	dihydrolipoyl dehydrogenase complex	1	8	ENSECAG00000002917(OGDHL)	0.129869525828089
GO:0098576	lumenal side of membrane	1	8	MSTRG.9131(HLA-A)	0.129869525828089
GO:1990316	ATG1/ULK1 kinase complex	1	8	ENSECAG00000001989(SESN2)	0.129869525828089
GO:0016528	sarcoplasm	2	37	ENSECAG00000006795(RYR2);ENSECAG00000019665(THBS4)	0.133235032089886
GO:0042383	sarcolemma	3	74	ENSECAG00000016277(SGCD);ENSECAG00000021367(POPDC3);ENSECAG00000021938(SYNC)	0.135422610034578
GO:0031410	cytoplasmic vesicle	17	739	ENSECAG00000003837(CXCR4);ENSECAG00000006591(ATG9B);ENSECAG00000006998(SNAP91);ENSECAG00000007010(CLU);ENSECAG00000010505(MARVELD2);ENSECAG00000011773(TMEM33);ENSECAG00000012441(PRF1);ENSECAG00000013131(PECR);ENSECAG00000015186(AGFG1);ENSECAG00000016183(STARD4);ENSECAG00000017407(MOXD1);ENSECAG00000021220(GBP5);ENSECAG00000021578(SLC39A2);ENSECAG00000022874(SCG5);MSTRG.1382(GZMB);MSTRG.4319(--);M…	0.139012011435334
GO:0008385	IkappaB kinase complex	1	9	MSTRG.4319(--)	0.144873643192732
GO:0031430	M band	1	9	ENSECAG00000010206(SMTNL1)	0.144873643192732
GO:0043220	Schmidt-Lanterman incisure	1	9	ENSECAG00000010505(MARVELD2)	0.144873643192732
GO:0098588	bounding membrane of organelle	25	1171	ENSECAG00000001013(PIGB);ENSECAG00000003755(PIGW);ENSECAG00000006421(SYNDIG1);ENSECAG00000006840(B3GNT7);ENSECAG00000007610(TMEM98);ENSECAG00000007821(GALNT13);ENSECAG00000010036(SLC15A3);ENSECAG00000011645(GUCY2D);ENSECAG00000011773(TMEM33);ENSECAG00000011822(SPTLC3);ENSECAG00000013709(RHO);ENSECAG00000015444(SLC37A1);ENSECAG00000017407(MOXD1);ENSECAG00000017440(TBC1D20);ENSECAG00000020109(SOAT2…	0.156724234940606
GO:0005885	Arp2/3 protein complex	1	10	ENSECAG00000010097(-)	0.15961995464362
GO:0016580	Sin3 complex	1	10	ENSECAG00000009655(SINHCAF)	0.15961995464362
GO:0017101	aminoacyl-tRNA synthetase multienzyme complex	1	10	ENSECAG00000011095(-)	0.15961995464362
GO:0042627	chylomicron	1	10	ENSECAG00000004903(APOA4)	0.15961995464362
GO:0043218	compact myelin	1	10	ENSECAG00000010505(MARVELD2)	0.15961995464362
GO:0061700	GATOR2 complex	1	10	ENSECAG00000001989(SESN2)	0.15961995464362
GO:0005788	endoplasmic reticulum lumen	2	42	ENSECAG00000022335(POGLUT2);MSTRG.12573(CES1)	0.163148450238316
GO:0031982	vesicle	19	863	ENSECAG00000003837(CXCR4);ENSECAG00000006591(ATG9B);ENSECAG00000006998(SNAP91);ENSECAG00000007010(CLU);ENSECAG00000007610(TMEM98);ENSECAG00000010505(MARVELD2);ENSECAG00000011773(TMEM33);ENSECAG00000012441(PRF1);ENSECAG00000013131(PECR);ENSECAG00000015186(AGFG1);ENSECAG00000016183(STARD4);ENSECAG00000017407(MOXD1);ENSECAG00000021220(GBP5);ENSECAG00000021578(SLC39A2);ENSECAG00000022874(SCG5);ENSECA…	0.163825092303208
GO:0005641	nuclear envelope lumen	1	11	ENSECAG00000015037(-)	0.174112874115897
GO:0016327	apicolateral plasma membrane	1	11	ENSECAG00000006466(CLDN4)	0.174112874115897
GO:0031932	TORC2 complex	1	11	ENSECAG00000001989(SESN2)	0.174112874115897
GO:0042405	nuclear inclusion body	1	11	ENSECAG00000010746(RAD18)	0.174112874115897
GO:0045239	tricarboxylic acid cycle enzyme complex	1	11	ENSECAG00000002917(OGDHL)	0.174112874115897
GO:0031252	cell leading edge	7	268	ENSECAG00000003837(CXCR4);ENSECAG00000008005(AKT2);ENSECAG00000015037(-);ENSECAG00000016017(BMX);ENSECAG00000016734(INPP5K);ENSECAG00000021989(DDX58);ENSECAG00000022222(WASF1)	0.181304482791941
GO:0031305	integral component of mitochondrial inner membrane	2	45	ENSECAG00000006181(MCU);ENSECAG00000015531(COX11)	0.181621739036488
GO:0031090	organelle membrane	33	1626	ENSECAG00000001013(PIGB);ENSECAG00000003755(PIGW);ENSECAG00000006181(MCU);ENSECAG00000006421(SYNDIG1);ENSECAG00000006591(ATG9B);ENSECAG00000006840(B3GNT7);ENSECAG00000007010(CLU);ENSECAG00000007242(DUSP2);ENSECAG00000007610(TMEM98);ENSECAG00000007821(GALNT13);ENSECAG00000008844(SLC25A24);ENSECAG00000010036(SLC15A3);ENSECAG00000011645(GUCY2D);ENSECAG00000011773(TMEM33);ENSECAG00000011822(SPTLC3);E…	0.182697495054751
GO:0031304	intrinsic component of mitochondrial inner membrane	2	46	ENSECAG00000006181(MCU);ENSECAG00000015531(COX11)	0.187847719674782
GO:0031901	early endosome membrane	2	46	ENSECAG00000006421(SYNDIG1);MSTRG.9131(HLA-A)	0.187847719674782
GO:0010369	chromocenter	1	12	ENSECAG00000025128(PIWIL2)	0.188356740243156
GO:0033391	chromatoid body	1	12	ENSECAG00000025128(PIWIL2)	0.188356740243156
GO:0033646	host intracellular part	1	12	ENSECAG00000021220(GBP5)	0.188356740243156
GO:0043656	intracellular region of host	1	12	ENSECAG00000021220(GBP5)	0.188356740243156
GO:0031233	intrinsic component of external side of plasma membrane	1	13	ENSECAG00000038488(FLT3LG)	0.202355817637467
GO:0042571	immunoglobulin complex, circulating	1	13	ENSECAG00000000548(-)	0.202355817637467
GO:0042613	MHC class II protein complex	1	13	ENSECAG00000012933(DRB)	0.202355817637467
GO:0043020	NADPH oxidase complex	1	13	ENSECAG00000010054(NOX4)	0.202355817637467
GO:0070822	Sin3-type complex	1	13	ENSECAG00000009655(SINHCAF)	0.202355817637467
GO:0000779	condensed chromosome, centromeric region	2	49	ENSECAG00000002238(MIS12);ENSECAG00000027770(CEBPB)	0.206689262184313
GO:0001750	photoreceptor outer segment	2	49	ENSECAG00000011645(GUCY2D);ENSECAG00000013709(RHO)	0.206689262184313
GO:0012505	endomembrane system	51	2645	ENSECAG00000001013(PIGB);ENSECAG00000002401(NUP210L);ENSECAG00000003563(-);ENSECAG00000003755(PIGW);ENSECAG00000003837(CXCR4);ENSECAG00000006290(TGM2);ENSECAG00000006421(SYNDIG1);ENSECAG00000006591(ATG9B);ENSECAG00000006795(RYR2);ENSECAG00000006840(B3GNT7);ENSECAG00000006998(SNAP91);ENSECAG00000007010(CLU);ENSECAG00000007242(DUSP2);ENSECAG00000007610(TMEM98);ENSECAG00000007821(GALNT13);ENSECAG000…	0.209107758195291
GO:0034361	very-low-density lipoprotein particle	1	14	ENSECAG00000004903(APOA4)	0.216114298147737
GO:0034385	triglyceride-rich lipoprotein particle	1	14	ENSECAG00000004903(APOA4)	0.216114298147737
GO:0038201	TOR complex	1	14	ENSECAG00000001989(SESN2)	0.216114298147737
GO:0098799	outer mitochondrial membrane protein complex	1	14	ENSECAG00000022464(MTX2)	0.216114298147737
GO:1990204	oxidoreductase complex	3	94	ENSECAG00000002917(OGDHL);ENSECAG00000010054(NOX4);ENSECAG00000023911(NDUFB1)	0.220669739689454
GO:0097060	synaptic membrane	4	140	ENSECAG00000006998(SNAP91);ENSECAG00000020795(DAGLA);ENSECAG00000029829(RGS9);ENSECAG00000039269(TMEM240)	0.222334957433704
GO:0034704	calcium channel complex	2	52	ENSECAG00000006181(MCU);ENSECAG00000006795(RYR2)	0.225719302913401
GO:0044455	mitochondrial membrane part	5	189	ENSECAG00000006181(MCU);ENSECAG00000015531(COX11);ENSECAG00000022464(MTX2);ENSECAG00000023911(NDUFB1);ENSECAG00000024147(SOX10)	0.227686298442226
GO:0033643	host cell part	1	15	ENSECAG00000021220(GBP5)	0.229636302096739
GO:0001725	stress fiber	2	54	ENSECAG00000019844(MYH7);MSTRG.6409(MST1R)	0.238477105280581
GO:0019005	SCF ubiquitin ligase complex	2	54	ENSECAG00000013830(FBXO27);ENSECAG00000015202(FBXO4)	0.238477105280581
GO:0097517	contractile actin filament bundle	2	54	ENSECAG00000019844(MYH7);MSTRG.6409(MST1R)	0.238477105280581
GO:0000145	exocyst	1	16	MSTRG.10992(Pol)	0.2429258794972
GO:0035859	Seh1-associated complex	1	16	ENSECAG00000001989(SESN2)	0.2429258794972
GO:0000778	condensed nuclear chromosome kinetochore	1	17	ENSECAG00000002238(MIS12)	0.25598701124728
GO:0005666	DNA-directed RNA polymerase III complex	1	17	ENSECAG00000019715(POLR3H)	0.25598701124728
GO:0016010	dystrophin-associated glycoprotein complex	1	17	ENSECAG00000016277(SGCD)	0.25598701124728
GO:0018995	host	1	17	ENSECAG00000021220(GBP5)	0.25598701124728
GO:0019814	immunoglobulin complex	1	17	ENSECAG00000000548(-)	0.25598701124728
GO:0043657	host cell	1	17	ENSECAG00000021220(GBP5)	0.25598701124728
GO:0044215	other organism	1	17	ENSECAG00000021220(GBP5)	0.25598701124728
GO:0044216	other organism cell	1	17	ENSECAG00000021220(GBP5)	0.25598701124728
GO:0044217	other organism part	1	17	ENSECAG00000021220(GBP5)	0.25598701124728
GO:0090665	glycoprotein complex	1	17	ENSECAG00000016277(SGCD)	0.25598701124728
GO:0031513	nonmotile primary cilium	3	102	ENSECAG00000010675(SPATA7);ENSECAG00000011645(GUCY2D);ENSECAG00000013709(RHO)	0.25735732260591
GO:0072372	primary cilium	3	102	ENSECAG00000010675(SPATA7);ENSECAG00000011645(GUCY2D);ENSECAG00000013709(RHO)	0.25735732260591
GO:0045095	keratin filament	2	57	ENSECAG00000021775(KRT4);ENSECAG00000039058(KRT6B)	0.257674394831123
GO:0000930	gamma-tubulin complex	1	18	ENSECAG00000028444(MZT1)	0.268823610305797
GO:0031672	A band	1	18	ENSECAG00000010206(SMTNL1)	0.268823610305797
GO:0071782	endoplasmic reticulum tubular network	1	19	ENSECAG00000018596(-)	0.28143952284755
GO:0032432	actin filament bundle	2	61	ENSECAG00000019844(MYH7);MSTRG.6409(MST1R)	0.283296331759389
GO:0005759	mitochondrial matrix	5	208	ENSECAG00000002611(ETFA);ENSECAG00000006669(ACSM3);ENSECAG00000017170(TEFM);ENSECAG00000021788(-);MSTRG.4319(--)	0.289427119462593
GO:0031970	organelle envelope lumen	2	62	ENSECAG00000014330(CYCS);ENSECAG00000015037(-)	0.289693623602523
GO:0042641	actomyosin	2	62	ENSECAG00000019844(MYH7);MSTRG.6409(MST1R)	0.289693623602523
GO:0065010	extracellular membrane-bounded organelle	2	62	ENSECAG00000007610(TMEM98);ENSECAG00000021220(GBP5)	0.289693623602523
GO:1903561	extracellular vesicle	2	62	ENSECAG00000007610(TMEM98);ENSECAG00000034702(DEFB1)	0.289693623602523
GO:0019898	extrinsic component of membrane	5	209	ENSECAG00000000951(SCUBE1);ENSECAG00000006391(ST14);ENSECAG00000020738(CDH26);ENSECAG00000024147(SOX10);ENSECAG00000034702(DEFB1)	0.292765874063597
GO:0030666	endocytic vesicle membrane	1	20	MSTRG.9131(HLA-A)	0.29383852939905
GO:1990234	transferase complex	14	687	ENSECAG00000000039(PFKFB1);ENSECAG00000001989(SESN2);ENSECAG00000002917(OGDHL);ENSECAG00000008210(ZNFX1);ENSECAG00000010727(KLHL2);ENSECAG00000010746(RAD18);ENSECAG00000011822(SPTLC3);ENSECAG00000013830(FBXO27);ENSECAG00000015202(FBXO4);ENSECAG00000019715(POLR3H);ENSECAG00000023944(E2F6);ENSECAG00000032131(-);ENSECAG00000034886(SPTSSA);MSTRG.4319(--)	0.297940265554769
GO:0005903	brush border	2	65	ENSECAG00000011351(PDZK1);ENSECAG00000020109(SOAT2)	0.308838041212869
GO:0012507	ER to Golgi transport vesicle membrane	1	22	MSTRG.9131(HLA-A)	0.318000625075978
GO:0016342	catenin complex	1	22	ENSECAG00000020738(CDH26)	0.318000625075978
GO:0031301	integral component of organelle membrane	6	269	ENSECAG00000006181(MCU);ENSECAG00000011773(TMEM33);ENSECAG00000015444(SLC37A1);ENSECAG00000015531(COX11);ENSECAG00000017440(TBC1D20);MSTRG.9131(HLA-A)	0.319373619475167
GO:0097225	sperm midpiece	1	23	ENSECAG00000034702(DEFB1)	0.32977095696719
GO:0098839	postsynaptic density membrane	1	23	ENSECAG00000029829(RGS9)	0.32977095696719
GO:0005882	intermediate filament	3	118	ENSECAG00000021775(KRT4);ENSECAG00000021938(SYNC);ENSECAG00000039058(KRT6B)	0.332539022772448
GO:0019897	extrinsic component of plasma membrane	3	118	ENSECAG00000000951(SCUBE1);ENSECAG00000006391(ST14);ENSECAG00000020738(CDH26)	0.332539022772448
GO:0030176	integral component of endoplasmic reticulum membrane	3	118	ENSECAG00000011773(TMEM33);ENSECAG00000015444(SLC37A1);MSTRG.9131(HLA-A)	0.332539022772448
GO:0045177	apical part of cell	5	221	ENSECAG00000010505(MARVELD2);ENSECAG00000010531(F2RL2);ENSECAG00000019042(UPK1B);ENSECAG00000020232(EDAR);MSTRG.5252(--)	0.33327452568455
GO:0032592	integral component of mitochondrial membrane	2	69	ENSECAG00000006181(MCU);ENSECAG00000015531(COX11)	0.334194968167465
GO:0016324	apical plasma membrane	4	171	ENSECAG00000010505(MARVELD2);ENSECAG00000010531(F2RL2);ENSECAG00000019042(UPK1B);MSTRG.5252(--)	0.340739010352284
GO:0044665	MLL1/2 complex	1	24	ENSECAG00000023944(E2F6)	0.34133887053938
GO:0071339	MLL1 complex	1	24	ENSECAG00000023944(E2F6)	0.34133887053938
GO:0070469	respiratory chain	2	71	ENSECAG00000014330(CYCS);ENSECAG00000023911(NDUFB1)	0.346775419300529
GO:0098573	intrinsic component of mitochondrial membrane	2	71	ENSECAG00000006181(MCU);ENSECAG00000015531(COX11)	0.346775419300529
GO:0032588	trans-Golgi network membrane	1	25	ENSECAG00000024778(MMP24)	0.352707834451431
GO:0031300	intrinsic component of organelle membrane	6	280	ENSECAG00000006181(MCU);ENSECAG00000011773(TMEM33);ENSECAG00000015444(SLC37A1);ENSECAG00000015531(COX11);ENSECAG00000017440(TBC1D20);MSTRG.9131(HLA-A)	0.352928340397929
GO:0015629	actin cytoskeleton	8	388	ENSECAG00000010097(-);ENSECAG00000010206(SMTNL1);ENSECAG00000010727(KLHL2);ENSECAG00000011440(MYO18B);ENSECAG00000015048(CGN);ENSECAG00000019844(MYH7);ENSECAG00000021989(DDX58);MSTRG.6409(MST1R)	0.353762042973036
GO:0005815	microtubule organizing center	12	607	ENSECAG00000000713(MDM1);ENSECAG00000009739(ADGRB2);ENSECAG00000010206(SMTNL1);ENSECAG00000010675(SPATA7);ENSECAG00000010746(RAD18);ENSECAG00000017990(CCDC113);ENSECAG00000018168(ATF5);ENSECAG00000019715(POLR3H);ENSECAG00000019844(MYH7);ENSECAG00000023084(PRKCQ);ENSECAG00000028444(MZT1);ENSECAG00000038953(TGIF2)	0.354896249542774
GO:0000780	condensed nuclear chromosome, centromeric region	1	26	ENSECAG00000002238(MIS12)	0.363881258135419
GO:0043204	perikaryon	1	26	ENSECAG00000019376(TMEM100)	0.363881258135419
GO:0031227	intrinsic component of endoplasmic reticulum membrane	3	125	ENSECAG00000011773(TMEM33);ENSECAG00000015444(SLC37A1);MSTRG.9131(HLA-A)	0.365527476223653
GO:0005743	mitochondrial inner membrane	5	234	ENSECAG00000006181(MCU);ENSECAG00000007010(CLU);ENSECAG00000008844(SLC25A24);ENSECAG00000015531(COX11);ENSECAG00000023911(NDUFB1)	0.377676115495943
GO:0000139	Golgi membrane	6	290	ENSECAG00000006840(B3GNT7);ENSECAG00000007821(GALNT13);ENSECAG00000017440(TBC1D20);ENSECAG00000024305(RTN1);ENSECAG00000024778(MMP24);MSTRG.9131(HLA-A)	0.383668892792763
GO:0005911	cell-cell junction	6	290	ENSECAG00000006466(CLDN4);ENSECAG00000007839(HEPACAM);ENSECAG00000010505(MARVELD2);ENSECAG00000013709(RHO);ENSECAG00000021395(CLDN19);ENSECAG00000021989(DDX58)	0.383668892792763
GO:0061695	transferase complex, transferring phosphorus-containing groups	5	236	ENSECAG00000000039(PFKFB1);ENSECAG00000001989(SESN2);ENSECAG00000008210(ZNFX1);ENSECAG00000019715(POLR3H);MSTRG.4319(--)	0.384517546551004
GO:0008305	integrin complex	1	28	ENSECAG00000008485(ITGAL)	0.38565483244237
GO:1902554	serine/threonine protein kinase complex	2	78	ENSECAG00000001989(SESN2);MSTRG.4319(--)	0.390125760147276
GO:0031984	organelle subcompartment	5	239	ENSECAG00000009989(CHAC1);ENSECAG00000016734(INPP5K);ENSECAG00000018596(-);ENSECAG00000024778(MMP24);MSTRG.9131(HLA-A)	0.394773147053822
GO:0030660	Golgi-associated vesicle membrane	1	29	MSTRG.9131(HLA-A)	0.396261514779285
GO:0000151	ubiquitin ligase complex	5	240	ENSECAG00000010727(KLHL2);ENSECAG00000010746(RAD18);ENSECAG00000013830(FBXO27);ENSECAG00000015202(FBXO4);ENSECAG00000032131(-)	0.398188932820609
GO:0043025	neuronal cell body	4	186	ENSECAG00000015186(AGFG1);ENSECAG00000017305(SEZ6L2);ENSECAG00000018160(TBX21);ENSECAG00000019376(TMEM100)	0.39938789249466
GO:0000407	pre-autophagosomal structure	1	30	ENSECAG00000006591(ATG9B)	0.406685722247099
GO:0034451	centriolar satellite	2	84	ENSECAG00000017990(CCDC113);ENSECAG00000023084(PRKCQ)	0.426243066606941
GO:0005769	early endosome	4	193	ENSECAG00000003837(CXCR4);ENSECAG00000006421(SYNDIG1);MSTRG.4319(--);MSTRG.9131(HLA-A)	0.426511114225375
GO:1902911	protein kinase complex	2	85	ENSECAG00000001989(SESN2);MSTRG.4319(--)	0.432155416252108
GO:0030141	secretory granule	4	195	ENSECAG00000007010(CLU);ENSECAG00000017407(MOXD1);ENSECAG00000022874(SCG5);MSTRG.1382(GZMB)	0.4342072360578
GO:0031312	extrinsic component of organelle membrane	1	33	ENSECAG00000024147(SOX10)	0.436894509944591
GO:0032391	photoreceptor connecting cilium	1	33	ENSECAG00000010675(SPATA7)	0.436894509944591
GO:0055038	recycling endosome membrane	1	33	MSTRG.9131(HLA-A)	0.436894509944591
GO:0098636	protein complex involved in cell adhesion	1	33	ENSECAG00000008485(ITGAL)	0.436894509944591
GO:0005635	nuclear envelope	6	309	ENSECAG00000002401(NUP210L);ENSECAG00000007242(DUSP2);ENSECAG00000008659(SHISA5);ENSECAG00000011773(TMEM33);ENSECAG00000015037(-);ENSECAG00000017440(TBC1D20)	0.441987709405411
GO:0044304	main axon	1	34	ENSECAG00000020795(DAGLA)	0.446619568909947
GO:0046658	anchored component of plasma membrane	1	34	ENSECAG00000010833(MELTF)	0.446619568909947
GO:0000777	condensed chromosome kinetochore	1	35	ENSECAG00000002238(MIS12)	0.456177268087647
GO:0031463	Cul3-RING ubiquitin ligase complex	1	35	ENSECAG00000010727(KLHL2)	0.456177268087647
GO:0044450	microtubule organizing center part	4	202	ENSECAG00000000713(MDM1);ENSECAG00000017990(CCDC113);ENSECAG00000023084(PRKCQ);ENSECAG00000028444(MZT1)	0.460905812569519
GO:0000775	chromosome, centromeric region	3	146	ENSECAG00000002238(MIS12);ENSECAG00000008210(ZNFX1);ENSECAG00000027770(CEBPB)	0.462095623907775
GO:0031461	cullin-RING ubiquitin ligase complex	3	146	ENSECAG00000010727(KLHL2);ENSECAG00000013830(FBXO27);ENSECAG00000015202(FBXO4)	0.462095623907775
GO:0098798	mitochondrial protein complex	3	146	ENSECAG00000006181(MCU);ENSECAG00000022464(MTX2);ENSECAG00000023911(NDUFB1)	0.462095623907775
GO:0001917	photoreceptor inner segment	1	36	ENSECAG00000013709(RHO)	0.465570477337489
GO:0044445	cytosolic part	4	204	ENSECAG00000000039(PFKFB1);ENSECAG00000008523(NLRP1);ENSECAG00000008723(-);MSTRG.4319(--)	0.468456714763649
GO:0009295	nucleoid	1	37	ENSECAG00000017170(TEFM)	0.474802017483256
GO:0042645	mitochondrial nucleoid	1	37	ENSECAG00000017170(TEFM)	0.474802017483256
GO:1902494	catalytic complex	18	1012	ENSECAG00000000039(PFKFB1);ENSECAG00000001989(SESN2);ENSECAG00000002917(OGDHL);ENSECAG00000008210(ZNFX1);ENSECAG00000009655(SINHCAF);ENSECAG00000010054(NOX4);ENSECAG00000010727(KLHL2);ENSECAG00000010746(RAD18);ENSECAG00000011822(SPTLC3);ENSECAG00000013830(FBXO27);ENSECAG00000015202(FBXO4);ENSECAG00000019715(POLR3H);ENSECAG00000023911(NDUFB1);ENSECAG00000023944(E2F6);ENSECAG00000032131(-);ENSECAG0…	0.480121535656572
GO:0045111	intermediate filament cytoskeleton	3	152	ENSECAG00000021775(KRT4);ENSECAG00000021938(SYNC);ENSECAG00000039058(KRT6B)	0.488575441479147
GO:0005938	cell cortex	4	210	ENSECAG00000008005(AKT2);ENSECAG00000013960(FGFR2);ENSECAG00000018596(-);MSTRG.10992(Pol)	0.490872013764664
GO:0005884	actin filament	2	96	ENSECAG00000010206(SMTNL1);ENSECAG00000011440(MYO18B)	0.494919272178933
GO:0005747	mitochondrial respiratory chain complex I	1	40	ENSECAG00000023911(NDUFB1)	0.501554113426617
GO:0005905	coated pit	1	40	ENSECAG00000006998(SNAP91)	0.501554113426617
GO:0030964	NADH dehydrogenase complex	1	40	ENSECAG00000023911(NDUFB1)	0.501554113426617
GO:0045271	respiratory chain complex I	1	40	ENSECAG00000023911(NDUFB1)	0.501554113426617
GO:0019866	organelle inner membrane	5	272	ENSECAG00000006181(MCU);ENSECAG00000007010(CLU);ENSECAG00000008844(SLC25A24);ENSECAG00000015531(COX11);ENSECAG00000023911(NDUFB1)	0.505330517974185
GO:0098862	cluster of actin-based cell projections	2	98	ENSECAG00000011351(PDZK1);ENSECAG00000020109(SOAT2)	0.505853973040833
GO:0098791	Golgi subcompartment	4	215	ENSECAG00000009989(CHAC1);ENSECAG00000016734(INPP5K);ENSECAG00000024778(MMP24);MSTRG.9131(HLA-A)	0.509251082633441
GO:0005802	trans-Golgi network	3	157	ENSECAG00000009989(CHAC1);ENSECAG00000016734(INPP5K);ENSECAG00000024778(MMP24)	0.510151867633139
GO:0030667	secretory granule membrane	1	41	ENSECAG00000017407(MOXD1)	0.510166233597577
GO:0045211	postsynaptic membrane	2	99	ENSECAG00000020795(DAGLA);ENSECAG00000029829(RGS9)	0.511263590361751
GO:0044431	Golgi apparatus part	8	451	ENSECAG00000006840(B3GNT7);ENSECAG00000007821(GALNT13);ENSECAG00000009989(CHAC1);ENSECAG00000016734(INPP5K);ENSECAG00000017440(TBC1D20);ENSECAG00000024305(RTN1);ENSECAG00000024778(MMP24);MSTRG.9131(HLA-A)	0.517441965498999
GO:0000786	nucleosome	2	103	ENSECAG00000004150(-);ENSECAG00000006031(H2BU1)	0.532510607656928
GO:0036477	somatodendritic compartment	7	399	ENSECAG00000007010(CLU);ENSECAG00000015186(AGFG1);ENSECAG00000017305(SEZ6L2);ENSECAG00000018160(TBX21);ENSECAG00000019376(TMEM100);ENSECAG00000019412(HTR2B);ENSECAG00000020468(RELN)	0.534575311706255
GO:0031225	anchored component of membrane	1	44	ENSECAG00000010833(MELTF)	0.535123094459768
GO:0042734	presynaptic membrane	1	45	ENSECAG00000006998(SNAP91)	0.543157216173934
GO:0036464	cytoplasmic ribonucleoprotein granule	3	166	ENSECAG00000013096(TDRKH);ENSECAG00000021578(SLC39A2);ENSECAG00000025128(PIWIL2)	0.547747512466819
GO:0044297	cell body	4	228	ENSECAG00000015186(AGFG1);ENSECAG00000017305(SEZ6L2);ENSECAG00000018160(TBX21);ENSECAG00000019376(TMEM100)	0.555564508710781
GO:0005844	polysome	1	48	MSTRG.846(Trcg1)	0.566438906454346
GO:0030134	ER to Golgi transport vesicle	1	48	MSTRG.9131(HLA-A)	0.566438906454346
GO:0035861	site of double-strand break	1	48	ENSECAG00000010746(RAD18)	0.566438906454346
GO:0044815	DNA packaging complex	2	110	ENSECAG00000004150(-);ENSECAG00000006031(H2BU1)	0.568153271485795
GO:0098687	chromosomal region	4	232	ENSECAG00000002238(MIS12);ENSECAG00000008210(ZNFX1);ENSECAG00000025128(PIWIL2);ENSECAG00000027770(CEBPB)	0.569342998315823
GO:0098800	inner mitochondrial membrane protein complex	2	111	ENSECAG00000006181(MCU);ENSECAG00000023911(NDUFB1)	0.573082690081182
GO:0005581	collagen trimer	1	49	ENSECAG00000023357(COL9A3)	0.573933690709972
GO:0000118	histone deacetylase complex	1	50	ENSECAG00000009655(SINHCAF)	0.581299375517644
GO:0030173	integral component of Golgi membrane	1	50	ENSECAG00000017440(TBC1D20)	0.581299375517644
GO:0005758	mitochondrial intermembrane space	1	51	ENSECAG00000014330(CYCS)	0.588538176727332
GO:0005773	vacuole	6	360	ENSECAG00000003837(CXCR4);ENSECAG00000006591(ATG9B);ENSECAG00000010036(SLC15A3);ENSECAG00000012441(PRF1);ENSECAG00000021998(MST1);MSTRG.6409(MST1R)	0.590321325828551
GO:0035770	ribonucleoprotein granule	3	177	ENSECAG00000013096(TDRKH);ENSECAG00000021578(SLC39A2);ENSECAG00000025128(PIWIL2)	0.591330478549546
GO:0005813	centrosome	9	542	ENSECAG00000000713(MDM1);ENSECAG00000009739(ADGRB2);ENSECAG00000010746(RAD18);ENSECAG00000017990(CCDC113);ENSECAG00000018168(ATF5);ENSECAG00000019715(POLR3H);ENSECAG00000023084(PRKCQ);ENSECAG00000028444(MZT1);ENSECAG00000038953(TGIF2)	0.5927665849949
GO:0031228	intrinsic component of Golgi membrane	1	52	ENSECAG00000017440(TBC1D20)	0.595652272292311
GO:0030880	RNA polymerase complex	2	118	ENSECAG00000008210(ZNFX1);ENSECAG00000019715(POLR3H)	0.606441309762181
GO:0005798	Golgi-associated vesicle	1	54	MSTRG.9131(HLA-A)	0.609514872681658
GO:0099503	secretory vesicle	5	310	ENSECAG00000006998(SNAP91);ENSECAG00000007010(CLU);ENSECAG00000017407(MOXD1);ENSECAG00000022874(SCG5);MSTRG.1382(GZMB)	0.621485855147597
GO:0016363	nuclear matrix	1	56	ENSECAG00000027770(CEBPB)	0.622903866646006
GO:0031594	neuromuscular junction	1	56	ENSECAG00000021938(SYNC)	0.622903866646006
GO:0070062	extracellular exosome	1	56	ENSECAG00000007610(TMEM98)	0.622903866646006
GO:0005643	nuclear pore	1	57	ENSECAG00000002401(NUP210L)	0.629425821499843
GO:0045335	phagocytic vesicle	1	57	MSTRG.9131(HLA-A)	0.629425821499843
GO:0030027	lamellipodium	2	124	ENSECAG00000015037(-);ENSECAG00000022222(WASF1)	0.633435649764325
GO:0048471	perinuclear region of cytoplasm	6	377	ENSECAG00000007010(CLU);ENSECAG00000010054(NOX4);ENSECAG00000010495(CIDEB);ENSECAG00000016734(INPP5K);ENSECAG00000019376(TMEM100);ENSECAG00000021395(CLDN19)	0.635080695183362
GO:0099568	cytoplasmic region	4	254	ENSECAG00000008005(AKT2);ENSECAG00000013960(FGFR2);ENSECAG00000018596(-);MSTRG.10992(Pol)	0.640668333671926
GO:0005793	endoplasmic reticulum-Golgi intermediate compartment	1	59	ENSECAG00000023319(TM6SF2)	0.642134466321899
GO:0030659	cytoplasmic vesicle membrane	3	191	ENSECAG00000006591(ATG9B);ENSECAG00000017407(MOXD1);MSTRG.9131(HLA-A)	0.642749108956223
GO:0030662	coated vesicle membrane	1	60	MSTRG.9131(HLA-A)	0.64832498357843
GO:0044430	cytoskeletal part	20	1241	ENSECAG00000000713(MDM1);ENSECAG00000009739(ADGRB2);ENSECAG00000010097(-);ENSECAG00000010206(SMTNL1);ENSECAG00000010675(SPATA7);ENSECAG00000010746(RAD18);ENSECAG00000011440(MYO18B);ENSECAG00000015048(CGN);ENSECAG00000017990(CCDC113);ENSECAG00000018168(ATF5);ENSECAG00000019715(POLR3H);ENSECAG00000019844(MYH7);ENSECAG00000020234(TUBB);ENSECAG00000021775(KRT4);ENSECAG00000021938(SYNC);ENSECAG0000002…	0.656539520356797
GO:0000793	condensed chromosome	2	130	ENSECAG00000002238(MIS12);ENSECAG00000027770(CEBPB)	0.658966212231409
GO:0098803	respiratory chain complex	1	62	ENSECAG00000023911(NDUFB1)	0.660387731668959
GO:0005776	autophagosome	1	63	ENSECAG00000006591(ATG9B)	0.666263596648828
GO:0017053	transcriptional repressor complex	1	63	ENSECAG00000011499(PRDM10)	0.666263596648828
GO:0005856	cytoskeleton	25	1556	ENSECAG00000000713(MDM1);ENSECAG00000007010(CLU);ENSECAG00000009739(ADGRB2);ENSECAG00000010097(-);ENSECAG00000010206(SMTNL1);ENSECAG00000010675(SPATA7);ENSECAG00000010727(KLHL2);ENSECAG00000010746(RAD18);ENSECAG00000011440(MYO18B);ENSECAG00000015048(CGN);ENSECAG00000017990(CCDC113);ENSECAG00000018168(ATF5);ENSECAG00000019715(POLR3H);ENSECAG00000019844(MYH7);ENSECAG00000020234(TUBB);ENSECAG0000002…	0.675086552291203
GO:0005746	mitochondrial respiratory chain	1	65	ENSECAG00000023911(NDUFB1)	0.677713161795105
GO:0030135	coated vesicle	2	135	ENSECAG00000006998(SNAP91);MSTRG.9131(HLA-A)	0.679140568029813
GO:0044448	cell cortex part	2	135	ENSECAG00000018596(-);MSTRG.10992(Pol)	0.679140568029813
GO:0000790	nuclear chromatin	4	268	ENSECAG00000009655(SINHCAF);ENSECAG00000011499(PRDM10);ENSECAG00000017794(IRF1);ENSECAG00000027770(CEBPB)	0.681853088248202
GO:0090575	RNA polymerase II transcription factor complex	2	137	ENSECAG00000023944(E2F6);ENSECAG00000027770(CEBPB)	0.68693446141522
GO:0035097	histone methyltransferase complex	1	67	ENSECAG00000023944(E2F6)	0.688771293771867
GO:0005657	replication fork	1	68	ENSECAG00000010746(RAD18)	0.694157757478534
GO:0031988	membrane-bounded vesicle	10	656	ENSECAG00000006591(ATG9B);ENSECAG00000006998(SNAP91);ENSECAG00000007010(CLU);ENSECAG00000007610(TMEM98);ENSECAG00000011773(TMEM33);ENSECAG00000013131(PECR);ENSECAG00000017407(MOXD1);ENSECAG00000022874(SCG5);MSTRG.1382(GZMB);MSTRG.9131(HLA-A)	0.698742022834053
GO:0044433	cytoplasmic vesicle part	3	209	ENSECAG00000006591(ATG9B);ENSECAG00000017407(MOXD1);MSTRG.9131(HLA-A)	0.701933749418744
GO:0016023	cytoplasmic, membrane-bounded vesicle	9	596	ENSECAG00000006591(ATG9B);ENSECAG00000006998(SNAP91);ENSECAG00000007010(CLU);ENSECAG00000011773(TMEM33);ENSECAG00000013131(PECR);ENSECAG00000017407(MOXD1);ENSECAG00000022874(SCG5);MSTRG.1382(GZMB);MSTRG.9131(HLA-A)	0.70363150113782
GO:0012506	vesicle membrane	3	210	ENSECAG00000006591(ATG9B);ENSECAG00000017407(MOXD1);MSTRG.9131(HLA-A)	0.704992615152861
GO:0034703	cation channel complex	2	143	ENSECAG00000006181(MCU);ENSECAG00000006795(RYR2)	0.709388694250455
GO:0030136	clathrin-coated vesicle	1	71	ENSECAG00000006998(SNAP91)	0.70976614682699
GO:0034399	nuclear periphery	1	72	ENSECAG00000027770(CEBPB)	0.714790506387575
GO:0044464	cell part	232	13636	ENSECAG00000000039(PFKFB1);ENSECAG00000000099(NDRG4);ENSECAG00000000197(TLR3);ENSECAG00000000548(-);ENSECAG00000000713(MDM1);ENSECAG00000000722(BTBD3);ENSECAG00000000751(NEDD4L);ENSECAG00000000951(SCUBE1);ENSECAG00000000968(-);ENSECAG00000001013(PIGB);ENSECAG00000001399(SAMD9);ENSECAG00000001481(SAMD9L);ENSECAG00000001989(SESN2);ENSECAG00000002238(MIS12);ENSECAG00000002401(NUP210L);ENSECAG0000000…	0.727866604673299
GO:0005623	cell	233	13699	ENSECAG00000000039(PFKFB1);ENSECAG00000000099(NDRG4);ENSECAG00000000197(TLR3);ENSECAG00000000548(-);ENSECAG00000000713(MDM1);ENSECAG00000000722(BTBD3);ENSECAG00000000751(NEDD4L);ENSECAG00000000951(SCUBE1);ENSECAG00000000968(-);ENSECAG00000001013(PIGB);ENSECAG00000001399(SAMD9);ENSECAG00000001481(SAMD9L);ENSECAG00000001989(SESN2);ENSECAG00000002238(MIS12);ENSECAG00000002401(NUP210L);ENSECAG0000000…	0.734760436493486
GO:0030658	transport vesicle membrane	1	77	MSTRG.9131(HLA-A)	0.738641665779543
GO:0044441	ciliary part	4	295	ENSECAG00000010675(SPATA7);ENSECAG00000011645(GUCY2D);ENSECAG00000013709(RHO);ENSECAG00000034702(DEFB1)	0.751673551337663
GO:0000794	condensed nuclear chromosome	1	84	ENSECAG00000002238(MIS12)	0.768730914892977
GO:0036126	sperm flagellum	1	84	ENSECAG00000034702(DEFB1)	0.768730914892977
GO:0015630	microtubule cytoskeleton	14	961	ENSECAG00000000713(MDM1);ENSECAG00000009739(ADGRB2);ENSECAG00000010206(SMTNL1);ENSECAG00000010675(SPATA7);ENSECAG00000010746(RAD18);ENSECAG00000017990(CCDC113);ENSECAG00000018168(ATF5);ENSECAG00000019715(POLR3H);ENSECAG00000019844(MYH7);ENSECAG00000020234(TUBB);ENSECAG00000020738(CDH26);ENSECAG00000023084(PRKCQ);ENSECAG00000028444(MZT1);ENSECAG00000038953(TGIF2)	0.779072203986507
GO:0005930	axoneme	1	88	ENSECAG00000010675(SPATA7)	0.784348012775042
GO:0044798	nuclear transcription factor complex	2	167	ENSECAG00000023944(E2F6);ENSECAG00000027770(CEBPB)	0.786124235825252
GO:0097014	ciliary plasm	1	89	ENSECAG00000010675(SPATA7)	0.788085225016115
GO:0030054	cell junction	8	581	ENSECAG00000006466(CLDN4);ENSECAG00000007839(HEPACAM);ENSECAG00000010505(MARVELD2);ENSECAG00000013709(RHO);ENSECAG00000015153(PCDH1);ENSECAG00000020738(CDH26);ENSECAG00000021395(CLDN19);ENSECAG00000021989(DDX58)	0.78829916954039
GO:0098797	plasma membrane protein complex	6	449	ENSECAG00000008485(ITGAL);ENSECAG00000010054(NOX4);ENSECAG00000012933(DRB);ENSECAG00000016277(SGCD);ENSECAG00000020738(CDH26);MSTRG.9131(HLA-A)	0.789904820720717
GO:0034708	methyltransferase complex	1	90	ENSECAG00000023944(E2F6)	0.791757901777082
GO:0099513	polymeric cytoskeletal fiber	6	455	ENSECAG00000010206(SMTNL1);ENSECAG00000011440(MYO18B);ENSECAG00000020234(TUBB);ENSECAG00000021775(KRT4);ENSECAG00000021938(SYNC);ENSECAG00000039058(KRT6B)	0.800184933981427
GO:0010008	endosome membrane	2	174	ENSECAG00000006421(SYNDIG1);MSTRG.9131(HLA-A)	0.804887802105801
GO:0099512	supramolecular fiber	6	458	ENSECAG00000010206(SMTNL1);ENSECAG00000011440(MYO18B);ENSECAG00000020234(TUBB);ENSECAG00000021775(KRT4);ENSECAG00000021938(SYNC);ENSECAG00000039058(KRT6B)	0.805178177384572
GO:0005777	peroxisome	1	95	ENSECAG00000013131(PECR)	0.80919145965201
GO:0042579	microbody	1	95	ENSECAG00000013131(PECR)	0.80919145965201
GO:0098794	postsynapse	4	324	ENSECAG00000006421(SYNDIG1);ENSECAG00000020795(DAGLA);ENSECAG00000022222(WASF1);ENSECAG00000029829(RGS9)	0.812945763199462
[truncated: 83 more rows]

## Sheet: Group-W-vs-Group-Y.GO.MF
GO ID	Description	Group-W-vs-Group-Y (255)	All (15790)	Genes	PValue
[truncated: 688 more rows]

[truncated: 1 more sheets: Group-W-vs-Group-Y.KEGG]
