# Supplementary material for: Biomarkers of Adipose Color: A Multi-Omics Analysis Unravels the Molecular Landscape of White and Yellow Fat in Kazakh Horse
Source: Biology (Basel). 2026 Apr 1;15(7):563. doi: 10.3390/biology15070563 (PMC13072367; doi:10.3390/biology15070563)
Supplement: Supplementary file 1 [file biology-15-00563-s001.zip › Table S5.xlsx]

## Sheet: Group-W-vs-Group-Y.GO.GSEA
ID	Name	SIZE	ES	NES	NOM p-val	Core_Genes	Genes	FDR q-val
GO:0016503	pheromone receptor activity	35	-0.817943	-2.56519	0	ENSECAG00000016373(TRIM11);	ENSECAG00000001077(EQUCABV1R921);ENSECAG00000001085(EQUCABV1R910);ENSECAG00000001531(NA);ENSECAG00000003629(EQUCABV1R908);ENSECAG00000006265(NA);ENSECAG00000006586(EQUCABV1R913);ENSECAG00000014121(NA);ENSECAG00000016146(NA);ENSECAG00000016373(TRIM11);ENSECAG00000028104(EQUCABV1R903);ENSECAG00000028105(EQUCABV1R924);ENSECAG00000028666(EQUCABV1R902);ENSECAG00000029500(EQUCABV1R912);ENSECAG000000299…	0
GO:0045095	keratin filament	57	-0.655671	-2.28202	0	ENSECAG00000007842(KRT82);ENSECAG00000011866(KRT72);ENSECAG00000020216(KRT7);ENSECAG00000018183(KRT2);ENSECAG00000021775(KRT4);ENSECAG00000001411(FAM83H);ENSECAG00000039058(KRT6B);	ENSECAG00000001177(GPER1);ENSECAG00000001411(FAM83H);ENSECAG00000001540(KRTAP24-1);ENSECAG00000001908(KRT84);ENSECAG00000002514(NA);ENSECAG00000002542(KRT81);ENSECAG00000002566(KRTAP3-1);ENSECAG00000002983(KRTAP15-1);ENSECAG00000004882(CSNK1A1);ENSECAG00000007842(KRT82);ENSECAG00000007982(NA);ENSECAG00000008673(KRT77);ENSECAG00000009991(KRT75);ENSECAG00000010427(NA);ENSECAG00000010460(NA);ENSECAG…	0
GO:0051607	defense response to virus	160	-0.536177	-2.19816	0	ENSECAG00000020972(CD207);ENSECAG00000014957(IL27);ENSECAG00000022756(ATG7);ENSECAG00000011695(TARBP2);ENSECAG00000009039(STAT1);ENSECAG00000000406(ILRUN);ENSECAG00000032818(IFIT5);ENSECAG00000016998(CD40);ENSECAG00000021437(FADD);ENSECAG00000024210(EXOSC5);ENSECAG00000039393(NA);ENSECAG00000034308(TRIM6);ENSECAG00000011530(MOV10);ENSECAG00000022310(IL23A);ENSECAG00000007653(GPATCH3);ENSECAG00000…	ENSECAG00000000197(TLR3);ENSECAG00000000277(NA);ENSECAG00000000387(FGL2);ENSECAG00000000406(ILRUN);ENSECAG00000000500(IFI6);ENSECAG00000000591(TRAF3IP2);ENSECAG00000000910(NA);ENSECAG00000000968(NA);ENSECAG00000001035(ZCCHC3);ENSECAG00000001324(ISG15);ENSECAG00000002110(TRIM52);ENSECAG00000002867(F2RL1);ENSECAG00000002978(IFND2);ENSECAG00000003368(G3BP1);ENSECAG00000003563(NA);ENSECAG00000004107(…	4.418482E-4
GO:0045071	negative regulation of viral genome replication	42	-0.654866	-2.14115	0	ENSECAG00000038853(CCL8);ENSECAG00000021499(LTF);ENSECAG00000017394(ZC3HAV1);ENSECAG00000032818(IFIT5);ENSECAG00000034308(TRIM6);ENSECAG00000009562(ZC3H12A);ENSECAG00000010055(RSAD2);ENSECAG00000012132(NA);ENSECAG00000024957(SHFL);ENSECAG00000011776(MX1);ENSECAG00000001324(ISG15);ENSECAG00000014645(OASL);ENSECAG00000008809(OAS3);ENSECAG00000001174(TNF);ENSECAG00000006071(NA);ENSECAG00000024888(CC…	ENSECAG00000000910(NA);ENSECAG00000000968(NA);ENSECAG00000001174(TNF);ENSECAG00000001324(ISG15);ENSECAG00000004645(PRKN);ENSECAG00000006071(NA);ENSECAG00000008106(FAM111A);ENSECAG00000008769(VAPA);ENSECAG00000008809(OAS3);ENSECAG00000009562(ZC3H12A);ENSECAG00000009651(TASOR);ENSECAG00000010055(RSAD2);ENSECAG00000010375(SRPK2);ENSECAG00000010774(TRIM28);ENSECAG00000011726(EIF2AK2);ENSECAG000000117…	0.00404835
GO:0048525	negative regulation of viral process	73	-0.561951	-2.06507	0	ENSECAG00000016161(SLPI);ENSECAG00000022311(TFAP4);ENSECAG00000022536(REST);ENSECAG00000038853(CCL8);ENSECAG00000021499(LTF);ENSECAG00000001467(TRIM10);ENSECAG00000017394(ZC3HAV1);ENSECAG00000009039(STAT1);ENSECAG00000017443(TRIM14);ENSECAG00000032818(IFIT5);ENSECAG00000034308(TRIM6);ENSECAG00000021887(TRIM62);ENSECAG00000009562(ZC3H12A);ENSECAG00000016932(TRIM26);ENSECAG00000010055(RSAD2);ENSECA…	ENSECAG00000000910(NA);ENSECAG00000000968(NA);ENSECAG00000001174(TNF);ENSECAG00000001324(ISG15);ENSECAG00000001467(TRIM10);ENSECAG00000004617(PML);ENSECAG00000004645(PRKN);ENSECAG00000006071(NA);ENSECAG00000006211(TRIM21);ENSECAG00000007762(TRIM59);ENSECAG00000007862(APCS);ENSECAG00000008106(FAM111A);ENSECAG00000008338(TARDBP);ENSECAG00000008769(VAPA);ENSECAG00000008809(OAS3);ENSECAG00000009039(S…	0.0170369
GO:0009615	response to virus	210	-0.481634	-2.04731	0	ENSECAG00000020972(CD207);ENSECAG00000017394(ZC3HAV1);ENSECAG00000014957(IL27);ENSECAG00000022756(ATG7);ENSECAG00000011695(TARBP2);ENSECAG00000009039(STAT1);ENSECAG00000000406(ILRUN);ENSECAG00000032818(IFIT5);ENSECAG00000016998(CD40);ENSECAG00000021437(FADD);ENSECAG00000024210(EXOSC5);ENSECAG00000039393(NA);ENSECAG00000034308(TRIM6);ENSECAG00000011530(MOV10);ENSECAG00000018117(HYAL3);ENSECAG00000…	ENSECAG00000000197(TLR3);ENSECAG00000000246(GTF2F1);ENSECAG00000000277(NA);ENSECAG00000000352(IKBKE);ENSECAG00000000387(FGL2);ENSECAG00000000406(ILRUN);ENSECAG00000000500(IFI6);ENSECAG00000000591(TRAF3IP2);ENSECAG00000000734(HMGA1);ENSECAG00000000910(NA);ENSECAG00000000968(NA);ENSECAG00000000974(ADAR);ENSECAG00000001035(ZCCHC3);ENSECAG00000001174(TNF);ENSECAG00000001324(ISG15);ENSECAG00000001774(…	0.0187217
GO:0098542	defense response to other organism	349	-0.45596	-2.04434	0	ENSECAG00000013289(IFNLR1);ENSECAG00000009179(IL10);ENSECAG00000014973(TNFSF8);ENSECAG00000031963(ADGRB1);ENSECAG00000012622(NPLOC4);ENSECAG00000009625(NA);ENSECAG00000007192(PTPRC);ENSECAG00000021633(IFNK);ENSECAG00000015584(TUSC2);ENSECAG00000028288(IFNG);ENSECAG00000018265(IRF3);ENSECAG00000023550(LPO);ENSECAG00000017934(LRSAM1);ENSECAG00000000387(FGL2);ENSECAG00000017396(STING1);ENSECAG000000…	ENSECAG00000000197(TLR3);ENSECAG00000000277(NA);ENSECAG00000000289(NA);ENSECAG00000000387(FGL2);ENSECAG00000000406(ILRUN);ENSECAG00000000454(NA);ENSECAG00000000500(IFI6);ENSECAG00000000548(NA);ENSECAG00000000591(TRAF3IP2);ENSECAG00000000651(SPINK5);ENSECAG00000000910(NA);ENSECAG00000000967(LTA);ENSECAG00000000968(NA);ENSECAG00000001035(ZCCHC3);ENSECAG00000001063(NA);ENSECAG00000001174(TNF);ENSECA…	0.0166311
GO:1903901	negative regulation of viral life cycle	69	-0.563254	-2.02714	0	ENSECAG00000016161(SLPI);ENSECAG00000022311(TFAP4);ENSECAG00000022536(REST);ENSECAG00000038853(CCL8);ENSECAG00000021499(LTF);ENSECAG00000001467(TRIM10);ENSECAG00000017394(ZC3HAV1);ENSECAG00000017443(TRIM14);ENSECAG00000032818(IFIT5);ENSECAG00000034308(TRIM6);ENSECAG00000021887(TRIM62);ENSECAG00000009562(ZC3H12A);ENSECAG00000016932(TRIM26);ENSECAG00000010055(RSAD2);ENSECAG00000012132(NA);ENSECAG00…	ENSECAG00000000910(NA);ENSECAG00000000968(NA);ENSECAG00000001174(TNF);ENSECAG00000001324(ISG15);ENSECAG00000001467(TRIM10);ENSECAG00000004617(PML);ENSECAG00000004645(PRKN);ENSECAG00000006071(NA);ENSECAG00000006211(TRIM21);ENSECAG00000007762(TRIM59);ENSECAG00000007862(APCS);ENSECAG00000008106(FAM111A);ENSECAG00000008338(TARDBP);ENSECAG00000008769(VAPA);ENSECAG00000008809(OAS3);ENSECAG00000009287(T…	0.0214675
GO:0071827	plasma lipoprotein particle organization	28	-0.65844	-1.97152	0.00209205	ENSECAG00000019465(PLTP);ENSECAG00000007962(SOAT1);ENSECAG00000008236(APOE);ENSECAG00000006662(MPO);ENSECAG00000000418(APOA5);ENSECAG00000007880(ABCA5);ENSECAG00000009752(APOA1);MSTRG.16109(ABCA7);ENSECAG00000024242(SCARB1);ENSECAG00000020882(NR1H2);ENSECAG00000039785(APOC3);ENSECAG00000013728(MFSD2A);ENSECAG00000008852(ABCA1);ENSECAG00000014868(DGAT1);MSTRG.16110(ABCA7);ENSECAG00000010163(APOA2)…	ENSECAG00000000418(APOA5);ENSECAG00000004903(APOA4);ENSECAG00000006662(MPO);ENSECAG00000007880(ABCA5);ENSECAG00000007962(SOAT1);ENSECAG00000008236(APOE);ENSECAG00000008341(PLAGL2);ENSECAG00000008600(APOB);ENSECAG00000008852(ABCA1);ENSECAG00000009752(APOA1);ENSECAG00000010145(LPL);ENSECAG00000010163(APOA2);ENSECAG00000010765(ACSL3);ENSECAG00000013728(MFSD2A);ENSECAG00000014868(DGAT1);ENSECAG000000…	0.045397
GO:0045923	positive regulation of fatty acid metabolic process	25	-0.667459	-1.9703	0	ENSECAG00000000418(APOA5);ENSECAG00000003315(IRS2);ENSECAG00000022935(ABCD1);ENSECAG00000009752(APOA1);ENSECAG00000020882(NR1H2);ENSECAG00000020786(C1QTNF2);ENSECAG00000014224(APOC2);ENSECAG00000008503(CD74);ENSECAG00000013187(LPGAT1);ENSECAG00000021590(MLXIPL);ENSECAG00000004903(APOA4);ENSECAG00000031636(PLIN5);ENSECAG00000008005(AKT2);	ENSECAG00000000418(APOA5);ENSECAG00000000484(PPARA);ENSECAG00000002962(ADIPOQ);ENSECAG00000002992(MID1IP1);ENSECAG00000003315(IRS2);ENSECAG00000004903(APOA4);ENSECAG00000007393(IRS1);ENSECAG00000008005(AKT2);ENSECAG00000008227(PPARD);ENSECAG00000008503(CD74);ENSECAG00000009273(SLC45A3);ENSECAG00000009752(APOA1);ENSECAG00000013187(LPGAT1);ENSECAG00000014224(APOC2);ENSECAG00000014755(ELOVL5);ENSECA…	0.0415314
GO:0071825	protein-lipid complex subunit organization	30	-0.639881	-1.94624	0	ENSECAG00000019465(PLTP);ENSECAG00000007962(SOAT1);ENSECAG00000008236(APOE);ENSECAG00000006662(MPO);ENSECAG00000000418(APOA5);ENSECAG00000007880(ABCA5);ENSECAG00000009752(APOA1);MSTRG.16109(ABCA7);ENSECAG00000024242(SCARB1);ENSECAG00000020882(NR1H2);ENSECAG00000039785(APOC3);ENSECAG00000013728(MFSD2A);ENSECAG00000008852(ABCA1);ENSECAG00000014868(DGAT1);MSTRG.16110(ABCA7);ENSECAG00000010163(APOA2)…	ENSECAG00000000418(APOA5);ENSECAG00000004903(APOA4);ENSECAG00000006662(MPO);ENSECAG00000006957(BIN1);ENSECAG00000007880(ABCA5);ENSECAG00000007962(SOAT1);ENSECAG00000008236(APOE);ENSECAG00000008341(PLAGL2);ENSECAG00000008600(APOB);ENSECAG00000008852(ABCA1);ENSECAG00000009752(APOA1);ENSECAG00000010145(LPL);ENSECAG00000010163(APOA2);ENSECAG00000010765(ACSL3);ENSECAG00000013728(MFSD2A);ENSECAG0000001…	0.0553108
GO:0032881	regulation of polysaccharide metabolic process	28	-0.635429	-1.93728	0.00208768	ENSECAG00000025017(KHK);ENSECAG00000003315(IRS2);ENSECAG00000009806(GCGR);ENSECAG00000010127(INSR);ENSECAG00000016388(POMC);ENSECAG00000020786(C1QTNF2);ENSECAG00000022171(GCK);ENSECAG00000011671(TGFB1);ENSECAG00000007134(AP2A1);ENSECAG00000016734(INPP5K);ENSECAG00000008005(AKT2);	ENSECAG00000000185(SMPD3);ENSECAG00000003315(IRS2);ENSECAG00000004874(EPM2AIP1);ENSECAG00000006973(PHLDA2);ENSECAG00000007134(AP2A1);ENSECAG00000007296(PPP1R3F);ENSECAG00000007393(IRS1);ENSECAG00000008005(AKT2);ENSECAG00000008264(AKT1);ENSECAG00000009806(GCGR);ENSECAG00000010109(IGF1);ENSECAG00000010127(INSR);ENSECAG00000010741(EGF);ENSECAG00000011086(PPP1R3B);ENSECAG00000011671(TGFB1);ENSECAG000…	0.0601556
GO:0097006	regulation of plasma lipoprotein particle levels	45	-0.580557	-1.93708	0	ENSECAG00000019465(PLTP);ENSECAG00000007962(SOAT1);ENSECAG00000008236(APOE);ENSECAG00000006662(MPO);ENSECAG00000011638(EHD1);ENSECAG00000000418(APOA5);ENSECAG00000019676(CNPY2);ENSECAG00000007880(ABCA5);ENSECAG00000009752(APOA1);MSTRG.16109(ABCA7);ENSECAG00000024242(SCARB1);ENSECAG00000011292(MSR1);ENSECAG00000007129(LRP6);ENSECAG00000020882(NR1H2);ENSECAG00000018305(KHSRP);ENSECAG00000039785(APO…	ENSECAG00000000418(APOA5);ENSECAG00000002962(ADIPOQ);ENSECAG00000004903(APOA4);ENSECAG00000006662(MPO);ENSECAG00000007129(LRP6);ENSECAG00000007880(ABCA5);ENSECAG00000007962(SOAT1);ENSECAG00000008236(APOE);ENSECAG00000008341(PLAGL2);ENSECAG00000008600(APOB);ENSECAG00000008852(ABCA1);ENSECAG00000009752(APOA1);ENSECAG00000010145(LPL);ENSECAG00000010163(APOA2);ENSECAG00000010765(ACSL3);ENSECAG0000001…	0.0556323
GO:0098815	modulation of excitatory postsynaptic potential	22	-0.682434	-1.92786	0	ENSECAG00000023350(STX1B);ENSECAG00000008973(TMEM25);ENSECAG00000010288(LRRK2);ENSECAG00000022551(SLC8A3);ENSECAG00000024757(CHRNA7);ENSECAG00000008392(SLC8A2);ENSECAG00000016750(DMPK);ENSECAG00000022208(SHANK2);ENSECAG00000004727(S1PR2);ENSECAG00000020468(RELN);	ENSECAG00000000034(CBLN1);ENSECAG00000004727(S1PR2);ENSECAG00000007841(CUX2);ENSECAG00000008392(SLC8A2);ENSECAG00000008810(CELF4);ENSECAG00000008973(TMEM25);ENSECAG00000009213(WNT7A);ENSECAG00000010288(LRRK2);ENSECAG00000011905(SHANK3);ENSECAG00000012889(TMEM108);ENSECAG00000012940(NLGN1);ENSECAG00000016513(NLGN2);ENSECAG00000016750(DMPK);ENSECAG00000020468(RELN);ENSECAG00000020995(NLGN3);ENSECAG…	0.0591913
GO:0032609	interferon-gamma production	80	-0.517546	-1.91651	0	ENSECAG00000014957(IL27);ENSECAG00000007329(IL18R1);ENSECAG00000021437(FADD);ENSECAG00000016312(CD274);ENSECAG00000019437(CD2);ENSECAG00000022310(IL23A);ENSECAG00000004879(CEBPG);ENSECAG00000009530(ITK);ENSECAG00000015807(SLC11A1);ENSECAG00000024574(GATA3);ENSECAG00000011964(IL27RA);ENSECAG00000009248(IL1RL1);ENSECAG00000009562(ZC3H12A);ENSECAG00000007623(CD226);ENSECAG00000000967(LTA);ENSECAG000…	ENSECAG00000000014(GAS6);ENSECAG00000000197(TLR3);ENSECAG00000000214(IL18RAP);ENSECAG00000000967(LTA);ENSECAG00000001174(TNF);ENSECAG00000001324(ISG15);ENSECAG00000001784(CD14);ENSECAG00000002264(ISL1);ENSECAG00000002867(F2RL1);ENSECAG00000004386(CD276);ENSECAG00000004879(CEBPG);ENSECAG00000004945(CCR7);ENSECAG00000007309(FZD5);ENSECAG00000007329(IL18R1);ENSECAG00000007623(CD226);ENSECAG000000078…	0.0654511
GO:0043901	negative regulation of multi-organism process	124	-0.483291	-1.90399	0	ENSECAG00000016161(SLPI);ENSECAG00000011541(PRDX2);ENSECAG00000022311(TFAP4);ENSECAG00000022536(REST);ENSECAG00000014259(TIMP1);ENSECAG00000023223(SIRT2);ENSECAG00000038853(CCL8);ENSECAG00000019432(NLRX1);ENSECAG00000021499(LTF);ENSECAG00000001467(TRIM10);ENSECAG00000017394(ZC3HAV1);ENSECAG00000011695(TARBP2);ENSECAG00000009039(STAT1);ENSECAG00000017443(TRIM14);ENSECAG00000000406(ILRUN);ENSECAG00…	ENSECAG00000000387(FGL2);ENSECAG00000000406(ILRUN);ENSECAG00000000651(SPINK5);ENSECAG00000000840(NPPC);ENSECAG00000000910(NA);ENSECAG00000000968(NA);ENSECAG00000001174(TNF);ENSECAG00000001324(ISG15);ENSECAG00000001467(TRIM10);ENSECAG00000001714(PTGDR2);ENSECAG00000004617(PML);ENSECAG00000004645(PRKN);ENSECAG00000005525(GJA1);ENSECAG00000006071(NA);ENSECAG00000006124(RNF26);ENSECAG00000006211(TRIM…	0.073264
GO:0001909	leukocyte mediated cytotoxicity	73	-0.517421	-1.90075	0	ENSECAG00000021437(FADD);ENSECAG00000008130(DNASE1);ENSECAG00000022310(IL23A);ENSECAG00000011673(NA);ENSECAG00000004879(CEBPG);ENSECAG00000012514(NA);ENSECAG00000034339(MHCX1);ENSECAG00000009306(NECTIN2);ENSECAG00000019052(NA);ENSECAG00000017146(PIK3R6);ENSECAG00000016919(UNC13D);ENSECAG00000007152(NA);ENSECAG00000002855(FCGRT);ENSECAG00000024788(CORO1A);ENSECAG00000007623(CD226);ENSECAG000000113…	ENSECAG00000000214(IL18RAP);ENSECAG00000000465(PTPN6);ENSECAG00000000685(B2M);ENSECAG00000002855(FCGRT);ENSECAG00000002867(F2RL1);ENSECAG00000002971(LAG3);ENSECAG00000004879(CEBPG);ENSECAG00000006981(LYST);ENSECAG00000007152(NA);ENSECAG00000007192(PTPRC);ENSECAG00000007623(CD226);ENSECAG00000007847(STAT5B);ENSECAG00000008130(DNASE1);ENSECAG00000008577(PPP3CB);ENSECAG00000008781(RIPK3);ENSECAG0000…	0.0727751
GO:0034377	plasma lipoprotein particle assembly	17	-0.707146	-1.88629	0.00421053	ENSECAG00000007962(SOAT1);ENSECAG00000008236(APOE);ENSECAG00000000418(APOA5);ENSECAG00000009752(APOA1);MSTRG.16109(ABCA7);ENSECAG00000020882(NR1H2);ENSECAG00000013728(MFSD2A);ENSECAG00000008852(ABCA1);ENSECAG00000014868(DGAT1);MSTRG.16110(ABCA7);ENSECAG00000010163(APOA2);ENSECAG00000004903(APOA4);ENSECAG00000020109(SOAT2);	ENSECAG00000000418(APOA5);ENSECAG00000004903(APOA4);ENSECAG00000007962(SOAT1);ENSECAG00000008236(APOE);ENSECAG00000008341(PLAGL2);ENSECAG00000008852(ABCA1);ENSECAG00000009752(APOA1);ENSECAG00000010163(APOA2);ENSECAG00000010765(ACSL3);ENSECAG00000013728(MFSD2A);ENSECAG00000014868(DGAT1);ENSECAG00000015824(APOM);ENSECAG00000020109(SOAT2);ENSECAG00000020882(NR1H2);ENSECAG00000022392(LCAT);MSTRG.1610…	0.0835282
GO:0065005	protein-lipid complex assembly	19	-0.679478	-1.88249	0.0020284	ENSECAG00000007962(SOAT1);ENSECAG00000008236(APOE);ENSECAG00000000418(APOA5);ENSECAG00000009752(APOA1);MSTRG.16109(ABCA7);ENSECAG00000020882(NR1H2);ENSECAG00000013728(MFSD2A);ENSECAG00000008852(ABCA1);ENSECAG00000014868(DGAT1);MSTRG.16110(ABCA7);ENSECAG00000010163(APOA2);ENSECAG00000004903(APOA4);ENSECAG00000020109(SOAT2);	ENSECAG00000000418(APOA5);ENSECAG00000004903(APOA4);ENSECAG00000006957(BIN1);ENSECAG00000007962(SOAT1);ENSECAG00000008236(APOE);ENSECAG00000008341(PLAGL2);ENSECAG00000008852(ABCA1);ENSECAG00000009752(APOA1);ENSECAG00000010163(APOA2);ENSECAG00000010765(ACSL3);ENSECAG00000013728(MFSD2A);ENSECAG00000014868(DGAT1);ENSECAG00000015824(APOM);ENSECAG00000020109(SOAT2);ENSECAG00000020882(NR1H2);ENSECAG000…	0.0834684
GO:0050994	regulation of lipid catabolic process	45	-0.562431	-1.87702	0	ENSECAG00000000418(APOA5);ENSECAG00000003315(IRS2);ENSECAG00000022935(ABCD1);ENSECAG00000024646(FMC1);ENSECAG00000024797(PDE3B);ENSECAG00000009752(APOA1);ENSECAG00000024242(SCARB1);ENSECAG00000019637(LGALS12);ENSECAG00000039785(APOC3);ENSECAG00000013728(MFSD2A);ENSECAG00000025015(CDK4);ENSECAG00000014224(APOC2);ENSECAG00000001989(SESN2);ENSECAG00000010163(APOA2);ENSECAG00000012411(PNPLA2);ENSECAG…	ENSECAG00000000418(APOA5);ENSECAG00000001174(TNF);ENSECAG00000001989(SESN2);ENSECAG00000003315(IRS2);ENSECAG00000003921(ADRA2A);ENSECAG00000004810(ADRB2);ENSECAG00000004903(APOA4);ENSECAG00000005690(ETFBKMT);ENSECAG00000007393(IRS1);ENSECAG00000008005(AKT2);ENSECAG00000008264(AKT1);ENSECAG00000008457(ANGPTL3);ENSECAG00000008684(HTT);ENSECAG00000009202(TYSND1);ENSECAG00000009752(APOA1);ENSECAG0000…	0.0856642
GO:0050996	positive regulation of lipid catabolic process	23	-0.650402	-1.86416	0.00210526	ENSECAG00000000418(APOA5);ENSECAG00000003315(IRS2);ENSECAG00000022935(ABCD1);ENSECAG00000009752(APOA1);ENSECAG00000014224(APOC2);ENSECAG00000001989(SESN2);ENSECAG00000010163(APOA2);ENSECAG00000012411(PNPLA2);ENSECAG00000004903(APOA4);ENSECAG00000031636(PLIN5);ENSECAG00000008005(AKT2);	ENSECAG00000000418(APOA5);ENSECAG00000001989(SESN2);ENSECAG00000003315(IRS2);ENSECAG00000004810(ADRB2);ENSECAG00000004903(APOA4);ENSECAG00000007393(IRS1);ENSECAG00000008005(AKT2);ENSECAG00000008457(ANGPTL3);ENSECAG00000008684(HTT);ENSECAG00000009752(APOA1);ENSECAG00000010163(APOA2);ENSECAG00000010557(PRKCE);ENSECAG00000011404(SAA1);ENSECAG00000012411(PNPLA2);ENSECAG00000014224(APOC2);ENSECAG00000…	0.0961862
GO:0032885	regulation of polysaccharide biosynthetic process	23	-0.650353	-1.85219	0.00210526	ENSECAG00000003315(IRS2);ENSECAG00000010127(INSR);ENSECAG00000020786(C1QTNF2);ENSECAG00000022171(GCK);ENSECAG00000011671(TGFB1);ENSECAG00000007134(AP2A1);ENSECAG00000016734(INPP5K);ENSECAG00000008005(AKT2);	ENSECAG00000000185(SMPD3);ENSECAG00000003315(IRS2);ENSECAG00000004874(EPM2AIP1);ENSECAG00000007134(AP2A1);ENSECAG00000007296(PPP1R3F);ENSECAG00000007393(IRS1);ENSECAG00000008005(AKT2);ENSECAG00000008264(AKT1);ENSECAG00000010109(IGF1);ENSECAG00000010127(INSR);ENSECAG00000010741(EGF);ENSECAG00000011671(TGFB1);ENSECAG00000011785(PASK);ENSECAG00000013035(ENPP1);ENSECAG00000015042(NFKB1);ENSECAG000000…	0.106942
GO:0006521	regulation of cellular amino acid metabolic process	16	-0.711566	-1.83769	0.00218341	ENSECAG00000009244(PAX8);ENSECAG00000015094(ATCAY);ENSECAG00000009817(HPN);ENSECAG00000017435(NA);ENSECAG00000024574(GATA3);ENSECAG00000017251(PARK7);ENSECAG00000022696(SLC7A11);	ENSECAG00000001058(SLC7A7);ENSECAG00000002919(ATP2B4);ENSECAG00000009034(DUOXA1);ENSECAG00000009244(PAX8);ENSECAG00000009817(HPN);ENSECAG00000013537(SIRT4);ENSECAG00000014758(DUOXA2);ENSECAG00000015094(ATCAY);ENSECAG00000016371(CACNA1A);ENSECAG00000017251(PARK7);ENSECAG00000017435(NA);ENSECAG00000018166(NR1H4);ENSECAG00000019552(SLCO1C1);ENSECAG00000022696(SLC7A11);ENSECAG00000024574(GATA3);ENSEC…	0.121716
GO:0007157	heterophilic cell-cell adhesion via plasma membrane cell adhesion molecules	27	-0.608015	-1.82271	0.0040568	ENSECAG00000021555(ADGRL1);ENSECAG00000009296(DCHS1);ENSECAG00000023163(CXADR);ENSECAG00000010624(NECTIN1);ENSECAG00000013233(FAT4);ENSECAG00000017748(NA);ENSECAG00000013861(UMOD);ENSECAG00000024454(TENM2);ENSECAG00000011180(CD6);ENSECAG00000008485(ITGAL);	ENSECAG00000000034(CBLN1);ENSECAG00000000400(JAML);ENSECAG00000006637(NECTIN3);ENSECAG00000007338(SCARF2);ENSECAG00000008038(TENM4);ENSECAG00000008423(SELE);ENSECAG00000008485(ITGAL);ENSECAG00000009296(DCHS1);ENSECAG00000009663(CDH2);ENSECAG00000010624(NECTIN1);ENSECAG00000010669(CRB1);ENSECAG00000010918(SELP);ENSECAG00000011180(CD6);ENSECAG00000012940(NLGN1);ENSECAG00000013233(FAT4);ENSECAG00000…	0.138759
GO:0070873	regulation of glycogen metabolic process	22	-0.641774	-1.81075	0.00416667	ENSECAG00000025017(KHK);ENSECAG00000003315(IRS2);ENSECAG00000009806(GCGR);ENSECAG00000010127(INSR);ENSECAG00000016388(POMC);ENSECAG00000020786(C1QTNF2);ENSECAG00000022171(GCK);ENSECAG00000016734(INPP5K);ENSECAG00000008005(AKT2);	ENSECAG00000003315(IRS2);ENSECAG00000004874(EPM2AIP1);ENSECAG00000006973(PHLDA2);ENSECAG00000007296(PPP1R3F);ENSECAG00000007393(IRS1);ENSECAG00000008005(AKT2);ENSECAG00000008264(AKT1);ENSECAG00000009806(GCGR);ENSECAG00000010109(IGF1);ENSECAG00000010127(INSR);ENSECAG00000011086(PPP1R3B);ENSECAG00000011785(PASK);ENSECAG00000013035(ENPP1);ENSECAG00000015977(DYRK2);ENSECAG00000016388(POMC);ENSECAG000…	0.152988
GO:0032649	regulation of interferon-gamma production	70	-0.498259	-1.8095	0	ENSECAG00000014957(IL27);ENSECAG00000007329(IL18R1);ENSECAG00000021437(FADD);ENSECAG00000016312(CD274);ENSECAG00000019437(CD2);ENSECAG00000022310(IL23A);ENSECAG00000004879(CEBPG);ENSECAG00000015807(SLC11A1);ENSECAG00000024574(GATA3);ENSECAG00000011964(IL27RA);ENSECAG00000009248(IL1RL1);ENSECAG00000009562(ZC3H12A);ENSECAG00000007623(CD226);ENSECAG00000000967(LTA);ENSECAG00000022408(CD244);ENSECAG0…	ENSECAG00000000014(GAS6);ENSECAG00000000197(TLR3);ENSECAG00000000967(LTA);ENSECAG00000001174(TNF);ENSECAG00000001324(ISG15);ENSECAG00000001784(CD14);ENSECAG00000002264(ISL1);ENSECAG00000004386(CD276);ENSECAG00000004879(CEBPG);ENSECAG00000004945(CCR7);ENSECAG00000007309(FZD5);ENSECAG00000007329(IL18R1);ENSECAG00000007623(CD226);ENSECAG00000007883(TLR7);ENSECAG00000008731(NA);ENSECAG00000008781(RIP…	0.149804
GO:0001659	temperature homeostasis	26	-0.617067	-1.80827	0.00443459	ENSECAG00000016439(STAT3);ENSECAG00000006267(NR1D1);ENSECAG00000024844(ACADVL);ENSECAG00000015780(ADRB3);ENSECAG00000011986(NAPEPLD);ENSECAG00000001174(TNF);ENSECAG00000014672(TNFRSF11A);ENSECAG00000016039(SLC27A1);	ENSECAG00000000051(IL1B);ENSECAG00000001174(TNF);ENSECAG00000001687(HCRT);ENSECAG00000004810(ADRB2);ENSECAG00000006267(NR1D1);ENSECAG00000011986(NAPEPLD);ENSECAG00000013567(DRD2);ENSECAG00000014338(EGR1);ENSECAG00000014672(TNFRSF11A);ENSECAG00000015780(ADRB3);ENSECAG00000016039(SLC27A1);ENSECAG00000016439(STAT3);ENSECAG00000016559(TNFSF11);ENSECAG00000017181(PTGS2);ENSECAG00000019506(ARRDC3);ENSE…	0.146365
GO:0051453	regulation of intracellular pH	49	-0.536139	-1.79916	0	ENSECAG00000009758(CCDC115);ENSECAG00000017607(AQP11);ENSECAG00000023326(TMEM175);ENSECAG00000020426(SNAPIN);ENSECAG00000013120(SLC26A6);ENSECAG00000000767(SLC4A7);ENSECAG00000017435(NA);ENSECAG00000010288(LRRK2);ENSECAG00000015807(SLC11A1);ENSECAG00000024148(RAB39A);ENSECAG00000019905(NOX1);ENSECAG00000000547(TM9SF4);ENSECAG00000016991(CLN6);ENSECAG00000024958(SLC4A2);ENSECAG00000019751(CHP1);EN…	ENSECAG00000000381(DMXL2);ENSECAG00000000547(TM9SF4);ENSECAG00000000767(SLC4A7);ENSECAG00000002257(CXHXorf21);ENSECAG00000004260(SLC9A8);ENSECAG00000006450(SLC9A9);ENSECAG00000007335(SLC9C2);ENSECAG00000008206(SLC17A7);ENSECAG00000008363(SLC4A9);ENSECAG00000009139(CFTR);ENSECAG00000009758(CCDC115);ENSECAG00000010196(TCIRG1);ENSECAG00000010288(LRRK2);ENSECAG00000010982(SLC4A3);ENSECAG00000011296(S…	0.157037
GO:0045069	regulation of viral genome replication	71	-0.492429	-1.79459	0	ENSECAG00000015418(NR5A2);ENSECAG00000009890(PPIH);ENSECAG00000009562(ZC3H12A);ENSECAG00000012136(DDB1);ENSECAG00000010055(RSAD2);ENSECAG00000012132(NA);ENSECAG00000024957(SHFL);ENSECAG00000011776(MX1);ENSECAG00000020437(BCL2);ENSECAG00000001324(ISG15);ENSECAG00000014645(OASL);ENSECAG00000008809(OAS3);ENSECAG00000001174(TNF);ENSECAG00000000974(ADAR);ENSECAG00000006071(NA);ENSECAG00000024888(CCL5)…	ENSECAG00000000910(NA);ENSECAG00000000968(NA);ENSECAG00000000974(ADAR);ENSECAG00000001174(TNF);ENSECAG00000001324(ISG15);ENSECAG00000004645(PRKN);ENSECAG00000005326(PDE12);ENSECAG00000005608(TOP2B);ENSECAG00000005798(CNOT7);ENSECAG00000006071(NA);ENSECAG00000008106(FAM111A);ENSECAG00000008769(VAPA);ENSECAG00000008809(OAS3);ENSECAG00000009562(ZC3H12A);ENSECAG00000009651(TASOR);ENSECAG00000009890(P…	0.160293
GO:0002821	positive regulation of adaptive immune response	89	-0.47455	-1.79309	0	ENSECAG00000016998(CD40);ENSECAG00000021437(FADD);ENSECAG00000014312(PRKCZ);ENSECAG00000016312(CD274);ENSECAG00000008705(STAT6);ENSECAG00000022310(IL23A);ENSECAG00000011673(NA);ENSECAG00000012514(NA);ENSECAG00000034339(MHCX1);ENSECAG00000009306(NECTIN2);ENSECAG00000019052(NA);ENSECAG00000015807(SLC11A1);ENSECAG00000006087(MAD2L2);ENSECAG00000024574(GATA3);ENSECAG00000011964(IL27RA);ENSECAG0000001…	ENSECAG00000000685(B2M);ENSECAG00000000690(MLH1);ENSECAG00000000967(LTA);ENSECAG00000001174(TNF);ENSECAG00000001626(SHLD2);ENSECAG00000002855(FCGRT);ENSECAG00000003025(HLX);ENSECAG00000005469(EXOSC3);ENSECAG00000006087(MAD2L2);ENSECAG00000007152(NA);ENSECAG00000007192(PTPRC);ENSECAG00000007309(FZD5);ENSECAG00000007623(CD226);ENSECAG00000008093(TP53BP1);ENSECAG00000008358(ADA);ENSECAG00000008705(S…	0.157294
GO:0048149	behavioral response to ethanol	15	-0.697866	-1.79278	0.00201613	ENSECAG00000018204(UNC79);ENSECAG00000024757(CHRNA7);ENSECAG00000017949(CRHBP);	ENSECAG00000005004(NA);ENSECAG00000005259(OR56A1);ENSECAG00000009006(USP46);ENSECAG00000010137(DRD4);ENSECAG00000013458(OPRM1);ENSECAG00000013567(DRD2);ENSECAG00000014922(EPS8);ENSECAG00000016540(DRD3);ENSECAG00000017949(CRHBP);ENSECAG00000018204(UNC79);ENSECAG00000019389(CRHR1);ENSECAG00000019582(DBH);ENSECAG00000024757(CHRNA7);ENSECAG00000028565(NA);ENSECAG00000036114(NA)	0.152659
GO:0030101	natural killer cell activation	51	-0.520794	-1.78975	0	ENSECAG00000023970(MERTK);ENSECAG00000022310(IL23A);ENSECAG00000022744(RHBDD3);ENSECAG00000022430(TOX);ENSECAG00000006776(IL15RA);ENSECAG00000016571(DCAF15);ENSECAG00000016919(UNC13D);ENSECAG00000024788(CORO1A);ENSECAG00000013260(BAG6);ENSECAG00000022408(CD244);ENSECAG00000025149(ELF4);ENSECAG00000010114(RASGRP1);ENSECAG00000024671(IL12A);ENSECAG00000010490(PGLYRP2);ENSECAG00000038488(FLT3LG);ENS…	ENSECAG00000000014(GAS6);ENSECAG00000002978(IFND2);ENSECAG00000004315(IFNE);ENSECAG00000006484(IFNB1);ENSECAG00000006585(NA);ENSECAG00000006776(IL15RA);ENSECAG00000006933(IFND1);ENSECAG00000007192(PTPRC);ENSECAG00000007837(FGR);ENSECAG00000007847(STAT5B);ENSECAG00000008738(ID2);ENSECAG00000009044(PRDM1);ENSECAG00000010114(RASGRP1);ENSECAG00000010150(KAT7);ENSECAG00000010394(RAB27A);ENSECAG0000001…	0.153219
GO:0002252	immune effector process	491	-0.394747	-1.78933	0	ENSECAG00000013889(NBN);ENSECAG00000014957(IL27);ENSECAG00000022756(ATG7);ENSECAG00000011695(TARBP2);ENSECAG00000009039(STAT1);ENSECAG00000041678(TGFB2);ENSECAG00000008857(SNX4);ENSECAG00000000406(ILRUN);ENSECAG00000032818(IFIT5);ENSECAG00000016998(CD40);ENSECAG00000021437(FADD);ENSECAG00000014312(PRKCZ);ENSECAG00000016439(STAT3);ENSECAG00000008130(DNASE1);ENSECAG00000009752(APOA1);ENSECAG0000000…	ENSECAG00000000092(NKX2-3);ENSECAG00000000173(SEMA7A);ENSECAG00000000197(TLR3);ENSECAG00000000214(IL18RAP);ENSECAG00000000253(WAS);ENSECAG00000000277(NA);ENSECAG00000000291(PLCG2);ENSECAG00000000339(NA);ENSECAG00000000373(LOXL3);ENSECAG00000000387(FGL2);ENSECAG00000000406(ILRUN);ENSECAG00000000454(NA);ENSECAG00000000465(PTPN6);ENSECAG00000000500(IFI6);ENSECAG00000000548(NA);ENSECAG00000000591(TRA…	0.149478
GO:0002824	positive regulation of adaptive immune response based on somatic recombination of immune receptors built from immunoglobulin superfamily domains	86	-0.485271	-1.78042	0	ENSECAG00000016998(CD40);ENSECAG00000021437(FADD);ENSECAG00000014312(PRKCZ);ENSECAG00000016312(CD274);ENSECAG00000008705(STAT6);ENSECAG00000022310(IL23A);ENSECAG00000011673(NA);ENSECAG00000012514(NA);ENSECAG00000034339(MHCX1);ENSECAG00000009306(NECTIN2);ENSECAG00000019052(NA);ENSECAG00000015807(SLC11A1);ENSECAG00000006087(MAD2L2);ENSECAG00000024574(GATA3);ENSECAG00000011964(IL27RA);ENSECAG0000001…	ENSECAG00000000685(B2M);ENSECAG00000000690(MLH1);ENSECAG00000000967(LTA);ENSECAG00000001174(TNF);ENSECAG00000001626(SHLD2);ENSECAG00000002855(FCGRT);ENSECAG00000003025(HLX);ENSECAG00000005469(EXOSC3);ENSECAG00000006087(MAD2L2);ENSECAG00000007152(NA);ENSECAG00000007192(PTPRC);ENSECAG00000007309(FZD5);ENSECAG00000007623(CD226);ENSECAG00000008093(TP53BP1);ENSECAG00000008358(ADA);ENSECAG00000008705(S…	0.160549
GO:0032369	negative regulation of lipid transport	18	-0.665202	-1.76641	0.0127119	ENSECAG00000003315(IRS2);ENSECAG00000000940(CRY2);ENSECAG00000024608(SREBF2);ENSECAG00000020882(NR1H2);ENSECAG00000039785(APOC3);ENSECAG00000014224(APOC2);ENSECAG00000010163(APOA2);ENSECAG00000008005(AKT2);	ENSECAG00000000940(CRY2);ENSECAG00000003315(IRS2);ENSECAG00000008005(AKT2);ENSECAG00000008264(AKT1);ENSECAG00000008923(THBS1);ENSECAG00000010163(APOA2);ENSECAG00000010741(EGF);ENSECAG00000010864(ABCG5);ENSECAG00000014224(APOC2);ENSECAG00000014833(CRY1);ENSECAG00000015652(ABCA2);ENSECAG00000016608(PLA2G10);ENSECAG00000020882(NR1H2);ENSECAG00000023075(SHH);ENSECAG00000024537(ABCG8);ENSECAG000000245…	0.181826
GO:2000311	regulation of alpha-amino-3-hydroxy-5-methyl-4-isoxazole propionate selective glutamate receptor activity	19	-0.649889	-1.76608	0.00425532	ENSECAG00000012831(CACNG7);ENSECAG00000007214(CACNG4);ENSECAG00000019237(CNIH3);ENSECAG00000022208(SHANK2);ENSECAG00000018734(GSG1L);ENSECAG00000017304(MAPK8IP2);ENSECAG00000020468(RELN);	ENSECAG00000004028(SHISA9);ENSECAG00000004810(ADRB2);ENSECAG00000007214(CACNG4);ENSECAG00000011905(SHANK3);ENSECAG00000012831(CACNG7);ENSECAG00000015918(SHISA7);ENSECAG00000016178(CACNG3);ENSECAG00000016513(NLGN2);ENSECAG00000017304(MAPK8IP2);ENSECAG00000017828(CACNG2);ENSECAG00000018734(GSG1L);ENSECAG00000019237(CNIH3);ENSECAG00000020468(RELN);ENSECAG00000020995(NLGN3);ENSECAG00000022208(SHANK2)…	0.177604
GO:0046596	regulation of viral entry into host cell	24	-0.612044	-1.75863	0.00224719	ENSECAG00000021887(TRIM62);ENSECAG00000009306(NECTIN2);ENSECAG00000016932(TRIM26);ENSECAG00000009049(CD4);ENSECAG00000006211(TRIM21);ENSECAG00000008503(CD74);ENSECAG00000024430(TRIM25);ENSECAG00000016373(TRIM11);ENSECAG00000000968(NA);ENSECAG00000000910(NA);	ENSECAG00000000910(NA);ENSECAG00000000968(NA);ENSECAG00000001467(TRIM10);ENSECAG00000006211(TRIM21);ENSECAG00000006745(LGALS1);ENSECAG00000007762(TRIM59);ENSECAG00000007862(APCS);ENSECAG00000008503(CD74);ENSECAG00000009049(CD4);ENSECAG00000009306(NECTIN2);ENSECAG00000009583(P4HB);ENSECAG00000011851(MID2);ENSECAG00000014857(FCN3);ENSECAG00000016373(TRIM11);ENSECAG00000016770(TRIM8);ENSECAG00000016…	0.186077
GO:0004714	transmembrane receptor protein tyrosine kinase activity	56	-0.505285	-1.752	0	ENSECAG00000014650(INSRR);ENSECAG00000006177(TIE1);ENSECAG00000011631(EPHB2);ENSECAG00000007650(EPHA2);ENSECAG00000010385(MET);ENSECAG00000015006(FGFR1);ENSECAG00000022345(ROR2);ENSECAG00000020409(ERBB2);ENSECAG00000023970(MERTK);ENSECAG00000009952(EGFR);ENSECAG00000019429(KDR);ENSECAG00000010127(INSR);ENSECAG00000020869(FGFR4);ENSECAG00000017108(FLT4);ENSECAG00000013862(EPHB1);ENSECAG00000023882…	ENSECAG00000000530(EPHA5);ENSECAG00000000860(CSF1R);ENSECAG00000001064(RET);ENSECAG00000002171(FLT3);ENSECAG00000006177(TIE1);ENSECAG00000007080(ALK);ENSECAG00000007276(EPHB6);ENSECAG00000007650(EPHA2);ENSECAG00000009460(NTRK1);ENSECAG00000009755(EPHB3);ENSECAG00000009952(EGFR);ENSECAG00000010127(INSR);ENSECAG00000010228(MUSK);ENSECAG00000010385(MET);ENSECAG00000010447(EFEMP1);ENSECAG00000010591(…	0.195663
GO:0002755	MyD88-dependent toll-like receptor signaling pathway	15	-0.687445	-1.75174	0.00792079	ENSECAG00000018028(TLR2);ENSECAG00000010862(TNIP1);ENSECAG00000014294(TLR9);ENSECAG00000009744(IRF7);ENSECAG00000017794(IRF1);ENSECAG00000001774(MYD88);ENSECAG00000020892(TLR10);	ENSECAG00000001774(MYD88);ENSECAG00000001958(TLR6);ENSECAG00000007883(TLR7);ENSECAG00000009180(TLR8);ENSECAG00000009744(IRF7);ENSECAG00000010862(TNIP1);ENSECAG00000012960(IRAK2);ENSECAG00000014294(TLR9);ENSECAG00000017794(IRF1);ENSECAG00000018028(TLR2);ENSECAG00000020892(TLR10);ENSECAG00000026958(IRAK3);ENSECAG00000033827(NA);ENSECAG00000036553(TLR5);ENSECAG00000038588(TLR1)	0.191063
GO:0045087	innate immune response	420	-0.388942	-1.75162	0	ENSECAG00000021499(LTF);ENSECAG00000021956(FAU);ENSECAG00000034603(NA);ENSECAG00000026850(NOP53);ENSECAG00000006867(CDC42EP2);MSTRG.14638(MNDA);ENSECAG00000001467(TRIM10);ENSECAG00000018603(SLC46A2);ENSECAG00000014775(CLNK);ENSECAG00000038866(NA);ENSECAG00000006853(UBD);ENSECAG00000003655(NA);ENSECAG00000009039(STAT1);ENSECAG00000021899(MAPKAPK2);ENSECAG00000017443(TRIM14);ENSECAG00000043752(RPL3…	ENSECAG00000000197(TLR3);ENSECAG00000000214(IL18RAP);ENSECAG00000000253(WAS);ENSECAG00000000277(NA);ENSECAG00000000352(IKBKE);ENSECAG00000000454(NA);ENSECAG00000000465(PTPN6);ENSECAG00000000500(IFI6);ENSECAG00000000548(NA);ENSECAG00000000558(KIF5B);ENSECAG00000000624(PTPN2);ENSECAG00000000626(PDPK1);ENSECAG00000000634(SMPDL3B);ENSECAG00000000642(SFPQ);ENSECAG00000000700(EPRS1);ENSECAG00000000859(…	0.186727
GO:0002347	response to tumor cell	16	-0.670936	-1.75147	0.0020284	ENSECAG00000016312(CD274);ENSECAG00000009306(NECTIN2);ENSECAG00000013388(HRG);ENSECAG00000007623(CD226);ENSECAG00000024671(IL12A);ENSECAG00000012441(PRF1);	ENSECAG00000007623(CD226);ENSECAG00000008374(IGFBPL1);ENSECAG00000008411(ADAM15);ENSECAG00000009306(NECTIN2);ENSECAG00000010888(CD160);ENSECAG00000011955(PLK5);ENSECAG00000012441(PRF1);ENSECAG00000012803(IL12B);ENSECAG00000013388(HRG);ENSECAG00000014100(SLC22A13);ENSECAG00000015318(HAVCR2);ENSECAG00000016193(FBXO38);ENSECAG00000016312(CD274);ENSECAG00000017871(RBMS3);ENSECAG00000024671(IL12A);ENS…	0.182468
GO:0001906	cell killing	98	-0.452009	-1.74832	0	ENSECAG00000021437(FADD);ENSECAG00000008130(DNASE1);ENSECAG00000022310(IL23A);ENSECAG00000011673(NA);ENSECAG00000004879(CEBPG);ENSECAG00000012514(NA);ENSECAG00000034339(MHCX1);ENSECAG00000009306(NECTIN2);ENSECAG00000019052(NA);ENSECAG00000017146(PIK3R6);ENSECAG00000016919(UNC13D);ENSECAG00000007152(NA);ENSECAG00000002855(FCGRT);ENSECAG00000024788(CORO1A);ENSECAG00000013388(HRG);ENSECAG00000007623…	ENSECAG00000000214(IL18RAP);ENSECAG00000000465(PTPN6);ENSECAG00000000685(B2M);ENSECAG00000002855(FCGRT);ENSECAG00000002867(F2RL1);ENSECAG00000002971(LAG3);ENSECAG00000004879(CEBPG);ENSECAG00000006981(LYST);ENSECAG00000007152(NA);ENSECAG00000007192(PTPRC);ENSECAG00000007623(CD226);ENSECAG00000007847(STAT5B);ENSECAG00000007865(C9);ENSECAG00000008130(DNASE1);ENSECAG00000008299(IL4);ENSECAG0000000857…	0.184007
GO:0002483	antigen processing and presentation of endogenous peptide antigen	18	-0.63994	-1.74743	0.00431035	ENSECAG00000011673(NA);ENSECAG00000012514(NA);ENSECAG00000034339(MHCX1);ENSECAG00000019052(NA);ENSECAG00000007152(NA);ENSECAG00000002855(FCGRT);ENSECAG00000022610(TAP1);ENSECAG00000016428(NA);ENSECAG00000015448(TAPBP);	ENSECAG00000000685(B2M);ENSECAG00000002855(FCGRT);ENSECAG00000003636(ERAP1);ENSECAG00000007152(NA);ENSECAG00000010646(IDE);ENSECAG00000011673(NA);ENSECAG00000012514(NA);ENSECAG00000015448(TAPBP);ENSECAG00000016428(NA);ENSECAG00000017324(NA);ENSECAG00000019052(NA);ENSECAG00000022610(TAP1);ENSECAG00000024465(ERAP2);ENSECAG00000024981(HFE);ENSECAG00000034339(MHCX1);ENSECAG00000034395(MHCB3);ENSECAG0…	0.181304
GO:0005979	regulation of glycogen biosynthetic process	17	-0.656486	-1.7407	0.0041841	ENSECAG00000003315(IRS2);ENSECAG00000010127(INSR);ENSECAG00000020786(C1QTNF2);ENSECAG00000022171(GCK);ENSECAG00000016734(INPP5K);ENSECAG00000008005(AKT2);	ENSECAG00000003315(IRS2);ENSECAG00000004874(EPM2AIP1);ENSECAG00000007296(PPP1R3F);ENSECAG00000007393(IRS1);ENSECAG00000008005(AKT2);ENSECAG00000008264(AKT1);ENSECAG00000010109(IGF1);ENSECAG00000010127(INSR);ENSECAG00000011785(PASK);ENSECAG00000013035(ENPP1);ENSECAG00000015977(DYRK2);ENSECAG00000016734(INPP5K);ENSECAG00000019608(PTH);ENSECAG00000020786(C1QTNF2);ENSECAG00000022171(GCK);ENSECAG00000…	0.189473
GO:0010962	regulation of glucan biosynthetic process	17	-0.656486	-1.73639	0.00431965	ENSECAG00000003315(IRS2);ENSECAG00000010127(INSR);ENSECAG00000020786(C1QTNF2);ENSECAG00000022171(GCK);ENSECAG00000016734(INPP5K);ENSECAG00000008005(AKT2);	ENSECAG00000003315(IRS2);ENSECAG00000004874(EPM2AIP1);ENSECAG00000007296(PPP1R3F);ENSECAG00000007393(IRS1);ENSECAG00000008005(AKT2);ENSECAG00000008264(AKT1);ENSECAG00000010109(IGF1);ENSECAG00000010127(INSR);ENSECAG00000011785(PASK);ENSECAG00000013035(ENPP1);ENSECAG00000015977(DYRK2);ENSECAG00000016734(INPP5K);ENSECAG00000019608(PTH);ENSECAG00000020786(C1QTNF2);ENSECAG00000022171(GCK);ENSECAG00000…	0.193853
GO:0046503	glycerolipid catabolic process	44	-0.518684	-1.73596	0	ENSECAG00000013596(PNPLA5);ENSECAG00000000418(APOA5);ENSECAG00000007024(ABHD6);ENSECAG00000006934(GDPD3);ENSECAG00000009752(APOA1);ENSECAG00000024242(SCARB1);ENSECAG00000006879(PLA2G5);ENSECAG00000017449(PNPLA7);ENSECAG00000039785(APOC3);ENSECAG00000007248(SMPD4);ENSECAG00000014224(APOC2);ENSECAG00000010163(APOA2);ENSECAG00000012411(PNPLA2);ENSECAG00000004903(APOA4);ENSECAG00000013375(ABHD16A);EN…	ENSECAG00000000418(APOA5);ENSECAG00000003776(ENPP2);ENSECAG00000004903(APOA4);ENSECAG00000005769(ABHD12);ENSECAG00000006879(PLA2G5);ENSECAG00000006934(GDPD3);ENSECAG00000006962(PLA2G4D);ENSECAG00000007024(ABHD6);ENSECAG00000007248(SMPD4);ENSECAG00000008062(DDHD2);ENSECAG00000008600(APOB);ENSECAG00000009752(APOA1);ENSECAG00000010145(LPL);ENSECAG00000010163(APOA2);ENSECAG00000010211(LYPLA2);ENSECAG…	0.190344
GO:0035584	calcium-mediated signaling using intracellular calcium source	17	-0.656787	-1.73539	0.00211416	ENSECAG00000010648(GPR143);ENSECAG00000007192(PTPRC);ENSECAG00000023430(TRPM2);ENSECAG00000023619(HOMER2);ENSECAG00000013191(FIS1);ENSECAG00000019429(KDR);ENSECAG00000010558(PTGFR);ENSECAG00000034702(DEFB1);ENSECAG00000006795(RYR2);ENSECAG00000018596(NA);	ENSECAG00000000791(DMTN);ENSECAG00000006764(CCL20);ENSECAG00000006795(RYR2);ENSECAG00000007192(PTPRC);ENSECAG00000010558(PTGFR);ENSECAG00000010648(GPR143);ENSECAG00000010918(SELP);ENSECAG00000013191(FIS1);ENSECAG00000018596(NA);ENSECAG00000018967(GRM5);ENSECAG00000019429(KDR);ENSECAG00000022787(BCAP31);ENSECAG00000023430(TRPM2);ENSECAG00000023619(HOMER2);ENSECAG00000029062(PRNP);ENSECAG0000003470…	0.187411
GO:0031343	positive regulation of cell killing	51	-0.509043	-1.72473	0.0043384	ENSECAG00000021437(FADD);ENSECAG00000022310(IL23A);ENSECAG00000011673(NA);ENSECAG00000012514(NA);ENSECAG00000034339(MHCX1);ENSECAG00000009306(NECTIN2);ENSECAG00000019052(NA);ENSECAG00000007152(NA);ENSECAG00000002855(FCGRT);ENSECAG00000007623(CD226);ENSECAG00000016428(NA);ENSECAG00000010114(RASGRP1);ENSECAG00000012326(CD1D);ENSECAG00000009949(P2RX7);ENSECAG00000024671(IL12A);ENSECAG00000012441(PRF…	ENSECAG00000000214(IL18RAP);ENSECAG00000000685(B2M);ENSECAG00000002855(FCGRT);ENSECAG00000002867(F2RL1);ENSECAG00000002971(LAG3);ENSECAG00000007152(NA);ENSECAG00000007192(PTPRC);ENSECAG00000007623(CD226);ENSECAG00000007847(STAT5B);ENSECAG00000009306(NECTIN2);ENSECAG00000009488(SYK);ENSECAG00000009949(P2RX7);ENSECAG00000010114(RASGRP1);ENSECAG00000010888(CD160);ENSECAG00000011660(CD1C);ENSECAG0000…	0.204724
GO:0005581	collagen trimer	49	-0.514745	-1.72374	0.00210526	ENSECAG00000002962(ADIPOQ);ENSECAG00000020325(C1QC);ENSECAG00000024297(COL27A1);ENSECAG00000023001(NA);ENSECAG00000024740(COL1A2);ENSECAG00000041748(COL4A3);ENSECAG00000020940(C1QTNF6);ENSECAG00000016327(NA);ENSECAG00000021274(COL4A6);ENSECAG00000025161(EMILIN1);ENSECAG00000018161(C1QTNF5);ENSECAG00000022273(NA);ENSECAG00000019838(COL4A1);ENSECAG00000013693(COL1A1);ENSECAG00000042356(COL5A1);ENSE…	ENSECAG00000002962(ADIPOQ);ENSECAG00000006706(SFTPD);ENSECAG00000007989(C1QTNF7);ENSECAG00000008499(COL5A2);ENSECAG00000010971(COL9A2);ENSECAG00000011035(COL9A1);ENSECAG00000011138(COL4A4);ENSECAG00000012799(COL8A2);ENSECAG00000013693(COL1A1);ENSECAG00000014771(LOX);ENSECAG00000016327(NA);ENSECAG00000016361(COL18A1);ENSECAG00000016989(OTOL1);ENSECAG00000017488(COLEC11);ENSECAG00000018161(C1QTNF5)…	0.202448
GO:0001912	positive regulation of leukocyte mediated cytotoxicity	45	-0.518366	-1.72362	0.00653595	ENSECAG00000021437(FADD);ENSECAG00000022310(IL23A);ENSECAG00000011673(NA);ENSECAG00000012514(NA);ENSECAG00000034339(MHCX1);ENSECAG00000009306(NECTIN2);ENSECAG00000019052(NA);ENSECAG00000007152(NA);ENSECAG00000002855(FCGRT);ENSECAG00000007623(CD226);ENSECAG00000016428(NA);ENSECAG00000010114(RASGRP1);ENSECAG00000012326(CD1D);ENSECAG00000009949(P2RX7);ENSECAG00000024671(IL12A);ENSECAG00000012010(NCR…	ENSECAG00000000214(IL18RAP);ENSECAG00000000685(B2M);ENSECAG00000002855(FCGRT);ENSECAG00000002867(F2RL1);ENSECAG00000002971(LAG3);ENSECAG00000007152(NA);ENSECAG00000007192(PTPRC);ENSECAG00000007623(CD226);ENSECAG00000007847(STAT5B);ENSECAG00000009306(NECTIN2);ENSECAG00000009949(P2RX7);ENSECAG00000010114(RASGRP1);ENSECAG00000010888(CD160);ENSECAG00000011660(CD1C);ENSECAG00000011673(NA);ENSECAG00000…	0.198724
GO:0001910	regulation of leukocyte mediated cytotoxicity	55	-0.501047	-1.72295	0	ENSECAG00000021437(FADD);ENSECAG00000008130(DNASE1);ENSECAG00000022310(IL23A);ENSECAG00000011673(NA);ENSECAG00000012514(NA);ENSECAG00000034339(MHCX1);ENSECAG00000009306(NECTIN2);ENSECAG00000019052(NA);ENSECAG00000017146(PIK3R6);ENSECAG00000007152(NA);ENSECAG00000002855(FCGRT);ENSECAG00000007623(CD226);ENSECAG00000016428(NA);ENSECAG00000010114(RASGRP1);ENSECAG00000020819(AGER);ENSECAG00000012326(C…	ENSECAG00000000214(IL18RAP);ENSECAG00000000685(B2M);ENSECAG00000002855(FCGRT);ENSECAG00000002867(F2RL1);ENSECAG00000002971(LAG3);ENSECAG00000007152(NA);ENSECAG00000007192(PTPRC);ENSECAG00000007623(CD226);ENSECAG00000007847(STAT5B);ENSECAG00000008130(DNASE1);ENSECAG00000008577(PPP3CB);ENSECAG00000008781(RIPK3);ENSECAG00000009306(NECTIN2);ENSECAG00000009949(P2RX7);ENSECAG00000010114(RASGRP1);ENSECA…	0.196156
GO:0072643	interferon-gamma secretion	16	-0.662483	-1.72031	0.00621118	ENSECAG00000019437(CD2);ENSECAG00000024574(GATA3);ENSECAG00000009562(ZC3H12A);ENSECAG00000022408(CD244);ENSECAG00000019089(TRIM27);ENSECAG00000010196(TCIRG1);ENSECAG00000010114(RASGRP1);ENSECAG00000001324(ISG15);	ENSECAG00000001324(ISG15);ENSECAG00000002867(F2RL1);ENSECAG00000008749(VTCN1);ENSECAG00000009562(ZC3H12A);ENSECAG00000010114(RASGRP1);ENSECAG00000010196(TCIRG1);ENSECAG00000010888(CD160);ENSECAG00000014369(SLAMF1);ENSECAG00000014981(ABL1);ENSECAG00000018166(NR1H4);ENSECAG00000019089(TRIM27);ENSECAG00000019437(CD2);ENSECAG00000020486(IL36RN);ENSECAG00000022408(CD244);ENSECAG00000024298(PTPN22);ENS…	0.197898
GO:0002323	natural killer cell activation involved in immune response	18	-0.641145	-1.7194	0.00645161	ENSECAG00000016919(UNC13D);ENSECAG00000024788(CORO1A);ENSECAG00000022408(CD244);ENSECAG00000010490(PGLYRP2);	ENSECAG00000002978(IFND2);ENSECAG00000004315(IFNE);ENSECAG00000006484(IFNB1);ENSECAG00000006585(NA);ENSECAG00000006933(IFND1);ENSECAG00000010394(RAB27A);ENSECAG00000010490(PGLYRP2);ENSECAG00000011884(PGLYRP3);ENSECAG00000016919(UNC13D);ENSECAG00000021633(IFNK);ENSECAG00000022408(CD244);ENSECAG00000024788(CORO1A);ENSECAG00000030161(NA);ENSECAG00000031604(IFNa1);ENSECAG00000032758(IFN-OMEGA2);ENSEC…	0.1959
GO:0050850	positive regulation of calcium-mediated signaling	24	-0.595064	-1.71799	0.004329	ENSECAG00000008358(ADA);ENSECAG00000009049(CD4);ENSECAG00000011012(ZAP70);ENSECAG00000001174(TNF);ENSECAG00000024374(ERBB3);ENSECAG00000011296(SLC9A1);ENSECAG00000021248(TRAT1);	ENSECAG00000001174(TNF);ENSECAG00000004098(C10orf71);ENSECAG00000007377(SPPL3);ENSECAG00000008358(ADA);ENSECAG00000008684(HTT);ENSECAG00000009049(CD4);ENSECAG00000009488(SYK);ENSECAG00000010109(IGF1);ENSECAG00000010791(LMCD1);ENSECAG00000011012(ZAP70);ENSECAG00000011296(SLC9A1);ENSECAG00000012713(CHERP);ENSECAG00000015270(TREM2);ENSECAG00000016786(JPH2);ENSECAG00000018203(CIB1);ENSECAG00000020792…	0.194702
GO:0002715	regulation of natural killer cell mediated immunity	22	-0.5989	-1.7145	0.0131868	ENSECAG00000017267(KLRK1);ENSECAG00000018471(ARRB2);ENSECAG00000007847(STAT5B);ENSECAG00000000214(IL18RAP);ENSECAG00000012506(SERPINB9);ENSECAG00000032752(SH2D1A);ENSECAG00000014775(CLNK);ENSECAG00000009306(NECTIN2);ENSECAG00000017146(PIK3R6);ENSECAG00000007623(CD226);ENSECAG00000036315(CD96);ENSECAG00000010114(RASGRP1);ENSECAG00000024671(IL12A);ENSECAG00000012010(NCR3);	ENSECAG00000000214(IL18RAP);ENSECAG00000002971(LAG3);ENSECAG00000007623(CD226);ENSECAG00000007847(STAT5B);ENSECAG00000009306(NECTIN2);ENSECAG00000010114(RASGRP1);ENSECAG00000010888(CD160);ENSECAG00000012010(NCR3);ENSECAG00000012506(SERPINB9);ENSECAG00000012803(IL12B);ENSECAG00000014775(CLNK);ENSECAG00000014896(VAV1);ENSECAG00000015144(CADM1);ENSECAG00000015318(HAVCR2);ENSECAG00000017146(PIK3R6);E…	0.198859
GO:0007618	mating	17	-0.634829	-1.71088	0.0135135	ENSECAG00000008358(ADA);ENSECAG00000017304(MAPK8IP2);ENSECAG00000020165(PPP1R1B);ENSECAG00000007354(DDO);	ENSECAG00000000138(ACVR2A);ENSECAG00000007354(DDO);ENSECAG00000008358(ADA);ENSECAG00000008988(DRD5);ENSECAG00000009767(P2RX1);ENSECAG00000011120(THRA);ENSECAG00000011657(HEXB);ENSECAG00000013586(VIP);ENSECAG00000015377(KLK14);ENSECAG00000016647(UBE2Q1);ENSECAG00000017304(MAPK8IP2);ENSECAG00000019007(THRB);ENSECAG00000020165(PPP1R1B);ENSECAG00000021011(APP);ENSECAG00000024535(GRIN1);ENSECAG0000002…	0.202309
GO:0002456	T cell mediated immunity	76	-0.45839	-1.70437	0	ENSECAG00000021437(FADD);ENSECAG00000014312(PRKCZ);ENSECAG00000022310(IL23A);ENSECAG00000011673(NA);ENSECAG00000012514(NA);ENSECAG00000034339(MHCX1);ENSECAG00000009306(NECTIN2);ENSECAG00000012699(KDELR1);ENSECAG00000019052(NA);ENSECAG00000015807(SLC11A1);ENSECAG00000024574(GATA3);ENSECAG00000010055(RSAD2);ENSECAG00000007152(NA);ENSECAG00000021852(TRPM4);ENSECAG00000002855(FCGRT);ENSECAG0000001642…	ENSECAG00000000214(IL18RAP);ENSECAG00000000253(WAS);ENSECAG00000000685(B2M);ENSECAG00000002855(FCGRT);ENSECAG00000007152(NA);ENSECAG00000007192(PTPRC);ENSECAG00000007276(EPHB6);ENSECAG00000007309(FZD5);ENSECAG00000008299(IL4);ENSECAG00000008577(PPP3CB);ENSECAG00000008731(NA);ENSECAG00000008781(RIPK3);ENSECAG00000009306(NECTIN2);ENSECAG00000009949(P2RX7);ENSECAG00000010055(RSAD2);ENSECAG0000001026…	0.212117
GO:0030641	regulation of cellular pH	53	-0.493472	-1.70056	0.0021097	ENSECAG00000009758(CCDC115);ENSECAG00000017607(AQP11);ENSECAG00000023326(TMEM175);ENSECAG00000020426(SNAPIN);ENSECAG00000013120(SLC26A6);ENSECAG00000000767(SLC4A7);ENSECAG00000017435(NA);ENSECAG00000010288(LRRK2);ENSECAG00000015807(SLC11A1);ENSECAG00000024148(RAB39A);ENSECAG00000019905(NOX1);ENSECAG00000000547(TM9SF4);ENSECAG00000016991(CLN6);ENSECAG00000024958(SLC4A2);ENSECAG00000019751(CHP1);EN…	ENSECAG00000000381(DMXL2);ENSECAG00000000547(TM9SF4);ENSECAG00000000767(SLC4A7);ENSECAG00000002257(CXHXorf21);ENSECAG00000004260(SLC9A8);ENSECAG00000006450(SLC9A9);ENSECAG00000007335(SLC9C2);ENSECAG00000008206(SLC17A7);ENSECAG00000008363(SLC4A9);ENSECAG00000009139(CFTR);ENSECAG00000009758(CCDC115);ENSECAG00000010196(TCIRG1);ENSECAG00000010288(LRRK2);ENSECAG00000010982(SLC4A3);ENSECAG00000011296(S…	0.216375
GO:1903900	regulation of viral life cycle	129	-0.422382	-1.69638	0	ENSECAG00000021499(LTF);ENSECAG00000001467(TRIM10);ENSECAG00000024887(PC);ENSECAG00000017394(ZC3HAV1);ENSECAG00000011695(TARBP2);ENSECAG00000028970(SP1);ENSECAG00000009817(HPN);ENSECAG00000017443(TRIM14);ENSECAG00000032818(IFIT5);ENSECAG00000010685(RSF1);ENSECAG00000034308(TRIM6);ENSECAG00000021887(TRIM62);ENSECAG00000009306(NECTIN2);ENSECAG00000015418(NR5A2);ENSECAG00000009890(PPIH);ENSECAG00000…	ENSECAG00000000910(NA);ENSECAG00000000968(NA);ENSECAG00000000974(ADAR);ENSECAG00000001174(TNF);ENSECAG00000001324(ISG15);ENSECAG00000001467(TRIM10);ENSECAG00000003160(ZNF502);ENSECAG00000004362(TSG101);ENSECAG00000004549(KPNA6);ENSECAG00000004617(PML);ENSECAG00000004645(PRKN);ENSECAG00000005326(PDE12);ENSECAG00000005608(TOP2B);ENSECAG00000005798(CNOT7);ENSECAG00000006071(NA);ENSECAG00000006211(TR…	0.222002
GO:0050830	defense response to Gram-positive bacterium	59	-0.47894	-1.6951	0	ENSECAG00000008751(TNFRSF14);ENSECAG00000001401(LALBA);ENSECAG00000043705(DEFA31L);ENSECAG00000012791(GBP6);ENSECAG00000007650(EPHA2);ENSECAG00000021956(FAU);ENSECAG00000013825(NOD1);ENSECAG00000043752(RPL39);ENSECAG00000015005(GSDMD);ENSECAG00000011964(IL27RA);ENSECAG00000013712(ECATH-3);ENSECAG00000000967(LTA);ENSECAG00000019300(CARD9);ENSECAG00000034702(DEFB1);ENSECAG00000009949(P2RX7);ENSECAG…	ENSECAG00000000289(NA);ENSECAG00000000967(LTA);ENSECAG00000001174(TNF);ENSECAG00000001394(MPEG1);ENSECAG00000001401(LALBA);ENSECAG00000001774(MYD88);ENSECAG00000005760(ADAM17);ENSECAG00000005842(SPACA3);ENSECAG00000006153(C5AR1);ENSECAG00000007650(EPHA2);ENSECAG00000007837(FGR);ENSECAG00000008543(LYG1);ENSECAG00000008751(TNFRSF14);ENSECAG00000009894(LYG2);ENSECAG00000009949(P2RX7);ENSECAG00000010…	0.221476
GO:0050792	regulation of viral process	141	-0.417596	-1.68939	0	ENSECAG00000001467(TRIM10);ENSECAG00000024887(PC);ENSECAG00000017394(ZC3HAV1);ENSECAG00000011695(TARBP2);ENSECAG00000009039(STAT1);ENSECAG00000028970(SP1);ENSECAG00000009817(HPN);ENSECAG00000017443(TRIM14);ENSECAG00000032818(IFIT5);ENSECAG00000010685(RSF1);ENSECAG00000032576(TMEM250);ENSECAG00000034308(TRIM6);ENSECAG00000021887(TRIM62);ENSECAG00000009306(NECTIN2);ENSECAG00000015418(NR5A2);ENSECAG…	ENSECAG00000000860(CSF1R);ENSECAG00000000910(NA);ENSECAG00000000968(NA);ENSECAG00000000974(ADAR);ENSECAG00000001174(TNF);ENSECAG00000001324(ISG15);ENSECAG00000001467(TRIM10);ENSECAG00000003160(ZNF502);ENSECAG00000004362(TSG101);ENSECAG00000004549(KPNA6);ENSECAG00000004617(PML);ENSECAG00000004645(PRKN);ENSECAG00000005326(PDE12);ENSECAG00000005608(TOP2B);ENSECAG00000005798(CNOT7);ENSECAG00000006071…	0.230477
GO:0006885	regulation of pH	65	-0.477533	-1.68719	0.00225225	ENSECAG00000009758(CCDC115);ENSECAG00000017607(AQP11);ENSECAG00000023326(TMEM175);ENSECAG00000020426(SNAPIN);ENSECAG00000013120(SLC26A6);ENSECAG00000022593(ATP6V1B1);ENSECAG00000000767(SLC4A7);ENSECAG00000017435(NA);ENSECAG00000010288(LRRK2);ENSECAG00000015807(SLC11A1);ENSECAG00000024148(RAB39A);ENSECAG00000019905(NOX1);ENSECAG00000000527(SLC4A1);ENSECAG00000000547(TM9SF4);ENSECAG00000016991(CLN6…	ENSECAG00000000381(DMXL2);ENSECAG00000000527(SLC4A1);ENSECAG00000000547(TM9SF4);ENSECAG00000000767(SLC4A7);ENSECAG00000002257(CXHXorf21);ENSECAG00000004260(SLC9A8);ENSECAG00000006450(SLC9A9);ENSECAG00000007335(SLC9C2);ENSECAG00000008206(SLC17A7);ENSECAG00000008335(PDK4);ENSECAG00000008363(SLC4A9);ENSECAG00000008418(RHCG);ENSECAG00000009139(CFTR);ENSECAG00000009758(CCDC115);ENSECAG00000010196(TCIR…	0.232475
GO:0002708	positive regulation of lymphocyte mediated immunity	82	-0.467537	-1.68612	0.00221239	ENSECAG00000016998(CD40);ENSECAG00000021437(FADD);ENSECAG00000014312(PRKCZ);ENSECAG00000008705(STAT6);ENSECAG00000022310(IL23A);ENSECAG00000011673(NA);ENSECAG00000012514(NA);ENSECAG00000034339(MHCX1);ENSECAG00000009306(NECTIN2);ENSECAG00000019052(NA);ENSECAG00000006087(MAD2L2);ENSECAG00000024574(GATA3);ENSECAG00000013820(KMT5C);ENSECAG00000010055(RSAD2);ENSECAG00000007152(NA);ENSECAG00000002855(F…	ENSECAG00000000214(IL18RAP);ENSECAG00000000685(B2M);ENSECAG00000000690(MLH1);ENSECAG00000000967(LTA);ENSECAG00000001174(TNF);ENSECAG00000001626(SHLD2);ENSECAG00000002855(FCGRT);ENSECAG00000002971(LAG3);ENSECAG00000005469(EXOSC3);ENSECAG00000006087(MAD2L2);ENSECAG00000007152(NA);ENSECAG00000007192(PTPRC);ENSECAG00000007309(FZD5);ENSECAG00000007623(CD226);ENSECAG00000007847(STAT5B);ENSECAG000000080…	0.230928
GO:0002449	lymphocyte mediated immunity	176	-0.409382	-1.68374	0	ENSECAG00000008705(STAT6);ENSECAG00000022310(IL23A);ENSECAG00000011673(NA);ENSECAG00000004879(CEBPG);ENSECAG00000012514(NA);ENSECAG00000034339(MHCX1);ENSECAG00000009306(NECTIN2);ENSECAG00000012699(KDELR1);ENSECAG00000019052(NA);ENSECAG00000015807(SLC11A1);ENSECAG00000006087(MAD2L2);ENSECAG00000024574(GATA3);ENSECAG00000017146(PIK3R6);ENSECAG00000011964(IL27RA);ENSECAG00000013820(KMT5C);ENSECAG000…	ENSECAG00000000214(IL18RAP);ENSECAG00000000253(WAS);ENSECAG00000000387(FGL2);ENSECAG00000000454(NA);ENSECAG00000000465(PTPN6);ENSECAG00000000548(NA);ENSECAG00000000685(B2M);ENSECAG00000000690(MLH1);ENSECAG00000000967(LTA);ENSECAG00000001174(TNF);ENSECAG00000001626(SHLD2);ENSECAG00000001774(MYD88);ENSECAG00000001923(NA);ENSECAG00000002540(NA);ENSECAG00000002764(NA);ENSECAG00000002855(FCGRT);ENSECA…	0.232303
GO:0002709	regulation of T cell mediated immunity	56	-0.477737	-1.68002	0	ENSECAG00000021437(FADD);ENSECAG00000014312(PRKCZ);ENSECAG00000022310(IL23A);ENSECAG00000011673(NA);ENSECAG00000012514(NA);ENSECAG00000034339(MHCX1);ENSECAG00000009306(NECTIN2);ENSECAG00000019052(NA);ENSECAG00000024574(GATA3);ENSECAG00000010055(RSAD2);ENSECAG00000007152(NA);ENSECAG00000021852(TRPM4);ENSECAG00000002855(FCGRT);ENSECAG00000016428(NA);ENSECAG00000020819(AGER);ENSECAG00000012326(CD1D)…	ENSECAG00000000253(WAS);ENSECAG00000000685(B2M);ENSECAG00000002855(FCGRT);ENSECAG00000007152(NA);ENSECAG00000007192(PTPRC);ENSECAG00000007309(FZD5);ENSECAG00000008577(PPP3CB);ENSECAG00000008731(NA);ENSECAG00000008781(RIPK3);ENSECAG00000009306(NECTIN2);ENSECAG00000009949(P2RX7);ENSECAG00000010055(RSAD2);ENSECAG00000010263(SASH3);ENSECAG00000010753(MAP3K7);ENSECAG00000011660(CD1C);ENSECAG0000001167…	0.236682
GO:0071300	cellular response to retinoic acid	31	-0.539385	-1.67487	0.00442478	ENSECAG00000019926(BRINP3);ENSECAG00000022037(SOX9);ENSECAG00000000451(HOXA2);ENSECAG00000016976(RARB);ENSECAG00000012019(SETX);ENSECAG00000014047(TWF2);ENSECAG00000013387(WNT7B);ENSECAG00000014683(BRINP1);ENSECAG00000000517(HTRA2);ENSECAG00000014750(ALDH1A2);ENSECAG00000017928(NDUFA13);ENSECAG00000012862(LYN);ENSECAG00000008852(ABCA1);ENSECAG00000016596(RARG);ENSECAG00000018010(TEAD2);ENSECAG000…	ENSECAG00000000451(HOXA2);ENSECAG00000000517(HTRA2);ENSECAG00000001064(RET);ENSECAG00000005708(ABL2);ENSECAG00000008310(ADNP2);ENSECAG00000008660(YAP1);ENSECAG00000008852(ABCA1);ENSECAG00000009935(PTK6);ENSECAG00000010591(LTK);ENSECAG00000011101(PTK7);ENSECAG00000012019(SETX);ENSECAG00000012862(LYN);ENSECAG00000013387(WNT7B);ENSECAG00000013593(OSR1);ENSECAG00000013667(CREB1);ENSECAG00000014047(TW…	0.244675
GO:0019369	arachidonic acid metabolic process	30	-0.551591	-1.67278	0.00211416	ENSECAG00000023770(NA);ENSECAG00000024865(NA);ENSECAG00000019088(CYP2E1);ENSECAG00000009026(CYP2S1);ENSECAG00000023905(CYP2J2);ENSECAG00000022015(ALOX12);ENSECAG00000012771(ALOXE3);ENSECAG00000002197(NA);ENSECAG00000012112(ALOX15B);ENSECAG00000020795(DAGLA);	ENSECAG00000002197(NA);ENSECAG00000002693(NA);ENSECAG00000007161(CYP2F1);ENSECAG00000009026(CYP2S1);ENSECAG00000009466(CYP2B6);ENSECAG00000009707(PTGS1);ENSECAG00000011415(NA);ENSECAG00000012112(ALOX15B);ENSECAG00000012719(ALOX12B);ENSECAG00000012771(ALOXE3);ENSECAG00000012878(PNPLA8);ENSECAG00000012930(ALOX5);ENSECAG00000013070(DAGLB);ENSECAG00000017181(PTGS2);ENSECAG00000019088(CYP2E1);ENSECAG0…	0.246134
GO:0031225	anchored component of membrane	44	-0.512955	-1.67174	0.00422833	ENSECAG00000016691(NTNG1);ENSECAG00000000234(GPC6);ENSECAG00000008808(NTNG2);ENSECAG00000004778(RTN4R);ENSECAG00000008700(MDGA1);ENSECAG00000014470(EEPD1);ENSECAG00000019437(CD2);ENSECAG00000028030(NA);ENSECAG00000017260(DPEP2);ENSECAG00000003310(LY6E);ENSECAG00000013494(RHBG);ENSECAG00000008170(GPC2);ENSECAG00000014427(GPC1);ENSECAG00000013861(UMOD);ENSECAG00000014958(ZFAND2B);ENSECAG00000021383…	ENSECAG00000000234(GPC6);ENSECAG00000001223(RTBDN);ENSECAG00000003310(LY6E);ENSECAG00000003966(GPC4);ENSECAG00000004384(RTN4RL1);ENSECAG00000004704(PRND);ENSECAG00000004778(RTN4R);ENSECAG00000006143(PSCA);ENSECAG00000006846(GFRA1);ENSECAG00000007120(NRN1);ENSECAG00000008170(GPC2);ENSECAG00000008700(MDGA1);ENSECAG00000008808(NTNG2);ENSECAG00000008922(NRN1L);ENSECAG00000009966(THY1);ENSECAG00000010…	0.24478
GO:0019079	viral genome replication	85	-0.449801	-1.67135	0	ENSECAG00000017394(ZC3HAV1);ENSECAG00000011695(TARBP2);ENSECAG00000032818(IFIT5);ENSECAG00000034308(TRIM6);ENSECAG00000013038(ATG16L2);ENSECAG00000015418(NR5A2);ENSECAG00000009890(PPIH);ENSECAG00000009562(ZC3H12A);ENSECAG00000002944(GRK2);ENSECAG00000012136(DDB1);ENSECAG00000010055(RSAD2);ENSECAG00000012132(NA);ENSECAG00000024957(SHFL);ENSECAG00000011776(MX1);ENSECAG00000020437(BCL2);ENSECAG00000…	ENSECAG00000000014(GAS6);ENSECAG00000000910(NA);ENSECAG00000000968(NA);ENSECAG00000000974(ADAR);ENSECAG00000001174(TNF);ENSECAG00000001324(ISG15);ENSECAG00000002944(GRK2);ENSECAG00000004549(KPNA6);ENSECAG00000004645(PRKN);ENSECAG00000005326(PDE12);ENSECAG00000005608(TOP2B);ENSECAG00000005798(CNOT7);ENSECAG00000006071(NA);ENSECAG00000007262(EEA1);ENSECAG00000008106(FAM111A);ENSECAG00000008769(VAPA…	0.241957
GO:0001916	positive regulation of T cell mediated cytotoxicity	29	-0.559221	-1.66833	0.00203666	ENSECAG00000021437(FADD);ENSECAG00000022310(IL23A);ENSECAG00000011673(NA);ENSECAG00000012514(NA);ENSECAG00000034339(MHCX1);ENSECAG00000009306(NECTIN2);ENSECAG00000019052(NA);ENSECAG00000007152(NA);ENSECAG00000002855(FCGRT);ENSECAG00000016428(NA);ENSECAG00000012326(CD1D);ENSECAG00000009949(P2RX7);ENSECAG00000024671(IL12A);	ENSECAG00000000685(B2M);ENSECAG00000002855(FCGRT);ENSECAG00000007152(NA);ENSECAG00000007192(PTPRC);ENSECAG00000009306(NECTIN2);ENSECAG00000009949(P2RX7);ENSECAG00000011660(CD1C);ENSECAG00000011673(NA);ENSECAG00000012326(CD1D);ENSECAG00000012514(NA);ENSECAG00000012803(IL12B);ENSECAG00000014100(SLC22A13);ENSECAG00000015055(CD1E1);ENSECAG00000016428(NA);ENSECAG00000016614(CD1B2);ENSECAG00000017324(N…	0.245894
GO:0002228	natural killer cell mediated immunity	30	-0.543534	-1.66613	0.0161663	ENSECAG00000007847(STAT5B);ENSECAG00000000214(IL18RAP);ENSECAG00000000465(PTPN6);ENSECAG00000012506(SERPINB9);ENSECAG00000032752(SH2D1A);ENSECAG00000014775(CLNK);ENSECAG00000004879(CEBPG);ENSECAG00000009306(NECTIN2);ENSECAG00000017146(PIK3R6);ENSECAG00000016919(UNC13D);ENSECAG00000024788(CORO1A);ENSECAG00000007623(CD226);ENSECAG00000036315(CD96);ENSECAG00000010114(RASGRP1);ENSECAG00000024671(IL12…	ENSECAG00000000214(IL18RAP);ENSECAG00000000465(PTPN6);ENSECAG00000002971(LAG3);ENSECAG00000004879(CEBPG);ENSECAG00000006981(LYST);ENSECAG00000007623(CD226);ENSECAG00000007847(STAT5B);ENSECAG00000009306(NECTIN2);ENSECAG00000010114(RASGRP1);ENSECAG00000010394(RAB27A);ENSECAG00000010888(CD160);ENSECAG00000012010(NCR3);ENSECAG00000012506(SERPINB9);ENSECAG00000012803(IL12B);ENSECAG00000014775(CLNK);EN…	0.246867
GO:0002460	adaptive immune response based on somatic recombination of immune receptors built from immunoglobulin superfamily domains	194	-0.39499	-1.6605	0	ENSECAG00000016998(CD40);ENSECAG00000021437(FADD);ENSECAG00000014312(PRKCZ);ENSECAG00000016439(STAT3);ENSECAG00000016312(CD274);ENSECAG00000008622(SEMA4A);ENSECAG00000035592(TNFSF18);ENSECAG00000008705(STAT6);ENSECAG00000022310(IL23A);ENSECAG00000011673(NA);ENSECAG00000012514(NA);ENSECAG00000034339(MHCX1);ENSECAG00000009306(NECTIN2);ENSECAG00000012699(KDELR1);ENSECAG00000019052(NA);ENSECAG0000001…	ENSECAG00000000214(IL18RAP);ENSECAG00000000253(WAS);ENSECAG00000000373(LOXL3);ENSECAG00000000387(FGL2);ENSECAG00000000454(NA);ENSECAG00000000465(PTPN6);ENSECAG00000000548(NA);ENSECAG00000000685(B2M);ENSECAG00000000690(MLH1);ENSECAG00000000967(LTA);ENSECAG00000001174(TNF);ENSECAG00000001626(SHLD2);ENSECAG00000001774(MYD88);ENSECAG00000001923(NA);ENSECAG00000002540(NA);ENSECAG00000002764(NA);ENSECA…	0.256068
GO:0048265	response to pain	19	-0.598999	-1.66045	0.0118812	ENSECAG00000017150(TACR1);ENSECAG00000016640(P2RX3);ENSECAG00000011520(SLC6A2);ENSECAG00000003266(PIRT);ENSECAG00000020468(RELN);ENSECAG00000019665(THBS4);	ENSECAG00000000203(TRPA1);ENSECAG00000001064(RET);ENSECAG00000002538(TAC1);ENSECAG00000003266(PIRT);ENSECAG00000008669(CALCA);ENSECAG00000009460(NTRK1);ENSECAG00000011520(SLC6A2);ENSECAG00000016371(CACNA1A);ENSECAG00000016406(P2RX2);ENSECAG00000016640(P2RX3);ENSECAG00000017150(TACR1);ENSECAG00000019249(PRKCG);ENSECAG00000019582(DBH);ENSECAG00000019665(THBS4);ENSECAG00000020285(NMUR2);ENSECAG00000…	0.252709
GO:0002819	regulation of adaptive immune response	127	-0.419299	-1.65761	0	ENSECAG00000016998(CD40);ENSECAG00000021437(FADD);ENSECAG00000014312(PRKCZ);ENSECAG00000016312(CD274);ENSECAG00000035592(TNFSF18);ENSECAG00000008705(STAT6);ENSECAG00000022310(IL23A);ENSECAG00000011673(NA);ENSECAG00000012514(NA);ENSECAG00000034339(MHCX1);ENSECAG00000009306(NECTIN2);ENSECAG00000019052(NA);ENSECAG00000015807(SLC11A1);ENSECAG00000006087(MAD2L2);ENSECAG00000024574(GATA3);ENSECAG000000…	ENSECAG00000000253(WAS);ENSECAG00000000373(LOXL3);ENSECAG00000000465(PTPN6);ENSECAG00000000685(B2M);ENSECAG00000000690(MLH1);ENSECAG00000000967(LTA);ENSECAG00000001174(TNF);ENSECAG00000001626(SHLD2);ENSECAG00000002855(FCGRT);ENSECAG00000003025(HLX);ENSECAG00000004556(BCL6);ENSECAG00000005469(EXOSC3);ENSECAG00000006087(MAD2L2);ENSECAG00000007149(ADCY7);ENSECAG00000007152(NA);ENSECAG00000007192(PTP…	0.255783
GO:0002534	cytokine production involved in inflammatory response	31	-0.533593	-1.65298	0.004329	ENSECAG00000020681(BAP1);ENSECAG00000026984(GPSM3);ENSECAG00000036575(MACIR);ENSECAG00000022446(PLD4);ENSECAG00000020935(PDCD4);ENSECAG00000022935(ABCD1);ENSECAG00000009634(IL17RC);ENSECAG00000009562(ZC3H12A);ENSECAG00000006456(IL17B);ENSECAG00000011321(F2);ENSECAG00000022047(APOD);ENSECAG00000036315(CD96);ENSECAG00000001174(TNF);ENSECAG00000011180(CD6);ENSECAG00000001774(MYD88);	ENSECAG00000001174(TNF);ENSECAG00000001774(MYD88);ENSECAG00000004549(KPNA6);ENSECAG00000006456(IL17B);ENSECAG00000007149(ADCY7);ENSECAG00000009562(ZC3H12A);ENSECAG00000009634(IL17RC);ENSECAG00000010166(PYCARD);ENSECAG00000011180(CD6);ENSECAG00000011321(F2);ENSECAG00000012930(ALOX5);ENSECAG00000013424(KARS1);ENSECAG00000013722(PLD3);ENSECAG00000013764(CHID1);ENSECAG00000014175(MAPK14);ENSECAG00000…	0.263419
GO:0000271	polysaccharide biosynthetic process	60	-0.468965	-1.65251	0.00417537	ENSECAG00000005751(GYG2);ENSECAG00000002623(NHLRC1);ENSECAG00000000185(SMPD3);ENSECAG00000015881(EXT2);ENSECAG00000014649(GYS2);ENSECAG00000023013(NDST4);ENSECAG00000003315(IRS2);ENSECAG00000006409(B3GNT9);ENSECAG00000006267(NR1D1);ENSECAG00000010127(INSR);ENSECAG00000018379(NDST2);ENSECAG00000020786(C1QTNF2);ENSECAG00000022171(GCK);ENSECAG00000016435(B3GNT3);ENSECAG00000021428(GYS1);ENSECAG00000…	ENSECAG00000000185(SMPD3);ENSECAG00000000800(NA);ENSECAG00000001418(B3GNT4);ENSECAG00000001863(B3GNT5);ENSECAG00000002306(PHKG2);ENSECAG00000002430(PRKAG3);ENSECAG00000002623(NHLRC1);ENSECAG00000003315(IRS2);ENSECAG00000004874(EPM2AIP1);ENSECAG00000005751(GYG2);ENSECAG00000005983(PHKG1);ENSECAG00000006267(NR1D1);ENSECAG00000006409(B3GNT9);ENSECAG00000006840(B3GNT7);ENSECAG00000007134(AP2A1);ENSEC…	0.260983
GO:0002822	regulation of adaptive immune response based on somatic recombination of immune receptors built from immunoglobulin superfamily domains	117	-0.422371	-1.65204	0.00228833	ENSECAG00000016998(CD40);ENSECAG00000021437(FADD);ENSECAG00000014312(PRKCZ);ENSECAG00000016312(CD274);ENSECAG00000035592(TNFSF18);ENSECAG00000008705(STAT6);ENSECAG00000022310(IL23A);ENSECAG00000011673(NA);ENSECAG00000012514(NA);ENSECAG00000034339(MHCX1);ENSECAG00000009306(NECTIN2);ENSECAG00000019052(NA);ENSECAG00000015807(SLC11A1);ENSECAG00000006087(MAD2L2);ENSECAG00000024574(GATA3);ENSECAG000000…	ENSECAG00000000253(WAS);ENSECAG00000000373(LOXL3);ENSECAG00000000465(PTPN6);ENSECAG00000000685(B2M);ENSECAG00000000690(MLH1);ENSECAG00000000967(LTA);ENSECAG00000001174(TNF);ENSECAG00000001626(SHLD2);ENSECAG00000002855(FCGRT);ENSECAG00000003025(HLX);ENSECAG00000004556(BCL6);ENSECAG00000005469(EXOSC3);ENSECAG00000006087(MAD2L2);ENSECAG00000007152(NA);ENSECAG00000007192(PTPRC);ENSECAG00000007309(FZD…	0.25882
GO:0045851	pH reduction	26	-0.55508	-1.65161	0.00865801	ENSECAG00000009758(CCDC115);ENSECAG00000017607(AQP11);ENSECAG00000020426(SNAPIN);ENSECAG00000022593(ATP6V1B1);ENSECAG00000017435(NA);ENSECAG00000015807(SLC11A1);ENSECAG00000024148(RAB39A);ENSECAG00000016991(CLN6);ENSECAG00000024943(CA7);ENSECAG00000000381(DMXL2);ENSECAG00000018046(GRN);ENSECAG00000010196(TCIRG1);ENSECAG00000020437(BCL2);ENSECAG00000018501(ROGDI);	ENSECAG00000000381(DMXL2);ENSECAG00000008206(SLC17A7);ENSECAG00000009758(CCDC115);ENSECAG00000010196(TCIRG1);ENSECAG00000012559(RAB7A);ENSECAG00000012751(CCKBR);ENSECAG00000013689(NA);ENSECAG00000014216(ATP6AP1);ENSECAG00000015484(ATP6V0D2);ENSECAG00000015807(SLC11A1);ENSECAG00000015817(ATP6V0D1);ENSECAG00000015855(TMEM199);ENSECAG00000016326(ATP6V0A1);ENSECAG00000016991(CLN6);ENSECAG00000017370(…	0.256299
GO:2000781	positive regulation of double-strand break repair	22	-0.586447	-1.65028	0.0107296	ENSECAG00000012679(RIF1);ENSECAG00000008294(WRAP53);ENSECAG00000020168(PRKDC);ENSECAG00000010144(DDX11);ENSECAG00000006087(MAD2L2);ENSECAG00000013820(KMT5C);ENSECAG00000011856(SPIRE2);ENSECAG00000009686(DTX3L);ENSECAG00000016250(NUDT16);ENSECAG00000012331(PARP9);ENSECAG00000002892(TIMELESS);ENSECAG00000017461(PNKP);	ENSECAG00000001626(SHLD2);ENSECAG00000002892(TIMELESS);ENSECAG00000006087(MAD2L2);ENSECAG00000008294(WRAP53);ENSECAG00000009686(DTX3L);ENSECAG00000010144(DDX11);ENSECAG00000011200(SLF2);ENSECAG00000011856(SPIRE2);ENSECAG00000012331(PARP9);ENSECAG00000012679(RIF1);ENSECAG00000012952(KMT5B);ENSECAG00000013820(KMT5C);ENSECAG00000014144(SMCHD1);ENSECAG00000015702(CHGB);ENSECAG00000015790(SLF1);ENSECA…	0.256034
GO:0033344	cholesterol efflux	40	-0.502237	-1.64549	0.00584795	ENSECAG00000019465(PLTP);ENSECAG00000000141(PTCH1);ENSECAG00000007962(SOAT1);ENSECAG00000008236(APOE);ENSECAG00000000418(APOA5);ENSECAG00000019065(ABCG1);ENSECAG00000007880(ABCA5);ENSECAG00000009752(APOA1);MSTRG.16109(ABCA7);ENSECAG00000024242(SCARB1);ENSECAG00000014470(EEPD1);ENSECAG00000024608(SREBF2);ENSECAG00000020882(NR1H2);ENSECAG00000039785(APOC3);ENSECAG00000008852(ABCA1);ENSECAG000000142…	ENSECAG00000000141(PTCH1);ENSECAG00000000344(PON1);ENSECAG00000000418(APOA5);ENSECAG00000002962(ADIPOQ);ENSECAG00000004103(NA);ENSECAG00000004903(APOA4);ENSECAG00000007880(ABCA5);ENSECAG00000007962(SOAT1);ENSECAG00000008236(APOE);ENSECAG00000008600(APOB);ENSECAG00000008852(ABCA1);ENSECAG00000009134(CAV1);ENSECAG00000009468(ABCA12);ENSECAG00000009752(APOA1);ENSECAG00000010163(APOA2);ENSECAG0000001…	0.264682
GO:0002443	leukocyte mediated immunity	226	-0.388759	-1.6451	0	ENSECAG00000008857(SNX4);ENSECAG00000016998(CD40);ENSECAG00000021437(FADD);ENSECAG00000014312(PRKCZ);ENSECAG00000008130(DNASE1);ENSECAG00000008705(STAT6);ENSECAG00000022310(IL23A);ENSECAG00000011673(NA);ENSECAG00000004879(CEBPG);ENSECAG00000012862(LYN);ENSECAG00000012514(NA);ENSECAG00000034339(MHCX1);ENSECAG00000009306(NECTIN2);ENSECAG00000012699(KDELR1);ENSECAG00000019052(NA);ENSECAG00000015807(…	ENSECAG00000000197(TLR3);ENSECAG00000000214(IL18RAP);ENSECAG00000000253(WAS);ENSECAG00000000387(FGL2);ENSECAG00000000454(NA);ENSECAG00000000465(PTPN6);ENSECAG00000000548(NA);ENSECAG00000000626(PDPK1);ENSECAG00000000685(B2M);ENSECAG00000000690(MLH1);ENSECAG00000000836(FES);ENSECAG00000000967(LTA);ENSECAG00000001174(TNF);ENSECAG00000001626(SHLD2);ENSECAG00000001774(MYD88);ENSECAG00000001923(NA);ENS…	0.262347
GO:0045954	positive regulation of natural killer cell mediated cytotoxicity	15	-0.636041	-1.64281	0.0228216	ENSECAG00000007847(STAT5B);ENSECAG00000000214(IL18RAP);ENSECAG00000032752(SH2D1A);ENSECAG00000009306(NECTIN2);ENSECAG00000007623(CD226);ENSECAG00000010114(RASGRP1);ENSECAG00000024671(IL12A);ENSECAG00000012010(NCR3);	ENSECAG00000000214(IL18RAP);ENSECAG00000002971(LAG3);ENSECAG00000007623(CD226);ENSECAG00000007847(STAT5B);ENSECAG00000009306(NECTIN2);ENSECAG00000010114(RASGRP1);ENSECAG00000010888(CD160);ENSECAG00000012010(NCR3);ENSECAG00000012803(IL12B);ENSECAG00000014896(VAV1);ENSECAG00000015144(CADM1);ENSECAG00000017267(KLRK1);ENSECAG00000024671(IL12A);ENSECAG00000032752(SH2D1A);ENSECAG00000037491(IL21)	0.264309
GO:0046464	acylglycerol catabolic process	28	-0.554046	-1.6425	0.0141129	ENSECAG00000013596(PNPLA5);ENSECAG00000000418(APOA5);ENSECAG00000007024(ABHD6);ENSECAG00000009752(APOA1);ENSECAG00000039785(APOC3);ENSECAG00000014224(APOC2);ENSECAG00000010163(APOA2);ENSECAG00000012411(PNPLA2);ENSECAG00000004903(APOA4);ENSECAG00000013375(ABHD16A);ENSECAG00000020896(LIPC);ENSECAG00000031636(PLIN5);ENSECAG00000020795(DAGLA);	ENSECAG00000000418(APOA5);ENSECAG00000004903(APOA4);ENSECAG00000005769(ABHD12);ENSECAG00000007024(ABHD6);ENSECAG00000008062(DDHD2);ENSECAG00000008600(APOB);ENSECAG00000009752(APOA1);ENSECAG00000010145(LPL);ENSECAG00000010163(APOA2);ENSECAG00000010211(LYPLA2);ENSECAG00000011528(ABHD2);ENSECAG00000012343(PNPLA1);ENSECAG00000012411(PNPLA2);ENSECAG00000013070(DAGLB);ENSECAG00000013103(PNPLA4);ENSECAG…	0.261662
GO:0046461	neutral lipid catabolic process	28	-0.554046	-1.64162	0.0106838	ENSECAG00000013596(PNPLA5);ENSECAG00000000418(APOA5);ENSECAG00000007024(ABHD6);ENSECAG00000009752(APOA1);ENSECAG00000039785(APOC3);ENSECAG00000014224(APOC2);ENSECAG00000010163(APOA2);ENSECAG00000012411(PNPLA2);ENSECAG00000004903(APOA4);ENSECAG00000013375(ABHD16A);ENSECAG00000020896(LIPC);ENSECAG00000031636(PLIN5);ENSECAG00000020795(DAGLA);	ENSECAG00000000418(APOA5);ENSECAG00000004903(APOA4);ENSECAG00000005769(ABHD12);ENSECAG00000007024(ABHD6);ENSECAG00000008062(DDHD2);ENSECAG00000008600(APOB);ENSECAG00000009752(APOA1);ENSECAG00000010145(LPL);ENSECAG00000010163(APOA2);ENSECAG00000010211(LYPLA2);ENSECAG00000011528(ABHD2);ENSECAG00000012343(PNPLA1);ENSECAG00000012411(PNPLA2);ENSECAG00000013070(DAGLB);ENSECAG00000013103(PNPLA4);ENSECAG…	0.26074
GO:0002717	positive regulation of natural killer cell mediated immunity	16	-0.644141	-1.64152	0.0150215	ENSECAG00000007847(STAT5B);ENSECAG00000000214(IL18RAP);ENSECAG00000032752(SH2D1A);ENSECAG00000014775(CLNK);ENSECAG00000009306(NECTIN2);ENSECAG00000007623(CD226);ENSECAG00000010114(RASGRP1);ENSECAG00000024671(IL12A);ENSECAG00000012010(NCR3);	ENSECAG00000000214(IL18RAP);ENSECAG00000002971(LAG3);ENSECAG00000007623(CD226);ENSECAG00000007847(STAT5B);ENSECAG00000009306(NECTIN2);ENSECAG00000010114(RASGRP1);ENSECAG00000010888(CD160);ENSECAG00000012010(NCR3);ENSECAG00000012803(IL12B);ENSECAG00000014775(CLNK);ENSECAG00000014896(VAV1);ENSECAG00000015144(CADM1);ENSECAG00000017267(KLRK1);ENSECAG00000024671(IL12A);ENSECAG00000032752(SH2D1A);ENSEC…	0.257831
GO:0035456	response to interferon-beta	20	-0.59659	-1.63989	0.0141988	MSTRG.14638(MNDA);ENSECAG00000009039(STAT1);ENSECAG00000034308(TRIM6);ENSECAG00000000517(HTRA2);ENSECAG00000017928(NDUFA13);ENSECAG00000014696(NA);ENSECAG00000024957(SHFL);ENSECAG00000014480(AIM2);ENSECAG00000000968(NA);ENSECAG00000017794(IRF1);ENSECAG00000000910(NA);	ENSECAG00000000352(IKBKE);ENSECAG00000000517(HTRA2);ENSECAG00000000910(NA);ENSECAG00000000968(NA);ENSECAG00000009039(STAT1);ENSECAG00000009688(DDX41);ENSECAG00000014480(AIM2);ENSECAG00000014586(UBE2K);ENSECAG00000014696(NA);ENSECAG00000015327(UBE2G2);ENSECAG00000017295(PLSCR1);ENSECAG00000017794(IRF1);ENSECAG00000017928(NDUFA13);ENSECAG00000020058(PNPT1);ENSECAG00000020728(NA);ENSECAG00000024557(…	0.258624
GO:0045834	positive regulation of lipid metabolic process	94	-0.435292	-1.63832	0	ENSECAG00000000418(APOA5);ENSECAG00000003315(IRS2);ENSECAG00000022935(ABCD1);ENSECAG00000007024(ABHD6);ENSECAG00000009752(APOA1);ENSECAG00000024242(SCARB1);ENSECAG00000006267(NR1D1);ENSECAG00000012862(LYN);ENSECAG00000018796(DGKZ);ENSECAG00000020882(NR1H2);ENSECAG00000013728(MFSD2A);ENSECAG00000020786(C1QTNF2);ENSECAG00000011671(TGFB1);ENSECAG00000014224(APOC2);ENSECAG00000011321(F2);ENSECAG00000…	ENSECAG00000000418(APOA5);ENSECAG00000000484(PPARA);ENSECAG00000001174(TNF);ENSECAG00000001989(SESN2);ENSECAG00000002962(ADIPOQ);ENSECAG00000002992(MID1IP1);ENSECAG00000003315(IRS2);ENSECAG00000004810(ADRB2);ENSECAG00000004903(APOA4);ENSECAG00000006267(NR1D1);ENSECAG00000006787(CTDNEP1);ENSECAG00000007024(ABHD6);ENSECAG00000007393(IRS1);ENSECAG00000007474(SPHK2);ENSECAG00000007837(FGR);ENSECAG000…	0.259179
GO:0042304	regulation of fatty acid biosynthetic process	29	-0.549656	-1.63477	0.0043384	ENSECAG00000010701(EIF6);ENSECAG00000000418(APOA5);ENSECAG00000022935(ABCD1);ENSECAG00000009752(APOA1);ENSECAG00000000607(TRIB3);ENSECAG00000020882(NR1H2);ENSECAG00000039785(APOC3);ENSECAG00000024844(ACADVL);ENSECAG00000014224(APOC2);ENSECAG00000024411(WDTC1);ENSECAG00000008503(CD74);ENSECAG00000013187(LPGAT1);ENSECAG00000021590(MLXIPL);ENSECAG00000004903(APOA4);	ENSECAG00000000418(APOA5);ENSECAG00000000607(TRIB3);ENSECAG00000002992(MID1IP1);ENSECAG00000004903(APOA4);ENSECAG00000006707(INSIG2);ENSECAG00000008172(GIP);ENSECAG00000008270(FABP5);ENSECAG00000008335(PDK4);ENSECAG00000008503(CD74);ENSECAG00000009273(SLC45A3);ENSECAG00000009752(APOA1);ENSECAG00000009999(ERLIN2);ENSECAG00000010701(EIF6);ENSECAG00000013187(LPGAT1);ENSECAG00000013909(SIRT1);ENSECAG…	0.26502
GO:0031341	regulation of cell killing	63	-0.458844	-1.63476	0.004329	ENSECAG00000021437(FADD);ENSECAG00000008130(DNASE1);ENSECAG00000022310(IL23A);ENSECAG00000011673(NA);ENSECAG00000012514(NA);ENSECAG00000034339(MHCX1);ENSECAG00000009306(NECTIN2);ENSECAG00000019052(NA);ENSECAG00000017146(PIK3R6);ENSECAG00000007152(NA);ENSECAG00000002855(FCGRT);ENSECAG00000007623(CD226);ENSECAG00000016428(NA);ENSECAG00000010114(RASGRP1);ENSECAG00000020819(AGER);ENSECAG00000012326(C…	ENSECAG00000000214(IL18RAP);ENSECAG00000000685(B2M);ENSECAG00000002855(FCGRT);ENSECAG00000002867(F2RL1);ENSECAG00000002971(LAG3);ENSECAG00000007152(NA);ENSECAG00000007192(PTPRC);ENSECAG00000007623(CD226);ENSECAG00000007847(STAT5B);ENSECAG00000008130(DNASE1);ENSECAG00000008299(IL4);ENSECAG00000008577(PPP3CB);ENSECAG00000008781(RIPK3);ENSECAG00000009306(NECTIN2);ENSECAG00000009488(SYK);ENSECAG00000…	0.262057
GO:0044764	multi-organism cellular process	266	-0.375969	-1.63361	0	ENSECAG00000007262(EEA1);ENSECAG00000021499(LTF);ENSECAG00000026850(NOP53);ENSECAG00000001467(TRIM10);ENSECAG00000024887(PC);ENSECAG00000000127(EIF2D);ENSECAG00000017394(ZC3HAV1);ENSECAG00000006788(PCSK5);ENSECAG00000022756(ATG7);ENSECAG00000011695(TARBP2);ENSECAG00000009039(STAT1);ENSECAG00000028970(SP1);ENSECAG00000009817(HPN);ENSECAG00000017443(TRIM14);ENSECAG00000004755(USF1);ENSECAG000000328…	ENSECAG00000000014(GAS6);ENSECAG00000000127(EIF2D);ENSECAG00000000430(ACE2);ENSECAG00000000497(THOC7);ENSECAG00000000539(DDX6);ENSECAG00000000860(CSF1R);ENSECAG00000000910(NA);ENSECAG00000000968(NA);ENSECAG00000000974(ADAR);ENSECAG00000001035(ZCCHC3);ENSECAG00000001174(TNF);ENSECAG00000001324(ISG15);ENSECAG00000001467(TRIM10);ENSECAG00000001621(GPR15);ENSECAG00000002944(GRK2);ENSECAG00000003160(Z…	0.262213
GO:0051452	intracellular pH reduction	23	-0.575386	-1.63272	0.0102041	ENSECAG00000009758(CCDC115);ENSECAG00000017607(AQP11);ENSECAG00000020426(SNAPIN);ENSECAG00000017435(NA);ENSECAG00000015807(SLC11A1);ENSECAG00000024148(RAB39A);ENSECAG00000016991(CLN6);ENSECAG00000024943(CA7);ENSECAG00000000381(DMXL2);ENSECAG00000018046(GRN);ENSECAG00000010196(TCIRG1);ENSECAG00000020437(BCL2);ENSECAG00000018501(ROGDI);	ENSECAG00000000381(DMXL2);ENSECAG00000008206(SLC17A7);ENSECAG00000009758(CCDC115);ENSECAG00000010196(TCIRG1);ENSECAG00000012559(RAB7A);ENSECAG00000013689(NA);ENSECAG00000015484(ATP6V0D2);ENSECAG00000015807(SLC11A1);ENSECAG00000015817(ATP6V0D1);ENSECAG00000015855(TMEM199);ENSECAG00000016326(ATP6V0A1);ENSECAG00000016991(CLN6);ENSECAG00000017370(PPT1);ENSECAG00000017435(NA);ENSECAG00000017607(AQP11)…	0.261219
GO:0030004	cellular monovalent inorganic cation homeostasis	67	-0.45535	-1.63234	0.00421941	ENSECAG00000009758(CCDC115);ENSECAG00000017607(AQP11);ENSECAG00000023326(TMEM175);ENSECAG00000000233(TMPRSS3);ENSECAG00000020426(SNAPIN);ENSECAG00000013120(SLC26A6);ENSECAG00000000767(SLC4A7);ENSECAG00000017435(NA);ENSECAG00000010288(LRRK2);ENSECAG00000015807(SLC11A1);ENSECAG00000017460(ATP12A);ENSECAG00000024148(RAB39A);ENSECAG00000019905(NOX1);ENSECAG00000015046(TFAP2B);ENSECAG00000000547(TM9SF…	ENSECAG00000000233(TMPRSS3);ENSECAG00000000381(DMXL2);ENSECAG00000000547(TM9SF4);ENSECAG00000000767(SLC4A7);ENSECAG00000002257(CXHXorf21);ENSECAG00000004260(SLC9A8);ENSECAG00000006450(SLC9A9);ENSECAG00000007335(SLC9C2);ENSECAG00000007919(ATP1B2);ENSECAG00000008206(SLC17A7);ENSECAG00000008363(SLC4A9);ENSECAG00000009139(CFTR);ENSECAG00000009758(CCDC115);ENSECAG00000010196(TCIRG1);ENSECAG00000010288…	0.259157
GO:0014037	Schwann cell differentiation	26	-0.544641	-1.63204	0.00862069	ENSECAG00000009311(SH3TC2);ENSECAG00000000356(MPP5);ENSECAG00000024128(CNTNAP1);ENSECAG00000020245(FA2H);ENSECAG00000023931(MED12);ENSECAG00000021805(LAMB2);ENSECAG00000006453(NAB2);ENSECAG00000019027(ADAM22);ENSECAG00000024374(ERBB3);ENSECAG00000008005(AKT2);	ENSECAG00000000356(MPP5);ENSECAG00000006453(NAB2);ENSECAG00000007599(ILK);ENSECAG00000008005(AKT2);ENSECAG00000008958(SOD1);ENSECAG00000009106(NAB1);ENSECAG00000009311(SH3TC2);ENSECAG00000009665(DAG1);ENSECAG00000010454(MYOC);ENSECAG00000010818(EGR2);ENSECAG00000012510(NTRK3);ENSECAG00000015063(ADGRG6);ENSECAG00000015384(ARHGEF10);ENSECAG00000019027(ADAM22);ENSECAG00000020245(FA2H);ENSECAG0000002…	0.257068
GO:0001562	response to protozoan	17	-0.625156	-1.63009	0.0167015	ENSECAG00000012791(GBP6);ENSECAG00000016998(CD40);ENSECAG00000015807(SLC11A1);ENSECAG00000024671(IL12A);ENSECAG00000021220(GBP5);ENSECAG00000035459(BATF2);ENSECAG00000005400(NA);	ENSECAG00000005400(NA);ENSECAG00000008749(VTCN1);ENSECAG00000009179(IL10);ENSECAG00000012560(NA);ENSECAG00000012791(GBP6);ENSECAG00000012803(IL12B);ENSECAG00000015449(IRF8);ENSECAG00000015807(SLC11A1);ENSECAG00000016422(BATF);ENSECAG00000016808(IRF4);ENSECAG00000016998(CD40);ENSECAG00000017900(CCDC88B);ENSECAG00000021220(GBP5);ENSECAG00000023485(ARG1);ENSECAG00000024627(TSPAN32);ENSECAG0000002467…	0.258776
GO:0042832	defense response to protozoan	16	-0.625165	-1.62906	0.0107759	ENSECAG00000012791(GBP6);ENSECAG00000016998(CD40);ENSECAG00000015807(SLC11A1);ENSECAG00000024671(IL12A);ENSECAG00000021220(GBP5);ENSECAG00000035459(BATF2);ENSECAG00000005400(NA);	ENSECAG00000005400(NA);ENSECAG00000009179(IL10);ENSECAG00000012560(NA);ENSECAG00000012791(GBP6);ENSECAG00000012803(IL12B);ENSECAG00000015449(IRF8);ENSECAG00000015807(SLC11A1);ENSECAG00000016422(BATF);ENSECAG00000016808(IRF4);ENSECAG00000016998(CD40);ENSECAG00000017900(CCDC88B);ENSECAG00000021220(GBP5);ENSECAG00000023485(ARG1);ENSECAG00000024627(TSPAN32);ENSECAG00000024671(IL12A);ENSECAG0000003545…	0.258472
GO:0042269	regulation of natural killer cell mediated cytotoxicity	20	-0.578978	-1.62665	0.0149573	ENSECAG00000017267(KLRK1);ENSECAG00000018471(ARRB2);ENSECAG00000007847(STAT5B);ENSECAG00000000214(IL18RAP);ENSECAG00000012506(SERPINB9);ENSECAG00000032752(SH2D1A);ENSECAG00000009306(NECTIN2);ENSECAG00000017146(PIK3R6);ENSECAG00000007623(CD226);ENSECAG00000010114(RASGRP1);ENSECAG00000024671(IL12A);ENSECAG00000012010(NCR3);	ENSECAG00000000214(IL18RAP);ENSECAG00000002971(LAG3);ENSECAG00000007623(CD226);ENSECAG00000007847(STAT5B);ENSECAG00000009306(NECTIN2);ENSECAG00000010114(RASGRP1);ENSECAG00000010888(CD160);ENSECAG00000012010(NCR3);ENSECAG00000012506(SERPINB9);ENSECAG00000012803(IL12B);ENSECAG00000014896(VAV1);ENSECAG00000015144(CADM1);ENSECAG00000015318(HAVCR2);ENSECAG00000017146(PIK3R6);ENSECAG00000017267(KLRK1);…	0.261509
GO:0002706	regulation of lymphocyte mediated immunity	108	-0.417591	-1.62656	0	ENSECAG00000016998(CD40);ENSECAG00000021437(FADD);ENSECAG00000014312(PRKCZ);ENSECAG00000008705(STAT6);ENSECAG00000022310(IL23A);ENSECAG00000011673(NA);ENSECAG00000012514(NA);ENSECAG00000034339(MHCX1);ENSECAG00000009306(NECTIN2);ENSECAG00000019052(NA);ENSECAG00000006087(MAD2L2);ENSECAG00000024574(GATA3);ENSECAG00000017146(PIK3R6);ENSECAG00000011964(IL27RA);ENSECAG00000013820(KMT5C);ENSECAG00000010…	ENSECAG00000000214(IL18RAP);ENSECAG00000000253(WAS);ENSECAG00000000465(PTPN6);ENSECAG00000000685(B2M);ENSECAG00000000690(MLH1);ENSECAG00000000967(LTA);ENSECAG00000001174(TNF);ENSECAG00000001626(SHLD2);ENSECAG00000002855(FCGRT);ENSECAG00000002971(LAG3);ENSECAG00000004556(BCL6);ENSECAG00000005469(EXOSC3);ENSECAG00000006087(MAD2L2);ENSECAG00000007152(NA);ENSECAG00000007192(PTPRC);ENSECAG00000007309(…	0.259022
GO:0042379	chemokine receptor binding	49	-0.483372	-1.62646	0.00218818	ENSECAG00000036873(NA);ENSECAG00000038853(CCL8);ENSECAG00000034603(NA);ENSECAG00000032085(CXCL14);ENSECAG00000036671(CCL27);ENSECAG00000020264(CCL25);ENSECAG00000040031(CCL22);ENSECAG00000024882(NA);ENSECAG00000016212(SDAD1);ENSECAG00000022992(NA);ENSECAG00000008347(DEFB4B);ENSECAG00000024619(S100A14);ENSECAG00000034702(DEFB1);ENSECAG00000024888(CCL5);ENSECAG00000031387(NA);ENSECAG00000012253(CXC…	ENSECAG00000000054(CCL17);ENSECAG00000001069(CCRL2);ENSECAG00000006764(CCL20);ENSECAG00000007143(NA);ENSECAG00000008347(DEFB4B);ENSECAG00000008562(NA);ENSECAG00000008624(CCL28);ENSECAG00000010560(CXCL1);ENSECAG00000010570(MSMP);ENSECAG00000010873(CNIH4);ENSECAG00000011845(CXCL13);ENSECAG00000012253(CXCL11);ENSECAG00000012560(NA);ENSECAG00000012702(PPBP);ENSECAG00000012742(CXCL6);ENSECAG0000001330…	0.256613
GO:0034368	protein-lipid complex remodeling	18	-0.605455	-1.6241	0.0181818	ENSECAG00000019465(PLTP);ENSECAG00000008236(APOE);ENSECAG00000006662(MPO);ENSECAG00000000418(APOA5);ENSECAG00000007880(ABCA5);ENSECAG00000009752(APOA1);ENSECAG00000024242(SCARB1);ENSECAG00000039785(APOC3);ENSECAG00000010163(APOA2);ENSECAG00000004903(APOA4);ENSECAG00000020896(LIPC);	ENSECAG00000000418(APOA5);ENSECAG00000004903(APOA4);ENSECAG00000006662(MPO);ENSECAG00000007880(ABCA5);ENSECAG00000008236(APOE);ENSECAG00000008600(APOB);ENSECAG00000009752(APOA1);ENSECAG00000010145(LPL);ENSECAG00000010163(APOA2);ENSECAG00000015140(LIPG);ENSECAG00000015824(APOM);ENSECAG00000016163(PLA2G2E);ENSECAG00000019465(PLTP);ENSECAG00000020896(LIPC);ENSECAG00000022392(LCAT);ENSECAG00000024242…	0.259322
GO:0050691	regulation of defense response to virus by host	26	-0.550038	-1.61872	0.0157658	MSTRG.14638(MNDA);ENSECAG00000014957(IL27);ENSECAG00000011695(TARBP2);ENSECAG00000009039(STAT1);ENSECAG00000034308(TRIM6);ENSECAG00000022310(IL23A);ENSECAG00000009562(ZC3H12A);ENSECAG00000009686(DTX3L);ENSECAG00000021989(DDX58);ENSECAG00000021961(IL12RB1);ENSECAG00000012331(PARP9);ENSECAG00000000591(TRAF3IP2);	ENSECAG00000000591(TRAF3IP2);ENSECAG00000009039(STAT1);ENSECAG00000009562(ZC3H12A);ENSECAG00000009686(DTX3L);ENSECAG00000010166(PYCARD);ENSECAG00000010730(ZDHHC1);ENSECAG00000011695(TARBP2);ENSECAG00000012331(PARP9);ENSECAG00000012803(IL12B);ENSECAG00000013171(RNF216);ENSECAG00000013289(IFNLR1);ENSECAG00000014957(IL27);ENSECAG00000015506(MUL1);ENSECAG00000017239(IL23R);ENSECAG00000017372(PQBP1);E…	0.269184
GO:0002250	adaptive immune response	234	-0.376885	-1.61866	0	ENSECAG00000016998(CD40);ENSECAG00000021437(FADD);ENSECAG00000014312(PRKCZ);ENSECAG00000016439(STAT3);ENSECAG00000016312(CD274);ENSECAG00000008622(SEMA4A);ENSECAG00000035592(TNFSF18);ENSECAG00000008705(STAT6);ENSECAG00000022310(IL23A);ENSECAG00000011673(NA);ENSECAG00000017269(TNFRSF21);ENSECAG00000012514(NA);ENSECAG00000034339(MHCX1);ENSECAG00000009530(ITK);ENSECAG00000009306(NECTIN2);ENSECAG0000…	ENSECAG00000000214(IL18RAP);ENSECAG00000000253(WAS);ENSECAG00000000373(LOXL3);ENSECAG00000000387(FGL2);ENSECAG00000000454(NA);ENSECAG00000000465(PTPN6);ENSECAG00000000548(NA);ENSECAG00000000685(B2M);ENSECAG00000000690(MLH1);ENSECAG00000000967(LTA);ENSECAG00000001174(TNF);ENSECAG00000001626(SHLD2);ENSECAG00000001774(MYD88);ENSECAG00000001923(NA);ENSECAG00000002540(NA);ENSECAG00000002764(NA);ENSECA…	0.266652
GO:0050857	positive regulation of antigen receptor-mediated signaling pathway	17	-0.610119	-1.61847	0.0130435	ENSECAG00000007656(TESPA1);ENSECAG00000007192(PTPRC);ENSECAG00000017393(PRKCB);ENSECAG00000015488(KCNN4);ENSECAG00000013763(RELA);ENSECAG00000009865(NFAM1);ENSECAG00000009306(NECTIN2);ENSECAG00000008358(ADA);ENSECAG00000007623(CD226);ENSECAG00000021248(TRAT1);	ENSECAG00000004945(CCR7);ENSECAG00000006518(SLC39A10);ENSECAG00000007192(PTPRC);ENSECAG00000007240(CYLD);ENSECAG00000007623(CD226);ENSECAG00000007656(TESPA1);ENSECAG00000008358(ADA);ENSECAG00000008974(FOXP1);ENSECAG00000009306(NECTIN2);ENSECAG00000009865(NFAM1);ENSECAG00000013763(RELA);ENSECAG00000013945(RAB29);ENSECAG00000015488(KCNN4);ENSECAG00000016140(STAP1);ENSECAG00000017393(PRKCB);ENSECAG0…	0.264501
GO:0008009	chemokine activity	39	-0.496937	-1.6159	0.012959	ENSECAG00000036873(NA);ENSECAG00000038853(CCL8);ENSECAG00000034603(NA);ENSECAG00000032085(CXCL14);ENSECAG00000036671(CCL27);ENSECAG00000020264(CCL25);ENSECAG00000040031(CCL22);ENSECAG00000024882(NA);ENSECAG00000016212(SDAD1);ENSECAG00000022992(NA);ENSECAG00000024888(CCL5);ENSECAG00000031387(NA);ENSECAG00000012253(CXCL11);ENSECAG00000013300(CXCL10);ENSECAG00000013872(NA);	ENSECAG00000000054(CCL17);ENSECAG00000006764(CCL20);ENSECAG00000008624(CCL28);ENSECAG00000010560(CXCL1);ENSECAG00000011845(CXCL13);ENSECAG00000012253(CXCL11);ENSECAG00000012560(NA);ENSECAG00000012702(PPBP);ENSECAG00000012742(CXCL6);ENSECAG00000013300(CXCL10);ENSECAG00000013412(CCL19);ENSECAG00000013872(NA);ENSECAG00000015342(CXCL8);ENSECAG00000016212(SDAD1);ENSECAG00000018406(CXCL16);ENSECAG00000…	0.267936
GO:0045061	thymic T cell selection	22	-0.574499	-1.61475	0.0175439	ENSECAG00000010691(FOXN1);ENSECAG00000005081(CD3G);ENSECAG00000009761(DOCK2);ENSECAG00000014809(STK11);ENSECAG00000022430(TOX);ENSECAG00000024574(GATA3);ENSECAG00000014635(CD3E);ENSECAG00000011012(ZAP70);ENSECAG00000008503(CD74);ENSECAG00000018190(CD3D);ENSECAG00000014769(ITPKB);ENSECAG00000005704(CARD11);	ENSECAG00000000624(PTPN2);ENSECAG00000004945(CCR7);ENSECAG00000005081(CD3G);ENSECAG00000005704(CARD11);ENSECAG00000006609(JAG2);ENSECAG00000007192(PTPRC);ENSECAG00000008503(CD74);ENSECAG00000009068(SRF);ENSECAG00000009281(GLI3);ENSECAG00000009761(DOCK2);ENSECAG00000010691(FOXN1);ENSECAG00000011012(ZAP70);ENSECAG00000012924(AIRE);ENSECAG00000013971(ATG5);ENSECAG00000014635(CD3E);ENSECAG00000014769…	0.268245
GO:0004713	protein tyrosine kinase activity	105	-0.418708	-1.61202	0.00224719	ENSECAG00000024065(SLA);ENSECAG00000011631(EPHB2);ENSECAG00000007650(EPHA2);ENSECAG00000010385(MET);ENSECAG00000015006(FGFR1);ENSECAG00000022345(ROR2);ENSECAG00000020409(ERBB2);ENSECAG00000023970(MERTK);ENSECAG00000009952(EGFR);ENSECAG00000022269(CLK3);ENSECAG00000021405(AATK);ENSECAG00000013581(CSK);ENSECAG00000019429(KDR);ENSECAG00000012862(LYN);ENSECAG00000010127(INSR);ENSECAG00000020869(FGFR4…	ENSECAG00000000530(EPHA5);ENSECAG00000000836(FES);ENSECAG00000000860(CSF1R);ENSECAG00000001064(RET);ENSECAG00000001441(TNK2);ENSECAG00000002171(FLT3);ENSECAG00000002889(BAZ1B);ENSECAG00000005708(ABL2);ENSECAG00000006177(TIE1);ENSECAG00000007080(ALK);ENSECAG00000007090(ZFR2);ENSECAG00000007276(EPHB6);ENSECAG00000007438(TTBK1);ENSECAG00000007650(EPHA2);ENSECAG00000007837(FGR);ENSECAG00000008319(FYN…	0.272023
GO:0002230	positive regulation of defense response to virus by host	22	-0.570721	-1.61094	0.0125523	MSTRG.14638(MNDA);ENSECAG00000014957(IL27);ENSECAG00000009039(STAT1);ENSECAG00000034308(TRIM6);ENSECAG00000022310(IL23A);ENSECAG00000009562(ZC3H12A);ENSECAG00000009686(DTX3L);ENSECAG00000021989(DDX58);ENSECAG00000021961(IL12RB1);ENSECAG00000012331(PARP9);ENSECAG00000000591(TRAF3IP2);	ENSECAG00000000591(TRAF3IP2);ENSECAG00000009039(STAT1);ENSECAG00000009562(ZC3H12A);ENSECAG00000009686(DTX3L);ENSECAG00000010166(PYCARD);ENSECAG00000010730(ZDHHC1);ENSECAG00000012331(PARP9);ENSECAG00000012803(IL12B);ENSECAG00000014957(IL27);ENSECAG00000017239(IL23R);ENSECAG00000017372(PQBP1);ENSECAG00000018868(TRIM44);ENSECAG00000019809(CGAS);ENSECAG00000021961(IL12RB1);ENSECAG00000021989(DDX58);E…	0.271914
GO:0050688	regulation of defense response to virus	58	-0.459333	-1.61063	0.00225734	ENSECAG00000019432(NLRX1);ENSECAG00000026850(NOP53);MSTRG.14638(MNDA);ENSECAG00000014957(IL27);ENSECAG00000011695(TARBP2);ENSECAG00000009039(STAT1);ENSECAG00000000406(ILRUN);ENSECAG00000034308(TRIM6);ENSECAG00000022310(IL23A);ENSECAG00000007653(GPATCH3);ENSECAG00000008140(RNF125);ENSECAG00000009562(ZC3H12A);ENSECAG00000001035(ZCCHC3);ENSECAG00000015944(TKFC);ENSECAG00000009686(DTX3L);ENSECAG00000…	ENSECAG00000000387(FGL2);ENSECAG00000000406(ILRUN);ENSECAG00000000591(TRAF3IP2);ENSECAG00000001035(ZCCHC3);ENSECAG00000004433(NA);ENSECAG00000006124(RNF26);ENSECAG00000007125(ANKRD17);ENSECAG00000007653(GPATCH3);ENSECAG00000007773(ZMPSTE24);ENSECAG00000008140(RNF125);ENSECAG00000008628(TSPAN6);ENSECAG00000009028(RIOK3);ENSECAG00000009039(STAT1);ENSECAG00000009562(ZC3H12A);ENSECAG00000009686(DTX3L…	0.270069
GO:0032232	negative regulation of actin filament bundle assembly	22	-0.565431	-1.61016	0.0123457	ENSECAG00000020863(TMEFF2);ENSECAG00000017988(FRMD7);ENSECAG00000021391(CLASP1);ENSECAG00000016613(PHLDB2);ENSECAG00000013633(ARHGAP6);ENSECAG00000020528(TJP1);ENSECAG00000010454(MYOC);ENSECAG00000010385(MET);ENSECAG00000016491(ARAP1);ENSECAG00000010268(WASF2);MSTRG.7150(CLASP1);ENSECAG00000016734(INPP5K);	ENSECAG00000000253(WAS);ENSECAG00000004645(PRKN);ENSECAG00000010268(WASF2);ENSECAG00000010385(MET);ENSECAG00000010454(MYOC);ENSECAG00000011325(CGNL1);ENSECAG00000013547(ARHGAP28);ENSECAG00000013633(ARHGAP6);ENSECAG00000013988(DLC1);ENSECAG00000014020(CORO2B);ENSECAG00000016491(ARAP1);ENSECAG00000016613(PHLDB2);ENSECAG00000016734(INPP5K);ENSECAG00000017988(FRMD7);ENSECAG00000018579(F11R);ENSECAG00…	0.268569
GO:0021692	cerebellar Purkinje cell layer morphogenesis	18	-0.6033	-1.60873	0.00823045	ENSECAG00000021672(PSAP);ENSECAG00000012948(LDB1);ENSECAG00000021544(FAIM2);ENSECAG00000022458(COQ8B);	ENSECAG00000001597(LHX1);ENSECAG00000006988(CEND1);ENSECAG00000012788(TTLL1);ENSECAG00000012948(LDB1);ENSECAG00000014357(DLL1);ENSECAG00000016371(CACNA1A);ENSECAG00000016384(RORA);ENSECAG00000016915(LHX5);ENSECAG00000019559(WHRN);ENSECAG00000019812(AGTPBP1);ENSECAG00000019898(TTC21B);ENSECAG00000021544(FAIM2);ENSECAG00000021672(PSAP);ENSECAG00000022458(COQ8B);ENSECAG00000022635(HERC1);ENSECAG0000…	0.269542
GO:0071594	thymocyte aggregation	62	-0.450382	-1.60862	0.00423729	ENSECAG00000019018(NCAPH2);ENSECAG00000007192(PTPRC);ENSECAG00000007847(STAT5B);ENSECAG00000014390(FOXJ1);ENSECAG00000010691(FOXN1);ENSECAG00000017561(PRR7);ENSECAG00000005081(CD3G);ENSECAG00000009761(DOCK2);ENSECAG00000022765(ZC3H8);ENSECAG00000014809(STK11);ENSECAG00000017326(CLPTM1);ENSECAG00000020409(ERBB2);ENSECAG00000020168(PRKDC);ENSECAG00000021437(FADD);ENSECAG00000008126(TP53);ENSECAG000…	ENSECAG00000000051(IL1B);ENSECAG00000000624(PTPN2);ENSECAG00000000685(B2M);ENSECAG00000003257(LIG4);ENSECAG00000003503(DNAJA3);ENSECAG00000003802(IHH);ENSECAG00000004945(CCR7);ENSECAG00000005081(CD3G);ENSECAG00000005704(CARD11);ENSECAG00000006609(JAG2);ENSECAG00000006949(CTNNB1);ENSECAG00000007192(PTPRC);ENSECAG00000007309(FZD5);ENSECAG00000007847(STAT5B);ENSECAG00000008126(TP53);ENSECAG000000083…	0.267336
GO:0001914	regulation of T cell mediated cytotoxicity	32	-0.525616	-1.60686	0.00809717	ENSECAG00000021437(FADD);ENSECAG00000022310(IL23A);ENSECAG00000011673(NA);ENSECAG00000012514(NA);ENSECAG00000034339(MHCX1);ENSECAG00000009306(NECTIN2);ENSECAG00000019052(NA);ENSECAG00000007152(NA);ENSECAG00000002855(FCGRT);ENSECAG00000016428(NA);ENSECAG00000020819(AGER);ENSECAG00000012326(CD1D);ENSECAG00000009949(P2RX7);ENSECAG00000024671(IL12A);	ENSECAG00000000685(B2M);ENSECAG00000002855(FCGRT);ENSECAG00000007152(NA);ENSECAG00000007192(PTPRC);ENSECAG00000008577(PPP3CB);ENSECAG00000008781(RIPK3);ENSECAG00000009306(NECTIN2);ENSECAG00000009949(P2RX7);ENSECAG00000011660(CD1C);ENSECAG00000011673(NA);ENSECAG00000012326(CD1D);ENSECAG00000012514(NA);ENSECAG00000012803(IL12B);ENSECAG00000014100(SLC22A13);ENSECAG00000015055(CD1E1);ENSECAG000000164…	0.26913
GO:0042742	defense response to bacterium	179	-0.387452	-1.60651	0	ENSECAG00000011733(RNASE6);ENSECAG00000009488(SYK);ENSECAG00000010166(PYCARD);ENSECAG00000017267(KLRK1);ENSECAG00000007125(ANKRD17);ENSECAG00000039739(NA);ENSECAG00000023001(NA);ENSECAG00000023300(TMF1);ENSECAG00000020820(TBK1);ENSECAG00000008692(MAPKBP1);ENSECAG00000009179(IL10);ENSECAG00000014973(TNFSF8);ENSECAG00000031963(ADGRB1);ENSECAG00000009625(NA);ENSECAG00000015584(TUSC2);ENSECAG00000023…	ENSECAG00000000289(NA);ENSECAG00000000454(NA);ENSECAG00000000548(NA);ENSECAG00000000651(SPINK5);ENSECAG00000000967(LTA);ENSECAG00000001063(NA);ENSECAG00000001174(TNF);ENSECAG00000001324(ISG15);ENSECAG00000001394(MPEG1);ENSECAG00000001401(LALBA);ENSECAG00000001774(MYD88);ENSECAG00000001777(NA);ENSECAG00000001923(NA);ENSECAG00000002540(NA);ENSECAG00000002764(NA);ENSECAG00000002867(F2RL1);ENSECAG000…	0.267498
GO:0034369	plasma lipoprotein particle remodeling	18	-0.605455	-1.60641	0.0152174	ENSECAG00000019465(PLTP);ENSECAG00000008236(APOE);ENSECAG00000006662(MPO);ENSECAG00000000418(APOA5);ENSECAG00000007880(ABCA5);ENSECAG00000009752(APOA1);ENSECAG00000024242(SCARB1);ENSECAG00000039785(APOC3);ENSECAG00000010163(APOA2);ENSECAG00000004903(APOA4);ENSECAG00000020896(LIPC);	ENSECAG00000000418(APOA5);ENSECAG00000004903(APOA4);ENSECAG00000006662(MPO);ENSECAG00000007880(ABCA5);ENSECAG00000008236(APOE);ENSECAG00000008600(APOB);ENSECAG00000009752(APOA1);ENSECAG00000010145(LPL);ENSECAG00000010163(APOA2);ENSECAG00000015140(LIPG);ENSECAG00000015824(APOM);ENSECAG00000016163(PLA2G2E);ENSECAG00000019465(PLTP);ENSECAG00000020896(LIPC);ENSECAG00000022392(LCAT);ENSECAG00000024242…	0.265383
GO:0022840	leak channel activity	15	-0.623827	-1.60576	0.0212766	ENSECAG00000015246(KCNK4);ENSECAG00000023326(TMEM175);ENSECAG00000001079(KCNK13);ENSECAG00000023134(KCNK5);ENSECAG00000024584(KCNK17);ENSECAG00000023472(KCNK2);ENSECAG00000024032(KCNK9);	ENSECAG00000000522(KCNK16);ENSECAG00000001079(KCNK13);ENSECAG00000007780(PANX1);ENSECAG00000009184(NA);ENSECAG00000009313(KCNK1);ENSECAG00000010585(KCNK7);ENSECAG00000012957(RHAG);ENSECAG00000015246(KCNK4);ENSECAG00000023134(KCNK5);ENSECAG00000023326(TMEM175);ENSECAG00000023360(KCNK10);ENSECAG00000023472(KCNK2);ENSECAG00000024032(KCNK9);ENSECAG00000024584(KCNK17);ENSECAG00000038775(KCNK3)	0.264616
GO:0002833	positive regulation of response to biotic stimulus	37	-0.50599	-1.60402	0.0105932	ENSECAG00000017398(CD180);ENSECAG00000002867(F2RL1);ENSECAG00000023485(ARG1);ENSECAG00000022494(USP15);ENSECAG00000010888(CD160);ENSECAG00000007125(ANKRD17);ENSECAG00000020820(TBK1);ENSECAG00000017934(LRSAM1);ENSECAG00000019273(NLRP10);ENSECAG00000010965(CYBA);ENSECAG00000014460(MAPK3);ENSECAG00000013825(NOD1);ENSECAG00000016312(CD274);ENSECAG00000009306(NECTIN2);ENSECAG00000007747(OPTN);ENSECAG0…	ENSECAG00000001035(ZCCHC3);ENSECAG00000002867(F2RL1);ENSECAG00000006771(PRKCA);ENSECAG00000007125(ANKRD17);ENSECAG00000007623(CD226);ENSECAG00000007747(OPTN);ENSECAG00000009306(NECTIN2);ENSECAG00000009363(ACOD1);ENSECAG00000010888(CD160);ENSECAG00000010965(CYBA);ENSECAG00000011439(DHX58);ENSECAG00000012803(IL12B);ENSECAG00000013388(HRG);ENSECAG00000013825(NOD1);ENSECAG00000014100(SLC22A13);ENSECA…	0.26598
GO:0043368	positive T cell selection	30	-0.538134	-1.60401	0.0148936	ENSECAG00000010691(FOXN1);ENSECAG00000005081(CD3G);ENSECAG00000009761(DOCK2);ENSECAG00000000984(THEMIS);ENSECAG00000014809(STK11);ENSECAG00000016439(STAT3);ENSECAG00000035592(TNFSF18);ENSECAG00000008705(STAT6);ENSECAG00000022310(IL23A);ENSECAG00000022430(TOX);ENSECAG00000014635(CD3E);ENSECAG00000011012(ZAP70);ENSECAG00000008503(CD74);ENSECAG00000018190(CD3D);ENSECAG00000020437(BCL2);ENSECAG000000…	ENSECAG00000000373(LOXL3);ENSECAG00000000624(PTPN2);ENSECAG00000000984(THEMIS);ENSECAG00000002746(BRAF);ENSECAG00000005081(CD3G);ENSECAG00000005856(LY9);ENSECAG00000007192(PTPRC);ENSECAG00000007240(CYLD);ENSECAG00000008503(CD74);ENSECAG00000008705(STAT6);ENSECAG00000009068(SRF);ENSECAG00000009761(DOCK2);ENSECAG00000010691(FOXN1);ENSECAG00000011012(ZAP70);ENSECAG00000014635(CD3E);ENSECAG0000001476…	0.263722
GO:0034637	cellular carbohydrate biosynthetic process	63	-0.452443	-1.60325	0.0042735	ENSECAG00000021206(HAS2);ENSECAG00000023192(GYG1);ENSECAG00000010109(IGF1);ENSECAG00000012393(B4GALT1);ENSECAG00000022398(NDST3);ENSECAG00000005751(GYG2);ENSECAG00000002623(NHLRC1);ENSECAG00000015881(EXT2);ENSECAG00000001401(LALBA);ENSECAG00000014649(GYS2);ENSECAG00000023013(NDST4);ENSECAG00000017598(IMPA2);ENSECAG00000003315(IRS2);ENSECAG00000014037(PCK1);ENSECAG00000006409(B3GNT9);ENSECAG000000…	ENSECAG00000000095(GOT1);ENSECAG00000000800(NA);ENSECAG00000001401(LALBA);ENSECAG00000001418(B3GNT4);ENSECAG00000001863(B3GNT5);ENSECAG00000002306(PHKG2);ENSECAG00000002430(PRKAG3);ENSECAG00000002623(NHLRC1);ENSECAG00000003315(IRS2);ENSECAG00000004874(EPM2AIP1);ENSECAG00000005751(GYG2);ENSECAG00000005983(PHKG1);ENSECAG00000006267(NR1D1);ENSECAG00000006409(B3GNT9);ENSECAG00000006840(B3GNT7);ENSECA…	0.263087
GO:0022842	narrow pore channel activity	15	-0.623827	-1.60234	0.0214592	ENSECAG00000015246(KCNK4);ENSECAG00000023326(TMEM175);ENSECAG00000001079(KCNK13);ENSECAG00000023134(KCNK5);ENSECAG00000024584(KCNK17);ENSECAG00000023472(KCNK2);ENSECAG00000024032(KCNK9);	ENSECAG00000000522(KCNK16);ENSECAG00000001079(KCNK13);ENSECAG00000007780(PANX1);ENSECAG00000009184(NA);ENSECAG00000009313(KCNK1);ENSECAG00000010585(KCNK7);ENSECAG00000012957(RHAG);ENSECAG00000015246(KCNK4);ENSECAG00000023134(KCNK5);ENSECAG00000023326(TMEM175);ENSECAG00000023360(KCNK10);ENSECAG00000023472(KCNK2);ENSECAG00000024032(KCNK9);ENSECAG00000024584(KCNK17);ENSECAG00000038775(KCNK3)	0.262854
GO:0034614	cellular response to reactive oxygen species	90	-0.427062	-1.6021	0.00236967	ENSECAG00000013763(RELA);ENSECAG00000000953(MMP2);ENSECAG00000011541(PRDX2);ENSECAG00000000185(SMPD3);ENSECAG00000006662(MPO);ENSECAG00000008678(PRDX1);ENSECAG00000015212(MT3);ENSECAG00000013082(RNF112);ENSECAG00000014460(MAPK3);ENSECAG00000021529(EZH2);ENSECAG00000010385(MET);ENSECAG00000022567(RACK1);ENSECAG00000006736(FANCC);ENSECAG00000003330(SIRT3);ENSECAG00000012019(SETX);ENSECAG00000002668…	ENSECAG00000000185(SMPD3);ENSECAG00000000227(HDAC6);ENSECAG00000000953(MMP2);ENSECAG00000001174(TNF);ENSECAG00000002023(NA);ENSECAG00000002668(RHOB);ENSECAG00000003330(SIRT3);ENSECAG00000004903(APOA4);ENSECAG00000005675(NFE2L2);ENSECAG00000005833(PTPRK);ENSECAG00000006588(CHUK);ENSECAG00000006662(MPO);ENSECAG00000006736(FANCC);ENSECAG00000007337(PDE8A);ENSECAG00000007453(PCGF2);ENSECAG00000008264…	0.261179
GO:0002831	regulation of response to biotic stimulus	102	-0.423245	-1.59883	0	ENSECAG00000020820(TBK1);ENSECAG00000017372(PQBP1);ENSECAG00000008692(MAPKBP1);ENSECAG00000013289(IFNLR1);ENSECAG00000012622(NPLOC4);ENSECAG00000017934(LRSAM1);ENSECAG00000000387(FGL2);ENSECAG00000011541(PRDX2);ENSECAG00000010730(ZDHHC1);ENSECAG00000019273(NLRP10);ENSECAG00000010965(CYBA);ENSECAG00000023223(SIRT2);ENSECAG00000019432(NLRX1);ENSECAG00000014460(MAPK3);ENSECAG00000021499(LTF);ENSECAG…	ENSECAG00000000387(FGL2);ENSECAG00000000406(ILRUN);ENSECAG00000000591(TRAF3IP2);ENSECAG00000000651(SPINK5);ENSECAG00000001035(ZCCHC3);ENSECAG00000002867(F2RL1);ENSECAG00000004433(NA);ENSECAG00000006124(RNF26);ENSECAG00000006771(PRKCA);ENSECAG00000007125(ANKRD17);ENSECAG00000007623(CD226);ENSECAG00000007653(GPATCH3);ENSECAG00000007747(OPTN);ENSECAG00000007773(ZMPSTE24);ENSECAG00000008140(RNF125);E…	0.266082
GO:0030971	receptor tyrosine kinase binding	50	-0.471523	-1.59497	0.00867679	ENSECAG00000013754(TRADD);ENSECAG00000015163(SHC4);ENSECAG00000015894(ANGPT2);ENSECAG00000011911(DUSP3);ENSECAG00000010454(MYOC);ENSECAG00000003967(SHC1);ENSECAG00000021078(GRB14);ENSECAG00000022567(RACK1);ENSECAG00000029965(ALKAL2);ENSECAG00000025093(PITPNM3);ENSECAG00000008126(TP53);ENSECAG00000024566(PITPNM2);ENSECAG00000035261(FIZ1);ENSECAG00000009211(ANGPT4);ENSECAG00000006364(RNF41);ENSECAG…	ENSECAG00000000014(GAS6);ENSECAG00000000624(PTPN2);ENSECAG00000003448(CBL);ENSECAG00000003967(SHC1);ENSECAG00000006364(RNF41);ENSECAG00000007021(SH2B3);ENSECAG00000007313(DAZAP2);ENSECAG00000007687(PTPN14);ENSECAG00000008126(TP53);ENSECAG00000009211(ANGPT4);ENSECAG00000009683(SHC2);ENSECAG00000010454(MYOC);ENSECAG00000010753(MAP3K7);ENSECAG00000010981(ZPR1);ENSECAG00000011911(DUSP3);ENSECAG000000…	0.272385
GO:0034113	heterotypic cell-cell adhesion	41	-0.491893	-1.59493	0.00655022	ENSECAG00000023163(CXADR);ENSECAG00000019919(GLDN);ENSECAG00000009752(APOA1);ENSECAG00000008280(FGG);ENSECAG00000019437(CD2);ENSECAG00000027864(IL1RN);ENSECAG00000027768(FGA);ENSECAG00000008248(CTNNA3);ENSECAG00000010239(FGB);ENSECAG00000013616(DSG2);ENSECAG00000013502(ITGB7);ENSECAG00000023256(LCK);ENSECAG00000020592(JUP);ENSECAG00000020819(AGER);ENSECAG00000007761(DSC2);ENSECAG00000001174(TNF);	ENSECAG00000000105(GCNT2);ENSECAG00000001174(TNF);ENSECAG00000001317(MYADM);ENSECAG00000001454(RNASE10);ENSECAG00000002918(BMP7);ENSECAG00000002962(ADIPOQ);ENSECAG00000005460(PARVA);ENSECAG00000007192(PTPRC);ENSECAG00000007761(DSC2);ENSECAG00000008248(CTNNA3);ENSECAG00000008280(FGG);ENSECAG00000009179(IL10);ENSECAG00000009752(APOA1);ENSECAG00000009966(THY1);ENSECAG00000010239(FGB);ENSECAG00000010…	0.270207
GO:0043900	regulation of multi-organism process	281	-0.364966	-1.59453	0	ENSECAG00000016161(SLPI);ENSECAG00000011541(PRDX2);ENSECAG00000022311(TFAP4);ENSECAG00000010730(ZDHHC1);ENSECAG00000008236(APOE);ENSECAG00000019273(NLRP10);ENSECAG00000009612(DYNLT1);ENSECAG00000022536(REST);ENSECAG00000014259(TIMP1);ENSECAG00000010965(CYBA);ENSECAG00000023223(SIRT2);ENSECAG00000038853(CCL8);ENSECAG00000019432(NLRX1);ENSECAG00000014460(MAPK3);ENSECAG00000014848(EXOC7);ENSECAG0000…	ENSECAG00000000078(EXOC2);ENSECAG00000000387(FGL2);ENSECAG00000000406(ILRUN);ENSECAG00000000591(TRAF3IP2);ENSECAG00000000651(SPINK5);ENSECAG00000000840(NPPC);ENSECAG00000000860(CSF1R);ENSECAG00000000910(NA);ENSECAG00000000968(NA);ENSECAG00000000974(ADAR);ENSECAG00000001035(ZCCHC3);ENSECAG00000001174(TNF);ENSECAG00000001324(ISG15);ENSECAG00000001454(RNASE10);ENSECAG00000001467(TRIM10);ENSECAG00000…	0.269045
GO:0033077	T cell differentiation in thymus	62	-0.450382	-1.59421	0.0020284	ENSECAG00000019018(NCAPH2);ENSECAG00000007192(PTPRC);ENSECAG00000007847(STAT5B);ENSECAG00000014390(FOXJ1);ENSECAG00000010691(FOXN1);ENSECAG00000017561(PRR7);ENSECAG00000005081(CD3G);ENSECAG00000009761(DOCK2);ENSECAG00000022765(ZC3H8);ENSECAG00000014809(STK11);ENSECAG00000017326(CLPTM1);ENSECAG00000020409(ERBB2);ENSECAG00000020168(PRKDC);ENSECAG00000021437(FADD);ENSECAG00000008126(TP53);ENSECAG000…	ENSECAG00000000051(IL1B);ENSECAG00000000624(PTPN2);ENSECAG00000000685(B2M);ENSECAG00000003257(LIG4);ENSECAG00000003503(DNAJA3);ENSECAG00000003802(IHH);ENSECAG00000004945(CCR7);ENSECAG00000005081(CD3G);ENSECAG00000005704(CARD11);ENSECAG00000006609(JAG2);ENSECAG00000006949(CTNNB1);ENSECAG00000007192(PTPRC);ENSECAG00000007309(FZD5);ENSECAG00000007847(STAT5B);ENSECAG00000008126(TP53);ENSECAG000000083…	0.267649
GO:0001913	T cell mediated cytotoxicity	38	-0.498903	-1.5941	0.0165289	ENSECAG00000021437(FADD);ENSECAG00000022310(IL23A);ENSECAG00000011673(NA);ENSECAG00000012514(NA);ENSECAG00000034339(MHCX1);ENSECAG00000009306(NECTIN2);ENSECAG00000019052(NA);ENSECAG00000007152(NA);ENSECAG00000002855(FCGRT);ENSECAG00000016428(NA);ENSECAG00000020819(AGER);ENSECAG00000012326(CD1D);ENSECAG00000009949(P2RX7);ENSECAG00000024671(IL12A);ENSECAG00000022267(TSTA3);ENSECAG00000012441(PRF1);	ENSECAG00000000685(B2M);ENSECAG00000002855(FCGRT);ENSECAG00000007152(NA);ENSECAG00000007192(PTPRC);ENSECAG00000008577(PPP3CB);ENSECAG00000008781(RIPK3);ENSECAG00000009306(NECTIN2);ENSECAG00000009949(P2RX7);ENSECAG00000010394(RAB27A);ENSECAG00000011660(CD1C);ENSECAG00000011673(NA);ENSECAG00000012326(CD1D);ENSECAG00000012441(PRF1);ENSECAG00000012514(NA);ENSECAG00000012803(IL12B);ENSECAG00000014100(…	0.265811
GO:0030199	collagen fibril organization	46	-0.475658	-1.59179	0.00849257	ENSECAG00000024740(COL1A2);ENSECAG00000000843(FOXC2);ENSECAG00000019884(AEBP1);ENSECAG00000025161(EMILIN1);ENSECAG00000019439(VIPAS39);ENSECAG00000017027(SFRP2);ENSECAG00000016101(DPT);ENSECAG00000014855(NIBAN3);ENSECAG00000025016(VPS33B);ENSECAG00000041678(TGFB2);ENSECAG00000013693(COL1A1);ENSECAG00000042356(COL5A1);ENSECAG00000021794(SERPINF2);ENSECAG00000024769(COL3A1);ENSECAG00000023119(CHADL…	ENSECAG00000000336(COMP);ENSECAG00000000373(LOXL3);ENSECAG00000000843(FOXC2);ENSECAG00000002619(GREM1);ENSECAG00000004757(TGFBR1);ENSECAG00000004871(SERPINH1);ENSECAG00000005573(LOXL4);ENSECAG00000007493(ACAN);ENSECAG00000008499(COL5A2);ENSECAG00000010726(DDR2);ENSECAG00000012670(ANXA2);ENSECAG00000013693(COL1A1);ENSECAG00000014575(RB1);ENSECAG00000014713(ADAMTS14);ENSECAG00000014771(LOX);ENSECAG…	0.268829
GO:0050770	regulation of axonogenesis	133	-0.400707	-1.59146	0.00225734	ENSECAG00000009966(THY1);ENSECAG00000022668(SEMA4B);ENSECAG00000021865(UST);ENSECAG00000023663(LRP4);ENSECAG00000000578(NIN);ENSECAG00000012497(LIMK1);ENSECAG00000017840(PAK1);ENSECAG00000014817(RND2);ENSECAG00000021450(CTTN);ENSECAG00000022407(SLIT2);ENSECAG00000032438(PTPRS);ENSECAG00000015212(MT3);ENSECAG00000018066(FSTL4);ENSECAG00000025088(PLXNA3);ENSECAG00000011631(EPHB2);ENSECAG00000007001…	ENSECAG00000000022(PLXNA1);ENSECAG00000000173(SEMA7A);ENSECAG00000000578(NIN);ENSECAG00000000639(PLXNB3);ENSECAG00000000701(FN1);ENSECAG00000001064(RET);ENSECAG00000001205(MAPT);ENSECAG00000001444(BRSK1);ENSECAG00000001716(PLXNA2);ENSECAG00000002502(TBR1);ENSECAG00000002681(SLITRK1);ENSECAG00000002746(BRAF);ENSECAG00000003955(TRPV2);ENSECAG00000004006(CDK5R1);ENSECAG00000004387(PSEN1);ENSECAG0000…	0.267361
GO:0090207	regulation of triglyceride metabolic process	23	-0.564001	-1.58894	0.0153173	ENSECAG00000000418(APOA5);ENSECAG00000009752(APOA1);ENSECAG00000024242(SCARB1);ENSECAG00000020882(NR1H2);ENSECAG00000039785(APOC3);ENSECAG00000013728(MFSD2A);ENSECAG00000014224(APOC2);ENSECAG00000012411(PNPLA2);ENSECAG00000004903(APOA4);ENSECAG00000031636(PLIN5);ENSECAG00000016039(SLC27A1);	ENSECAG00000000418(APOA5);ENSECAG00000004903(APOA4);ENSECAG00000005855(THRSP);ENSECAG00000006787(CTDNEP1);ENSECAG00000008236(APOE);ENSECAG00000009752(APOA1);ENSECAG00000011752(ATG14);ENSECAG00000012411(PNPLA2);ENSECAG00000012522(GNB3);ENSECAG00000013728(MFSD2A);ENSECAG00000014224(APOC2);ENSECAG00000016039(SLC27A1);ENSECAG00000017511(PANK2);ENSECAG00000019083(SORL1);ENSECAG00000019557(LDLR);ENSECA…	0.271115
GO:0019731	antibacterial humoral response	20	-0.571782	-1.5885	0.0285132	ENSECAG00000016161(SLPI);ENSECAG00000043705(DEFA31L);ENSECAG00000021499(LTF);ENSECAG00000021956(FAU);ENSECAG00000040710(CTSG);ENSECAG00000043752(RPL39);ENSECAG00000027768(FGA);ENSECAG00000010239(FGB);ENSECAG00000034702(DEFB1);ENSECAG00000020924(PLA2G6);	ENSECAG00000000651(SPINK5);ENSECAG00000006706(SFTPD);ENSECAG00000009674(ELANE);ENSECAG00000010239(FGB);ENSECAG00000011733(RNASE6);ENSECAG00000011787(DEFA1);ENSECAG00000016161(SLPI);ENSECAG00000020041(JCHAIN);ENSECAG00000020924(PLA2G6);ENSECAG00000021499(LTF);ENSECAG00000021956(FAU);ENSECAG00000024484(KLK5);ENSECAG00000027768(FGA);ENSECAG00000029553(H2BC11);ENSECAG00000031882(KLK7);ENSECAG00000034…	0.270092
GO:0034367	macromolecular complex remodeling	19	-0.580451	-1.58542	0.0122951	ENSECAG00000019465(PLTP);ENSECAG00000008236(APOE);ENSECAG00000006662(MPO);ENSECAG00000000418(APOA5);ENSECAG00000007880(ABCA5);ENSECAG00000009752(APOA1);ENSECAG00000024242(SCARB1);ENSECAG00000039785(APOC3);ENSECAG00000010163(APOA2);ENSECAG00000004903(APOA4);ENSECAG00000020896(LIPC);	ENSECAG00000000418(APOA5);ENSECAG00000004903(APOA4);ENSECAG00000006662(MPO);ENSECAG00000007880(ABCA5);ENSECAG00000008236(APOE);ENSECAG00000008600(APOB);ENSECAG00000009752(APOA1);ENSECAG00000010145(LPL);ENSECAG00000010163(APOA2);ENSECAG00000015140(LIPG);ENSECAG00000015824(APOM);ENSECAG00000016163(PLA2G2E);ENSECAG00000019465(PLTP);ENSECAG00000020441(GTF2E1);ENSECAG00000020896(LIPC);ENSECAG000000223…	0.275426
GO:0007035	vacuolar acidification	15	-0.614693	-1.58408	0.0165631	ENSECAG00000009758(CCDC115);ENSECAG00000020426(SNAPIN);ENSECAG00000017435(NA);ENSECAG00000015807(SLC11A1);ENSECAG00000016991(CLN6);ENSECAG00000000381(DMXL2);ENSECAG00000018046(GRN);ENSECAG00000018501(ROGDI);	ENSECAG00000000381(DMXL2);ENSECAG00000009758(CCDC115);ENSECAG00000015484(ATP6V0D2);ENSECAG00000015807(SLC11A1);ENSECAG00000015817(ATP6V0D1);ENSECAG00000015855(TMEM199);ENSECAG00000016326(ATP6V0A1);ENSECAG00000016991(CLN6);ENSECAG00000017370(PPT1);ENSECAG00000017435(NA);ENSECAG00000018046(GRN);ENSECAG00000018501(ROGDI);ENSECAG00000020426(SNAPIN);ENSECAG00000023584(DMXL1);ENSECAG00000024587(ATP6V0A…	0.276756
GO:0032814	regulation of natural killer cell activation	23	-0.551487	-1.58369	0.0214133	ENSECAG00000022310(IL23A);ENSECAG00000022744(RHBDD3);ENSECAG00000022430(TOX);ENSECAG00000006776(IL15RA);ENSECAG00000016571(DCAF15);ENSECAG00000010114(RASGRP1);ENSECAG00000024671(IL12A);ENSECAG00000010490(PGLYRP2);ENSECAG00000038488(FLT3LG);	ENSECAG00000000014(GAS6);ENSECAG00000006776(IL15RA);ENSECAG00000007837(FGR);ENSECAG00000007847(STAT5B);ENSECAG00000009044(PRDM1);ENSECAG00000010114(RASGRP1);ENSECAG00000010490(PGLYRP2);ENSECAG00000011471(AXL);ENSECAG00000011884(PGLYRP3);ENSECAG00000012803(IL12B);ENSECAG00000014775(CLNK);ENSECAG00000015237(PIBF1);ENSECAG00000015261(IL18);ENSECAG00000015318(HAVCR2);ENSECAG00000016571(DCAF15);ENSECA…	0.275498
GO:0034109	homotypic cell-cell adhesion	386	-0.35121	-1.58327	0	ENSECAG00000014957(IL27);ENSECAG00000014809(STK11);ENSECAG00000025016(VPS33B);ENSECAG00000014724(AP3D1);ENSECAG00000023163(CXADR);ENSECAG00000024214(FANCA);ENSECAG00000017326(CLPTM1);ENSECAG00000021184(LAT);ENSECAG00000020409(ERBB2);ENSECAG00000021192(PEAR1);ENSECAG00000023585(SATB1);ENSECAG00000020168(PRKDC);ENSECAG00000021437(FADD);ENSECAG00000014312(PRKCZ);ENSECAG00000016439(STAT3);ENSECAG0000…	ENSECAG00000000026(XG);ENSECAG00000000051(IL1B);ENSECAG00000000092(NKX2-3);ENSECAG00000000253(WAS);ENSECAG00000000336(COMP);ENSECAG00000000373(LOXL3);ENSECAG00000000387(FGL2);ENSECAG00000000400(JAML);ENSECAG00000000465(PTPN6);ENSECAG00000000624(PTPN2);ENSECAG00000000658(GPNMB);ENSECAG00000000685(B2M);ENSECAG00000000737(PRKAR1A);ENSECAG00000000791(DMTN);ENSECAG00000000984(THEMIS);ENSECAG0000000101…	0.274394
GO:0017134	fibroblast growth factor binding	17	-0.595938	-1.58156	0.02	ENSECAG00000015006(FGFR1);ENSECAG00000010938(CEP57);ENSECAG00000008185(KL);ENSECAG00000020869(FGFR4);ENSECAG00000022879(KLB);ENSECAG00000014427(GPC1);ENSECAG00000024049(S100A13);ENSECAG00000013960(FGFR2);	ENSECAG00000000813(SCN5A);ENSECAG00000004296(FGFBP3);ENSECAG00000008185(KL);ENSECAG00000008923(THBS1);ENSECAG00000009738(RPS19);ENSECAG00000010938(CEP57);ENSECAG00000011845(CXCL13);ENSECAG00000013960(FGFR2);ENSECAG00000014427(GPC1);ENSECAG00000015006(FGFR1);ENSECAG00000016433(GLG1);ENSECAG00000018253(FGFRL1);ENSECAG00000019533(FGFR3);ENSECAG00000020869(FGFR4);ENSECAG00000022559(FIBP);ENSECAG00000…	0.276533
GO:0042267	natural killer cell mediated cytotoxicity	28	-0.524677	-1.58066	0.0150538	ENSECAG00000004879(CEBPG);ENSECAG00000009306(NECTIN2);ENSECAG00000017146(PIK3R6);ENSECAG00000016919(UNC13D);ENSECAG00000024788(CORO1A);ENSECAG00000007623(CD226);ENSECAG00000010114(RASGRP1);ENSECAG00000024671(IL12A);ENSECAG00000012010(NCR3);MSTRG.1382(GZMB);	ENSECAG00000000214(IL18RAP);ENSECAG00000000465(PTPN6);ENSECAG00000002971(LAG3);ENSECAG00000004879(CEBPG);ENSECAG00000006981(LYST);ENSECAG00000007623(CD226);ENSECAG00000007847(STAT5B);ENSECAG00000009306(NECTIN2);ENSECAG00000010114(RASGRP1);ENSECAG00000010394(RAB27A);ENSECAG00000010888(CD160);ENSECAG00000012010(NCR3);ENSECAG00000012506(SERPINB9);ENSECAG00000012803(IL12B);ENSECAG00000014896(VAV1);EN…	0.276511
GO:0001783	B cell apoptotic process	17	-0.611917	-1.58065	0.0183299	ENSECAG00000023902(BAK1);ENSECAG00000014384(AURKB);ENSECAG00000003315(IRS2);ENSECAG00000016635(BAX);ENSECAG00000017269(TNFRSF21);ENSECAG00000012862(LYN);ENSECAG00000008358(ADA);ENSECAG00000008503(CD74);ENSECAG00000000591(TRAF3IP2);	ENSECAG00000000591(TRAF3IP2);ENSECAG00000003315(IRS2);ENSECAG00000008358(ADA);ENSECAG00000008503(CD74);ENSECAG00000008974(FOXP1);ENSECAG00000009179(IL10);ENSECAG00000012862(LYN);ENSECAG00000014384(AURKB);ENSECAG00000015616(IL2);ENSECAG00000016635(BAX);ENSECAG00000017148(FNIP1);ENSECAG00000017269(TNFRSF21);ENSECAG00000017629(CRKL);ENSECAG00000023902(BAK1);ENSECAG00000023976(NOC2L);ENSECAG000000329…	0.274488
GO:0019430	removal of superoxide radicals	19	-0.582666	-1.57994	0.0313808	ENSECAG00000011541(PRDX2);ENSECAG00000006662(MPO);ENSECAG00000008678(PRDX1);ENSECAG00000015212(MT3);ENSECAG00000006736(FANCC);ENSECAG00000003330(SIRT3);ENSECAG00000035543(SOD3);ENSECAG00000017251(PARK7);ENSECAG00000011591(SZT2);ENSECAG00000022701(CCS);ENSECAG00000011797(SOD2);ENSECAG00000001174(TNF);ENSECAG00000004903(APOA4);	ENSECAG00000001174(TNF);ENSECAG00000002023(NA);ENSECAG00000003330(SIRT3);ENSECAG00000004903(APOA4);ENSECAG00000005675(NFE2L2);ENSECAG00000006662(MPO);ENSECAG00000006736(FANCC);ENSECAG00000008678(PRDX1);ENSECAG00000008958(SOD1);ENSECAG00000011541(PRDX2);ENSECAG00000011591(SZT2);ENSECAG00000011797(SOD2);ENSECAG00000015212(MT3);ENSECAG00000015229(CD36);ENSECAG00000017251(PARK7);ENSECAG00000022701(CC…	0.27412
GO:0002711	positive regulation of T cell mediated immunity	44	-0.473728	-1.57619	0.0063425	ENSECAG00000021437(FADD);ENSECAG00000014312(PRKCZ);ENSECAG00000022310(IL23A);ENSECAG00000011673(NA);ENSECAG00000012514(NA);ENSECAG00000034339(MHCX1);ENSECAG00000009306(NECTIN2);ENSECAG00000019052(NA);ENSECAG00000024574(GATA3);ENSECAG00000010055(RSAD2);ENSECAG00000007152(NA);ENSECAG00000002855(FCGRT);ENSECAG00000016428(NA);ENSECAG00000012326(CD1D);ENSECAG00000013192(TRAF2);ENSECAG00000009949(P2RX7…	ENSECAG00000000685(B2M);ENSECAG00000002855(FCGRT);ENSECAG00000007152(NA);ENSECAG00000007192(PTPRC);ENSECAG00000007309(FZD5);ENSECAG00000008731(NA);ENSECAG00000009306(NECTIN2);ENSECAG00000009949(P2RX7);ENSECAG00000010055(RSAD2);ENSECAG00000010263(SASH3);ENSECAG00000010753(MAP3K7);ENSECAG00000011660(CD1C);ENSECAG00000011673(NA);ENSECAG00000012326(CD1D);ENSECAG00000012514(NA);ENSECAG00000012803(IL12…	0.281381
GO:0043548	phosphatidylinositol 3-kinase binding	21	-0.557811	-1.57603	0.0211416	ENSECAG00000003315(IRS2);ENSECAG00000010127(INSR);ENSECAG00000024788(CORO1A);ENSECAG00000023256(LCK);ENSECAG00000017892(HCST);ENSECAG00000024868(DAB2IP);ENSECAG00000009499(NA);	ENSECAG00000003315(IRS2);ENSECAG00000007355(PIK3IP1);ENSECAG00000007393(IRS1);ENSECAG00000009499(NA);ENSECAG00000010127(INSR);ENSECAG00000011649(IRS4);ENSECAG00000013623(PIK3AP1);ENSECAG00000014650(INSRR);ENSECAG00000015663(PTPN13);ENSECAG00000017862(TYRO3);ENSECAG00000017892(HCST);ENSECAG00000018079(BECN1);ENSECAG00000018998(FAM83A);ENSECAG00000019837(PIK3R1);ENSECAG00000021238(IGF1R);ENSECAG000…	0.279843
GO:0050435	beta-amyloid metabolic process	37	-0.48867	-1.57298	0.0164609	ENSECAG00000028970(SP1);ENSECAG00000019065(ABCG1);MSTRG.16109(ABCA7);ENSECAG00000012427(BACE1);ENSECAG00000012998(APH1A);ENSECAG00000024757(CHRNA7);ENSECAG00000009183(NCSTN);ENSECAG00000005305(BACE2);ENSECAG00000012752(EPHA4);ENSECAG00000022197(CASP3);ENSECAG00000012910(ACE);MSTRG.16110(ABCA7);ENSECAG00000012420(APEH);ENSECAG00000001174(TNF);	ENSECAG00000001174(TNF);ENSECAG00000002417(LRRTM3);ENSECAG00000004024(GGA3);ENSECAG00000004387(PSEN1);ENSECAG00000005305(BACE2);ENSECAG00000006687(PIN1);ENSECAG00000006957(BIN1);ENSECAG00000007010(CLU);ENSECAG00000008236(APOE);ENSECAG00000008285(PSEN2);ENSECAG00000008831(TMED10);ENSECAG00000009138(MME);ENSECAG00000009183(NCSTN);ENSECAG00000009872(ROCK2);ENSECAG00000010109(IGF1);ENSECAG00000010646…	0.284581
GO:0000407	pre-autophagosomal structure	30	-0.52051	-1.57288	0.0146138	ENSECAG00000022756(ATG7);ENSECAG00000016158(ULK1);ENSECAG00000000406(ILRUN);ENSECAG00000041646(RAB1B);ENSECAG00000020929(SQSTM1);ENSECAG00000019169(ATG101);ENSECAG00000006800(WDR45);ENSECAG00000007801(ATG9A);MSTRG.16284(TRAPPC5);ENSECAG00000023029(ZFYVE1);ENSECAG00000022114(WIPI2);ENSECAG00000024606(ATG13);ENSECAG00000013442(ATG2A);ENSECAG00000006591(ATG9B);	ENSECAG00000000406(ILRUN);ENSECAG00000000965(ATG2B);ENSECAG00000003473(WIPI1);ENSECAG00000005570(VMP1);ENSECAG00000006591(ATG9B);ENSECAG00000006800(WDR45);ENSECAG00000006950(NBR1);ENSECAG00000007801(ATG9A);ENSECAG00000008882(ULK2);ENSECAG00000010657(PIK3C3);ENSECAG00000011752(ATG14);ENSECAG00000012452(ATG12);ENSECAG00000012559(RAB7A);ENSECAG00000012718(STX12);ENSECAG00000013442(ATG2A);ENSECAG0000…	0.282753
GO:0085029	extracellular matrix assembly	36	-0.496945	-1.57232	0.0208333	ENSECAG00000021206(HAS2);ENSECAG00000005001(EYS);ENSECAG00000021391(CLASP1);ENSECAG00000009665(DAG1);ENSECAG00000017109(QSOX1);ENSECAG00000024740(COL1A2);ENSECAG00000021047(EFEMP2);ENSECAG00000022037(SOX9);ENSECAG00000016613(PHLDB2);ENSECAG00000000185(SMPD3);ENSECAG00000025161(EMILIN1);ENSECAG00000007412(RAMP2);ENSECAG00000021805(LAMB2);ENSECAG00000011671(TGFB1);ENSECAG00000020259(SMAD3);ENSECAG0…	ENSECAG00000000134(MEGF9);ENSECAG00000000185(SMPD3);ENSECAG00000003802(IHH);ENSECAG00000005001(EYS);ENSECAG00000006632(HAPLN2);ENSECAG00000006665(GPM6B);ENSECAG00000007023(ANTXR1);ENSECAG00000007412(RAMP2);ENSECAG00000008204(LAMB3);ENSECAG00000008303(LAMB1);ENSECAG00000009665(DAG1);ENSECAG00000011671(TGFB1);ENSECAG00000011891(NTN4);ENSECAG00000012066(FBLN5);ENSECAG00000013151(RGCC);ENSECAG0000001…	0.282084
GO:0045058	T cell selection	42	-0.479671	-1.57133	0.00835073	ENSECAG00000005081(CD3G);ENSECAG00000009761(DOCK2);ENSECAG00000000984(THEMIS);ENSECAG00000014809(STK11);ENSECAG00000016439(STAT3);ENSECAG00000035592(TNFSF18);ENSECAG00000008705(STAT6);ENSECAG00000022310(IL23A);ENSECAG00000022430(TOX);ENSECAG00000024574(GATA3);ENSECAG00000014635(CD3E);ENSECAG00000009049(CD4);ENSECAG00000011012(ZAP70);ENSECAG00000008503(CD74);ENSECAG00000018190(CD3D);ENSECAG0000002…	ENSECAG00000000373(LOXL3);ENSECAG00000000624(PTPN2);ENSECAG00000000984(THEMIS);ENSECAG00000002746(BRAF);ENSECAG00000004945(CCR7);ENSECAG00000005081(CD3G);ENSECAG00000005704(CARD11);ENSECAG00000005856(LY9);ENSECAG00000006609(JAG2);ENSECAG00000007192(PTPRC);ENSECAG00000007240(CYLD);ENSECAG00000008503(CD74);ENSECAG00000008705(STAT6);ENSECAG00000009049(CD4);ENSECAG00000009068(SRF);ENSECAG00000009281(…	0.282463
GO:0000305	response to oxygen radical	22	-0.55399	-1.57103	0.0214133	ENSECAG00000014160(ERCC6);ENSECAG00000011541(PRDX2);ENSECAG00000006662(MPO);ENSECAG00000008678(PRDX1);ENSECAG00000015212(MT3);ENSECAG00000006736(FANCC);ENSECAG00000003330(SIRT3);ENSECAG00000035543(SOD3);ENSECAG00000017251(PARK7);ENSECAG00000011591(SZT2);ENSECAG00000022701(CCS);ENSECAG00000011797(SOD2);ENSECAG00000001174(TNF);ENSECAG00000004903(APOA4);	ENSECAG00000001174(TNF);ENSECAG00000002023(NA);ENSECAG00000003330(SIRT3);ENSECAG00000004903(APOA4);ENSECAG00000005675(NFE2L2);ENSECAG00000006662(MPO);ENSECAG00000006736(FANCC);ENSECAG00000008678(PRDX1);ENSECAG00000008958(SOD1);ENSECAG00000011541(PRDX2);ENSECAG00000011591(SZT2);ENSECAG00000011797(SOD2);ENSECAG00000013445(ADPRHL2);ENSECAG00000014160(ERCC6);ENSECAG00000015212(MT3);ENSECAG00000015229…	0.281056
GO:0070665	positive regulation of leukocyte proliferation	98	-0.402352	-1.56802	0.00444444	ENSECAG00000003315(IRS2);ENSECAG00000016998(CD40);ENSECAG00000021437(FADD);ENSECAG00000016312(CD274);ENSECAG00000022310(IL23A);ENSECAG00000009236(RASAL3);ENSECAG00000012862(LYN);ENSECAG00000035279(IGFBP2);ENSECAG00000014635(CD3E);ENSECAG00000008358(ADA);ENSECAG00000024788(CORO1A);ENSECAG00000012319(EFNB1);ENSECAG00000014435(NCKAP1L);ENSECAG00000011012(ZAP70);ENSECAG00000008503(CD74);ENSECAG000000…	ENSECAG00000000051(IL1B);ENSECAG00000000152(KITLG);ENSECAG00000001774(MYD88);ENSECAG00000002211(CD80);ENSECAG00000003315(IRS2);ENSECAG00000003503(DNAJA3);ENSECAG00000004386(CD276);ENSECAG00000004556(BCL6);ENSECAG00000005704(CARD11);ENSECAG00000007192(PTPRC);ENSECAG00000007847(STAT5B);ENSECAG00000008358(ADA);ENSECAG00000008503(CD74);ENSECAG00000008731(NA);ENSECAG00000008749(VTCN1);ENSECAG000000091…	0.286398
GO:0051497	negative regulation of stress fiber assembly	20	-0.575083	-1.56786	0.0281996	ENSECAG00000020863(TMEFF2);ENSECAG00000017988(FRMD7);ENSECAG00000021391(CLASP1);ENSECAG00000016613(PHLDB2);ENSECAG00000013633(ARHGAP6);ENSECAG00000020528(TJP1);ENSECAG00000010454(MYOC);ENSECAG00000010385(MET);ENSECAG00000016491(ARAP1);ENSECAG00000010268(WASF2);MSTRG.7150(CLASP1);ENSECAG00000016734(INPP5K);	ENSECAG00000000253(WAS);ENSECAG00000010268(WASF2);ENSECAG00000010385(MET);ENSECAG00000010454(MYOC);ENSECAG00000011325(CGNL1);ENSECAG00000013547(ARHGAP28);ENSECAG00000013633(ARHGAP6);ENSECAG00000013988(DLC1);ENSECAG00000014020(CORO2B);ENSECAG00000016491(ARAP1);ENSECAG00000016613(PHLDB2);ENSECAG00000016734(INPP5K);ENSECAG00000017988(FRMD7);ENSECAG00000018579(F11R);ENSECAG00000020281(PAK2);ENSECAG00…	0.284797
GO:0019883	antigen processing and presentation of endogenous antigen	26	-0.538356	-1.56691	0.0172043	ENSECAG00000011673(NA);ENSECAG00000012514(NA);ENSECAG00000034339(MHCX1);ENSECAG00000019052(NA);ENSECAG00000007152(NA);ENSECAG00000002855(FCGRT);ENSECAG00000022610(TAP1);ENSECAG00000016428(NA);ENSECAG00000012326(CD1D);ENSECAG00000015448(TAPBP);	ENSECAG00000000685(B2M);ENSECAG00000002855(FCGRT);ENSECAG00000003636(ERAP1);ENSECAG00000007152(NA);ENSECAG00000010646(IDE);ENSECAG00000011660(CD1C);ENSECAG00000011673(NA);ENSECAG00000012326(CD1D);ENSECAG00000012514(NA);ENSECAG00000013971(ATG5);ENSECAG00000015055(CD1E1);ENSECAG00000015448(TAPBP);ENSECAG00000016428(NA);ENSECAG00000016614(CD1B2);ENSECAG00000017324(NA);ENSECAG00000019052(NA);ENSECAG0…	0.285301
GO:0043903	regulation of symbiosis, encompassing mutualism through parasitism	151	-0.39294	-1.56615	0.00218341	ENSECAG00000014848(EXOC7);ENSECAG00000021499(LTF);ENSECAG00000001467(TRIM10);ENSECAG00000024887(PC);ENSECAG00000017394(ZC3HAV1);ENSECAG00000011695(TARBP2);ENSECAG00000009039(STAT1);ENSECAG00000028970(SP1);ENSECAG00000009817(HPN);ENSECAG00000017443(TRIM14);ENSECAG00000032818(IFIT5);ENSECAG00000010685(RSF1);ENSECAG00000032576(TMEM250);ENSECAG00000034308(TRIM6);ENSECAG00000021887(TRIM62);ENSECAG0000…	ENSECAG00000000078(EXOC2);ENSECAG00000000860(CSF1R);ENSECAG00000000910(NA);ENSECAG00000000968(NA);ENSECAG00000000974(ADAR);ENSECAG00000001174(TNF);ENSECAG00000001324(ISG15);ENSECAG00000001467(TRIM10);ENSECAG00000002867(F2RL1);ENSECAG00000003160(ZNF502);ENSECAG00000004362(TSG101);ENSECAG00000004549(KPNA6);ENSECAG00000004617(PML);ENSECAG00000004645(PRKN);ENSECAG00000005326(PDE12);ENSECAG00000005608…	0.285385
GO:0060445	branching involved in salivary gland morphogenesis	18	-0.572609	-1.56265	0.02537	ENSECAG00000009665(DAG1);ENSECAG00000014361(FGF10);ENSECAG00000015006(FGFR1);ENSECAG00000018061(LAMA1);ENSECAG00000009159(PLXND1);ENSECAG00000015510(FGF7);ENSECAG00000023274(LAMA5);ENSECAG00000001174(TNF);ENSECAG00000006290(TGM2);ENSECAG00000017375(ESRP2);	ENSECAG00000000022(PLXNA1);ENSECAG00000001174(TNF);ENSECAG00000002918(BMP7);ENSECAG00000006290(TGM2);ENSECAG00000009159(PLXND1);ENSECAG00000009665(DAG1);ENSECAG00000011223(HGF);ENSECAG00000011891(NTN4);ENSECAG00000012662(SEMA3A);ENSECAG00000012986(BTBD7);ENSECAG00000014361(FGF10);ENSECAG00000015006(FGFR1);ENSECAG00000015510(FGF7);ENSECAG00000017375(ESRP2);ENSECAG00000018061(LAMA1);ENSECAG00000023…	0.29205
GO:1900015	regulation of cytokine production involved in inflammatory response	30	-0.516757	-1.56172	0.0146138	ENSECAG00000020681(BAP1);ENSECAG00000026984(GPSM3);ENSECAG00000036575(MACIR);ENSECAG00000022446(PLD4);ENSECAG00000020935(PDCD4);ENSECAG00000022935(ABCD1);ENSECAG00000009634(IL17RC);ENSECAG00000009562(ZC3H12A);ENSECAG00000006456(IL17B);ENSECAG00000011321(F2);ENSECAG00000022047(APOD);ENSECAG00000001174(TNF);ENSECAG00000011180(CD6);ENSECAG00000001774(MYD88);	ENSECAG00000001174(TNF);ENSECAG00000001774(MYD88);ENSECAG00000004549(KPNA6);ENSECAG00000006456(IL17B);ENSECAG00000007149(ADCY7);ENSECAG00000009562(ZC3H12A);ENSECAG00000009634(IL17RC);ENSECAG00000010166(PYCARD);ENSECAG00000011180(CD6);ENSECAG00000011321(F2);ENSECAG00000012930(ALOX5);ENSECAG00000013424(KARS1);ENSECAG00000013722(PLD3);ENSECAG00000013764(CHID1);ENSECAG00000014175(MAPK14);ENSECAG00000…	0.292526
GO:0008277	regulation of G-protein coupled receptor protein signaling pathway	79	-0.42875	-1.56073	0.00438597	ENSECAG00000026999(RGS14);ENSECAG00000018996(PLEK);ENSECAG00000007024(ABHD6);ENSECAG00000007412(RAMP2);ENSECAG00000005159(KCTD16);ENSECAG00000017560(USP33);ENSECAG00000027962(KCTD8);ENSECAG00000010288(LRRK2);ENSECAG00000002944(GRK2);ENSECAG00000010954(MGRN1);ENSECAG00000004658(APLNR);ENSECAG00000008358(ADA);ENSECAG00000017678(FZD2);ENSECAG00000011107(PPP1R9B);ENSECAG00000011321(F2);ENSECAG0000003…	ENSECAG00000000360(RGS18);ENSECAG00000000649(HTR1B);ENSECAG00000000815(GRK1);ENSECAG00000001177(GPER1);ENSECAG00000001714(PTGDR2);ENSECAG00000002944(GRK2);ENSECAG00000004658(APLNR);ENSECAG00000004810(ADRB2);ENSECAG00000004911(VPS35);ENSECAG00000004942(RGS1);ENSECAG00000005159(KCTD16);ENSECAG00000005303(TULP3);ENSECAG00000007024(ABHD6);ENSECAG00000007080(ALK);ENSECAG00000007412(RAMP2);ENSECAG00000…	0.29294
GO:0071451	cellular response to superoxide	20	-0.577525	-1.5601	0.0197239	ENSECAG00000011541(PRDX2);ENSECAG00000006662(MPO);ENSECAG00000008678(PRDX1);ENSECAG00000015212(MT3);ENSECAG00000006736(FANCC);ENSECAG00000003330(SIRT3);ENSECAG00000035543(SOD3);ENSECAG00000017251(PARK7);ENSECAG00000011591(SZT2);ENSECAG00000022701(CCS);ENSECAG00000011797(SOD2);ENSECAG00000001174(TNF);ENSECAG00000004903(APOA4);	ENSECAG00000001174(TNF);ENSECAG00000002023(NA);ENSECAG00000003330(SIRT3);ENSECAG00000004903(APOA4);ENSECAG00000005675(NFE2L2);ENSECAG00000006662(MPO);ENSECAG00000006736(FANCC);ENSECAG00000008678(PRDX1);ENSECAG00000008958(SOD1);ENSECAG00000011541(PRDX2);ENSECAG00000011591(SZT2);ENSECAG00000011797(SOD2);ENSECAG00000013445(ADPRHL2);ENSECAG00000015212(MT3);ENSECAG00000015229(CD36);ENSECAG00000017251(…	0.292631
GO:0071450	cellular response to oxygen radical	20	-0.577525	-1.56001	0.0247191	ENSECAG00000011541(PRDX2);ENSECAG00000006662(MPO);ENSECAG00000008678(PRDX1);ENSECAG00000015212(MT3);ENSECAG00000006736(FANCC);ENSECAG00000003330(SIRT3);ENSECAG00000035543(SOD3);ENSECAG00000017251(PARK7);ENSECAG00000011591(SZT2);ENSECAG00000022701(CCS);ENSECAG00000011797(SOD2);ENSECAG00000001174(TNF);ENSECAG00000004903(APOA4);	ENSECAG00000001174(TNF);ENSECAG00000002023(NA);ENSECAG00000003330(SIRT3);ENSECAG00000004903(APOA4);ENSECAG00000005675(NFE2L2);ENSECAG00000006662(MPO);ENSECAG00000006736(FANCC);ENSECAG00000008678(PRDX1);ENSECAG00000008958(SOD1);ENSECAG00000011541(PRDX2);ENSECAG00000011591(SZT2);ENSECAG00000011797(SOD2);ENSECAG00000013445(ADPRHL2);ENSECAG00000015212(MT3);ENSECAG00000015229(CD36);ENSECAG00000017251(…	0.290913
GO:0042088	T-helper 1 type immune response	26	-0.528007	-1.55891	0.0202429	ENSECAG00000014957(IL27);ENSECAG00000008622(SEMA4A);ENSECAG00000008705(STAT6);ENSECAG00000022310(IL23A);ENSECAG00000015807(SLC11A1);ENSECAG00000011964(IL27RA);ENSECAG00000009248(IL1RL1);ENSECAG00000021961(IL12RB1);ENSECAG00000024671(IL12A);ENSECAG00000020898(RELB);ENSECAG00000007610(TMEM98);ENSECAG00000003025(HLX);	ENSECAG00000000214(IL18RAP);ENSECAG00000003025(HLX);ENSECAG00000007610(TMEM98);ENSECAG00000008622(SEMA4A);ENSECAG00000008705(STAT6);ENSECAG00000009248(IL1RL1);ENSECAG00000010231(IL18BP);ENSECAG00000011964(IL27RA);ENSECAG00000012803(IL12B);ENSECAG00000014369(SLAMF1);ENSECAG00000014957(IL27);ENSECAG00000015261(IL18);ENSECAG00000015318(HAVCR2);ENSECAG00000015638(MTOR);ENSECAG00000015794(ANXA1);ENSEC…	0.291662
GO:0031347	regulation of defense response	431	-0.341904	-1.55523	0	ENSECAG00000032438(PTPRS);ENSECAG00000010730(ZDHHC1);ENSECAG00000034739(ADORA2A);ENSECAG00000008236(APOE);ENSECAG00000012390(TIRAP);ENSECAG00000019273(NLRP10);ENSECAG00000012506(SERPINB9);ENSECAG00000018507(CDH5);ENSECAG00000010117(S100A9);ENSECAG00000006692(PSMB4);ENSECAG00000026984(GPSM3);ENSECAG00000007883(TLR7);ENSECAG00000032752(SH2D1A);ENSECAG00000004386(CD276);ENSECAG00000010965(CYBA);ENSE…	ENSECAG00000000074(METRNL);ENSECAG00000000097(NA);ENSECAG00000000173(SEMA7A);ENSECAG00000000197(TLR3);ENSECAG00000000214(IL18RAP);ENSECAG00000000308(RICTOR);ENSECAG00000000352(IKBKE);ENSECAG00000000387(FGL2);ENSECAG00000000406(ILRUN);ENSECAG00000000484(PPARA);ENSECAG00000000591(TRAF3IP2);ENSECAG00000000624(PTPN2);ENSECAG00000000626(PDPK1);ENSECAG00000000634(SMPDL3B);ENSECAG00000000642(SFPQ);ENSEC…	0.298508
GO:0021680	cerebellar Purkinje cell layer development	29	-0.525223	-1.55501	0.021097	ENSECAG00000016227(NAGLU);ENSECAG00000021672(PSAP);ENSECAG00000012948(LDB1);ENSECAG00000021544(FAIM2);ENSECAG00000022458(COQ8B);ENSECAG00000017305(SEZ6L2);	ENSECAG00000001597(LHX1);ENSECAG00000006988(CEND1);ENSECAG00000008561(AARS1);ENSECAG00000008638(RERE);ENSECAG00000012788(TTLL1);ENSECAG00000012948(LDB1);ENSECAG00000014357(DLL1);ENSECAG00000016147(MYH10);ENSECAG00000016227(NAGLU);ENSECAG00000016371(CACNA1A);ENSECAG00000016384(RORA);ENSECAG00000016915(LHX5);ENSECAG00000017142(SEZ6);ENSECAG00000017305(SEZ6L2);ENSECAG00000019559(WHRN);ENSECAG0000001…	0.297141
GO:0002697	regulation of immune effector process	261	-0.361038	-1.55473	0	ENSECAG00000014957(IL27);ENSECAG00000011695(TARBP2);ENSECAG00000009039(STAT1);ENSECAG00000041678(TGFB2);ENSECAG00000008857(SNX4);ENSECAG00000000406(ILRUN);ENSECAG00000016998(CD40);ENSECAG00000021437(FADD);ENSECAG00000014312(PRKCZ);ENSECAG00000008130(DNASE1);ENSECAG00000009752(APOA1);ENSECAG00000006879(PLA2G5);ENSECAG00000034308(TRIM6);ENSECAG00000035592(TNFSF18);ENSECAG00000008705(STAT6);ENSECAG0…	ENSECAG00000000173(SEMA7A);ENSECAG00000000197(TLR3);ENSECAG00000000214(IL18RAP);ENSECAG00000000253(WAS);ENSECAG00000000373(LOXL3);ENSECAG00000000387(FGL2);ENSECAG00000000406(ILRUN);ENSECAG00000000465(PTPN6);ENSECAG00000000591(TRAF3IP2);ENSECAG00000000626(PDPK1);ENSECAG00000000651(SPINK5);ENSECAG00000000685(B2M);ENSECAG00000000690(MLH1);ENSECAG00000000836(FES);ENSECAG00000000967(LTA);ENSECAG000000…	0.295884
GO:0042110	T cell activation	338	-0.348073	-1.55455	0	ENSECAG00000014957(IL27);ENSECAG00000014809(STK11);ENSECAG00000014724(AP3D1);ENSECAG00000023163(CXADR);ENSECAG00000024214(FANCA);ENSECAG00000017326(CLPTM1);ENSECAG00000021184(LAT);ENSECAG00000020409(ERBB2);ENSECAG00000023585(SATB1);ENSECAG00000020168(PRKDC);ENSECAG00000021437(FADD);ENSECAG00000014312(PRKCZ);ENSECAG00000016439(STAT3);ENSECAG00000016312(CD274);ENSECAG00000008622(SEMA4A);ENSECAG0000…	ENSECAG00000000051(IL1B);ENSECAG00000000092(NKX2-3);ENSECAG00000000253(WAS);ENSECAG00000000373(LOXL3);ENSECAG00000000387(FGL2);ENSECAG00000000400(JAML);ENSECAG00000000465(PTPN6);ENSECAG00000000624(PTPN2);ENSECAG00000000658(GPNMB);ENSECAG00000000685(B2M);ENSECAG00000000737(PRKAR1A);ENSECAG00000000984(THEMIS);ENSECAG00000001018(SOX12);ENSECAG00000001445(CHD7);ENSECAG00000002211(CD80);ENSECAG0000000…	0.294482
GO:0046632	alpha-beta T cell differentiation	80	-0.424999	-1.55232	0.00220751	ENSECAG00000014957(IL27);ENSECAG00000014724(AP3D1);ENSECAG00000023585(SATB1);ENSECAG00000014312(PRKCZ);ENSECAG00000016439(STAT3);ENSECAG00000008622(SEMA4A);ENSECAG00000035592(TNFSF18);ENSECAG00000008705(STAT6);ENSECAG00000022310(IL23A);ENSECAG00000009530(ITK);ENSECAG00000022430(TOX);ENSECAG00000024574(GATA3);ENSECAG00000009562(ZC3H12A);ENSECAG00000008358(ADA);ENSECAG00000010055(RSAD2);ENSECAG0000…	ENSECAG00000000092(NKX2-3);ENSECAG00000000373(LOXL3);ENSECAG00000002746(BRAF);ENSECAG00000003025(HLX);ENSECAG00000003802(IHH);ENSECAG00000004095(PSMB11);ENSECAG00000004556(BCL6);ENSECAG00000005856(LY9);ENSECAG00000007610(TMEM98);ENSECAG00000008358(ADA);ENSECAG00000008622(SEMA4A);ENSECAG00000008705(STAT6);ENSECAG00000008974(FOXP1);ENSECAG00000009044(PRDM1);ENSECAG00000009281(GLI3);ENSECAG000000094…	0.29806
GO:0021533	cell differentiation in hindbrain	22	-0.554641	-1.55139	0.0164948	ENSECAG00000021672(PSAP);ENSECAG00000012948(LDB1);ENSECAG00000021544(FAIM2);	ENSECAG00000000034(CBLN1);ENSECAG00000001597(LHX1);ENSECAG00000006988(CEND1);ENSECAG00000009213(WNT7A);ENSECAG00000011510(OPHN1);ENSECAG00000012788(TTLL1);ENSECAG00000012846(PHOX2B);ENSECAG00000012948(LDB1);ENSECAG00000016371(CACNA1A);ENSECAG00000016384(RORA);ENSECAG00000016768(GATA2);ENSECAG00000016915(LHX5);ENSECAG00000019220(PROX1);ENSECAG00000019812(AGTPBP1);ENSECAG00000019898(TTC21B);ENSECAG…	0.298466
GO:0050995	negative regulation of lipid catabolic process	16	-0.588191	-1.55078	0.0215517	ENSECAG00000024475(CRTC3);ENSECAG00000003921(ADRA2A);ENSECAG00000024646(FMC1);ENSECAG00000024797(PDE3B);ENSECAG00000039785(APOC3);ENSECAG00000013728(MFSD2A);ENSECAG00000010163(APOA2);ENSECAG00000001174(TNF);ENSECAG00000031636(PLIN5);	ENSECAG00000001174(TNF);ENSECAG00000003921(ADRA2A);ENSECAG00000005690(ETFBKMT);ENSECAG00000008264(AKT1);ENSECAG00000010163(APOA2);ENSECAG00000013728(MFSD2A);ENSECAG00000015548(ACACB);ENSECAG00000019083(SORL1);ENSECAG00000022617(PRKAA1);ENSECAG00000024475(CRTC3);ENSECAG00000024609(INS);ENSECAG00000024646(FMC1);ENSECAG00000024797(PDE3B);ENSECAG00000026894(CIDEA);ENSECAG00000031636(PLIN5);ENSECAG000…	0.298105
GO:0005164	tumor necrosis factor receptor binding	26	-0.52581	-1.55019	0.026087	ENSECAG00000022714(TNFSF9);ENSECAG00000026865(EDA);ENSECAG00000018411(BABAM2);ENSECAG00000011454(TRAF1);ENSECAG00000007350(SIVA1);ENSECAG00000019391(TNFSF10);ENSECAG00000014973(TNFSF8);ENSECAG00000008555(LTB);ENSECAG00000017522(TNFSF14);ENSECAG00000009039(STAT1);ENSECAG00000011568(TRAF4);ENSECAG00000000967(LTA);ENSECAG00000013192(TRAF2);ENSECAG00000016549(FASLG);ENSECAG00000019758(TNFSF13B);ENSEC…	ENSECAG00000000967(LTA);ENSECAG00000001174(TNF);ENSECAG00000007165(TRAF5);ENSECAG00000007350(SIVA1);ENSECAG00000008555(LTB);ENSECAG00000009039(STAT1);ENSECAG00000009239(TRIM37);ENSECAG00000011392(CD40LG);ENSECAG00000011454(TRAF1);ENSECAG00000011568(TRAF4);ENSECAG00000013192(TRAF2);ENSECAG00000014513(TNFSF15);ENSECAG00000014973(TNFSF8);ENSECAG00000016549(FASLG);ENSECAG00000016559(TNFSF11);ENSECAG0…	0.297781
GO:0043367	CD4-positive, alpha-beta T cell differentiation	54	-0.454962	-1.54941	0.012685	ENSECAG00000014957(IL27);ENSECAG00000023585(SATB1);ENSECAG00000014312(PRKCZ);ENSECAG00000016439(STAT3);ENSECAG00000008622(SEMA4A);ENSECAG00000035592(TNFSF18);ENSECAG00000008705(STAT6);ENSECAG00000022310(IL23A);ENSECAG00000022430(TOX);ENSECAG00000024574(GATA3);ENSECAG00000009562(ZC3H12A);ENSECAG00000010055(RSAD2);ENSECAG00000014435(NCKAP1L);ENSECAG00000038153(ZBTB7B);ENSECAG00000026965(SOCS1);ENSE…	ENSECAG00000000092(NKX2-3);ENSECAG00000000373(LOXL3);ENSECAG00000002746(BRAF);ENSECAG00000003025(HLX);ENSECAG00000004556(BCL6);ENSECAG00000005856(LY9);ENSECAG00000007610(TMEM98);ENSECAG00000008622(SEMA4A);ENSECAG00000008705(STAT6);ENSECAG00000008974(FOXP1);ENSECAG00000009562(ZC3H12A);ENSECAG00000009918(MYB);ENSECAG00000010055(RSAD2);ENSECAG00000010263(SASH3);ENSECAG00000011145(PTGER4);ENSECAG0000…	0.297885
GO:0005976	polysaccharide metabolic process	87	-0.412933	-1.54894	0	ENSECAG00000002623(NHLRC1);ENSECAG00000000185(SMPD3);ENSECAG00000015881(EXT2);ENSECAG00000022048(PYGB);ENSECAG00000014649(GYS2);ENSECAG00000025017(KHK);ENSECAG00000023013(NDST4);ENSECAG00000003315(IRS2);ENSECAG00000009806(GCGR);ENSECAG00000006409(B3GNT9);ENSECAG00000006267(NR1D1);ENSECAG00000010127(INSR);ENSECAG00000000509(G6PC);ENSECAG00000018379(NDST2);ENSECAG00000015401(GAA);ENSECAG00000016388…	ENSECAG00000000185(SMPD3);ENSECAG00000000509(G6PC);ENSECAG00000000800(NA);ENSECAG00000001418(B3GNT4);ENSECAG00000001863(B3GNT5);ENSECAG00000002306(PHKG2);ENSECAG00000002430(PRKAG3);ENSECAG00000002623(NHLRC1);ENSECAG00000003315(IRS2);ENSECAG00000004743(PPP1R3D);ENSECAG00000004868(PHKA2);ENSECAG00000004874(EPM2AIP1);ENSECAG00000005751(GYG2);ENSECAG00000005983(PHKG1);ENSECAG00000006267(NR1D1);ENSECA…	0.29734
GO:0046889	positive regulation of lipid biosynthetic process	47	-0.463123	-1.54879	0.00808081	ENSECAG00000000418(APOA5);ENSECAG00000022935(ABCD1);ENSECAG00000007024(ABHD6);ENSECAG00000009752(APOA1);ENSECAG00000024242(SCARB1);ENSECAG00000006267(NR1D1);ENSECAG00000020882(NR1H2);ENSECAG00000013728(MFSD2A);ENSECAG00000014224(APOC2);ENSECAG00000008503(CD74);ENSECAG00000013187(LPGAT1);ENSECAG00000021590(MLXIPL);ENSECAG00000001174(TNF);ENSECAG00000019412(HTR2B);ENSECAG00000004903(APOA4);ENSECAG0…	ENSECAG00000000418(APOA5);ENSECAG00000001174(TNF);ENSECAG00000002992(MID1IP1);ENSECAG00000004903(APOA4);ENSECAG00000006267(NR1D1);ENSECAG00000006787(CTDNEP1);ENSECAG00000007024(ABHD6);ENSECAG00000007474(SPHK2);ENSECAG00000008236(APOE);ENSECAG00000008264(AKT1);ENSECAG00000008503(CD74);ENSECAG00000008731(NA);ENSECAG00000009273(SLC45A3);ENSECAG00000009752(APOA1);ENSECAG00000010765(ACSL3);ENSECAG0000…	0.295965
GO:0032703	negative regulation of interleukin-2 production	18	-0.586861	-1.54828	0.0221328	ENSECAG00000020424(HDAC7);ENSECAG00000007192(PTPRC);ENSECAG00000023619(HOMER2);ENSECAG00000004386(CD276);ENSECAG00000024973(CD34);ENSECAG00000024574(GATA3);ENSECAG00000014996(KAT5);ENSECAG00000019089(TRIM27);ENSECAG00000000121(NAV3);ENSECAG00000018160(TBX21);	ENSECAG00000000121(NAV3);ENSECAG00000002971(LAG3);ENSECAG00000004386(CD276);ENSECAG00000007192(PTPRC);ENSECAG00000009626(TNFAIP3);ENSECAG00000014996(KAT5);ENSECAG00000015318(HAVCR2);ENSECAG00000018160(TBX21);ENSECAG00000018166(NR1H4);ENSECAG00000018333(EZR);ENSECAG00000019089(TRIM27);ENSECAG00000020424(HDAC7);ENSECAG00000022667(FOXP3);ENSECAG00000023619(HOMER2);ENSECAG00000023766(VSIG4);ENSECAG00…	0.295203
GO:0032526	response to retinoic acid	50	-0.460802	-1.54788	0.0041841	ENSECAG00000019926(BRINP3);ENSECAG00000006177(TIE1);ENSECAG00000022037(SOX9);ENSECAG00000013796(SLC10A3);ENSECAG00000000451(HOXA2);ENSECAG00000016976(RARB);ENSECAG00000037749(NA);ENSECAG00000012019(SETX);ENSECAG00000014047(TWF2);ENSECAG00000013387(WNT7B);ENSECAG00000014683(BRINP1);ENSECAG00000008967(NA);ENSECAG00000013550(GDAP1);ENSECAG00000000517(HTRA2);ENSECAG00000014750(ALDH1A2);ENSECAG0000001…	ENSECAG00000000451(HOXA2);ENSECAG00000000517(HTRA2);ENSECAG00000001064(RET);ENSECAG00000005329(OVCA2);ENSECAG00000005708(ABL2);ENSECAG00000006177(TIE1);ENSECAG00000008310(ADNP2);ENSECAG00000008660(YAP1);ENSECAG00000008852(ABCA1);ENSECAG00000008967(NA);ENSECAG00000009935(PTK6);ENSECAG00000010591(LTK);ENSECAG00000011101(PTK7);ENSECAG00000012019(SETX);ENSECAG00000012114(HSD17B2);ENSECAG00000012450(T…	0.294244
GO:0032813	tumor necrosis factor receptor superfamily binding	33	-0.49666	-1.54425	0.0330396	ENSECAG00000022714(TNFSF9);ENSECAG00000026865(EDA);ENSECAG00000018411(BABAM2);ENSECAG00000011454(TRAF1);ENSECAG00000007350(SIVA1);ENSECAG00000019391(TNFSF10);ENSECAG00000014973(TNFSF8);ENSECAG00000008555(LTB);ENSECAG00000017522(TNFSF14);ENSECAG00000010553(NGF);ENSECAG00000009039(STAT1);ENSECAG00000021437(FADD);ENSECAG00000035592(TNFSF18);ENSECAG00000011568(TRAF4);ENSECAG00000000967(LTA);ENSECAG00…	ENSECAG00000000967(LTA);ENSECAG00000001174(TNF);ENSECAG00000007165(TRAF5);ENSECAG00000007350(SIVA1);ENSECAG00000008555(LTB);ENSECAG00000009039(STAT1);ENSECAG00000009239(TRIM37);ENSECAG00000010293(RIPK1);ENSECAG00000010553(NGF);ENSECAG00000011392(CD40LG);ENSECAG00000011454(TRAF1);ENSECAG00000011568(TRAF4);ENSECAG00000011922(TMBIM1);ENSECAG00000013192(TRAF2);ENSECAG00000014513(TNFSF15);ENSECAG00000…	0.301101
GO:0000303	response to superoxide	22	-0.55399	-1.54381	0.0250522	ENSECAG00000014160(ERCC6);ENSECAG00000011541(PRDX2);ENSECAG00000006662(MPO);ENSECAG00000008678(PRDX1);ENSECAG00000015212(MT3);ENSECAG00000006736(FANCC);ENSECAG00000003330(SIRT3);ENSECAG00000035543(SOD3);ENSECAG00000017251(PARK7);ENSECAG00000011591(SZT2);ENSECAG00000022701(CCS);ENSECAG00000011797(SOD2);ENSECAG00000001174(TNF);ENSECAG00000004903(APOA4);	ENSECAG00000001174(TNF);ENSECAG00000002023(NA);ENSECAG00000003330(SIRT3);ENSECAG00000004903(APOA4);ENSECAG00000005675(NFE2L2);ENSECAG00000006662(MPO);ENSECAG00000006736(FANCC);ENSECAG00000008678(PRDX1);ENSECAG00000008958(SOD1);ENSECAG00000011541(PRDX2);ENSECAG00000011591(SZT2);ENSECAG00000011797(SOD2);ENSECAG00000013445(ADPRHL2);ENSECAG00000014160(ERCC6);ENSECAG00000015212(MT3);ENSECAG00000015229…	0.300327
GO:0035590	purinergic nucleotide receptor signaling pathway	23	-0.538293	-1.54305	0.0323276	ENSECAG00000007984(NA);ENSECAG00000012743(ANO6);ENSECAG00000010577(P2RY2);ENSECAG00000001845(P2RY1);ENSECAG00000023154(P2RY12);ENSECAG00000016406(P2RX2);ENSECAG00000003181(P2RY10);ENSECAG00000038665(P2RY8);ENSECAG00000001488(GPR171);ENSECAG00000016640(P2RX3);ENSECAG00000001554(P2RY14);ENSECAG00000009949(P2RX7);ENSECAG00000024637(NA);ENSECAG00000024335(P2RY11);	ENSECAG00000001488(GPR171);ENSECAG00000001554(P2RY14);ENSECAG00000001640(P2RY13);ENSECAG00000001845(P2RY1);ENSECAG00000003173(GPR34);ENSECAG00000003181(P2RY10);ENSECAG00000007984(NA);ENSECAG00000009767(P2RX1);ENSECAG00000009949(P2RX7);ENSECAG00000010577(P2RY2);ENSECAG00000012743(ANO6);ENSECAG00000016406(P2RX2);ENSECAG00000016640(P2RX3);ENSECAG00000018460(NA);ENSECAG00000022443(GPR87);ENSECAG00000…	0.300278
GO:1900047	negative regulation of hemostasis	35	-0.49356	-1.54211	0.0247934	ENSECAG00000017329(CPB2);ENSECAG00000040351(GP1BA);ENSECAG00000022165(APOH);ENSECAG00000008236(APOE);ENSECAG00000024973(CD34);ENSECAG00000021849(TFPI);ENSECAG00000016570(NA);ENSECAG00000009884(KLKB1);ENSECAG00000007979(PLG);ENSECAG00000008280(FGG);ENSECAG00000027768(FGA);ENSECAG00000021794(SERPINF2);ENSECAG00000022015(ALOX12);ENSECAG00000010239(FGB);ENSECAG00000014646(KNG1);ENSECAG00000013388(HRG…	ENSECAG00000000336(COMP);ENSECAG00000001073(F11);ENSECAG00000003002(CD9);ENSECAG00000005241(THBD);ENSECAG00000007021(SH2B3);ENSECAG00000007351(PLAU);ENSECAG00000007979(PLG);ENSECAG00000008190(ADTRP);ENSECAG00000008236(APOE);ENSECAG00000008280(FGG);ENSECAG00000008923(THBS1);ENSECAG00000009884(KLKB1);ENSECAG00000010239(FGB);ENSECAG00000010619(F12);ENSECAG00000011321(F2);ENSECAG00000012670(ANXA2);EN…	0.300981
GO:0071593	lymphocyte aggregation	340	-0.345757	-1.54012	0	ENSECAG00000014957(IL27);ENSECAG00000014809(STK11);ENSECAG00000014724(AP3D1);ENSECAG00000023163(CXADR);ENSECAG00000024214(FANCA);ENSECAG00000017326(CLPTM1);ENSECAG00000021184(LAT);ENSECAG00000020409(ERBB2);ENSECAG00000023585(SATB1);ENSECAG00000020168(PRKDC);ENSECAG00000021437(FADD);ENSECAG00000014312(PRKCZ);ENSECAG00000016439(STAT3);ENSECAG00000016312(CD274);ENSECAG00000008622(SEMA4A);ENSECAG0000…	ENSECAG00000000051(IL1B);ENSECAG00000000092(NKX2-3);ENSECAG00000000253(WAS);ENSECAG00000000373(LOXL3);ENSECAG00000000387(FGL2);ENSECAG00000000400(JAML);ENSECAG00000000465(PTPN6);ENSECAG00000000624(PTPN2);ENSECAG00000000658(GPNMB);ENSECAG00000000685(B2M);ENSECAG00000000737(PRKAR1A);ENSECAG00000000984(THEMIS);ENSECAG00000001018(SOX12);ENSECAG00000001445(CHD7);ENSECAG00000002211(CD80);ENSECAG0000000…	0.303865
GO:0070489	T cell aggregation	338	-0.348073	-1.5395	0	ENSECAG00000014957(IL27);ENSECAG00000014809(STK11);ENSECAG00000014724(AP3D1);ENSECAG00000023163(CXADR);ENSECAG00000024214(FANCA);ENSECAG00000017326(CLPTM1);ENSECAG00000021184(LAT);ENSECAG00000020409(ERBB2);ENSECAG00000023585(SATB1);ENSECAG00000020168(PRKDC);ENSECAG00000021437(FADD);ENSECAG00000014312(PRKCZ);ENSECAG00000016439(STAT3);ENSECAG00000016312(CD274);ENSECAG00000008622(SEMA4A);ENSECAG0000…	ENSECAG00000000051(IL1B);ENSECAG00000000092(NKX2-3);ENSECAG00000000253(WAS);ENSECAG00000000373(LOXL3);ENSECAG00000000387(FGL2);ENSECAG00000000400(JAML);ENSECAG00000000465(PTPN6);ENSECAG00000000624(PTPN2);ENSECAG00000000658(GPNMB);ENSECAG00000000685(B2M);ENSECAG00000000737(PRKAR1A);ENSECAG00000000984(THEMIS);ENSECAG00000001018(SOX12);ENSECAG00000001445(CHD7);ENSECAG00000002211(CD80);ENSECAG0000000…	0.303687
GO:0030414	peptidase inhibitor activity	154	-0.37666	-1.53927	0.00229885	ENSECAG00000009520(NA);ENSECAG00000019913(FURIN);ENSECAG00000016161(SLPI);ENSECAG00000021160(UBE2Z);ENSECAG00000012506(SERPINB9);ENSECAG00000039383(NA);ENSECAG00000013598(COL28A1);ENSECAG00000015212(MT3);ENSECAG00000023874(SPINT1);ENSECAG00000014259(TIMP1);ENSECAG00000003355(ITIH3);ENSECAG00000012229(BIRC3);ENSECAG00000017522(TNFSF14);ENSECAG00000021499(LTF);ENSECAG00000010553(NGF);ENSECAG0000001…	ENSECAG00000000014(GAS6);ENSECAG00000000268(CST7);ENSECAG00000000339(NA);ENSECAG00000000651(SPINK5);ENSECAG00000000774(NA);ENSECAG00000000779(SERPINB12);ENSECAG00000001010(NA);ENSECAG00000001141(NAIP);ENSECAG00000001476(NA);ENSECAG00000002111(ITIH4);ENSECAG00000003260(ITIH5);ENSECAG00000003355(ITIH3);ENSECAG00000003563(NA);ENSECAG00000004201(FETUB);ENSECAG00000004502(WFDC1);ENSECAG00000004871(SER…	0.302493
GO:0032729	positive regulation of interferon-gamma production	47	-0.4566	-1.53568	0.0169851	ENSECAG00000014957(IL27);ENSECAG00000007329(IL18R1);ENSECAG00000021437(FADD);ENSECAG00000019437(CD2);ENSECAG00000022310(IL23A);ENSECAG00000004879(CEBPG);ENSECAG00000015807(SLC11A1);ENSECAG00000011964(IL27RA);ENSECAG00000007623(CD226);ENSECAG00000000967(LTA);ENSECAG00000022408(CD244);ENSECAG00000014294(TLR9);ENSECAG00000010114(RASGRP1);ENSECAG00000021961(IL12RB1);ENSECAG00000024671(IL12A);ENSECAG0…	ENSECAG00000000197(TLR3);ENSECAG00000000967(LTA);ENSECAG00000001174(TNF);ENSECAG00000001784(CD14);ENSECAG00000002264(ISL1);ENSECAG00000004386(CD276);ENSECAG00000004879(CEBPG);ENSECAG00000007309(FZD5);ENSECAG00000007329(IL18R1);ENSECAG00000007623(CD226);ENSECAG00000007883(TLR7);ENSECAG00000008731(NA);ENSECAG00000008830(WNT5A);ENSECAG00000008968(HSPD1);ENSECAG00000009180(TLR8);ENSECAG00000010114(RA…	0.309685
GO:0031349	positive regulation of defense response	237	-0.361545	-1.53548	0	ENSECAG00000028288(IFNG);ENSECAG00000018265(IRF3);ENSECAG00000013754(TRADD);ENSECAG00000007847(STAT5B);ENSECAG00000000214(IL18RAP);ENSECAG00000017934(LRSAM1);ENSECAG00000017396(STING1);ENSECAG00000013763(RELA);ENSECAG00000009514(VAMP8);ENSECAG00000032438(PTPRS);ENSECAG00000012390(TIRAP);ENSECAG00000019273(NLRP10);ENSECAG00000026984(GPSM3);ENSECAG00000007883(TLR7);ENSECAG00000032752(SH2D1A);ENSECA…	ENSECAG00000000197(TLR3);ENSECAG00000000214(IL18RAP);ENSECAG00000000352(IKBKE);ENSECAG00000000626(PDPK1);ENSECAG00000000634(SMPDL3B);ENSECAG00000000642(SFPQ);ENSECAG00000000859(HEXIM1);ENSECAG00000000967(LTA);ENSECAG00000001035(ZCCHC3);ENSECAG00000001174(TNF);ENSECAG00000001774(MYD88);ENSECAG00000001784(CD14);ENSECAG00000001958(TLR6);ENSECAG00000002144(NLRP6);ENSECAG00000002267(EPG5);ENSECAG00000…	0.30834
GO:0048566	embryonic digestive tract development	27	-0.514176	-1.53452	0.022449	ENSECAG00000008738(ID2);ENSECAG00000007899(OVOL2);ENSECAG00000014799(RARRES2);ENSECAG00000015571(SHOX2);ENSECAG00000018233(NIPBL);ENSECAG00000014361(FGF10);ENSECAG00000017789(SIX2);ENSECAG00000016976(RARB);ENSECAG00000006788(PCSK5);ENSECAG00000041678(TGFB2);ENSECAG00000014750(ALDH1A2);ENSECAG00000018716(FGF9);ENSECAG00000011334(SALL1);ENSECAG00000008358(ADA);ENSECAG00000001174(TNF);ENSECAG0000000…	ENSECAG00000001174(TNF);ENSECAG00000003025(HLX);ENSECAG00000003802(IHH);ENSECAG00000006788(PCSK5);ENSECAG00000007899(OVOL2);ENSECAG00000008358(ADA);ENSECAG00000008738(ID2);ENSECAG00000009281(GLI3);ENSECAG00000011334(SALL1);ENSECAG00000014361(FGF10);ENSECAG00000014750(ALDH1A2);ENSECAG00000014799(RARRES2);ENSECAG00000015342(CXCL8);ENSECAG00000015571(SHOX2);ENSECAG00000015854(HNF1B);ENSECAG000000169…	0.309075
GO:0050772	positive regulation of axonogenesis	60	-0.432825	-1.5341	0.010917	ENSECAG00000000578(NIN);ENSECAG00000012497(LIMK1);ENSECAG00000014817(RND2);ENSECAG00000021450(CTTN);ENSECAG00000025088(PLXNA3);ENSECAG00000016560(CRABP2);ENSECAG00000010553(NGF);ENSECAG00000014047(TWF2);ENSECAG00000010128(SEMA4D);ENSECAG00000014809(STK11);ENSECAG00000009157(MAP2K2);ENSECAG00000012048(DBNL);ENSECAG00000022424(TNFRSF12A);ENSECAG00000008070(ZFYVE27);ENSECAG00000009159(PLXND1);ENSECA…	ENSECAG00000000022(PLXNA1);ENSECAG00000000173(SEMA7A);ENSECAG00000000578(NIN);ENSECAG00000000639(PLXNB3);ENSECAG00000000701(FN1);ENSECAG00000001205(MAPT);ENSECAG00000001716(PLXNA2);ENSECAG00000002681(SLITRK1);ENSECAG00000002746(BRAF);ENSECAG00000003955(TRPV2);ENSECAG00000004615(MAP6);ENSECAG00000007008(CDKL5);ENSECAG00000008070(ZFYVE27);ENSECAG00000009068(SRF);ENSECAG00000009157(MAP2K2);ENSECAG00…	0.308412
GO:0055067	monovalent inorganic cation homeostasis	97	-0.400944	-1.53315	0.00229358	ENSECAG00000011181(SLC12A4);ENSECAG00000014993(SCNN1B);ENSECAG00000009758(CCDC115);ENSECAG00000017607(AQP11);ENSECAG00000023326(TMEM175);ENSECAG00000000233(TMPRSS3);ENSECAG00000020426(SNAPIN);ENSECAG00000013120(SLC26A6);ENSECAG00000017955(SLC12A9);ENSECAG00000022593(ATP6V1B1);ENSECAG00000000767(SLC4A7);ENSECAG00000017435(NA);ENSECAG00000010288(LRRK2);ENSECAG00000015807(SLC11A1);ENSECAG00000017460…	ENSECAG00000000233(TMPRSS3);ENSECAG00000000381(DMXL2);ENSECAG00000000527(SLC4A1);ENSECAG00000000547(TM9SF4);ENSECAG00000000767(SLC4A7);ENSECAG00000001443(SCNN1A);ENSECAG00000002257(CXHXorf21);ENSECAG00000004260(SLC9A8);ENSECAG00000005039(CORIN);ENSECAG00000006450(SLC9A9);ENSECAG00000007335(SLC9C2);ENSECAG00000007919(ATP1B2);ENSECAG00000008206(SLC17A7);ENSECAG00000008335(PDK4);ENSECAG00000008363(S…	0.309204
GO:0032689	negative regulation of interferon-gamma production	22	-0.549906	-1.53259	0.041841	ENSECAG00000018133(VSIR);ENSECAG00000004386(CD276);ENSECAG00000016312(CD274);ENSECAG00000024574(GATA3);ENSECAG00000009248(IL1RL1);ENSECAG00000009562(ZC3H12A);ENSECAG00000036315(CD96);ENSECAG00000019932(NA);ENSECAG00000023358(RARA);ENSECAG00000010490(PGLYRP2);	ENSECAG00000000014(GAS6);ENSECAG00000004386(CD276);ENSECAG00000009179(IL10);ENSECAG00000009248(IL1RL1);ENSECAG00000009562(ZC3H12A);ENSECAG00000010490(PGLYRP2);ENSECAG00000011471(AXL);ENSECAG00000011765(C1QBP);ENSECAG00000011884(PGLYRP3);ENSECAG00000014369(SLAMF1);ENSECAG00000015318(HAVCR2);ENSECAG00000016312(CD274);ENSECAG00000018133(VSIR);ENSECAG00000018166(NR1H4);ENSECAG00000019932(NA);ENSECAG0…	0.30887
GO:0044419	interspecies interaction between organisms	262	-0.353598	-1.53183	0	ENSECAG00000014848(EXOC7);ENSECAG00000007262(EEA1);ENSECAG00000021499(LTF);ENSECAG00000001467(TRIM10);ENSECAG00000024887(PC);ENSECAG00000000127(EIF2D);ENSECAG00000017394(ZC3HAV1);ENSECAG00000006788(PCSK5);ENSECAG00000022756(ATG7);ENSECAG00000011695(TARBP2);ENSECAG00000009039(STAT1);ENSECAG00000028970(SP1);ENSECAG00000009817(HPN);ENSECAG00000016158(ULK1);ENSECAG00000017443(TRIM14);ENSECAG000000047…	ENSECAG00000000014(GAS6);ENSECAG00000000078(EXOC2);ENSECAG00000000127(EIF2D);ENSECAG00000000430(ACE2);ENSECAG00000000497(THOC7);ENSECAG00000000539(DDX6);ENSECAG00000000701(FN1);ENSECAG00000000860(CSF1R);ENSECAG00000000910(NA);ENSECAG00000000968(NA);ENSECAG00000000974(ADAR);ENSECAG00000001174(TNF);ENSECAG00000001324(ISG15);ENSECAG00000001467(TRIM10);ENSECAG00000001621(GPR15);ENSECAG00000002867(F2R…	0.30903
GO:0099558	maintenance of synapse structure	31	-0.49583	-1.53097	0.0278373	ENSECAG00000003966(GPC4);ENSECAG00000011564(DLG1);ENSECAG00000032438(PTPRS);ENSECAG00000009864(PTPRD);ENSECAG00000016691(NTNG1);ENSECAG00000000234(GPC6);ENSECAG00000008808(NTNG2);ENSECAG00000023115(RAB3A);ENSECAG00000008283(BSN);ENSECAG00000022504(CTBP2);ENSECAG00000022329(LRRC4C);ENSECAG00000022208(SHANK2);ENSECAG00000025003(LRFN4);	ENSECAG00000000034(CBLN1);ENSECAG00000000056(SLITRK3);ENSECAG00000000234(GPC6);ENSECAG00000002569(FLRT3);ENSECAG00000002681(SLITRK1);ENSECAG00000003966(GPC4);ENSECAG00000005026(ERC2);ENSECAG00000005083(IL1RAP);ENSECAG00000008040(ADGRB3);ENSECAG00000008283(BSN);ENSECAG00000008808(NTNG2);ENSECAG00000009280(SPARCL1);ENSECAG00000009864(PTPRD);ENSECAG00000011564(DLG1);ENSECAG00000012062(EFNA5);ENSECAG…	0.309402
GO:0002705	positive regulation of leukocyte mediated immunity	100	-0.39968	-1.53001	0.00440529	ENSECAG00000008857(SNX4);ENSECAG00000016998(CD40);ENSECAG00000021437(FADD);ENSECAG00000014312(PRKCZ);ENSECAG00000008705(STAT6);ENSECAG00000022310(IL23A);ENSECAG00000011673(NA);ENSECAG00000012514(NA);ENSECAG00000034339(MHCX1);ENSECAG00000009306(NECTIN2);ENSECAG00000019052(NA);ENSECAG00000006087(MAD2L2);ENSECAG00000024574(GATA3);ENSECAG00000013820(KMT5C);ENSECAG00000010055(RSAD2);ENSECAG00000007152…	ENSECAG00000000214(IL18RAP);ENSECAG00000000685(B2M);ENSECAG00000000690(MLH1);ENSECAG00000000967(LTA);ENSECAG00000001174(TNF);ENSECAG00000001626(SHLD2);ENSECAG00000002855(FCGRT);ENSECAG00000002867(F2RL1);ENSECAG00000002971(LAG3);ENSECAG00000005469(EXOSC3);ENSECAG00000006087(MAD2L2);ENSECAG00000007152(NA);ENSECAG00000007192(PTPRC);ENSECAG00000007309(FZD5);ENSECAG00000007474(SPHK2);ENSECAG0000000762…	0.310327
GO:1903055	positive regulation of extracellular matrix organization	17	-0.580114	-1.52855	0.022449	ENSECAG00000021391(CLASP1);ENSECAG00000009665(DAG1);ENSECAG00000022037(SOX9);ENSECAG00000016613(PHLDB2);ENSECAG00000025161(EMILIN1);ENSECAG00000014855(NIBAN3);ENSECAG00000020259(SMAD3);ENSECAG00000008056(FSCN1);MSTRG.7150(CLASP1);MSTRG.788(CYFIP1);ENSECAG00000010833(MELTF);	ENSECAG00000008056(FSCN1);ENSECAG00000009665(DAG1);ENSECAG00000010726(DDR2);ENSECAG00000010729(CARMIL2);ENSECAG00000010833(MELTF);ENSECAG00000013151(RGCC);ENSECAG00000014575(RB1);ENSECAG00000014855(NIBAN3);ENSECAG00000016482(IL6);ENSECAG00000016613(PHLDB2);ENSECAG00000020259(SMAD3);ENSECAG00000021391(CLASP1);ENSECAG00000022037(SOX9);ENSECAG00000024225(PHLDB1);ENSECAG00000025161(EMILIN1);MSTRG.715…	0.312271
GO:0019217	regulation of fatty acid metabolic process	60	-0.437311	-1.52786	0.00663717	ENSECAG00000010701(EIF6);ENSECAG00000000418(APOA5);ENSECAG00000003315(IRS2);ENSECAG00000022935(ABCD1);ENSECAG00000009752(APOA1);ENSECAG00000000607(TRIB3);ENSECAG00000020882(NR1H2);ENSECAG00000039785(APOC3);ENSECAG00000013728(MFSD2A);ENSECAG00000020786(C1QTNF2);ENSECAG00000024844(ACADVL);ENSECAG00000014224(APOC2);ENSECAG00000024411(WDTC1);ENSECAG00000008503(CD74);ENSECAG00000013187(LPGAT1);ENSECAG…	ENSECAG00000000418(APOA5);ENSECAG00000000484(PPARA);ENSECAG00000000607(TRIB3);ENSECAG00000002962(ADIPOQ);ENSECAG00000002992(MID1IP1);ENSECAG00000003315(IRS2);ENSECAG00000004903(APOA4);ENSECAG00000005690(ETFBKMT);ENSECAG00000006213(PDK1);ENSECAG00000006289(NCOR1);ENSECAG00000006707(INSIG2);ENSECAG00000007393(IRS1);ENSECAG00000007777(NFE2L1);ENSECAG00000008005(AKT2);ENSECAG00000008172(GIP);ENSECAG0…	0.312211
GO:0032266	phosphatidylinositol-3-phosphate binding	34	-0.486138	-1.52784	0.0251046	ENSECAG00000016721(RUBCNL);ENSECAG00000009545(SH3PXD2A);ENSECAG00000021498(SNX13);ENSECAG00000024810(PLA2G4A);ENSECAG00000003473(WIPI1);ENSECAG00000011424(ZFYVE19);ENSECAG00000000614(SNX27);ENSECAG00000024955(ZFYVE28);ENSECAG00000007520(NA);ENSECAG00000006800(WDR45);ENSECAG00000039032(PLEKHF1);ENSECAG00000021641(SNX21);ENSECAG00000017584(ZFYVE26);ENSECAG00000011221(RUFY4);ENSECAG00000024841(PLEKH…	ENSECAG00000000614(SNX27);ENSECAG00000003104(TECPR1);ENSECAG00000003473(WIPI1);ENSECAG00000006734(PHLDA3);ENSECAG00000006800(WDR45);ENSECAG00000007403(SNX24);ENSECAG00000007520(NA);ENSECAG00000007559(KIF16B);ENSECAG00000009545(SH3PXD2A);ENSECAG00000009968(SH3PXD2B);ENSECAG00000011221(RUFY4);ENSECAG00000011424(ZFYVE19);ENSECAG00000011753(SESTD1);ENSECAG00000012117(RS1);ENSECAG00000014592(WDR45B);E…	0.310584
GO:0050778	positive regulation of immune response	449	-0.333347	-1.52742	0	ENSECAG00000039865(NA);ENSECAG00000008857(SNX4);ENSECAG00000020168(PRKDC);ENSECAG00000016998(CD40);ENSECAG00000021437(FADD);ENSECAG00000014312(PRKCZ);ENSECAG00000016312(CD274);ENSECAG00000013897(RFTN1);ENSECAG00000018529(MS4A1);ENSECAG00000013581(CSK);ENSECAG00000000339(NA);ENSECAG00000034308(TRIM6);ENSECAG00000016635(BAX);ENSECAG00000014696(NA);ENSECAG00000024134(TNIP2);ENSECAG00000008705(STAT6)…	ENSECAG00000000173(SEMA7A);ENSECAG00000000197(TLR3);ENSECAG00000000214(IL18RAP);ENSECAG00000000231(CACNB4);ENSECAG00000000277(NA);ENSECAG00000000291(PLCG2);ENSECAG00000000332(EIF2B2);ENSECAG00000000339(NA);ENSECAG00000000352(IKBKE);ENSECAG00000000454(NA);ENSECAG00000000465(PTPN6);ENSECAG00000000548(NA);ENSECAG00000000624(PTPN2);ENSECAG00000000626(PDPK1);ENSECAG00000000634(SMPDL3B);ENSECAG00000000…	0.309948
GO:0045823	positive regulation of heart contraction	18	-0.562455	-1.52638	0.0286885	ENSECAG00000041678(TGFB2);ENSECAG00000008358(ADA);ENSECAG00000024757(CHRNA7);ENSECAG00000023979(SCN3B);ENSECAG00000017371(SMTN);ENSECAG00000024940(RNF207);ENSECAG00000019484(NA);	ENSECAG00000000430(ACE2);ENSECAG00000008358(ADA);ENSECAG00000010935(SLC1A1);ENSECAG00000011618(EDN1);ENSECAG00000012179(RGS2);ENSECAG00000014892(NPPA);ENSECAG00000015917(ADRA1A);ENSECAG00000017371(SMTN);ENSECAG00000019484(NA);ENSECAG00000020005(HRC);ENSECAG00000023979(SCN3B);ENSECAG00000024623(ATP1A1);ENSECAG00000024757(CHRNA7);ENSECAG00000024940(RNF207);ENSECAG00000024970(KCNQ1);ENSECAG000000361…	0.310817
GO:0030195	negative regulation of blood coagulation	34	-0.498438	-1.52518	0.0232068	ENSECAG00000017329(CPB2);ENSECAG00000040351(GP1BA);ENSECAG00000022165(APOH);ENSECAG00000008236(APOE);ENSECAG00000024973(CD34);ENSECAG00000021849(TFPI);ENSECAG00000016570(NA);ENSECAG00000009884(KLKB1);ENSECAG00000007979(PLG);ENSECAG00000008280(FGG);ENSECAG00000027768(FGA);ENSECAG00000021794(SERPINF2);ENSECAG00000022015(ALOX12);ENSECAG00000010239(FGB);ENSECAG00000014646(KNG1);ENSECAG00000013388(HRG…	ENSECAG00000001073(F11);ENSECAG00000003002(CD9);ENSECAG00000005241(THBD);ENSECAG00000007021(SH2B3);ENSECAG00000007351(PLAU);ENSECAG00000007979(PLG);ENSECAG00000008190(ADTRP);ENSECAG00000008236(APOE);ENSECAG00000008280(FGG);ENSECAG00000008923(THBS1);ENSECAG00000009884(KLKB1);ENSECAG00000010239(FGB);ENSECAG00000010619(F12);ENSECAG00000011321(F2);ENSECAG00000012670(ANXA2);ENSECAG00000013388(HRG);ENS…	0.312112
GO:0002703	regulation of leukocyte mediated immunity	142	-0.378921	-1.52396	0	ENSECAG00000008857(SNX4);ENSECAG00000016998(CD40);ENSECAG00000021437(FADD);ENSECAG00000014312(PRKCZ);ENSECAG00000008130(DNASE1);ENSECAG00000008705(STAT6);ENSECAG00000022310(IL23A);ENSECAG00000011673(NA);ENSECAG00000012862(LYN);ENSECAG00000012514(NA);ENSECAG00000034339(MHCX1);ENSECAG00000009306(NECTIN2);ENSECAG00000019052(NA);ENSECAG00000006087(MAD2L2);ENSECAG00000024574(GATA3);ENSECAG00000017146(…	ENSECAG00000000197(TLR3);ENSECAG00000000214(IL18RAP);ENSECAG00000000253(WAS);ENSECAG00000000465(PTPN6);ENSECAG00000000626(PDPK1);ENSECAG00000000685(B2M);ENSECAG00000000690(MLH1);ENSECAG00000000836(FES);ENSECAG00000000967(LTA);ENSECAG00000001174(TNF);ENSECAG00000001626(SHLD2);ENSECAG00000002855(FCGRT);ENSECAG00000002867(F2RL1);ENSECAG00000002971(LAG3);ENSECAG00000004556(BCL6);ENSECAG00000005469(EX…	0.313627
GO:0033692	cellular polysaccharide biosynthetic process	54	-0.447267	-1.52244	0.0150538	ENSECAG00000023013(NDST4);ENSECAG00000003315(IRS2);ENSECAG00000006409(B3GNT9);ENSECAG00000006267(NR1D1);ENSECAG00000010127(INSR);ENSECAG00000018379(NDST2);ENSECAG00000020786(C1QTNF2);ENSECAG00000022171(GCK);ENSECAG00000016435(B3GNT3);ENSECAG00000021428(GYS1);ENSECAG00000017361(NDST1);ENSECAG00000005983(PHKG1);ENSECAG00000035324(HAS3);ENSECAG00000006840(B3GNT7);ENSECAG00000016734(INPP5K);ENSECAG00…	ENSECAG00000000800(NA);ENSECAG00000001418(B3GNT4);ENSECAG00000001863(B3GNT5);ENSECAG00000002306(PHKG2);ENSECAG00000002430(PRKAG3);ENSECAG00000002623(NHLRC1);ENSECAG00000003315(IRS2);ENSECAG00000004874(EPM2AIP1);ENSECAG00000005751(GYG2);ENSECAG00000005983(PHKG1);ENSECAG00000006267(NR1D1);ENSECAG00000006409(B3GNT9);ENSECAG00000006840(B3GNT7);ENSECAG00000007296(PPP1R3F);ENSECAG00000007393(IRS1);ENSE…	0.315743
GO:0034341	response to interferon-gamma	82	-0.411426	-1.52187	0.00430108	ENSECAG00000023534(CIITA);ENSECAG00000012791(GBP6);ENSECAG00000012896(CDC37);ENSECAG00000034603(NA);ENSECAG00000006867(CDC42EP2);ENSECAG00000006853(UBD);ENSECAG00000009039(STAT1);ENSECAG00000008126(TP53);ENSECAG00000013120(SLC26A6);ENSECAG00000020264(CCL25);ENSECAG00000015807(SLC11A1);ENSECAG00000024882(NA);ENSECAG00000012315(EVL);ENSECAG00000022992(NA);ENSECAG00000016475(HPX);ENSECAG00000012570(…	ENSECAG00000000253(WAS);ENSECAG00000000558(KIF5B);ENSECAG00000000624(PTPN2);ENSECAG00000000700(EPRS1);ENSECAG00000000910(NA);ENSECAG00000000968(NA);ENSECAG00000001996(CDC42EP4);ENSECAG00000004216(VIM);ENSECAG00000005326(PDE12);ENSECAG00000006211(TRIM21);ENSECAG00000006764(CCL20);ENSECAG00000006801(NMI);ENSECAG00000006853(UBD);ENSECAG00000006867(CDC42EP2);ENSECAG00000006916(MEFV);ENSECAG0000000755…	0.31553
GO:0061045	negative regulation of wound healing	49	-0.450132	-1.52161	0.00826446	ENSECAG00000017329(CPB2);ENSECAG00000040351(GP1BA);ENSECAG00000020464(AJAP1);ENSECAG00000021391(CLASP1);ENSECAG00000022165(APOH);ENSECAG00000016613(PHLDB2);ENSECAG00000008236(APOE);ENSECAG00000024973(CD34);ENSECAG00000021849(TFPI);ENSECAG00000016570(NA);ENSECAG00000009884(KLKB1);ENSECAG00000007979(PLG);ENSECAG00000008280(FGG);ENSECAG00000027768(FGA);ENSECAG00000021794(SERPINF2);ENSECAG00000022015…	ENSECAG00000001073(F11);ENSECAG00000003002(CD9);ENSECAG00000004502(WFDC1);ENSECAG00000005241(THBD);ENSECAG00000007021(SH2B3);ENSECAG00000007351(PLAU);ENSECAG00000007614(CLDN3);ENSECAG00000007979(PLG);ENSECAG00000008190(ADTRP);ENSECAG00000008236(APOE);ENSECAG00000008280(FGG);ENSECAG00000008923(THBS1);ENSECAG00000009884(KLKB1);ENSECAG00000010239(FGB);ENSECAG00000010619(F12);ENSECAG00000011321(F2);E…	0.314442
GO:0031063	regulation of histone deacetylation	21	-0.552738	-1.5215	0.049217	ENSECAG00000007913(ZNHIT1);ENSECAG00000018233(NIPBL);ENSECAG00000034290(JDP2);ENSECAG00000015999(CTBP1);ENSECAG00000007474(SPHK2);ENSECAG00000003427(PRMT6);ENSECAG00000023532(AKAP8L);ENSECAG00000008126(TP53);ENSECAG00000010288(LRRK2);ENSECAG00000018186(TADA3);ENSECAG00000009170(PINK1);ENSECAG00000011671(TGFB1);ENSECAG00000038153(ZBTB7B);	ENSECAG00000003427(PRMT6);ENSECAG00000004556(BCL6);ENSECAG00000007474(SPHK2);ENSECAG00000007913(ZNHIT1);ENSECAG00000008126(TP53);ENSECAG00000008480(MAPK8);ENSECAG00000009170(PINK1);ENSECAG00000010288(LRRK2);ENSECAG00000011671(TGFB1);ENSECAG00000015084(AKAP8);ENSECAG00000015406(ING2);ENSECAG00000015999(CTBP1);ENSECAG00000018186(TADA3);ENSECAG00000018233(NIPBL);ENSECAG00000022667(FOXP3);ENSECAG0000…	0.313129
GO:0044403	symbiosis, encompassing mutualism through parasitism	262	-0.353598	-1.52064	0	ENSECAG00000014848(EXOC7);ENSECAG00000007262(EEA1);ENSECAG00000021499(LTF);ENSECAG00000001467(TRIM10);ENSECAG00000024887(PC);ENSECAG00000000127(EIF2D);ENSECAG00000017394(ZC3HAV1);ENSECAG00000006788(PCSK5);ENSECAG00000022756(ATG7);ENSECAG00000011695(TARBP2);ENSECAG00000009039(STAT1);ENSECAG00000028970(SP1);ENSECAG00000009817(HPN);ENSECAG00000016158(ULK1);ENSECAG00000017443(TRIM14);ENSECAG000000047…	ENSECAG00000000014(GAS6);ENSECAG00000000078(EXOC2);ENSECAG00000000127(EIF2D);ENSECAG00000000430(ACE2);ENSECAG00000000497(THOC7);ENSECAG00000000539(DDX6);ENSECAG00000000701(FN1);ENSECAG00000000860(CSF1R);ENSECAG00000000910(NA);ENSECAG00000000968(NA);ENSECAG00000000974(ADAR);ENSECAG00000001174(TNF);ENSECAG00000001324(ISG15);ENSECAG00000001467(TRIM10);ENSECAG00000001621(GPR15);ENSECAG00000002867(F2R…	0.313699
GO:0005104	fibroblast growth factor receptor binding	23	-0.54396	-1.51996	0.0423729	ENSECAG00000021077(FGF23);ENSECAG00000015081(FRS3);ENSECAG00000010695(FGF21);ENSECAG00000020769(FGF1);ENSECAG00000031442(FGF16);ENSECAG00000014361(FGF10);ENSECAG00000030850(FGF18);ENSECAG00000014829(FGF2);ENSECAG00000008185(KL);ENSECAG00000009011(FLRT2);ENSECAG00000018716(FGF9);ENSECAG00000022879(KLB);ENSECAG00000015510(FGF7);	ENSECAG00000002569(FLRT3);ENSECAG00000008185(KL);ENSECAG00000009011(FLRT2);ENSECAG00000010695(FGF21);ENSECAG00000014361(FGF10);ENSECAG00000014829(FGF2);ENSECAG00000015081(FRS3);ENSECAG00000015510(FGF7);ENSECAG00000015710(FGF5);ENSECAG00000018716(FGF9);ENSECAG00000020194(FRS2);ENSECAG00000020769(FGF1);ENSECAG00000021077(FGF23);ENSECAG00000022879(KLB);ENSECAG00000024690(FGF17);ENSECAG00000030850(FG…	0.314043
GO:0044264	cellular polysaccharide metabolic process	79	-0.407894	-1.51919	0.00833333	ENSECAG00000002623(NHLRC1);ENSECAG00000015881(EXT2);ENSECAG00000022048(PYGB);ENSECAG00000014649(GYS2);ENSECAG00000025017(KHK);ENSECAG00000023013(NDST4);ENSECAG00000003315(IRS2);ENSECAG00000009806(GCGR);ENSECAG00000006409(B3GNT9);ENSECAG00000006267(NR1D1);ENSECAG00000010127(INSR);ENSECAG00000000509(G6PC);ENSECAG00000018379(NDST2);ENSECAG00000015401(GAA);ENSECAG00000016388(POMC);ENSECAG00000020786(…	ENSECAG00000000509(G6PC);ENSECAG00000000800(NA);ENSECAG00000001418(B3GNT4);ENSECAG00000001863(B3GNT5);ENSECAG00000002306(PHKG2);ENSECAG00000002430(PRKAG3);ENSECAG00000002623(NHLRC1);ENSECAG00000003315(IRS2);ENSECAG00000004743(PPP1R3D);ENSECAG00000004868(PHKA2);ENSECAG00000004874(EPM2AIP1);ENSECAG00000005751(GYG2);ENSECAG00000005983(PHKG1);ENSECAG00000006267(NR1D1);ENSECAG00000006409(B3GNT9);ENSEC…	0.314386
GO:0001963	synaptic transmission, dopaminergic	28	-0.507048	-1.51829	0.0247934	ENSECAG00000034739(ADORA2A);ENSECAG00000024615(SLC6A3);ENSECAG00000011893(CNTNAP4);ENSECAG00000024757(CHRNA7);ENSECAG00000009170(PINK1);ENSECAG00000017251(PARK7);ENSECAG00000011520(SLC6A2);ENSECAG00000015669(RAB3B);ENSECAG00000017949(CRHBP);	ENSECAG00000004645(PRKN);ENSECAG00000005004(NA);ENSECAG00000005259(OR56A1);ENSECAG00000008988(DRD5);ENSECAG00000009170(PINK1);ENSECAG00000010137(DRD4);ENSECAG00000011520(SLC6A2);ENSECAG00000011620(DRD1);ENSECAG00000011893(CNTNAP4);ENSECAG00000011926(CRH);ENSECAG00000013322(PNKD);ENSECAG00000013567(DRD2);ENSECAG00000013990(TOR1A);ENSECAG00000015669(RAB3B);ENSECAG00000016540(DRD3);ENSECAG0000001663…	0.314964
GO:0007169	transmembrane receptor protein tyrosine kinase signaling pathway	464	-0.333905	-1.51813	0	ENSECAG00000014166(PDE6H);ENSECAG00000013754(TRADD);ENSECAG00000007847(STAT5B);ENSECAG00000011977(PDE6G);ENSECAG00000017393(PRKCB);ENSECAG00000015163(SHC4);ENSECAG00000010992(NFATC4);ENSECAG00000014361(FGF10);ENSECAG00000015894(ANGPT2);ENSECAG00000014650(INSRR);ENSECAG00000018756(GPLD1);ENSECAG00000000843(FOXC2);ENSECAG00000036611(EFNA2);ENSECAG00000006177(TIE1);ENSECAG00000022037(SOX9);ENSECAG00…	ENSECAG00000000011(ADGRA2);ENSECAG00000000099(NDRG4);ENSECAG00000000185(SMPD3);ENSECAG00000000281(SHCBP1);ENSECAG00000000417(VWA2);ENSECAG00000000500(IFI6);ENSECAG00000000530(EPHA5);ENSECAG00000000624(PTPN2);ENSECAG00000000626(PDPK1);ENSECAG00000000843(FOXC2);ENSECAG00000000860(CSF1R);ENSECAG00000001064(RET);ENSECAG00000001177(GPER1);ENSECAG00000001249(SOCS3);ENSECAG00000001441(TNK2);ENSECAG00000…	0.313755
GO:0098644	complex of collagen trimers	17	-0.575882	-1.51626	0.0283401	ENSECAG00000024740(COL1A2);ENSECAG00000041748(COL4A3);ENSECAG00000021274(COL4A6);ENSECAG00000019838(COL4A1);ENSECAG00000013693(COL1A1);ENSECAG00000042356(COL5A1);ENSECAG00000024769(COL3A1);MSTRG.16743(COL5A3);ENSECAG00000021314(COL4A2);	ENSECAG00000008499(COL5A2);ENSECAG00000011138(COL4A4);ENSECAG00000013693(COL1A1);ENSECAG00000018248(LUM);ENSECAG00000019838(COL4A1);ENSECAG00000021205(COL11A1);ENSECAG00000021274(COL4A6);ENSECAG00000021314(COL4A2);ENSECAG00000022313(COL2A1);ENSECAG00000024297(COL27A1);ENSECAG00000024740(COL1A2);ENSECAG00000024769(COL3A1);ENSECAG00000034852(COL4A5);ENSECAG00000041748(COL4A3);ENSECAG00000042356(COL…	0.316704
GO:0034105	positive regulation of tissue remodeling	17	-0.56781	-1.5151	0.0494624	ENSECAG00000014216(ATP6AP1);ENSECAG00000009629(LTBP3);ENSECAG00000016635(BAX);ENSECAG00000017555(TF);ENSECAG00000019191(DCSTAMP);ENSECAG00000025023(PLEKHM1);ENSECAG00000013388(HRG);ENSECAG00000039917(OSCAR);ENSECAG00000014672(TNFRSF11A);	ENSECAG00000001712(MC4R);ENSECAG00000008174(TMEM64);ENSECAG00000009488(SYK);ENSECAG00000009629(LTBP3);ENSECAG00000013388(HRG);ENSECAG00000014216(ATP6AP1);ENSECAG00000014672(TNFRSF11A);ENSECAG00000015822(VDR);ENSECAG00000016559(TNFSF11);ENSECAG00000016635(BAX);ENSECAG00000017191(SPP1);ENSECAG00000017555(TF);ENSECAG00000019191(DCSTAMP);ENSECAG00000019769(PPARGC1B);ENSECAG00000024267(TFRC);ENSECAG00…	0.318099
GO:0016601	Rac protein signal transduction	25	-0.499049	-1.5143	0.0332594	ENSECAG00000022965(RHOG);ENSECAG00000007864(SH3BP1);ENSECAG00000012048(DBNL);ENSECAG00000010268(WASF2);ENSECAG00000008144(FARP2);ENSECAG00000007104(NISCH);MSTRG.788(CYFIP1);ENSECAG00000013952(CADM4);	ENSECAG00000002323(NA);ENSECAG00000005219(ARF6);ENSECAG00000007104(NISCH);ENSECAG00000007864(SH3BP1);ENSECAG00000008144(FARP2);ENSECAG00000009727(RAC1);ENSECAG00000010268(WASF2);ENSECAG00000012048(DBNL);ENSECAG00000012872(SSX2IP);ENSECAG00000013747(AIF1);ENSECAG00000013952(CADM4);ENSECAG00000013967(RASGRF1);ENSECAG00000014922(EPS8);ENSECAG00000017234(ARHGAP17);ENSECAG00000017962(BRK1);ENSECAG0000…	0.31864
GO:0071875	adrenergic receptor signaling pathway	28	-0.517245	-1.51377	0.0354906	ENSECAG00000019855(LMBRD2);ENSECAG00000006983(RAPGEF2);ENSECAG00000005173(ADRA1D);ENSECAG00000019194(CHGA);ENSECAG00000003921(ADRA2A);ENSECAG00000036192(CHGA);ENSECAG00000040486(ADRA2C);ENSECAG00000015780(ADRB3);ENSECAG00000019484(NA);ENSECAG00000011653(ADRA1B);	ENSECAG00000003921(ADRA2A);ENSECAG00000004810(ADRB2);ENSECAG00000005004(NA);ENSECAG00000005173(ADRA1D);ENSECAG00000005259(OR56A1);ENSECAG00000006499(GPR101);ENSECAG00000006948(ADRA2B);ENSECAG00000006983(RAPGEF2);ENSECAG00000008988(DRD5);ENSECAG00000009706(AKAP13);ENSECAG00000010137(DRD4);ENSECAG00000011620(DRD1);ENSECAG00000011653(ADRA1B);ENSECAG00000013567(DRD2);ENSECAG00000015780(ADRB3);ENSECAG…	0.318463
GO:0030212	hyaluronan metabolic process	20	-0.54238	-1.51274	0.0465116	ENSECAG00000000185(SMPD3);ENSECAG00000003355(ITIH3);ENSECAG00000018674(CEMIP);ENSECAG00000036079(NA);ENSECAG00000017637(ITIH2);ENSECAG00000018117(HYAL3);ENSECAG00000002111(ITIH4);ENSECAG00000011671(TGFB1);ENSECAG00000024792(ITIH1);ENSECAG00000035324(HAS3);ENSECAG00000007134(AP2A1);	ENSECAG00000000185(SMPD3);ENSECAG00000002111(ITIH4);ENSECAG00000003260(ITIH5);ENSECAG00000003355(ITIH3);ENSECAG00000007134(AP2A1);ENSECAG00000010267(CD44);ENSECAG00000010741(EGF);ENSECAG00000011671(TGFB1);ENSECAG00000015042(NFKB1);ENSECAG00000017559(NA);ENSECAG00000017637(ITIH2);ENSECAG00000018117(HYAL3);ENSECAG00000018472(PDGFB);ENSECAG00000018674(CEMIP);ENSECAG00000021206(HAS2);ENSECAG000000214…	0.319467
GO:0070486	leukocyte aggregation	343	-0.340305	-1.50894	0	ENSECAG00000014957(IL27);ENSECAG00000014809(STK11);ENSECAG00000014724(AP3D1);ENSECAG00000023163(CXADR);ENSECAG00000024214(FANCA);ENSECAG00000017326(CLPTM1);ENSECAG00000021184(LAT);ENSECAG00000020409(ERBB2);ENSECAG00000023585(SATB1);ENSECAG00000020168(PRKDC);ENSECAG00000021437(FADD);ENSECAG00000014312(PRKCZ);ENSECAG00000016439(STAT3);ENSECAG00000016312(CD274);ENSECAG00000008622(SEMA4A);ENSECAG0000…	ENSECAG00000000051(IL1B);ENSECAG00000000092(NKX2-3);ENSECAG00000000253(WAS);ENSECAG00000000373(LOXL3);ENSECAG00000000387(FGL2);ENSECAG00000000400(JAML);ENSECAG00000000465(PTPN6);ENSECAG00000000624(PTPN2);ENSECAG00000000658(GPNMB);ENSECAG00000000685(B2M);ENSECAG00000000737(PRKAR1A);ENSECAG00000000984(THEMIS);ENSECAG00000001018(SOX12);ENSECAG00000001445(CHD7);ENSECAG00000002211(CD80);ENSECAG0000000…	0.327377
GO:0007159	leukocyte cell-cell adhesion	380	-0.336345	-1.50858	0	ENSECAG00000014957(IL27);ENSECAG00000014809(STK11);ENSECAG00000014724(AP3D1);ENSECAG00000023163(CXADR);ENSECAG00000024214(FANCA);ENSECAG00000017326(CLPTM1);ENSECAG00000021184(LAT);ENSECAG00000020409(ERBB2);ENSECAG00000023585(SATB1);ENSECAG00000020168(PRKDC);ENSECAG00000021437(FADD);ENSECAG00000014312(PRKCZ);ENSECAG00000016439(STAT3);ENSECAG00000016312(CD274);ENSECAG00000008622(SEMA4A);ENSECAG0000…	ENSECAG00000000051(IL1B);ENSECAG00000000092(NKX2-3);ENSECAG00000000253(WAS);ENSECAG00000000373(LOXL3);ENSECAG00000000387(FGL2);ENSECAG00000000400(JAML);ENSECAG00000000465(PTPN6);ENSECAG00000000484(PPARA);ENSECAG00000000624(PTPN2);ENSECAG00000000658(GPNMB);ENSECAG00000000685(B2M);ENSECAG00000000737(PRKAR1A);ENSECAG00000000984(THEMIS);ENSECAG00000001018(SOX12);ENSECAG00000001174(TNF);ENSECAG0000000…	0.326701
GO:0050974	detection of mechanical stimulus involved in sensory perception	20	-0.547216	-1.50794	0.0365591	ENSECAG00000015246(KCNK4);ENSECAG00000009817(HPN);ENSECAG00000000922(ASIC2);ENSECAG00000013221(PTPRQ);MSTRG.5252(--);	ENSECAG00000000203(TRPA1);ENSECAG00000000922(ASIC2);ENSECAG00000008189(CHRNA9);ENSECAG00000008319(FYN);ENSECAG00000009715(STRC);ENSECAG00000009817(HPN);ENSECAG00000010161(TMC2);ENSECAG00000012032(KIT);ENSECAG00000012183(PDZD7);ENSECAG00000013221(PTPRQ);ENSECAG00000014034(LHFPL5);ENSECAG00000015246(KCNK4);ENSECAG00000015284(CHRNA10);ENSECAG00000015359(SCN1A);ENSECAG00000017999(ASIC3);ENSECAG000000…	0.326506
GO:0007422	peripheral nervous system development	53	-0.438312	-1.50789	0.00886918	ENSECAG00000020599(HOXD10);ENSECAG00000023223(SIRT2);ENSECAG00000010454(MYOC);ENSECAG00000010553(NGF);ENSECAG00000020409(ERBB2);ENSECAG00000009311(SH3TC2);ENSECAG00000000356(MPP5);ENSECAG00000024128(CNTNAP1);ENSECAG00000020245(FA2H);ENSECAG00000023931(MED12);ENSECAG00000015834(DMD);ENSECAG00000021805(LAMB2);ENSECAG00000021845(HOXD9);ENSECAG00000006453(NAB2);ENSECAG00000016320(SOX8);ENSECAG0000001…	ENSECAG00000000356(MPP5);ENSECAG00000002264(ISL1);ENSECAG00000006453(NAB2);ENSECAG00000006632(HAPLN2);ENSECAG00000007599(ILK);ENSECAG00000008005(AKT2);ENSECAG00000008681(NTF4);ENSECAG00000008958(SOD1);ENSECAG00000009106(NAB1);ENSECAG00000009311(SH3TC2);ENSECAG00000009657(HAND2);ENSECAG00000009665(DAG1);ENSECAG00000009739(ADGRB2);ENSECAG00000010289(CITED2);ENSECAG00000010454(MYOC);ENSECAG000000105…	0.325034
GO:0045088	regulation of innate immune response	209	-0.356834	-1.50781	0	ENSECAG00000032438(PTPRS);ENSECAG00000008236(APOE);ENSECAG00000012390(TIRAP);ENSECAG00000012506(SERPINB9);ENSECAG00000007883(TLR7);ENSECAG00000032752(SH2D1A);ENSECAG00000010965(CYBA);ENSECAG00000006701(NA);ENSECAG00000019432(NLRX1);ENSECAG00000012896(CDC37);ENSECAG00000021499(LTF);ENSECAG00000026850(NOP53);MSTRG.14638(MNDA);ENSECAG00000018603(SLC46A2);ENSECAG00000014775(CLNK);ENSECAG00000003655(N…	ENSECAG00000000197(TLR3);ENSECAG00000000214(IL18RAP);ENSECAG00000000352(IKBKE);ENSECAG00000000624(PTPN2);ENSECAG00000000626(PDPK1);ENSECAG00000000634(SMPDL3B);ENSECAG00000000642(SFPQ);ENSECAG00000000859(HEXIM1);ENSECAG00000000974(ADAR);ENSECAG00000001035(ZCCHC3);ENSECAG00000001774(MYD88);ENSECAG00000001784(CD14);ENSECAG00000001958(TLR6);ENSECAG00000002144(NLRP6);ENSECAG00000002267(EPG5);ENSECAG00…	0.32368
GO:1900449	regulation of glutamate receptor signaling pathway	32	-0.487346	-1.50767	0.0273684	ENSECAG00000007214(CACNG4);ENSECAG00000019237(CNIH3);ENSECAG00000022208(SHANK2);ENSECAG00000018734(GSG1L);ENSECAG00000017304(MAPK8IP2);ENSECAG00000017949(CRHBP);ENSECAG00000020468(RELN);	ENSECAG00000004028(SHISA9);ENSECAG00000004810(ADRB2);ENSECAG00000007214(CACNG4);ENSECAG00000008319(FYN);ENSECAG00000009754(NETO2);ENSECAG00000011631(EPHB2);ENSECAG00000011905(SHANK3);ENSECAG00000011926(CRH);ENSECAG00000012831(CACNG7);ENSECAG00000012940(NLGN1);ENSECAG00000013967(RASGRF1);ENSECAG00000014149(NETO1);ENSECAG00000015918(SHISA7);ENSECAG00000016178(CACNG3);ENSECAG00000016513(NLGN2);ENSEC…	0.322504
GO:0002475	antigen processing and presentation via MHC class Ib	22	-0.52756	-1.50589	0.0366599	ENSECAG00000014724(AP3D1);ENSECAG00000011673(NA);ENSECAG00000012514(NA);ENSECAG00000034339(MHCX1);ENSECAG00000019052(NA);ENSECAG00000007152(NA);ENSECAG00000002855(FCGRT);ENSECAG00000016428(NA);ENSECAG00000012326(CD1D);	ENSECAG00000000685(B2M);ENSECAG00000002855(FCGRT);ENSECAG00000007152(NA);ENSECAG00000011660(CD1C);ENSECAG00000011673(NA);ENSECAG00000012326(CD1D);ENSECAG00000012514(NA);ENSECAG00000014724(AP3D1);ENSECAG00000015055(CD1E1);ENSECAG00000016428(NA);ENSECAG00000016614(CD1B2);ENSECAG00000017324(NA);ENSECAG00000019052(NA);ENSECAG00000022510(CD1E2);ENSECAG00000022849(AP3B1);ENSECAG00000024981(HFE);ENSECAG…	0.325074
GO:0017144	drug metabolic process	30	-0.496592	-1.50557	0.0242291	ENSECAG00000023770(NA);ENSECAG00000024865(NA);ENSECAG00000019088(CYP2E1);ENSECAG00000009026(CYP2S1);ENSECAG00000023905(CYP2J2);MSTRG.9736(MT-ND5);ENSECAG00000002197(NA);MSTRG.4319(--);	ENSECAG00000002197(NA);ENSECAG00000002693(NA);ENSECAG00000007161(CYP2F1);ENSECAG00000007597(CYP2R1);ENSECAG00000008153(CYP1A2);ENSECAG00000008728(NR1I2);ENSECAG00000009026(CYP2S1);ENSECAG00000009126(NOS1);ENSECAG00000009466(CYP2B6);ENSECAG00000010019(NUDT15);ENSECAG00000011415(NA);ENSECAG00000013478(FMO4);ENSECAG00000013653(TPMT);ENSECAG00000013817(CYP1A1);ENSECAG00000019088(CYP2E1);ENSECAG000000…	0.32442
GO:0015701	bicarbonate transport	22	-0.534444	-1.50554	0.0375	ENSECAG00000015837(SLC26A9);ENSECAG00000023363(SLC26A2);ENSECAG00000013120(SLC26A6);ENSECAG00000000767(SLC4A7);ENSECAG00000000527(SLC4A1);ENSECAG00000024958(SLC4A2);ENSECAG00000025010(SLC39A8);ENSECAG00000019756(SLC26A10);	ENSECAG00000000493(SLC26A8);ENSECAG00000000527(SLC4A1);ENSECAG00000000767(SLC4A7);ENSECAG00000003602(SLC26A7);ENSECAG00000006986(SLC26A5);ENSECAG00000008363(SLC4A9);ENSECAG00000009139(CFTR);ENSECAG00000010982(SLC4A3);ENSECAG00000013120(SLC26A6);ENSECAG00000013465(SLC4A10);ENSECAG00000015404(SLC26A3);ENSECAG00000015837(SLC26A9);ENSECAG00000016910(SLC4A8);ENSECAG00000019756(SLC26A10);ENSECAG0000002…	0.32296
GO:0035710	CD4-positive, alpha-beta T cell activation	67	-0.420818	-1.5055	0.00852879	ENSECAG00000014957(IL27);ENSECAG00000023585(SATB1);ENSECAG00000014312(PRKCZ);ENSECAG00000016439(STAT3);ENSECAG00000016312(CD274);ENSECAG00000008622(SEMA4A);ENSECAG00000035592(TNFSF18);ENSECAG00000008705(STAT6);ENSECAG00000022310(IL23A);ENSECAG00000022430(TOX);ENSECAG00000024574(GATA3);ENSECAG00000009562(ZC3H12A);ENSECAG00000010055(RSAD2);ENSECAG00000014435(NCKAP1L);ENSECAG00000038153(ZBTB7B);ENSE…	ENSECAG00000000092(NKX2-3);ENSECAG00000000373(LOXL3);ENSECAG00000002746(BRAF);ENSECAG00000003025(HLX);ENSECAG00000004556(BCL6);ENSECAG00000005856(LY9);ENSECAG00000007610(TMEM98);ENSECAG00000008622(SEMA4A);ENSECAG00000008705(STAT6);ENSECAG00000008974(FOXP1);ENSECAG00000009562(ZC3H12A);ENSECAG00000009918(MYB);ENSECAG00000010055(RSAD2);ENSECAG00000010196(TCIRG1);ENSECAG00000010263(SASH3);ENSECAG0000…	0.321552
GO:0010565	regulation of cellular ketone metabolic process	95	-0.393925	-1.50531	0.00440529	ENSECAG00000009244(PAX8);ENSECAG00000015094(ATCAY);ENSECAG00000010701(EIF6);ENSECAG00000000418(APOA5);ENSECAG00000003315(IRS2);ENSECAG00000009817(HPN);ENSECAG00000022935(ABCD1);ENSECAG00000009752(APOA1);ENSECAG00000000607(TRIB3);ENSECAG00000006267(NR1D1);ENSECAG00000020869(FGFR4);ENSECAG00000017435(NA);ENSECAG00000024574(GATA3);ENSECAG00000020882(NR1H2);ENSECAG00000039785(APOC3);ENSECAG0000001372…	ENSECAG00000000418(APOA5);ENSECAG00000000484(PPARA);ENSECAG00000000607(TRIB3);ENSECAG00000001058(SLC7A7);ENSECAG00000002919(ATP2B4);ENSECAG00000002962(ADIPOQ);ENSECAG00000002992(MID1IP1);ENSECAG00000003315(IRS2);ENSECAG00000004903(APOA4);ENSECAG00000005690(ETFBKMT);ENSECAG00000006213(PDK1);ENSECAG00000006267(NR1D1);ENSECAG00000006289(NCOR1);ENSECAG00000006568(PPTC7);ENSECAG00000006707(INSIG2);ENS…	0.320527
GO:0007215	glutamate receptor signaling pathway	71	-0.422826	-1.5036	0.00697674	ENSECAG00000012831(CACNG7);ENSECAG00000017491(GRIK4);ENSECAG00000007439(GRIN2C);ENSECAG00000020215(GRIK2);ENSECAG00000017435(NA);ENSECAG00000007214(CACNG4);ENSECAG00000037147(GRIN2D);ENSECAG00000009183(NCSTN);ENSECAG00000019237(CNIH3);ENSECAG00000022208(SHANK2);ENSECAG00000010275(GRIK3);ENSECAG00000018734(GSG1L);ENSECAG00000021446(GRID1);ENSECAG00000017304(MAPK8IP2);ENSECAG00000020849(GRIA1);ENSE…	ENSECAG00000002359(GRIK1);ENSECAG00000004028(SHISA9);ENSECAG00000004716(SSTR1);ENSECAG00000004810(ADRB2);ENSECAG00000007214(CACNG4);ENSECAG00000007439(GRIN2C);ENSECAG00000007539(TRPM1);ENSECAG00000008319(FYN);ENSECAG00000008595(GRM3);ENSECAG00000009183(NCSTN);ENSECAG00000009276(GRM2);ENSECAG00000009754(NETO2);ENSECAG00000009916(GRIA4);ENSECAG00000010275(GRIK3);ENSECAG00000011631(EPHB2);ENSECAG000…	0.323203
GO:0010466	negative regulation of peptidase activity	198	-0.358186	-1.50119	0.00230415	ENSECAG00000009520(NA);ENSECAG00000019913(FURIN);ENSECAG00000016161(SLPI);ENSECAG00000021160(UBE2Z);ENSECAG00000012506(SERPINB9);ENSECAG00000039383(NA);ENSECAG00000013598(COL28A1);ENSECAG00000015212(MT3);ENSECAG00000019131(MICAL1);ENSECAG00000023874(SPINT1);ENSECAG00000014259(TIMP1);ENSECAG00000003355(ITIH3);ENSECAG00000012229(BIRC3);ENSECAG00000011072(NLE1);ENSECAG00000017522(TNFSF14);ENSECAG000…	ENSECAG00000000014(GAS6);ENSECAG00000000268(CST7);ENSECAG00000000339(NA);ENSECAG00000000500(IFI6);ENSECAG00000000651(SPINK5);ENSECAG00000000774(NA);ENSECAG00000000779(SERPINB12);ENSECAG00000001010(NA);ENSECAG00000001141(NAIP);ENSECAG00000001174(TNF);ENSECAG00000001476(NA);ENSECAG00000002111(ITIH4);ENSECAG00000003260(ITIH5);ENSECAG00000003355(ITIH3);ENSECAG00000003563(NA);ENSECAG00000004201(FETUB)…	0.327525
GO:0018108	peptidyl-tyrosine phosphorylation	277	-0.345225	-1.50073	0	ENSECAG00000014979(AFAP1L2);ENSECAG00000024065(SLA);ENSECAG00000014460(MAPK3);ENSECAG00000011631(EPHB2);ENSECAG00000007650(EPHA2);ENSECAG00000003921(ADRA2A);ENSECAG00000010385(MET);ENSECAG00000022567(RACK1);ENSECAG00000015006(FGFR1);ENSECAG00000017027(SFRP2);ENSECAG00000017104(ERRFI1);ENSECAG00000022345(ROR2);ENSECAG00000010128(SEMA4D);ENSECAG00000025091(MVP);ENSECAG00000029965(ALKAL2);ENSECAG000…	ENSECAG00000000014(GAS6);ENSECAG00000000152(KITLG);ENSECAG00000000308(RICTOR);ENSECAG00000000465(PTPN6);ENSECAG00000000530(EPHA5);ENSECAG00000000624(PTPN2);ENSECAG00000000789(SH3BP5L);ENSECAG00000000791(DMTN);ENSECAG00000000836(FES);ENSECAG00000000860(CSF1R);ENSECAG00000001064(RET);ENSECAG00000001249(SOCS3);ENSECAG00000001441(TNK2);ENSECAG00000002171(FLT3);ENSECAG00000002211(CD80);ENSECAG00000002…	0.327232
GO:0045089	positive regulation of innate immune response	174	-0.363184	-1.50066	0	ENSECAG00000007883(TLR7);ENSECAG00000032752(SH2D1A);ENSECAG00000010965(CYBA);ENSECAG00000006701(NA);ENSECAG00000019432(NLRX1);ENSECAG00000021499(LTF);ENSECAG00000026850(NOP53);MSTRG.14638(MNDA);ENSECAG00000018603(SLC46A2);ENSECAG00000014775(CLNK);ENSECAG00000003655(NA);ENSECAG00000021899(MAPKAPK2);ENSECAG00000020168(PRKDC);ENSECAG00000021437(FADD);ENSECAG00000013897(RFTN1);ENSECAG00000034308(TRIM…	ENSECAG00000000197(TLR3);ENSECAG00000000214(IL18RAP);ENSECAG00000000352(IKBKE);ENSECAG00000000626(PDPK1);ENSECAG00000000634(SMPDL3B);ENSECAG00000000642(SFPQ);ENSECAG00000000859(HEXIM1);ENSECAG00000001035(ZCCHC3);ENSECAG00000001774(MYD88);ENSECAG00000001784(CD14);ENSECAG00000001958(TLR6);ENSECAG00000002144(NLRP6);ENSECAG00000002267(EPG5);ENSECAG00000002867(F2RL1);ENSECAG00000002971(LAG3);ENSECAG00…	0.325954
GO:0034340	response to type I interferon	43	-0.454988	-1.50044	0.0241758	ENSECAG00000009039(STAT1);ENSECAG00000021437(FADD);ENSECAG00000034308(TRIM6);ENSECAG00000021295(SHMT2);ENSECAG00000008186(SP100);ENSECAG00000004433(NA);ENSECAG00000024957(SHFL);ENSECAG00000009744(IRF7);ENSECAG00000017185(ZBP1);ENSECAG00000033029(NA);ENSECAG00000001324(ISG15);ENSECAG00000000974(ADAR);ENSECAG00000014422(OAS2);ENSECAG00000000968(NA);ENSECAG00000000910(NA);ENSECAG00000022326(STAT2);	ENSECAG00000000352(IKBKE);ENSECAG00000000624(PTPN2);ENSECAG00000000910(NA);ENSECAG00000000968(NA);ENSECAG00000000974(ADAR);ENSECAG00000001324(ISG15);ENSECAG00000003532(NA);ENSECAG00000004433(NA);ENSECAG00000005798(CNOT7);ENSECAG00000008186(SP100);ENSECAG00000008511(HSP90AB1);ENSECAG00000008830(WNT5A);ENSECAG00000008959(SAMHD1);ENSECAG00000009039(STAT1);ENSECAG00000009585(IRAK1);ENSECAG00000009721…	0.32502
GO:0005882	intermediate filament	118	-0.38125	-1.50029	0.00672646	ENSECAG00000007842(KRT82);ENSECAG00000022208(SHANK2);ENSECAG00000021094(BFSP1);ENSECAG00000017274(KRT13);ENSECAG00000020592(JUP);ENSECAG00000011866(KRT72);ENSECAG00000022890(NEFL);ENSECAG00000000825(NA);ENSECAG00000020216(KRT7);ENSECAG00000018183(KRT2);ENSECAG00000002223(NA);ENSECAG00000021775(KRT4);ENSECAG00000005999(NA);ENSECAG00000038379(NA);ENSECAG00000015705(NA);ENSECAG00000001411(FAM83H);EN…	ENSECAG00000000487(SYNM);ENSECAG00000000825(NA);ENSECAG00000001081(KRT34);ENSECAG00000001177(GPER1);ENSECAG00000001411(FAM83H);ENSECAG00000001540(KRTAP24-1);ENSECAG00000001740(VMAC);ENSECAG00000001908(KRT84);ENSECAG00000002223(NA);ENSECAG00000002256(NA);ENSECAG00000002514(NA);ENSECAG00000002542(KRT81);ENSECAG00000002566(KRTAP3-1);ENSECAG00000002983(KRTAP15-1);ENSECAG00000004216(VIM);ENSECAG000000…	0.323978
GO:0046631	alpha-beta T cell activation	104	-0.392489	-1.49988	0.0130435	ENSECAG00000014957(IL27);ENSECAG00000014724(AP3D1);ENSECAG00000023585(SATB1);ENSECAG00000014312(PRKCZ);ENSECAG00000016439(STAT3);ENSECAG00000016312(CD274);ENSECAG00000008622(SEMA4A);ENSECAG00000035592(TNFSF18);ENSECAG00000008705(STAT6);ENSECAG00000022310(IL23A);ENSECAG00000009236(RASAL3);ENSECAG00000009530(ITK);ENSECAG00000022430(TOX);ENSECAG00000024574(GATA3);ENSECAG00000009562(ZC3H12A);ENSECAG0…	ENSECAG00000000092(NKX2-3);ENSECAG00000000373(LOXL3);ENSECAG00000002746(BRAF);ENSECAG00000003025(HLX);ENSECAG00000003802(IHH);ENSECAG00000004095(PSMB11);ENSECAG00000004556(BCL6);ENSECAG00000005856(LY9);ENSECAG00000007192(PTPRC);ENSECAG00000007610(TMEM98);ENSECAG00000007619(MAPK8IP1);ENSECAG00000008358(ADA);ENSECAG00000008622(SEMA4A);ENSECAG00000008705(STAT6);ENSECAG00000008751(TNFRSF14);ENSECAG00…	0.323612
GO:0015026	coreceptor activity	19	-0.549313	-1.49913	0.0421941	ENSECAG00000000942(ACKR3);ENSECAG00000010692(CSPG4);ENSECAG00000007412(RAMP2);ENSECAG00000007129(LRP6);ENSECAG00000009049(CD4);ENSECAG00000017793(NGFR);ENSECAG00000015037(NA);	ENSECAG00000000138(ACVR2A);ENSECAG00000000775(NA);ENSECAG00000000942(ACKR3);ENSECAG00000001621(GPR15);ENSECAG00000002211(CD80);ENSECAG00000003105(CXCR6);ENSECAG00000007129(LRP6);ENSECAG00000007412(RAMP2);ENSECAG00000009049(CD4);ENSECAG00000009250(RAMP1);ENSECAG00000010692(CSPG4);ENSECAG00000013180(LRP5);ENSECAG00000015037(NA);ENSECAG00000017793(NGFR);ENSECAG00000018369(RGMB);ENSECAG00000019700(TG…	0.323755
GO:0099516	ion antiporter activity	58	-0.426897	-1.49895	0.0171674	MSTRG.11386(--);ENSECAG00000015837(SLC26A9);ENSECAG00000032146(SLC22A11);ENSECAG00000010099(SLC26A11);ENSECAG00000013635(SLC25A5);ENSECAG00000023363(SLC26A2);ENSECAG00000013120(SLC26A6);ENSECAG00000000767(SLC4A7);ENSECAG00000019334(SLC24A3);ENSECAG00000015807(SLC11A1);MSTRG.9736(MT-ND5);ENSECAG00000022551(SLC8A3);ENSECAG00000000527(SLC4A1);ENSECAG00000008392(SLC8A2);ENSECAG00000024958(SLC4A2);ENS…	ENSECAG00000000493(SLC26A8);ENSECAG00000000527(SLC4A1);ENSECAG00000000767(SLC4A7);ENSECAG00000003602(SLC26A7);ENSECAG00000004260(SLC9A8);ENSECAG00000006450(SLC9A9);ENSECAG00000006986(SLC26A5);ENSECAG00000007335(SLC9C2);ENSECAG00000008363(SLC4A9);ENSECAG00000008392(SLC8A2);ENSECAG00000010099(SLC26A11);ENSECAG00000010251(SLC37A2);ENSECAG00000010434(SLC9B2);ENSECAG00000010602(SLC22A6);ENSECAG0000001…	0.32278
GO:0098586	cellular response to virus	38	-0.464604	-1.49833	0.0138067	ENSECAG00000007653(GPATCH3);ENSECAG00000008140(RNF125);ENSECAG00000009562(ZC3H12A);ENSECAG00000001035(ZCCHC3);ENSECAG00000015944(TKFC);ENSECAG00000004780(MAPK11);ENSECAG00000021989(DDX58);ENSECAG00000024062(DDX60L);ENSECAG00000000500(IFI6);ENSECAG00000024671(IL12A);ENSECAG00000011439(DHX58);ENSECAG00000000974(ADAR);ENSECAG00000007881(IFIH1);	ENSECAG00000000352(IKBKE);ENSECAG00000000500(IFI6);ENSECAG00000000974(ADAR);ENSECAG00000001035(ZCCHC3);ENSECAG00000004780(MAPK11);ENSECAG00000006588(CHUK);ENSECAG00000007125(ANKRD17);ENSECAG00000007653(GPATCH3);ENSECAG00000007881(IFIH1);ENSECAG00000008140(RNF125);ENSECAG00000008628(TSPAN6);ENSECAG00000009028(RIOK3);ENSECAG00000009562(ZC3H12A);ENSECAG00000010750(VWCE);ENSECAG00000011062(UFD1);ENSE…	0.322789
GO:0035235	ionotropic glutamate receptor signaling pathway	21	-0.528791	-1.49792	0.0470348	ENSECAG00000017491(GRIK4);ENSECAG00000007439(GRIN2C);ENSECAG00000020215(GRIK2);ENSECAG00000017435(NA);ENSECAG00000037147(GRIN2D);ENSECAG00000010275(GRIK3);ENSECAG00000021446(GRID1);ENSECAG00000020849(GRIA1);	ENSECAG00000002359(GRIK1);ENSECAG00000007439(GRIN2C);ENSECAG00000009916(GRIA4);ENSECAG00000010275(GRIK3);ENSECAG00000012616(GRIN3A);ENSECAG00000017297(GRIA3);ENSECAG00000017435(NA);ENSECAG00000017491(GRIK4);ENSECAG00000017620(GRIA2);ENSECAG00000018739(GRIK5);ENSECAG00000020215(GRIK2);ENSECAG00000020849(GRIA1);ENSECAG00000021011(APP);ENSECAG00000021446(GRID1);ENSECAG00000022031(GRID2);ENSECAG00000…	0.322407
GO:1903053	regulation of extracellular matrix organization	34	-0.484792	-1.497	0.0204082	ENSECAG00000021391(CLASP1);ENSECAG00000009665(DAG1);ENSECAG00000019884(AEBP1);ENSECAG00000022037(SOX9);ENSECAG00000016613(PHLDB2);ENSECAG00000025161(EMILIN1);ENSECAG00000014855(NIBAN3);ENSECAG00000020869(FGFR4);ENSECAG00000002411(TCF15);ENSECAG00000010887(ANGPTL7);ENSECAG00000020259(SMAD3);ENSECAG00000008056(FSCN1);ENSECAG00000023119(CHADL);ENSECAG00000016330(TNFRSF1A);MSTRG.7150(CLASP1);MSTRG.78…	ENSECAG00000002411(TCF15);ENSECAG00000007023(ANTXR1);ENSECAG00000008056(FSCN1);ENSECAG00000008190(ADTRP);ENSECAG00000009665(DAG1);ENSECAG00000010726(DDR2);ENSECAG00000010729(CARMIL2);ENSECAG00000010833(MELTF);ENSECAG00000010887(ANGPTL7);ENSECAG00000011790(FAP);ENSECAG00000012481(TNFRSF1B);ENSECAG00000013151(RGCC);ENSECAG00000014575(RB1);ENSECAG00000014855(NIBAN3);ENSECAG00000014981(ABL1);ENSECAG0…	0.323143
GO:0070059	intrinsic apoptotic signaling pathway in response to endoplasmic reticulum stress	49	-0.453389	-1.49604	0.0169492	ENSECAG00000006931(ATF4);ENSECAG00000022480(SYVN1);ENSECAG00000024703(APAF1);ENSECAG00000023902(BAK1);ENSECAG00000020535(DDIT3);ENSECAG00000011366(HERPUD1);ENSECAG00000016635(BAX);ENSECAG00000008126(TP53);ENSECAG00000000384(ERP29);ENSECAG00000010288(LRRK2);ENSECAG00000000238(BOK);ENSECAG00000013260(BAG6);ENSECAG00000017251(PARK7);ENSECAG00000020437(BCL2);ENSECAG00000024868(DAB2IP);ENSECAG00000009…	ENSECAG00000000184(CREB3);ENSECAG00000000238(BOK);ENSECAG00000000384(ERP29);ENSECAG00000000624(PTPN2);ENSECAG00000000679(PDX1);ENSECAG00000001360(AIFM1);ENSECAG00000004617(PML);ENSECAG00000004645(PRKN);ENSECAG00000005307(RNF183);ENSECAG00000006931(ATF4);ENSECAG00000008126(TP53);ENSECAG00000008723(NA);ENSECAG00000009525(TXNDC12);ENSECAG00000009989(CHAC1);ENSECAG00000010084(DNAJC10);ENSECAG00000010…	0.32421
GO:0004970	ionotropic glutamate receptor activity	18	-0.554361	-1.49566	0.039749	ENSECAG00000017491(GRIK4);ENSECAG00000007439(GRIN2C);ENSECAG00000020215(GRIK2);ENSECAG00000037147(GRIN2D);ENSECAG00000010275(GRIK3);ENSECAG00000021446(GRID1);ENSECAG00000020849(GRIA1);	ENSECAG00000002359(GRIK1);ENSECAG00000007439(GRIN2C);ENSECAG00000009916(GRIA4);ENSECAG00000010275(GRIK3);ENSECAG00000012616(GRIN3A);ENSECAG00000017297(GRIA3);ENSECAG00000017491(GRIK4);ENSECAG00000017620(GRIA2);ENSECAG00000018739(GRIK5);ENSECAG00000020215(GRIK2);ENSECAG00000020849(GRIA1);ENSECAG00000021446(GRID1);ENSECAG00000022031(GRID2);ENSECAG00000022932(GRIN2A);ENSECAG00000023247(GRIN2B);ENSEC…	0.323709
GO:0030098	lymphocyte differentiation	270	-0.347399	-1.4954	0	ENSECAG00000030989(NHEJ1);ENSECAG00000008351(MMP14);ENSECAG00000009865(NFAM1);ENSECAG00000017561(PRR7);ENSECAG00000005081(CD3G);ENSECAG00000009761(DOCK2);ENSECAG00000023902(BAK1);ENSECAG00000009564(TSC1);ENSECAG00000010693(ITFG2);ENSECAG00000022765(ZC3H8);ENSECAG00000019257(RBPJ);ENSECAG00000019497(INPP5D);ENSECAG00000000984(THEMIS);ENSECAG00000014957(IL27);ENSECAG00000014809(STK11);ENSECAG000000…	ENSECAG00000000014(GAS6);ENSECAG00000000051(IL1B);ENSECAG00000000092(NKX2-3);ENSECAG00000000291(PLCG2);ENSECAG00000000373(LOXL3);ENSECAG00000000387(FGL2);ENSECAG00000000392(DCAF1);ENSECAG00000000465(PTPN6);ENSECAG00000000624(PTPN2);ENSECAG00000000685(B2M);ENSECAG00000000984(THEMIS);ENSECAG00000001018(SOX12);ENSECAG00000001445(CHD7);ENSECAG00000002171(FLT3);ENSECAG00000002746(BRAF);ENSECAG00000002…	0.322976
GO:0034612	response to tumor necrosis factor	134	-0.370824	-1.49466	0.00443459	ENSECAG00000010407(BAG4);ENSECAG00000022786(GBA);ENSECAG00000007234(SPATA2);ENSECAG00000014460(MAPK3);ENSECAG00000034603(NA);MSTRG.14638(MNDA);ENSECAG00000016121(ADAMTS12);MSTRG.5946(XDH);ENSECAG00000006853(UBD);ENSECAG00000009412(MAP2K7);ENSECAG00000009039(STAT1);ENSECAG00000009752(APOA1);ENSECAG00000035592(TNFSF18);ENSECAG00000018117(HYAL3);ENSECAG00000020264(CCL25);ENSECAG00000029465(CHI3L1);E…	ENSECAG00000000014(GAS6);ENSECAG00000000097(NA);ENSECAG00000000185(SMPD3);ENSECAG00000000624(PTPN2);ENSECAG00000001174(TNF);ENSECAG00000001177(GPER1);ENSECAG00000001509(NKX3-1);ENSECAG00000001568(GPD1);ENSECAG00000002132(MYOD1);ENSECAG00000002263(IKBKB);ENSECAG00000002867(F2RL1);ENSECAG00000002962(ADIPOQ);ENSECAG00000003271(ERBIN);ENSECAG00000004645(PRKN);ENSECAG00000005210(CASP8);ENSECAG00000005…	0.323468
GO:0003073	regulation of systemic arterial blood pressure	67	-0.416131	-1.49462	0.00819672	ENSECAG00000006788(PCSK5);ENSECAG00000015812(ECE1);ENSECAG00000024326(NA);ENSECAG00000023356(PRCP);ENSECAG00000011700(PLCB3);ENSECAG00000008089(RASL10B);ENSECAG00000018379(NDST2);ENSECAG00000021794(SERPINF2);ENSECAG00000019905(NOX1);ENSECAG00000024757(CHRNA7);ENSECAG00000017371(SMTN);ENSECAG00000014282(NPPB);ENSECAG00000015780(ADRB3);ENSECAG00000012910(ACE);ENSECAG00000000922(ASIC2);ENSECAG000000…	ENSECAG00000000430(ACE2);ENSECAG00000000922(ASIC2);ENSECAG00000002867(F2RL1);ENSECAG00000003146(BBS4);ENSECAG00000004055(F2R);ENSECAG00000004810(ADRB2);ENSECAG00000005039(CORIN);ENSECAG00000005173(ADRA1D);ENSECAG00000005829(ARHGAP42);ENSECAG00000006788(PCSK5);ENSECAG00000008089(RASL10B);ENSECAG00000008621(OR51E2);ENSECAG00000008669(CALCA);ENSECAG00000008988(DRD5);ENSECAG00000009107(ENPEP);ENSECAG…	0.322155
GO:0071800	podosome assembly	18	-0.570163	-1.49447	0.049217	ENSECAG00000013759(ARHGEF2);ENSECAG00000012048(DBNL);ENSECAG00000016648(IL5);ENSECAG00000008144(FARP2);ENSECAG00000008056(FSCN1);ENSECAG00000012072(SRC);ENSECAG00000001174(TNF);ENSECAG00000009968(SH3PXD2B);	ENSECAG00000001174(TNF);ENSECAG00000008056(FSCN1);ENSECAG00000008144(FARP2);ENSECAG00000009046(BIN2);ENSECAG00000009678(CSF2);ENSECAG00000009968(SH3PXD2B);ENSECAG00000012048(DBNL);ENSECAG00000012072(SRC);ENSECAG00000012900(MSN);ENSECAG00000013759(ARHGEF2);ENSECAG00000016246(ASAP1);ENSECAG00000016648(IL5);ENSECAG00000018714(GSN);ENSECAG00000021489(MAPK9);ENSECAG00000021664(ARHGEF5);ENSECAG00000023…	0.321249
GO:0048013	ephrin receptor signaling pathway	33	-0.48261	-1.49313	0.0244444	ENSECAG00000011631(EPHB2);ENSECAG00000007650(EPHA2);ENSECAG00000004006(CDK5R1);ENSECAG00000022186(NA);ENSECAG00000019257(RBPJ);ENSECAG00000013862(EPHB1);ENSECAG00000012319(EFNB1);ENSECAG00000023882(EPHA1);ENSECAG00000012752(EPHA4);ENSECAG00000021383(EFNA1);ENSECAG00000005958(EFNA4);ENSECAG00000009755(EPHB3);ENSECAG00000007276(EPHB6);	ENSECAG00000000530(EPHA5);ENSECAG00000004006(CDK5R1);ENSECAG00000005958(EFNA4);ENSECAG00000007276(EPHB6);ENSECAG00000007650(EPHA2);ENSECAG00000007703(SS18);ENSECAG00000008277(CHN1);ENSECAG00000008360(EFNB3);ENSECAG00000008938(GIT1);ENSECAG00000009755(EPHB3);ENSECAG00000010632(EPHB4);ENSECAG00000011550(CRK);ENSECAG00000011631(EPHB2);ENSECAG00000012062(EFNA5);ENSECAG00000012319(EFNB1);ENSECAG000000…	0.323208
GO:0070301	cellular response to hydrogen peroxide	49	-0.439663	-1.49207	0.0135747	ENSECAG00000008781(RIPK3);ENSECAG00000019442(CYP1B1);ENSECAG00000014059(ECT2);ENSECAG00000014981(ABL1);ENSECAG00000013909(SIRT1);ENSECAG00000009179(IL10);ENSECAG00000014908(PLEKHA1);ENSECAG00000013763(RELA);ENSECAG00000000185(SMPD3);ENSECAG00000013082(RNF112);ENSECAG00000021529(EZH2);ENSECAG00000010385(MET);ENSECAG00000022567(RACK1);ENSECAG00000012019(SETX);ENSECAG00000002668(RHOB);ENSECAG0000000…	ENSECAG00000000185(SMPD3);ENSECAG00000000227(HDAC6);ENSECAG00000002668(RHOB);ENSECAG00000005675(NFE2L2);ENSECAG00000007337(PDE8A);ENSECAG00000007453(PCGF2);ENSECAG00000008565(GPR37);ENSECAG00000008781(RIPK3);ENSECAG00000008796(PPIF);ENSECAG00000009170(PINK1);ENSECAG00000009179(IL10);ENSECAG00000009626(TNFAIP3);ENSECAG00000009828(KDM6B);ENSECAG00000010288(LRRK2);ENSECAG00000010293(RIPK1);ENSECAG00…	0.324501
GO:0030217	T cell differentiation	189	-0.358912	-1.49204	0.00245098	ENSECAG00000000984(THEMIS);ENSECAG00000014957(IL27);ENSECAG00000014809(STK11);ENSECAG00000014724(AP3D1);ENSECAG00000024214(FANCA);ENSECAG00000017326(CLPTM1);ENSECAG00000020409(ERBB2);ENSECAG00000023585(SATB1);ENSECAG00000020168(PRKDC);ENSECAG00000021437(FADD);ENSECAG00000014312(PRKCZ);ENSECAG00000016439(STAT3);ENSECAG00000008622(SEMA4A);ENSECAG00000008126(TP53);ENSECAG00000035592(TNFSF18);ENSECAG…	ENSECAG00000000051(IL1B);ENSECAG00000000092(NKX2-3);ENSECAG00000000373(LOXL3);ENSECAG00000000387(FGL2);ENSECAG00000000624(PTPN2);ENSECAG00000000685(B2M);ENSECAG00000000984(THEMIS);ENSECAG00000001018(SOX12);ENSECAG00000001445(CHD7);ENSECAG00000002746(BRAF);ENSECAG00000002971(LAG3);ENSECAG00000003025(HLX);ENSECAG00000003240(CCR9);ENSECAG00000003257(LIG4);ENSECAG00000003503(DNAJA3);ENSECAG0000000380…	0.323189
GO:0055088	lipid homeostasis	105	-0.386959	-1.49046	0.00446429	ENSECAG00000013596(PNPLA5);ENSECAG00000010512(RCN3);ENSECAG00000017349(CERT1);ENSECAG00000022905(ACOX1);ENSECAG00000011638(EHD1);ENSECAG00000015600(PLSCR3);ENSECAG00000000418(APOA5);ENSECAG00000022935(ABCD1);ENSECAG00000015577(ANGPTL8);ENSECAG00000004755(USF1);ENSECAG00000019065(ABCG1);ENSECAG00000009752(APOA1);ENSECAG00000024242(SCARB1);ENSECAG00000026832(ACOXL);ENSECAG00000024608(SREBF2);ENSECA…	ENSECAG00000000095(GOT1);ENSECAG00000000418(APOA5);ENSECAG00000000509(G6PC);ENSECAG00000001989(SESN2);ENSECAG00000002199(ABHD4);ENSECAG00000004103(NA);ENSECAG00000004755(USF1);ENSECAG00000004903(APOA4);ENSECAG00000006267(NR1D1);ENSECAG00000006892(SLC37A4);ENSECAG00000007484(MALRD1);ENSECAG00000007540(CYP7B1);ENSECAG00000007646(NR1D2);ENSECAG00000007777(NFE2L1);ENSECAG00000007962(SOAT1);ENSECAG000…	0.325336
GO:0009395	phospholipid catabolic process	33	-0.477578	-1.49038	0.0311203	ENSECAG00000007024(ABHD6);ENSECAG00000006934(GDPD3);ENSECAG00000024242(SCARB1);ENSECAG00000006879(PLA2G5);ENSECAG00000017449(PNPLA7);ENSECAG00000000634(SMPDL3B);ENSECAG00000007248(SMPD4);ENSECAG00000014224(APOC2);ENSECAG00000016972(SMPD2);ENSECAG00000010163(APOA2);ENSECAG00000013375(ABHD16A);	ENSECAG00000000185(SMPD3);ENSECAG00000000291(PLCG2);ENSECAG00000000634(SMPDL3B);ENSECAG00000003776(ENPP2);ENSECAG00000005769(ABHD12);ENSECAG00000006879(PLA2G5);ENSECAG00000006934(GDPD3);ENSECAG00000006962(PLA2G4D);ENSECAG00000007024(ABHD6);ENSECAG00000007248(SMPD4);ENSECAG00000008197(PNLIPRP2);ENSECAG00000008457(ANGPTL3);ENSECAG00000010163(APOA2);ENSECAG00000012470(PLA2G4F);ENSECAG00000012877(SMP…	0.324224
GO:0016032	viral process	235	-0.348561	-1.49017	0	ENSECAG00000000127(EIF2D);ENSECAG00000017394(ZC3HAV1);ENSECAG00000006788(PCSK5);ENSECAG00000022756(ATG7);ENSECAG00000011695(TARBP2);ENSECAG00000009039(STAT1);ENSECAG00000028970(SP1);ENSECAG00000009817(HPN);ENSECAG00000017443(TRIM14);ENSECAG00000004755(USF1);ENSECAG00000032818(IFIT5);ENSECAG00000041646(RAB1B);ENSECAG00000010685(RSF1);ENSECAG00000032576(TMEM250);ENSECAG00000034308(TRIM6);ENSECAG000…	ENSECAG00000000014(GAS6);ENSECAG00000000127(EIF2D);ENSECAG00000000430(ACE2);ENSECAG00000000497(THOC7);ENSECAG00000000539(DDX6);ENSECAG00000000860(CSF1R);ENSECAG00000000910(NA);ENSECAG00000000968(NA);ENSECAG00000000974(ADAR);ENSECAG00000001174(TNF);ENSECAG00000001324(ISG15);ENSECAG00000001467(TRIM10);ENSECAG00000001621(GPR15);ENSECAG00000002944(GRK2);ENSECAG00000003160(ZNF502);ENSECAG00000003923(C…	0.323366
GO:0030866	cortical actin cytoskeleton organization	37	-0.467004	-1.48918	0.021978	ENSECAG00000016382(ANLN);ENSECAG00000008614(LLGL2);ENSECAG00000021002(ROCK1);ENSECAG00000000253(WAS);ENSECAG00000012838(EPB41L2);ENSECAG00000015984(WIPF1);ENSECAG00000005957(FMNL3);ENSECAG00000014059(ECT2);ENSECAG00000024905(STRIP1);ENSECAG00000010821(RACGAP1);ENSECAG00000005219(ARF6);ENSECAG00000011564(DLG1);ENSECAG00000018996(PLEK);ENSECAG00000010876(RTKN);ENSECAG00000008164(CALR);ENSECAG000000…	ENSECAG00000000253(WAS);ENSECAG00000000857(CAVIN3);ENSECAG00000001174(TNF);ENSECAG00000002263(IKBKB);ENSECAG00000005219(ARF6);ENSECAG00000005957(FMNL3);ENSECAG00000008164(CALR);ENSECAG00000008614(LLGL2);ENSECAG00000009872(ROCK2);ENSECAG00000010006(VIL1);ENSECAG00000010078(CIT);ENSECAG00000010821(RACGAP1);ENSECAG00000010876(RTKN);ENSECAG00000011111(FMNL2);ENSECAG00000011564(DLG1);ENSECAG0000001283…	0.324364
GO:0032728	positive regulation of interferon-beta production	23	-0.514479	-1.4876	0.0410678	ENSECAG00000014294(TLR9);ENSECAG00000021989(DDX58);ENSECAG00000009744(IRF7);ENSECAG00000007881(IFIH1);ENSECAG00000017794(IRF1);ENSECAG00000000197(TLR3);	ENSECAG00000000197(TLR3);ENSECAG00000007881(IFIH1);ENSECAG00000007883(TLR7);ENSECAG00000009028(RIOK3);ENSECAG00000009180(TLR8);ENSECAG00000009744(IRF7);ENSECAG00000009901(DDX3X);ENSECAG00000009920(POLR3F);ENSECAG00000010132(HMGB2);ENSECAG00000011933(DHX9);ENSECAG00000014294(TLR9);ENSECAG00000015809(ZBTB20);ENSECAG00000017794(IRF1);ENSECAG00000018265(IRF3);ENSECAG00000019086(POLR3B);ENSECAG0000001…	0.327048
GO:0043954	cellular component maintenance	59	-0.42755	-1.4851	0.0109409	ENSECAG00000003966(GPC4);ENSECAG00000021074(CLDN1);ENSECAG00000011564(DLG1);ENSECAG00000021450(CTTN);ENSECAG00000003570(PICK1);ENSECAG00000032438(PTPRS);ENSECAG00000008236(APOE);ENSECAG00000009864(PTPRD);ENSECAG00000018415(TANC1);ENSECAG00000016691(NTNG1);ENSECAG00000000234(GPC6);ENSECAG00000022648(RASSF8);ENSECAG00000008808(NTNG2);ENSECAG00000023115(RAB3A);ENSECAG00000022935(ABCD1);ENSECAG000000…	ENSECAG00000000034(CBLN1);ENSECAG00000000056(SLITRK3);ENSECAG00000000234(GPC6);ENSECAG00000000860(CSF1R);ENSECAG00000002569(FLRT3);ENSECAG00000002681(SLITRK1);ENSECAG00000002867(F2RL1);ENSECAG00000003570(PICK1);ENSECAG00000003966(GPC4);ENSECAG00000004055(F2R);ENSECAG00000004387(PSEN1);ENSECAG00000004911(VPS35);ENSECAG00000005026(ERC2);ENSECAG00000005083(IL1RAP);ENSECAG00000006714(PARD6A);ENSECAG0…	0.331732
GO:0033559	unsaturated fatty acid metabolic process	72	-0.406981	-1.48267	0.0184049	ENSECAG00000020644(LTC4S);ENSECAG00000007176(ELOVL7);ENSECAG00000023770(NA);ENSECAG00000022905(ACOX1);ENSECAG00000024865(NA);ENSECAG00000022935(ABCD1);ENSECAG00000019088(CYP2E1);ENSECAG00000006879(PLA2G5);ENSECAG00000009026(CYP2S1);ENSECAG00000022593(ATP6V1B1);ENSECAG00000023905(CYP2J2);ENSECAG00000022015(ALOX12);ENSECAG00000021670(GGT5);ENSECAG00000008503(CD74);ENSECAG00000014698(SCD5);ENSECAG00…	ENSECAG00000000943(PTGES);ENSECAG00000002197(NA);ENSECAG00000002635(ZADH2);ENSECAG00000002693(NA);ENSECAG00000005379(HPGD);ENSECAG00000005730(HPGDS);ENSECAG00000005738(ELOVL2);ENSECAG00000006879(PLA2G5);ENSECAG00000007161(CYP2F1);ENSECAG00000007176(ELOVL7);ENSECAG00000008270(FABP5);ENSECAG00000008503(CD74);ENSECAG00000008767(LTA4H);ENSECAG00000009026(CYP2S1);ENSECAG00000009262(PTGDS);ENSECAG00000…	0.336412
GO:0002719	negative regulation of cytokine production involved in immune response	18	-0.563817	-1.48028	0.044	ENSECAG00000041678(TGFB2);ENSECAG00000009752(APOA1);ENSECAG00000015029(TGFB3);ENSECAG00000011671(TGFB1);ENSECAG00000036315(CD96);ENSECAG00000010163(APOA2);ENSECAG00000001174(TNF);ENSECAG00000018160(TBX21);	ENSECAG00000001174(TNF);ENSECAG00000004556(BCL6);ENSECAG00000009179(IL10);ENSECAG00000009752(APOA1);ENSECAG00000010163(APOA2);ENSECAG00000011671(TGFB1);ENSECAG00000014369(SLAMF1);ENSECAG00000015029(TGFB3);ENSECAG00000016669(ANGPT1);ENSECAG00000018160(TBX21);ENSECAG00000018237(CUEDC2);ENSECAG00000020583(SMAD7);ENSECAG00000022667(FOXP3);ENSECAG00000023485(ARG1);ENSECAG00000024981(HFE);ENSECAG000000…	0.341282
GO:0032309	icosanoid secretion	32	-0.477447	-1.48021	0.038961	ENSECAG00000012910(ACE);ENSECAG00000009949(P2RX7);ENSECAG00000010997(PLA2G2A);ENSECAG00000035952(PLA2G2D);ENSECAG00000014672(TNFRSF11A);	ENSECAG00000005405(BDKRB2);ENSECAG00000006879(PLA2G5);ENSECAG00000007184(PROCA1);ENSECAG00000009152(NA);ENSECAG00000009488(SYK);ENSECAG00000009949(P2RX7);ENSECAG00000010137(DRD4);ENSECAG00000010317(PLA2G12B);ENSECAG00000010997(PLA2G2A);ENSECAG00000012470(PLA2G4F);ENSECAG00000012878(PNPLA8);ENSECAG00000012910(ACE);ENSECAG00000013567(DRD2);ENSECAG00000013720(AVPR1B);ENSECAG00000014672(TNFRSF11A);EN…	0.340088
GO:0018212	peptidyl-tyrosine modification	279	-0.340206	-1.47937	0	ENSECAG00000014979(AFAP1L2);ENSECAG00000024065(SLA);ENSECAG00000014460(MAPK3);ENSECAG00000011631(EPHB2);ENSECAG00000007650(EPHA2);ENSECAG00000003921(ADRA2A);ENSECAG00000010385(MET);ENSECAG00000022567(RACK1);ENSECAG00000015006(FGFR1);ENSECAG00000017027(SFRP2);ENSECAG00000017104(ERRFI1);ENSECAG00000022345(ROR2);ENSECAG00000010128(SEMA4D);ENSECAG00000025091(MVP);ENSECAG00000029965(ALKAL2);ENSECAG000…	ENSECAG00000000014(GAS6);ENSECAG00000000152(KITLG);ENSECAG00000000308(RICTOR);ENSECAG00000000465(PTPN6);ENSECAG00000000530(EPHA5);ENSECAG00000000624(PTPN2);ENSECAG00000000789(SH3BP5L);ENSECAG00000000791(DMTN);ENSECAG00000000836(FES);ENSECAG00000000860(CSF1R);ENSECAG00000001064(RET);ENSECAG00000001249(SOCS3);ENSECAG00000001441(TNK2);ENSECAG00000002171(FLT3);ENSECAG00000002211(CD80);ENSECAG00000002…	0.340674
GO:0008519	ammonium transmembrane transporter activity	22	-0.528112	-1.47933	0.0450644	ENSECAG00000024615(SLC6A3);ENSECAG00000010363(SLC44A2);ENSECAG00000013140(NA);ENSECAG00000013494(RHBG);ENSECAG00000009911(SLC12A7);MSTRG.16110(ABCA7);ENSECAG00000011520(SLC6A2);ENSECAG00000008880(SLC22A16);MSTRG.5252(--);	ENSECAG00000002233(SLC44A1);ENSECAG00000005937(SLC5A7);ENSECAG00000008418(RHCG);ENSECAG00000008880(SLC22A16);ENSECAG00000008979(NA);ENSECAG00000009701(SLC44A4);ENSECAG00000009911(SLC12A7);ENSECAG00000010363(SLC44A2);ENSECAG00000011520(SLC6A2);ENSECAG00000012957(RHAG);ENSECAG00000013140(NA);ENSECAG00000013343(SLC18A1);ENSECAG00000013422(SLC12A2);ENSECAG00000013494(RHBG);ENSECAG00000017112(SLC6A4);…	0.339393
GO:0006182	cGMP biosynthetic process	23	-0.511515	-1.47878	0.0286976	ENSECAG00000011281(NPR2);ENSECAG00000037071(RD3);ENSECAG00000014282(NPPB);ENSECAG00000011645(GUCY2D);	ENSECAG00000000195(NA);ENSECAG00000000840(NPPC);ENSECAG00000000954(NPR1);ENSECAG00000005447(GUCY1A1);ENSECAG00000008441(ADORA2B);ENSECAG00000009126(NOS1);ENSECAG00000009745(GUCA1A);ENSECAG00000011281(NPR2);ENSECAG00000011645(GUCY2D);ENSECAG00000013873(GUCY2F);ENSECAG00000014282(NPPB);ENSECAG00000014892(NPPA);ENSECAG00000015312(GUCA2A);ENSECAG00000018081(GUCA2B);ENSECAG00000018191(GUCY1A2);ENSECAG…	0.3394
GO:0002221	pattern recognition receptor signaling pathway	114	-0.378122	-1.47747	0.00218341	ENSECAG00000013763(RELA);ENSECAG00000032438(PTPRS);ENSECAG00000012390(TIRAP);ENSECAG00000007883(TLR7);ENSECAG00000010965(CYBA);ENSECAG00000006701(NA);ENSECAG00000019432(NLRX1);ENSECAG00000021499(LTF);ENSECAG00000026850(NOP53);ENSECAG00000018603(SLC46A2);ENSECAG00000021899(MAPKAPK2);ENSECAG00000013897(RFTN1);ENSECAG00000024134(TNIP2);ENSECAG00000007653(GPATCH3);ENSECAG00000006267(NR1D1);ENSECAG000…	ENSECAG00000000197(TLR3);ENSECAG00000000626(PDPK1);ENSECAG00000000634(SMPDL3B);ENSECAG00000001035(ZCCHC3);ENSECAG00000001774(MYD88);ENSECAG00000001784(CD14);ENSECAG00000001958(TLR6);ENSECAG00000002144(NLRP6);ENSECAG00000002267(EPG5);ENSECAG00000002867(F2RL1);ENSECAG00000003271(ERBIN);ENSECAG00000003495(MFHAS1);ENSECAG00000004020(SARM1);ENSECAG00000004523(TIFA);ENSECAG00000004791(TICAM1);ENSECAG00…	0.341153
GO:1901031	regulation of response to reactive oxygen species	22	-0.516326	-1.47507	0.0390947	ENSECAG00000010385(MET);ENSECAG00000022567(RACK1);ENSECAG00000003330(SIRT3);ENSECAG00000010288(LRRK2);ENSECAG00000009170(PINK1);ENSECAG00000017251(PARK7);ENSECAG00000011591(SZT2);ENSECAG00000000227(HDAC6);ENSECAG00000001989(SESN2);ENSECAG00000021672(PSAP);ENSECAG00000001174(TNF);ENSECAG00000019422(GPR37L1);	ENSECAG00000000227(HDAC6);ENSECAG00000001101(SESN1);ENSECAG00000001174(TNF);ENSECAG00000001989(SESN2);ENSECAG00000003330(SIRT3);ENSECAG00000005675(NFE2L2);ENSECAG00000007337(PDE8A);ENSECAG00000008565(GPR37);ENSECAG00000009170(PINK1);ENSECAG00000009179(IL10);ENSECAG00000010288(LRRK2);ENSECAG00000010385(MET);ENSECAG00000011223(HGF);ENSECAG00000011591(SZT2);ENSECAG00000013324(TXN);ENSECAG00000015229…	0.345795
GO:0017046	peptide hormone binding	38	-0.457012	-1.47441	0.0276008	ENSECAG00000009806(GCGR);ENSECAG00000007412(RAMP2);ENSECAG00000015923(GIPR);ENSECAG00000008888(PTH1R);ENSECAG00000010127(INSR);ENSECAG00000002986(GHR);ENSECAG00000011281(NPR2);ENSECAG00000008200(VIPR1);ENSECAG00000007388(ADCYAP1R1);ENSECAG00000017949(CRHBP);ENSECAG00000011645(GUCY2D);	ENSECAG00000000954(NPR1);ENSECAG00000002986(GHR);ENSECAG00000007388(ADCYAP1R1);ENSECAG00000007412(RAMP2);ENSECAG00000007939(VIPR2);ENSECAG00000008200(VIPR1);ENSECAG00000008888(PTH1R);ENSECAG00000009250(RAMP1);ENSECAG00000009483(PRLR);ENSECAG00000009806(GCGR);ENSECAG00000010127(INSR);ENSECAG00000010646(IDE);ENSECAG00000011227(GALR2);ENSECAG00000011281(NPR2);ENSECAG00000011645(GUCY2D);ENSECAG000000…	0.346215
GO:0019730	antimicrobial humoral response	26	-0.501026	-1.47352	0.0443038	ENSECAG00000016161(SLPI);ENSECAG00000043705(DEFA31L);ENSECAG00000021499(LTF);ENSECAG00000021956(FAU);ENSECAG00000040710(CTSG);ENSECAG00000043752(RPL39);ENSECAG00000027768(FGA);ENSECAG00000010239(FGB);ENSECAG00000034702(DEFB1);ENSECAG00000020924(PLA2G6);	ENSECAG00000000651(SPINK5);ENSECAG00000006706(SFTPD);ENSECAG00000009363(ACOD1);ENSECAG00000009674(ELANE);ENSECAG00000010239(FGB);ENSECAG00000011733(RNASE6);ENSECAG00000011787(DEFA1);ENSECAG00000014799(RARRES2);ENSECAG00000015352(PPP2R3C);ENSECAG00000016161(SLPI);ENSECAG00000017488(COLEC11);ENSECAG00000020041(JCHAIN);ENSECAG00000020486(IL36RN);ENSECAG00000020924(PLA2G6);ENSECAG00000021499(LTF);ENS…	0.347058
GO:0034111	negative regulation of homotypic cell-cell adhesion	92	-0.387531	-1.473	0.00657895	ENSECAG00000000465(PTPN6);ENSECAG00000000387(FGL2);ENSECAG00000011541(PRDX2);ENSECAG00000008751(TNFRSF14);ENSECAG00000034739(ADORA2A);ENSECAG00000011911(DUSP3);ENSECAG00000018133(VSIR);ENSECAG00000014390(FOXJ1);ENSECAG00000004386(CD276);ENSECAG00000019895(LRRC32);ENSECAG00000022765(ZC3H8);ENSECAG00000020409(ERBB2);ENSECAG00000016312(CD274);ENSECAG00000014242(MAD1L1);ENSECAG00000035592(TNFSF18);EN…	ENSECAG00000000373(LOXL3);ENSECAG00000000387(FGL2);ENSECAG00000000465(PTPN6);ENSECAG00000000624(PTPN2);ENSECAG00000000658(GPNMB);ENSECAG00000000737(PRKAR1A);ENSECAG00000002211(CD80);ENSECAG00000002920(RDX);ENSECAG00000002971(LAG3);ENSECAG00000003002(CD9);ENSECAG00000003025(HLX);ENSECAG00000003802(IHH);ENSECAG00000003996(CTLA4);ENSECAG00000004386(CD276);ENSECAG00000004556(BCL6);ENSECAG00000007021(…	0.347065
GO:0046688	response to copper ion	18	-0.541347	-1.47252	0.0579065	ENSECAG00000028889(NA);ENSECAG00000013831(MT4);ENSECAG00000015275(NA);ENSECAG00000015212(MT3);ENSECAG00000000621(HSF1);ENSECAG00000001555(NA);ENSECAG00000017251(PARK7);ENSECAG00000025038(LOXL2);ENSECAG00000033359(NA);	ENSECAG00000000621(HSF1);ENSECAG00000001555(NA);ENSECAG00000005675(NFE2L2);ENSECAG00000007777(NFE2L1);ENSECAG00000013831(MT4);ENSECAG00000015212(MT3);ENSECAG00000015275(NA);ENSECAG00000017251(PARK7);ENSECAG00000019943(ATP7B);ENSECAG00000021055(DAXX);ENSECAG00000022759(AOC1);ENSECAG00000023681(AQP2);ENSECAG00000023727(IL1A);ENSECAG00000025038(LOXL2);ENSECAG00000028889(NA);ENSECAG00000029062(PRNP);…	0.346859
GO:0019199	transmembrane receptor protein kinase activity	74	-0.406052	-1.4725	0.0165631	ENSECAG00000011631(EPHB2);ENSECAG00000007650(EPHA2);ENSECAG00000010385(MET);ENSECAG00000015006(FGFR1);ENSECAG00000009133(ACVRL1);ENSECAG00000022345(ROR2);ENSECAG00000020409(ERBB2);ENSECAG00000023970(MERTK);ENSECAG00000009952(EGFR);ENSECAG00000012109(SOSTDC1);ENSECAG00000019429(KDR);ENSECAG00000010127(INSR);ENSECAG00000020869(FGFR4);ENSECAG00000017108(FLT4);ENSECAG00000013862(EPHB1);ENSECAG0000001…	ENSECAG00000000138(ACVR2A);ENSECAG00000000530(EPHA5);ENSECAG00000000860(CSF1R);ENSECAG00000001064(RET);ENSECAG00000002171(FLT3);ENSECAG00000004757(TGFBR1);ENSECAG00000006177(TIE1);ENSECAG00000007080(ALK);ENSECAG00000007276(EPHB6);ENSECAG00000007650(EPHA2);ENSECAG00000009133(ACVRL1);ENSECAG00000009460(NTRK1);ENSECAG00000009755(EPHB3);ENSECAG00000009952(EGFR);ENSECAG00000010127(INSR);ENSECAG0000001…	0.345573
GO:0042098	T cell proliferation	137	-0.366014	-1.47044	0.0023753	ENSECAG00000020409(ERBB2);ENSECAG00000023585(SATB1);ENSECAG00000021437(FADD);ENSECAG00000016312(CD274);ENSECAG00000016635(BAX);ENSECAG00000008126(TP53);ENSECAG00000014242(MAD1L1);ENSECAG00000035592(TNFSF18);ENSECAG00000022310(IL23A);ENSECAG00000017269(TNFRSF21);ENSECAG00000009236(RASAL3);ENSECAG00000035279(IGFBP2);ENSECAG00000015807(SLC11A1);ENSECAG00000014635(CD3E);ENSECAG00000009183(NCSTN);ENSE…	ENSECAG00000000051(IL1B);ENSECAG00000000465(PTPN6);ENSECAG00000000658(GPNMB);ENSECAG00000000737(PRKAR1A);ENSECAG00000002211(CD80);ENSECAG00000003503(DNAJA3);ENSECAG00000003802(IHH);ENSECAG00000003996(CTLA4);ENSECAG00000004386(CD276);ENSECAG00000005704(CARD11);ENSECAG00000006949(CTNNB1);ENSECAG00000007192(PTPRC);ENSECAG00000007276(EPHB6);ENSECAG00000007619(MAPK8IP1);ENSECAG00000007847(STAT5B);ENSE…	0.349748
GO:0030104	water homeostasis	41	-0.453652	-1.47021	0.0299145	ENSECAG00000014993(SCNN1B);ENSECAG00000017607(AQP11);ENSECAG00000022593(ATP6V1B1);ENSECAG00000017435(NA);ENSECAG00000022015(ALOX12);ENSECAG00000020245(FA2H);ENSECAG00000015046(TFAP2B);ENSECAG00000020561(KDF1);ENSECAG00000012771(ALOXE3);ENSECAG00000021259(SCNN1G);ENSECAG00000009866(GRHL3);ENSECAG00000006466(CLDN4);ENSECAG00000016734(INPP5K);	ENSECAG00000001443(SCNN1A);ENSECAG00000002866(UGCG);ENSECAG00000005550(SFN);ENSECAG00000006466(CLDN4);ENSECAG00000008979(NA);ENSECAG00000009068(SRF);ENSECAG00000009139(CFTR);ENSECAG00000009468(ABCA12);ENSECAG00000009866(GRHL3);ENSECAG00000010385(MET);ENSECAG00000011734(TRPV4);ENSECAG00000012303(FSHR);ENSECAG00000012719(ALOX12B);ENSECAG00000012771(ALOXE3);ENSECAG00000013126(WFS1);ENSECAG0000001355…	0.348982
GO:0090312	positive regulation of protein deacetylation	17	-0.55083	-1.47	0.0712695	ENSECAG00000018233(NIPBL);ENSECAG00000028288(IFNG);ENSECAG00000034290(JDP2);ENSECAG00000015999(CTBP1);ENSECAG00000023532(AKAP8L);ENSECAG00000008126(TP53);ENSECAG00000010288(LRRK2);ENSECAG00000009170(PINK1);ENSECAG00000011671(TGFB1);ENSECAG00000038153(ZBTB7B);	ENSECAG00000004556(BCL6);ENSECAG00000008126(TP53);ENSECAG00000009170(PINK1);ENSECAG00000010288(LRRK2);ENSECAG00000011671(TGFB1);ENSECAG00000015084(AKAP8);ENSECAG00000015406(ING2);ENSECAG00000015999(CTBP1);ENSECAG00000018233(NIPBL);ENSECAG00000019829(FNTA);ENSECAG00000023532(AKAP8L);ENSECAG00000024122(C20H6orf89);ENSECAG00000024775(PRKD2);ENSECAG00000024965(DYRK1A);ENSECAG00000028288(IFNG);ENSECAG…	0.348107
GO:0046649	lymphocyte activation	489	-0.321101	-1.46989	0	ENSECAG00000030989(NHEJ1);ENSECAG00000008351(MMP14);ENSECAG00000004386(CD276);ENSECAG00000010811(HHLA2);ENSECAG00000012679(RIF1);ENSECAG00000009865(NFAM1);ENSECAG00000017561(PRR7);ENSECAG00000005081(CD3G);ENSECAG00000017522(TNFSF14);ENSECAG00000009761(DOCK2);ENSECAG00000023902(BAK1);ENSECAG00000019895(LRRC32);ENSECAG00000009564(TSC1);ENSECAG00000020521(SUPT6H);ENSECAG00000010693(ITFG2);ENSECAG000…	ENSECAG00000000014(GAS6);ENSECAG00000000051(IL1B);ENSECAG00000000092(NKX2-3);ENSECAG00000000253(WAS);ENSECAG00000000291(PLCG2);ENSECAG00000000373(LOXL3);ENSECAG00000000387(FGL2);ENSECAG00000000392(DCAF1);ENSECAG00000000400(JAML);ENSECAG00000000454(NA);ENSECAG00000000465(PTPN6);ENSECAG00000000548(NA);ENSECAG00000000624(PTPN2);ENSECAG00000000658(GPNMB);ENSECAG00000000685(B2M);ENSECAG00000000690(MLH…	0.347008
GO:0014044	Schwann cell development	22	-0.529559	-1.46961	0.0442105	ENSECAG00000021101(LGI4);ENSECAG00000009665(DAG1);ENSECAG00000023223(SIRT2);ENSECAG00000010454(MYOC);ENSECAG00000009311(SH3TC2);ENSECAG00000000356(MPP5);ENSECAG00000024128(CNTNAP1);ENSECAG00000020245(FA2H);ENSECAG00000023931(MED12);ENSECAG00000021805(LAMB2);ENSECAG00000019027(ADAM22);ENSECAG00000008005(AKT2);	ENSECAG00000000356(MPP5);ENSECAG00000007599(ILK);ENSECAG00000008005(AKT2);ENSECAG00000008958(SOD1);ENSECAG00000009311(SH3TC2);ENSECAG00000009665(DAG1);ENSECAG00000010454(MYOC);ENSECAG00000012510(NTRK3);ENSECAG00000015063(ADGRG6);ENSECAG00000015384(ARHGEF10);ENSECAG00000019027(ADAM22);ENSECAG00000020245(FA2H);ENSECAG00000021101(LGI4);ENSECAG00000021343(NRG1);ENSECAG00000021805(LAMB2);ENSECAG000000…	0.34636
GO:0043029	T cell homeostasis	29	-0.491471	-1.46842	0.033195	ENSECAG00000022765(ZC3H8);ENSECAG00000021437(FADD);ENSECAG00000016635(BAX);ENSECAG00000024788(CORO1A);ENSECAG00000011671(TGFB1);ENSECAG00000014435(NCKAP1L);ENSECAG00000022197(CASP3);ENSECAG00000010196(TCIRG1);ENSECAG00000018212(JAK3);ENSECAG00000020437(BCL2);ENSECAG00000009949(P2RX7);ENSECAG00000008948(SIT1);	ENSECAG00000003503(DNAJA3);ENSECAG00000007847(STAT5B);ENSECAG00000008264(AKT1);ENSECAG00000008577(PPP3CB);ENSECAG00000008781(RIPK3);ENSECAG00000008948(SIT1);ENSECAG00000009949(P2RX7);ENSECAG00000010196(TCIRG1);ENSECAG00000010691(FOXN1);ENSECAG00000011671(TGFB1);ENSECAG00000014435(NCKAP1L);ENSECAG00000014742(GPAM);ENSECAG00000014813(CCNB2);ENSECAG00000015352(PPP2R3C);ENSECAG00000015616(IL2);ENSECA…	0.348202
GO:0061135	endopeptidase regulator activity	142	-0.36775	-1.46744	0.0070922	ENSECAG00000008466(BIRC5);ENSECAG00000016238(RPS6KA1);ENSECAG00000038893(CST3);ENSECAG00000010521(SERPINB8);ENSECAG00000007206(UBE2O);ENSECAG00000016855(PSME1);ENSECAG00000035510(NA);ENSECAG00000009520(NA);ENSECAG00000019913(FURIN);ENSECAG00000016161(SLPI);ENSECAG00000021160(UBE2Z);ENSECAG00000018133(VSIR);ENSECAG00000012506(SERPINB9);ENSECAG00000013598(COL28A1);ENSECAG00000015212(MT3);ENSECAG000…	ENSECAG00000000014(GAS6);ENSECAG00000000268(CST7);ENSECAG00000000339(NA);ENSECAG00000000651(SPINK5);ENSECAG00000000774(NA);ENSECAG00000000779(SERPINB12);ENSECAG00000001010(NA);ENSECAG00000001141(NAIP);ENSECAG00000001476(NA);ENSECAG00000002111(ITIH4);ENSECAG00000003260(ITIH5);ENSECAG00000003355(ITIH3);ENSECAG00000003563(NA);ENSECAG00000004201(FETUB);ENSECAG00000004871(SERPINH1);ENSECAG00000006957(…	0.349499
GO:0004866	endopeptidase inhibitor activity	135	-0.366436	-1.46609	0.00645161	ENSECAG00000009520(NA);ENSECAG00000019913(FURIN);ENSECAG00000016161(SLPI);ENSECAG00000021160(UBE2Z);ENSECAG00000012506(SERPINB9);ENSECAG00000013598(COL28A1);ENSECAG00000015212(MT3);ENSECAG00000023874(SPINT1);ENSECAG00000014259(TIMP1);ENSECAG00000003355(ITIH3);ENSECAG00000012229(BIRC3);ENSECAG00000017522(TNFSF14);ENSECAG00000021499(LTF);ENSECAG00000010553(NGF);ENSECAG00000012558(A2M);ENSECAG000000…	ENSECAG00000000014(GAS6);ENSECAG00000000268(CST7);ENSECAG00000000339(NA);ENSECAG00000000651(SPINK5);ENSECAG00000000774(NA);ENSECAG00000000779(SERPINB12);ENSECAG00000001010(NA);ENSECAG00000001141(NAIP);ENSECAG00000001476(NA);ENSECAG00000002111(ITIH4);ENSECAG00000003260(ITIH5);ENSECAG00000003355(ITIH3);ENSECAG00000003563(NA);ENSECAG00000004201(FETUB);ENSECAG00000004871(SERPINH1);ENSECAG00000006957(…	0.351702
GO:0002699	positive regulation of immune effector process	154	-0.359541	-1.46542	0.00867679	ENSECAG00000008857(SNX4);ENSECAG00000016998(CD40);ENSECAG00000021437(FADD);ENSECAG00000014312(PRKCZ);ENSECAG00000006879(PLA2G5);ENSECAG00000034308(TRIM6);ENSECAG00000008705(STAT6);ENSECAG00000022310(IL23A);ENSECAG00000011673(NA);ENSECAG00000012862(LYN);ENSECAG00000012514(NA);ENSECAG00000034339(MHCX1);ENSECAG00000009306(NECTIN2);ENSECAG00000019052(NA);ENSECAG00000006087(MAD2L2);ENSECAG00000024574(…	ENSECAG00000000173(SEMA7A);ENSECAG00000000214(IL18RAP);ENSECAG00000000626(PDPK1);ENSECAG00000000685(B2M);ENSECAG00000000690(MLH1);ENSECAG00000000836(FES);ENSECAG00000000967(LTA);ENSECAG00000001035(ZCCHC3);ENSECAG00000001174(TNF);ENSECAG00000001626(SHLD2);ENSECAG00000002855(FCGRT);ENSECAG00000002867(F2RL1);ENSECAG00000002971(LAG3);ENSECAG00000003025(HLX);ENSECAG00000005179(NA);ENSECAG00000005226(F…	0.352158
GO:0032421	stereocilium bundle	38	-0.459065	-1.46526	0.0442105	ENSECAG00000008057(TSPEAR);ENSECAG00000014372(SLC9A3R1);ENSECAG00000014047(TWF2);ENSECAG00000023411(CDH23);ENSECAG00000024745(USH1C);ENSECAG00000011553(RIPOR2);ENSECAG00000012429(DCDC2);ENSECAG00000008658(MORN4);ENSECAG00000013221(PTPRQ);ENSECAG00000019573(PCDH15);	ENSECAG00000000203(TRPA1);ENSECAG00000000748(CLRN1);ENSECAG00000002920(RDX);ENSECAG00000008057(TSPEAR);ENSECAG00000008658(MORN4);ENSECAG00000009715(STRC);ENSECAG00000010161(TMC2);ENSECAG00000010270(BBS2);ENSECAG00000011484(EPS8L2);ENSECAG00000011553(RIPOR2);ENSECAG00000012020(MYO1C);ENSECAG00000012183(PDZD7);ENSECAG00000012429(DCDC2);ENSECAG00000012565(FSCN2);ENSECAG00000012633(CEACAM16);ENSECAG0…	0.351202
GO:0010951	negative regulation of endopeptidase activity	178	-0.35113	-1.46473	0.00434783	ENSECAG00000009520(NA);ENSECAG00000019913(FURIN);ENSECAG00000016161(SLPI);ENSECAG00000021160(UBE2Z);ENSECAG00000012506(SERPINB9);ENSECAG00000013598(COL28A1);ENSECAG00000015212(MT3);ENSECAG00000019131(MICAL1);ENSECAG00000023874(SPINT1);ENSECAG00000014259(TIMP1);ENSECAG00000003355(ITIH3);ENSECAG00000012229(BIRC3);ENSECAG00000011072(NLE1);ENSECAG00000017522(TNFSF14);ENSECAG00000021499(LTF);ENSECAG00…	ENSECAG00000000014(GAS6);ENSECAG00000000268(CST7);ENSECAG00000000339(NA);ENSECAG00000000500(IFI6);ENSECAG00000000651(SPINK5);ENSECAG00000000774(NA);ENSECAG00000000779(SERPINB12);ENSECAG00000001010(NA);ENSECAG00000001141(NAIP);ENSECAG00000001174(TNF);ENSECAG00000001476(NA);ENSECAG00000002111(ITIH4);ENSECAG00000003260(ITIH5);ENSECAG00000003355(ITIH3);ENSECAG00000003563(NA);ENSECAG00000004201(FETUB)…	0.351376
GO:0015116	sulfate transmembrane transporter activity	15	-0.577343	-1.46358	0.0496032	ENSECAG00000015837(SLC26A9);ENSECAG00000010099(SLC26A11);ENSECAG00000023363(SLC26A2);ENSECAG00000013120(SLC26A6);MSTRG.16110(ABCA7);ENSECAG00000019756(SLC26A10);	ENSECAG00000000493(SLC26A8);ENSECAG00000003602(SLC26A7);ENSECAG00000006986(SLC26A5);ENSECAG00000010099(SLC26A11);ENSECAG00000013120(SLC26A6);ENSECAG00000015404(SLC26A3);ENSECAG00000015837(SLC26A9);ENSECAG00000019756(SLC26A10);ENSECAG00000020615(SLC13A1);ENSECAG00000022104(SLC26A1);ENSECAG00000022678(SLC26A4);ENSECAG00000023250(NA);ENSECAG00000023363(SLC26A2);ENSECAG00000031671(NA);MSTRG.16110(ABC…	0.353106
GO:2000108	positive regulation of leukocyte apoptotic process	18	-0.541381	-1.46355	0.046748	ENSECAG00000023460(PRELID1);ENSECAG00000013909(SIRT1);ENSECAG00000009179(IL10);ENSECAG00000022118(IDO1);ENSECAG00000006983(RAPGEF2);ENSECAG00000022765(ZC3H8);ENSECAG00000006847(PIK3CD);ENSECAG00000016635(BAX);ENSECAG00000008126(TP53);ENSECAG00000012862(LYN);ENSECAG00000023275(PDCD1);ENSECAG00000009949(P2RX7);ENSECAG00000024888(CCL5);	ENSECAG00000006847(PIK3CD);ENSECAG00000006983(RAPGEF2);ENSECAG00000008126(TP53);ENSECAG00000008830(WNT5A);ENSECAG00000009179(IL10);ENSECAG00000009949(P2RX7);ENSECAG00000012862(LYN);ENSECAG00000013909(SIRT1);ENSECAG00000015181(NFKBID);ENSECAG00000015794(ANXA1);ENSECAG00000016635(BAX);ENSECAG00000017148(FNIP1);ENSECAG00000022118(IDO1);ENSECAG00000022765(ZC3H8);ENSECAG00000023275(PDCD1);ENSECAG00000…	0.351853
GO:0005126	cytokine receptor binding	208	-0.34673	-1.46337	0.00226244	ENSECAG00000024886(CCL14);ENSECAG00000009154(GH1);ENSECAG00000014866(IRAK4);ENSECAG00000009488(SYK);ENSECAG00000010166(PYCARD);ENSECAG00000008624(CCL28);ENSECAG00000011454(TRAF1);ENSECAG00000012327(IL34);ENSECAG00000002619(GREM1);ENSECAG00000012742(CXCL6);ENSECAG00000008299(IL4);ENSECAG00000015237(PIBF1);ENSECAG00000003636(ERAP1);ENSECAG00000007350(SIVA1);ENSECAG00000019391(TNFSF10);ENSECAG000000…	ENSECAG00000000051(IL1B);ENSECAG00000000054(CCL17);ENSECAG00000000114(PRL);ENSECAG00000000152(KITLG);ENSECAG00000000967(LTA);ENSECAG00000001069(CCRL2);ENSECAG00000001174(TNF);ENSECAG00000001235(TIMM50);ENSECAG00000002142(TRIP6);ENSECAG00000002280(NA);ENSECAG00000002619(GREM1);ENSECAG00000002978(IFND2);ENSECAG00000003636(ERAP1);ENSECAG00000003789(RASL11B);ENSECAG00000003967(SHC1);ENSECAG0000000431…	0.350892
GO:0050891	multicellular organismal water homeostasis	36	-0.46214	-1.46332	0.0359408	ENSECAG00000022593(ATP6V1B1);ENSECAG00000022015(ALOX12);ENSECAG00000020245(FA2H);ENSECAG00000015046(TFAP2B);ENSECAG00000020561(KDF1);ENSECAG00000012771(ALOXE3);ENSECAG00000021259(SCNN1G);ENSECAG00000009866(GRHL3);ENSECAG00000006466(CLDN4);ENSECAG00000016734(INPP5K);	ENSECAG00000001443(SCNN1A);ENSECAG00000002866(UGCG);ENSECAG00000005550(SFN);ENSECAG00000006466(CLDN4);ENSECAG00000008979(NA);ENSECAG00000009068(SRF);ENSECAG00000009139(CFTR);ENSECAG00000009468(ABCA12);ENSECAG00000009866(GRHL3);ENSECAG00000010385(MET);ENSECAG00000011734(TRPV4);ENSECAG00000012719(ALOX12B);ENSECAG00000012771(ALOXE3);ENSECAG00000013126(WFS1);ENSECAG00000013961(NA);ENSECAG00000014271(…	0.349678
GO:0036474	cell death in response to hydrogen peroxide	17	-0.553051	-1.46107	0.0632054	ENSECAG00000013082(RNF112);ENSECAG00000010385(MET);ENSECAG00000022567(RACK1);ENSECAG00000010288(LRRK2);ENSECAG00000009170(PINK1);ENSECAG00000017251(PARK7);ENSECAG00000000227(HDAC6);ENSECAG00000021672(PSAP);ENSECAG00000017650(STK25);ENSECAG00000019422(GPR37L1);	ENSECAG00000000227(HDAC6);ENSECAG00000005675(NFE2L2);ENSECAG00000007337(PDE8A);ENSECAG00000008565(GPR37);ENSECAG00000009170(PINK1);ENSECAG00000009179(IL10);ENSECAG00000010288(LRRK2);ENSECAG00000010385(MET);ENSECAG00000011223(HGF);ENSECAG00000013082(RNF112);ENSECAG00000013324(TXN);ENSECAG00000017251(PARK7);ENSECAG00000017650(STK25);ENSECAG00000017911(PDCD10);ENSECAG00000019422(GPR37L1);ENSECAG0000…	0.35427
GO:0008391	arachidonic acid monooxygenase activity	15	-0.5701	-1.46029	0.0689655	ENSECAG00000023770(NA);ENSECAG00000024865(NA);ENSECAG00000019088(CYP2E1);ENSECAG00000009026(CYP2S1);ENSECAG00000023905(CYP2J2);ENSECAG00000002197(NA);	ENSECAG00000002197(NA);ENSECAG00000002693(NA);ENSECAG00000007161(CYP2F1);ENSECAG00000009026(CYP2S1);ENSECAG00000009466(CYP2B6);ENSECAG00000011415(NA);ENSECAG00000013817(CYP1A1);ENSECAG00000019088(CYP2E1);ENSECAG00000023770(NA);ENSECAG00000023905(CYP2J2);ENSECAG00000024323(NA);ENSECAG00000024865(NA);ENSECAG00000028267(NA);ENSECAG00000036067(NA);ENSECAG00000038251(CYP2C92)	0.355034
GO:0005978	glycogen biosynthetic process	33	-0.475073	-1.46025	0.044843	ENSECAG00000005751(GYG2);ENSECAG00000002623(NHLRC1);ENSECAG00000014649(GYS2);ENSECAG00000003315(IRS2);ENSECAG00000006267(NR1D1);ENSECAG00000010127(INSR);ENSECAG00000020786(C1QTNF2);ENSECAG00000022171(GCK);ENSECAG00000021428(GYS1);ENSECAG00000005983(PHKG1);ENSECAG00000016734(INPP5K);ENSECAG00000008005(AKT2);	ENSECAG00000002306(PHKG2);ENSECAG00000002430(PRKAG3);ENSECAG00000002623(NHLRC1);ENSECAG00000003315(IRS2);ENSECAG00000004874(EPM2AIP1);ENSECAG00000005751(GYG2);ENSECAG00000005983(PHKG1);ENSECAG00000006267(NR1D1);ENSECAG00000007296(PPP1R3F);ENSECAG00000007393(IRS1);ENSECAG00000008005(AKT2);ENSECAG00000008264(AKT1);ENSECAG00000010109(IGF1);ENSECAG00000010127(INSR);ENSECAG00000010571(AGL);ENSECAG0000…	0.353813
GO:0030215	semaphorin receptor binding	21	-0.521043	-1.45884	0.0652632	ENSECAG00000027796(SEMA6B);ENSECAG00000013515(SEMA3B);ENSECAG00000010128(SEMA4D);ENSECAG00000006827(SEMA6A);ENSECAG00000008520(SEMA5B);ENSECAG00000008622(SEMA4A);ENSECAG00000007709(SEMA3F);ENSECAG00000016241(SEMA5A);ENSECAG00000022499(SEMA4G);ENSECAG00000012115(SEMA3D);	ENSECAG00000000173(SEMA7A);ENSECAG00000000588(SEMA6C);ENSECAG00000006827(SEMA6A);ENSECAG00000007183(SEMA3E);ENSECAG00000007709(SEMA3F);ENSECAG00000008520(SEMA5B);ENSECAG00000008622(SEMA4A);ENSECAG00000010128(SEMA4D);ENSECAG00000010510(SEMA4F);ENSECAG00000012115(SEMA3D);ENSECAG00000012662(SEMA3A);ENSECAG00000013515(SEMA3B);ENSECAG00000016202(SEMA4C);ENSECAG00000016241(SEMA5A);ENSECAG00000016676(SE…	0.356073
GO:0071356	cellular response to tumor necrosis factor	121	-0.370837	-1.45873	0.00229885	ENSECAG00000010407(BAG4);ENSECAG00000022786(GBA);ENSECAG00000007234(SPATA2);ENSECAG00000014460(MAPK3);ENSECAG00000034603(NA);MSTRG.14638(MNDA);ENSECAG00000016121(ADAMTS12);MSTRG.5946(XDH);ENSECAG00000009039(STAT1);ENSECAG00000009752(APOA1);ENSECAG00000035592(TNFSF18);ENSECAG00000018117(HYAL3);ENSECAG00000020264(CCL25);ENSECAG00000017269(TNFRSF21);ENSECAG00000006267(NR1D1);ENSECAG00000011568(TRAF4…	ENSECAG00000000014(GAS6);ENSECAG00000000185(SMPD3);ENSECAG00000000624(PTPN2);ENSECAG00000001174(TNF);ENSECAG00000001177(GPER1);ENSECAG00000001509(NKX3-1);ENSECAG00000001568(GPD1);ENSECAG00000002132(MYOD1);ENSECAG00000002263(IKBKB);ENSECAG00000002867(F2RL1);ENSECAG00000002962(ADIPOQ);ENSECAG00000003271(ERBIN);ENSECAG00000004645(PRKN);ENSECAG00000005675(NFE2L2);ENSECAG00000005760(ADAM17);ENSECAG000…	0.355092
GO:0002385	mucosal immune response	16	-0.56627	-1.45715	0.0445344	ENSECAG00000019449(OTUD7B);ENSECAG00000005226(FFAR2);ENSECAG00000013289(IFNLR1);ENSECAG00000043705(DEFA31L);ENSECAG00000021499(LTF);ENSECAG00000021956(FAU);ENSECAG00000043752(RPL39);ENSECAG00000016196(PIGR);ENSECAG00000034702(DEFB1);ENSECAG00000004903(APOA4);	ENSECAG00000004325(GCNT3);ENSECAG00000004903(APOA4);ENSECAG00000005179(NA);ENSECAG00000005226(FFAR2);ENSECAG00000010888(CD160);ENSECAG00000011787(DEFA1);ENSECAG00000013289(IFNLR1);ENSECAG00000016196(PIGR);ENSECAG00000019449(OTUD7B);ENSECAG00000021499(LTF);ENSECAG00000021956(FAU);ENSECAG00000029553(H2BC11);ENSECAG00000034702(DEFB1);ENSECAG00000035791(H2BC12);ENSECAG00000043705(DEFA31L);ENSECAG0000…	0.357752
GO:0050663	cytokine secretion	174	-0.35314	-1.45627	0	ENSECAG00000004386(CD276);ENSECAG00000021070(SCAMP5);ENSECAG00000014460(MAPK3);ENSECAG00000007474(SPHK2);ENSECAG00000019895(LRRC32);ENSECAG00000024973(CD34);MSTRG.14638(MNDA);ENSECAG00000006772(DYSF);ENSECAG00000019257(RBPJ);ENSECAG00000003655(NA);ENSECAG00000014312(PRKCZ);ENSECAG00000015005(GSDMD);ENSECAG00000009752(APOA1);ENSECAG00000016312(CD274);ENSECAG00000034308(TRIM6);ENSECAG00000019437(CD…	ENSECAG00000000014(GAS6);ENSECAG00000000136(FERMT1);ENSECAG00000000701(FN1);ENSECAG00000000860(CSF1R);ENSECAG00000001174(TNF);ENSECAG00000001263(PANX3);ENSECAG00000001324(ISG15);ENSECAG00000001784(CD14);ENSECAG00000001958(TLR6);ENSECAG00000002867(F2RL1);ENSECAG00000003655(NA);ENSECAG00000004055(F2R);ENSECAG00000004258(IL17RB);ENSECAG00000004386(CD276);ENSECAG00000004617(PML);ENSECAG00000004780(MA…	0.358846
GO:0015301	anion:anion antiporter activity	30	-0.478959	-1.45627	0.045082	ENSECAG00000015837(SLC26A9);ENSECAG00000032146(SLC22A11);ENSECAG00000010099(SLC26A11);ENSECAG00000013635(SLC25A5);ENSECAG00000023363(SLC26A2);ENSECAG00000013120(SLC26A6);ENSECAG00000000767(SLC4A7);ENSECAG00000000527(SLC4A1);ENSECAG00000024958(SLC4A2);ENSECAG00000019756(SLC26A10);ENSECAG00000015444(SLC37A1);	ENSECAG00000000493(SLC26A8);ENSECAG00000000527(SLC4A1);ENSECAG00000000767(SLC4A7);ENSECAG00000003602(SLC26A7);ENSECAG00000006986(SLC26A5);ENSECAG00000008363(SLC4A9);ENSECAG00000010099(SLC26A11);ENSECAG00000010251(SLC37A2);ENSECAG00000010602(SLC22A6);ENSECAG00000010831(SLC25A31);ENSECAG00000010982(SLC4A3);ENSECAG00000012673(SLC22A8);ENSECAG00000013120(SLC26A6);ENSECAG00000013465(SLC4A10);ENSECAG00…	0.35756
GO:0042737	drug catabolic process	24	-0.509102	-1.45571	0.0573248	ENSECAG00000023770(NA);ENSECAG00000024865(NA);ENSECAG00000019088(CYP2E1);ENSECAG00000009026(CYP2S1);ENSECAG00000023905(CYP2J2);ENSECAG00000002197(NA);MSTRG.4319(--);	ENSECAG00000002197(NA);ENSECAG00000002693(NA);ENSECAG00000007161(CYP2F1);ENSECAG00000007597(CYP2R1);ENSECAG00000008153(CYP1A2);ENSECAG00000008728(NR1I2);ENSECAG00000009026(CYP2S1);ENSECAG00000009126(NOS1);ENSECAG00000009466(CYP2B6);ENSECAG00000010019(NUDT15);ENSECAG00000011415(NA);ENSECAG00000013478(FMO4);ENSECAG00000019088(CYP2E1);ENSECAG00000021232(CYP2U1);ENSECAG00000022978(CYP2W1);ENSECAG0000…	0.35767
GO:1990782	protein tyrosine kinase binding	68	-0.398183	-1.45549	0.0157303	ENSECAG00000013754(TRADD);ENSECAG00000015163(SHC4);ENSECAG00000015894(ANGPT2);ENSECAG00000011911(DUSP3);ENSECAG00000018507(CDH5);ENSECAG00000017561(PRR7);ENSECAG00000010454(MYOC);ENSECAG00000003967(SHC1);ENSECAG00000021078(GRB14);ENSECAG00000022567(RACK1);ENSECAG00000029965(ALKAL2);ENSECAG00000025093(PITPNM3);ENSECAG00000034308(TRIM6);ENSECAG00000008126(TP53);ENSECAG00000024566(PITPNM2);ENSECAG00…	ENSECAG00000000014(GAS6);ENSECAG00000000624(PTPN2);ENSECAG00000003448(CBL);ENSECAG00000003967(SHC1);ENSECAG00000005814(NEDD9);ENSECAG00000006364(RNF41);ENSECAG00000007021(SH2B3);ENSECAG00000007313(DAZAP2);ENSECAG00000007687(PTPN14);ENSECAG00000008109(BANK1);ENSECAG00000008126(TP53);ENSECAG00000009049(CD4);ENSECAG00000009211(ANGPT4);ENSECAG00000009479(CASS4);ENSECAG00000009683(SHC2);ENSECAG0000001…	0.357006
GO:0034110	regulation of homotypic cell-cell adhesion	236	-0.340566	-1.45546	0.00229885	ENSECAG00000014957(IL27);ENSECAG00000025016(VPS33B);ENSECAG00000014724(AP3D1);ENSECAG00000024214(FANCA);ENSECAG00000017326(CLPTM1);ENSECAG00000021184(LAT);ENSECAG00000020409(ERBB2);ENSECAG00000021437(FADD);ENSECAG00000014312(PRKCZ);ENSECAG00000016312(CD274);ENSECAG00000014242(MAD1L1);ENSECAG00000035592(TNFSF18);ENSECAG00000022310(IL23A);ENSECAG00000017269(TNFRSF21);ENSECAG00000009236(RASAL3);ENSE…	ENSECAG00000000051(IL1B);ENSECAG00000000373(LOXL3);ENSECAG00000000387(FGL2);ENSECAG00000000465(PTPN6);ENSECAG00000000624(PTPN2);ENSECAG00000000658(GPNMB);ENSECAG00000000737(PRKAR1A);ENSECAG00000000791(DMTN);ENSECAG00000001018(SOX12);ENSECAG00000002211(CD80);ENSECAG00000002746(BRAF);ENSECAG00000002920(RDX);ENSECAG00000002971(LAG3);ENSECAG00000003002(CD9);ENSECAG00000003025(HLX);ENSECAG00000003503(…	0.355803
GO:0051307	meiotic chromosome separation	21	-0.543281	-1.45512	0.073991	ENSECAG00000013053(TOP2A);ENSECAG00000033471(CENPS);ENSECAG00000018694(FANCM);ENSECAG00000016045(EME2);ENSECAG00000019018(NCAPH2);ENSECAG00000024039(HFM1);ENSECAG00000020611(M1AP);ENSECAG00000017882(CENPX);ENSECAG00000022722(ESPL1);ENSECAG00000002456(RMI1);ENSECAG00000019967(MUS81);ENSECAG00000019483(CORT);	ENSECAG00000000690(MLH1);ENSECAG00000001005(MEIOB);ENSECAG00000002456(RMI1);ENSECAG00000005608(TOP2B);ENSECAG00000010473(ERCC4);ENSECAG00000013053(TOP2A);ENSECAG00000014078(SHOC1);ENSECAG00000014662(SLX4);ENSECAG00000016045(EME2);ENSECAG00000017079(EME1);ENSECAG00000017096(MSH4);ENSECAG00000017882(CENPX);ENSECAG00000018694(FANCM);ENSECAG00000019018(NCAPH2);ENSECAG00000019483(CORT);ENSECAG00000019…	0.355477
GO:0052548	regulation of endopeptidase activity	302	-0.332657	-1.45428	0	ENSECAG00000009520(NA);ENSECAG00000006592(BID);ENSECAG00000019913(FURIN);ENSECAG00000016161(SLPI);ENSECAG00000041748(COL4A3);ENSECAG00000021160(UBE2Z);ENSECAG00000022311(TFAP4);ENSECAG00000018133(VSIR);ENSECAG00000012506(SERPINB9);ENSECAG00000022536(REST);ENSECAG00000013598(COL28A1);ENSECAG00000015212(MT3);ENSECAG00000019131(MICAL1);ENSECAG00000023874(SPINT1);ENSECAG00000014259(TIMP1);ENSECAG0000…	ENSECAG00000000014(GAS6);ENSECAG00000000238(BOK);ENSECAG00000000268(CST7);ENSECAG00000000339(NA);ENSECAG00000000500(IFI6);ENSECAG00000000517(HTRA2);ENSECAG00000000651(SPINK5);ENSECAG00000000774(NA);ENSECAG00000000779(SERPINB12);ENSECAG00000001010(NA);ENSECAG00000001141(NAIP);ENSECAG00000001174(TNF);ENSECAG00000001360(AIFM1);ENSECAG00000001476(NA);ENSECAG00000001509(NKX3-1);ENSECAG00000002111(ITIH…	0.356247
GO:0022617	extracellular matrix disassembly	29	-0.486811	-1.45302	0.0450644	ENSECAG00000018268(NA);ENSECAG00000009817(HPN);ENSECAG00000007979(PLG);ENSECAG00000020869(FGFR4);ENSECAG00000017619(NOXO1);ENSECAG00000019283(WASHC1);ENSECAG00000008056(FSCN1);MSTRG.7150(CLASP1);ENSECAG00000009968(SH3PXD2B);ENSECAG00000010833(MELTF);	ENSECAG00000003363(EXOC8);ENSECAG00000005506(MMP13);ENSECAG00000007366(WDR72);ENSECAG00000007979(PLG);ENSECAG00000008056(FSCN1);ENSECAG00000009817(HPN);ENSECAG00000009968(SH3PXD2B);ENSECAG00000010726(DDR2);ENSECAG00000010729(CARMIL2);ENSECAG00000010833(MELTF);ENSECAG00000011739(MMP20);ENSECAG00000011790(FAP);ENSECAG00000016482(IL6);ENSECAG00000017357(DPP4);ENSECAG00000017619(NOXO1);ENSECAG0000001…	0.358435
GO:0009612	response to mechanical stimulus	98	-0.379267	-1.45299	0.0131291	ENSECAG00000013763(RELA);ENSECAG00000022037(SOX9);ENSECAG00000008838(CNTNAP2);ENSECAG00000007883(TLR7);ENSECAG00000006890(MAP3K1);ENSECAG00000014460(MAPK3);ENSECAG00000017522(TNFSF14);ENSECAG00000023902(BAK1);ENSECAG00000003816(JUNB);ENSECAG00000015246(KCNK4);ENSECAG00000014108(TNFRSF8);ENSECAG00000009817(HPN);ENSECAG00000016998(CD40);ENSECAG00000021437(FADD);ENSECAG00000013693(COL1A1);ENSECAG000…	ENSECAG00000000197(TLR3);ENSECAG00000000203(TRPA1);ENSECAG00000000458(LTBR);ENSECAG00000000593(PTN);ENSECAG00000000922(ASIC2);ENSECAG00000001087(UCN);ENSECAG00000003770(CASP2);ENSECAG00000003816(JUNB);ENSECAG00000005210(CASP8);ENSECAG00000005267(BAG3);ENSECAG00000005282(TIFAB);ENSECAG00000005631(BDKRB1);ENSECAG00000005769(ABHD12);ENSECAG00000006795(RYR2);ENSECAG00000006833(CRADD);ENSECAG000000068…	0.357239
GO:0009409	response to cold	33	-0.471683	-1.45256	0.0306122	ENSECAG00000024757(CHRNA7);ENSECAG00000024844(ACADVL);ENSECAG00000016640(P2RX3);ENSECAG00000015034(PLAC8B);ENSECAG00000015780(ADRB3);ENSECAG00000028247(CIRBP);ENSECAG00000000074(METRNL);ENSECAG00000016039(SLC27A1);	ENSECAG00000000074(METRNL);ENSECAG00000000203(TRPA1);ENSECAG00000000348(EIF2AK4);ENSECAG00000003761(ZNF516);ENSECAG00000004810(ADRB2);ENSECAG00000007246(CDH8);ENSECAG00000007648(TMEM135);ENSECAG00000007777(NFE2L1);ENSECAG00000008968(HSPD1);ENSECAG00000009335(DNAJC3);ENSECAG00000011120(THRA);ENSECAG00000011294(SAXO1);ENSECAG00000011427(TRPM8);ENSECAG00000015034(PLAC8B);ENSECAG00000015780(ADRB3);EN…	0.357234
GO:0007602	phototransduction	21	-0.51856	-1.45233	0.0635246	ENSECAG00000000922(ASIC2);ENSECAG00000005493(CHRM1);ENSECAG00000013709(RHO);	ENSECAG00000000815(GRK1);ENSECAG00000000922(ASIC2);ENSECAG00000005493(CHRM1);ENSECAG00000006929(GNAT2);ENSECAG00000007435(AIPL1);ENSECAG00000009745(GUCA1A);ENSECAG00000010886(OPN4);ENSECAG00000012117(RS1);ENSECAG00000013464(RRH);ENSECAG00000013709(RHO);ENSECAG00000014947(OPN3);ENSECAG00000016408(CABP4);ENSECAG00000018589(GNAT1);ENSECAG00000018684(OPN1LW);ENSECAG00000018842(GNGT1);ENSECAG000000188…	0.356474
GO:0022833	mechanically gated channel activity	15	-0.561034	-1.45181	0.063786	ENSECAG00000013055(TMEM63B);ENSECAG00000015246(KCNK4);ENSECAG00000014557(PIEZO2);ENSECAG00000013474(FAM155B);ENSECAG00000018566(TMEM63A);ENSECAG00000015454(TMC3);	ENSECAG00000010090(TMC8);ENSECAG00000010161(TMC2);ENSECAG00000011734(TRPV4);ENSECAG00000012839(TMC4);ENSECAG00000013055(TMEM63B);ENSECAG00000013474(FAM155B);ENSECAG00000014557(PIEZO2);ENSECAG00000015246(KCNK4);ENSECAG00000015454(TMC3);ENSECAG00000016505(TMC7);ENSECAG00000018024(TMEM150C);ENSECAG00000018566(TMEM63A);ENSECAG00000020115(TMC6);ENSECAG00000020292(PIEZO1);ENSECAG00000023492(TMC1)	0.356672
GO:0048710	regulation of astrocyte differentiation	16	-0.557084	-1.45069	0.0521921	ENSECAG00000011321(F2);ENSECAG00000012752(EPHA4);ENSECAG00000010091(CLCF1);ENSECAG00000019422(GPR37L1);	ENSECAG00000006957(BIN1);ENSECAG00000008738(ID2);ENSECAG00000010091(CLCF1);ENSECAG00000011321(F2);ENSECAG00000011414(DAB1);ENSECAG00000012752(EPHA4);ENSECAG00000017600(CNTN2);ENSECAG00000018990(NR2E1);ENSECAG00000019422(GPR37L1);ENSECAG00000019750(IL6ST);ENSECAG00000021201(BMP2);ENSECAG00000022405(NOTCH1);ENSECAG00000026945(HES1);ENSECAG00000030554(LIF);ENSECAG00000036474(HES5);ENSECAG00000038839…	0.358244
GO:0002714	positive regulation of B cell mediated immunity	28	-0.483492	-1.45017	0.0430108	ENSECAG00000016998(CD40);ENSECAG00000008705(STAT6);ENSECAG00000009306(NECTIN2);ENSECAG00000006087(MAD2L2);ENSECAG00000013820(KMT5C);ENSECAG00000011671(TGFB1);ENSECAG00000016475(HPX);ENSECAG00000007623(CD226);ENSECAG00000000967(LTA);ENSECAG00000001174(TNF);ENSECAG00000010091(CLCF1);ENSECAG00000018160(TBX21);	ENSECAG00000000690(MLH1);ENSECAG00000000967(LTA);ENSECAG00000001174(TNF);ENSECAG00000001626(SHLD2);ENSECAG00000005469(EXOSC3);ENSECAG00000006087(MAD2L2);ENSECAG00000007192(PTPRC);ENSECAG00000007623(CD226);ENSECAG00000008093(TP53BP1);ENSECAG00000008705(STAT6);ENSECAG00000009306(NECTIN2);ENSECAG00000010091(CLCF1);ENSECAG00000010315(MSH2);ENSECAG00000011661(NSD2);ENSECAG00000011671(TGFB1);ENSECAG000…	0.358337
GO:0030534	adult behavior	122	-0.364201	-1.4497	0.00699301	ENSECAG00000024399(FGF12);ENSECAG00000007718(TMOD1);ENSECAG00000009451(NRXN1);ENSECAG00000000517(HTRA2);ENSECAG00000022593(ATP6V1B1);ENSECAG00000004241(ASIP);ENSECAG00000015644(SLC1A2);ENSECAG00000018204(UNC79);ENSECAG00000037147(GRIN2D);ENSECAG00000013429(SLITRK6);ENSECAG00000024757(CHRNA7);ENSECAG00000009183(NCSTN);ENSECAG00000017091(NA);ENSECAG00000021845(HOXD9);ENSECAG00000017251(PARK7);ENSEC…	ENSECAG00000000157(EN1);ENSECAG00000000231(CACNB4);ENSECAG00000000517(HTRA2);ENSECAG00000000551(PAX5);ENSECAG00000000659(CHRNB4);ENSECAG00000001445(CHD7);ENSECAG00000001546(EHMT2);ENSECAG00000002681(SLITRK1);ENSECAG00000002715(NTAN1);ENSECAG00000003146(BBS4);ENSECAG00000003701(PRLHR);ENSECAG00000004241(ASIP);ENSECAG00000004645(PRKN);ENSECAG00000005004(NA);ENSECAG00000005259(OR56A1);ENSECAG0000000…	0.358353
GO:0008381	mechanically-gated ion channel activity	15	-0.561034	-1.44927	0.0525253	ENSECAG00000013055(TMEM63B);ENSECAG00000015246(KCNK4);ENSECAG00000014557(PIEZO2);ENSECAG00000013474(FAM155B);ENSECAG00000018566(TMEM63A);ENSECAG00000015454(TMC3);	ENSECAG00000010090(TMC8);ENSECAG00000010161(TMC2);ENSECAG00000011734(TRPV4);ENSECAG00000012839(TMC4);ENSECAG00000013055(TMEM63B);ENSECAG00000013474(FAM155B);ENSECAG00000014557(PIEZO2);ENSECAG00000015246(KCNK4);ENSECAG00000015454(TMC3);ENSECAG00000016505(TMC7);ENSECAG00000018024(TMEM150C);ENSECAG00000018566(TMEM63A);ENSECAG00000020115(TMC6);ENSECAG00000020292(PIEZO1);ENSECAG00000023492(TMC1)	0.358194
GO:0098901	regulation of cardiac muscle cell action potential	20	-0.537029	-1.44788	0.0513919	ENSECAG00000015228(RANGRF);ENSECAG00000014820(DSP);ENSECAG00000023163(CXADR);ENSECAG00000020181(AKAP9);ENSECAG00000008248(CTNNA3);ENSECAG00000013616(DSG2);ENSECAG00000021852(TRPM4);ENSECAG00000020592(JUP);ENSECAG00000024940(RNF207);ENSECAG00000007761(DSC2);ENSECAG00000006795(RYR2);	ENSECAG00000006795(RYR2);ENSECAG00000006957(BIN1);ENSECAG00000007761(DSC2);ENSECAG00000008248(CTNNA3);ENSECAG00000009134(CAV1);ENSECAG00000011564(DLG1);ENSECAG00000013566(PKP2);ENSECAG00000013616(DSG2);ENSECAG00000014820(DSP);ENSECAG00000015228(RANGRF);ENSECAG00000018537(HCN4);ENSECAG00000019096(CACNA1C);ENSECAG00000020181(AKAP9);ENSECAG00000020592(JUP);ENSECAG00000020701(CAV3);ENSECAG00000021852…	0.360551
GO:0042987	amyloid precursor protein catabolic process	37	-0.458973	-1.44756	0.0365591	ENSECAG00000028970(SP1);ENSECAG00000019065(ABCG1);MSTRG.16109(ABCA7);ENSECAG00000012862(LYN);ENSECAG00000012427(BACE1);ENSECAG00000012998(APH1A);ENSECAG00000024757(CHRNA7);ENSECAG00000009183(NCSTN);ENSECAG00000012752(EPHA4);ENSECAG00000022197(CASP3);MSTRG.16110(ABCA7);ENSECAG00000020819(AGER);ENSECAG00000001174(TNF);	ENSECAG00000001174(TNF);ENSECAG00000002417(LRRTM3);ENSECAG00000004024(GGA3);ENSECAG00000004387(PSEN1);ENSECAG00000006687(PIN1);ENSECAG00000006957(BIN1);ENSECAG00000007010(CLU);ENSECAG00000007963(ADAM10);ENSECAG00000008236(APOE);ENSECAG00000008285(PSEN2);ENSECAG00000008831(TMED10);ENSECAG00000009183(NCSTN);ENSECAG00000009872(ROCK2);ENSECAG00000010109(IGF1);ENSECAG00000012055(FLOT2);ENSECAG00000012…	0.360193
GO:0002891	positive regulation of immunoglobulin mediated immune response	28	-0.483492	-1.44726	0.0455531	ENSECAG00000016998(CD40);ENSECAG00000008705(STAT6);ENSECAG00000009306(NECTIN2);ENSECAG00000006087(MAD2L2);ENSECAG00000013820(KMT5C);ENSECAG00000011671(TGFB1);ENSECAG00000016475(HPX);ENSECAG00000007623(CD226);ENSECAG00000000967(LTA);ENSECAG00000001174(TNF);ENSECAG00000010091(CLCF1);ENSECAG00000018160(TBX21);	ENSECAG00000000690(MLH1);ENSECAG00000000967(LTA);ENSECAG00000001174(TNF);ENSECAG00000001626(SHLD2);ENSECAG00000005469(EXOSC3);ENSECAG00000006087(MAD2L2);ENSECAG00000007192(PTPRC);ENSECAG00000007623(CD226);ENSECAG00000008093(TP53BP1);ENSECAG00000008705(STAT6);ENSECAG00000009306(NECTIN2);ENSECAG00000010091(CLCF1);ENSECAG00000010315(MSH2);ENSECAG00000011661(NSD2);ENSECAG00000011671(TGFB1);ENSECAG000…	0.359801
GO:0010818	T cell chemotaxis	17	-0.543612	-1.44596	0.0590631	ENSECAG00000024888(CCL5);ENSECAG00000012253(CXCL11);ENSECAG00000013300(CXCL10);ENSECAG00000013872(NA);	ENSECAG00000005760(ADAM17);ENSECAG00000007963(ADAM10);ENSECAG00000008830(WNT5A);ENSECAG00000011845(CXCL13);ENSECAG00000012253(CXCL11);ENSECAG00000013300(CXCL10);ENSECAG00000013422(SLC12A2);ENSECAG00000013872(NA);ENSECAG00000014475(STK39);ENSECAG00000017412(TMEM102);ENSECAG00000017522(TNFSF14);ENSECAG00000018406(CXCL16);ENSECAG00000019157(OXSR1);ENSECAG00000022659(CCL26);ENSECAG00000023457(GPR183)…	0.36212
GO:0071526	semaphorin-plexin signaling pathway	33	-0.463632	-1.44391	0.0309278	ENSECAG00000025088(PLXNA3);ENSECAG00000010385(MET);ENSECAG00000013515(SEMA3B);ENSECAG00000010128(SEMA4D);ENSECAG00000006827(SEMA6A);ENSECAG00000008622(SEMA4A);ENSECAG00000007709(SEMA3F);ENSECAG00000009159(PLXND1);ENSECAG00000014767(PLXNB1);ENSECAG00000001716(PLXNA2);ENSECAG00000008144(FARP2);ENSECAG00000022499(SEMA4G);ENSECAG00000012115(SEMA3D);	ENSECAG00000000022(PLXNA1);ENSECAG00000000173(SEMA7A);ENSECAG00000000639(PLXNB3);ENSECAG00000001716(PLXNA2);ENSECAG00000006827(SEMA6A);ENSECAG00000007183(SEMA3E);ENSECAG00000007709(SEMA3F);ENSECAG00000008144(FARP2);ENSECAG00000008622(SEMA4A);ENSECAG00000009159(PLXND1);ENSECAG00000009550(FLNA);ENSECAG00000009657(HAND2);ENSECAG00000010128(SEMA4D);ENSECAG00000010385(MET);ENSECAG00000010510(SEMA4F);E…	0.366708
GO:0030149	sphingolipid catabolic process	28	-0.483714	-1.44352	0.0475162	ENSECAG00000000580(GBA2);ENSECAG00000000185(SMPD3);ENSECAG00000016826(SGPL1);ENSECAG00000022786(GBA);ENSECAG00000019284(NEU1);ENSECAG00000000634(SMPDL3B);ENSECAG00000007248(SMPD4);ENSECAG00000016972(SMPD2);ENSECAG00000014346(GBA3);ENSECAG00000011466(NA);ENSECAG00000021672(PSAP);ENSECAG00000006601(NEU3);	ENSECAG00000000185(SMPD3);ENSECAG00000000580(GBA2);ENSECAG00000000634(SMPDL3B);ENSECAG00000003776(ENPP2);ENSECAG00000006259(NA);ENSECAG00000006601(NEU3);ENSECAG00000007248(SMPD4);ENSECAG00000009343(GALC);ENSECAG00000011466(NA);ENSECAG00000011657(HEXB);ENSECAG00000012877(SMPD1);ENSECAG00000013218(CEL);ENSECAG00000014346(GBA3);ENSECAG00000016826(SGPL1);ENSECAG00000016972(SMPD2);ENSECAG00000017054(A…	0.366495
GO:0052547	regulation of peptidase activity	332	-0.324133	-1.44299	0	ENSECAG00000009520(NA);ENSECAG00000006592(BID);ENSECAG00000019913(FURIN);ENSECAG00000016161(SLPI);ENSECAG00000041748(COL4A3);ENSECAG00000021160(UBE2Z);ENSECAG00000022311(TFAP4);ENSECAG00000018133(VSIR);ENSECAG00000012506(SERPINB9);ENSECAG00000039383(NA);ENSECAG00000022536(REST);ENSECAG00000013598(COL28A1);ENSECAG00000015212(MT3);ENSECAG00000019131(MICAL1);ENSECAG00000023874(SPINT1);ENSECAG0000001…	ENSECAG00000000014(GAS6);ENSECAG00000000238(BOK);ENSECAG00000000268(CST7);ENSECAG00000000339(NA);ENSECAG00000000500(IFI6);ENSECAG00000000517(HTRA2);ENSECAG00000000651(SPINK5);ENSECAG00000000701(FN1);ENSECAG00000000774(NA);ENSECAG00000000779(SERPINB12);ENSECAG00000001010(NA);ENSECAG00000001141(NAIP);ENSECAG00000001174(TNF);ENSECAG00000001360(AIFM1);ENSECAG00000001476(NA);ENSECAG00000001509(NKX3-1)…	0.366626
GO:0035295	tube development	480	-0.314295	-1.44288	0	ENSECAG00000010992(NFATC4);ENSECAG00000014361(FGF10);ENSECAG00000022407(SLIT2);ENSECAG00000011949(LGR5);ENSECAG00000000843(FOXC2);ENSECAG00000023789(AMBRA1);ENSECAG00000000141(PTCH1);ENSECAG00000022037(SOX9);ENSECAG00000019892(ALX4);ENSECAG00000000185(SMPD3);ENSECAG00000024480(TBX2);ENSECAG00000031172(ID1);ENSECAG00000017789(SIX2);ENSECAG00000014390(FOXJ1);ENSECAG00000016707(ATRX);ENSECAG00000019…	ENSECAG00000000053(AIMP2);ENSECAG00000000058(CALB1);ENSECAG00000000092(NKX2-3);ENSECAG00000000141(PTCH1);ENSECAG00000000157(EN1);ENSECAG00000000185(SMPD3);ENSECAG00000000193(SSBP3);ENSECAG00000000221(ETV5);ENSECAG00000000373(LOXL3);ENSECAG00000000435(LRP2);ENSECAG00000000461(HOXA5);ENSECAG00000000679(PDX1);ENSECAG00000000787(ADAMTS16);ENSECAG00000000800(NA);ENSECAG00000000843(FOXC2);ENSECAG000000…	0.36571
GO:0016502	nucleotide receptor activity	21	-0.51501	-1.44287	0.0634573	ENSECAG00000010577(P2RY2);ENSECAG00000001845(P2RY1);ENSECAG00000023154(P2RY12);ENSECAG00000016406(P2RX2);ENSECAG00000003181(P2RY10);ENSECAG00000038665(P2RY8);ENSECAG00000001488(GPR171);ENSECAG00000016640(P2RX3);ENSECAG00000001554(P2RY14);ENSECAG00000009949(P2RX7);ENSECAG00000024637(NA);	ENSECAG00000001488(GPR171);ENSECAG00000001554(P2RY14);ENSECAG00000001640(P2RY13);ENSECAG00000001845(P2RY1);ENSECAG00000003173(GPR34);ENSECAG00000003181(P2RY10);ENSECAG00000007984(NA);ENSECAG00000009767(P2RX1);ENSECAG00000009949(P2RX7);ENSECAG00000010577(P2RY2);ENSECAG00000016406(P2RX2);ENSECAG00000016640(P2RX3);ENSECAG00000018460(NA);ENSECAG00000022443(GPR87);ENSECAG00000023154(P2RY12);ENSECAG000…	0.364517
GO:0002224	toll-like receptor signaling pathway	83	-0.384345	-1.44187	0.020362	ENSECAG00000013897(RFTN1);ENSECAG00000024134(TNIP2);ENSECAG00000006267(NR1D1);ENSECAG00000012862(LYN);ENSECAG00000018028(TLR2);ENSECAG00000000634(SMPDL3B);ENSECAG00000010055(RSAD2);ENSECAG00000010862(TNIP1);ENSECAG00000004020(SARM1);ENSECAG00000024619(S100A14);ENSECAG00000014294(TLR9);ENSECAG00000022385(LRRC14);ENSECAG00000009744(IRF7);ENSECAG00000024868(DAB2IP);ENSECAG00000017794(IRF1);ENSECAG00…	ENSECAG00000000197(TLR3);ENSECAG00000000626(PDPK1);ENSECAG00000000634(SMPDL3B);ENSECAG00000001774(MYD88);ENSECAG00000001784(CD14);ENSECAG00000001958(TLR6);ENSECAG00000002144(NLRP6);ENSECAG00000002267(EPG5);ENSECAG00000002867(F2RL1);ENSECAG00000003495(MFHAS1);ENSECAG00000004020(SARM1);ENSECAG00000004791(TICAM1);ENSECAG00000005400(NA);ENSECAG00000006267(NR1D1);ENSECAG00000006647(GFI1);ENSECAG000000…	0.365915
GO:0006471	protein ADP-ribosylation	31	-0.47662	-1.44098	0.0314465	ENSECAG00000023223(SIRT2);ENSECAG00000013791(TINF2);ENSECAG00000017193(PUM3);ENSECAG00000016215(PARP6);ENSECAG00000028304(NA);ENSECAG00000007900(ART3);ENSECAG00000014127(XRCC1);ENSECAG00000008906(PARP15);ENSECAG00000024988(PARP14);ENSECAG00000012331(PARP9);ENSECAG00000022601(PARP12);ENSECAG00000017461(PNKP);ENSECAG00000011037(WARS1);	ENSECAG00000005229(ARF4);ENSECAG00000005548(PARP2);ENSECAG00000006287(PARP11);ENSECAG00000007431(TNKS);ENSECAG00000007900(ART3);ENSECAG00000008906(PARP15);ENSECAG00000009217(ART4);ENSECAG00000009458(PARP4);ENSECAG00000011037(WARS1);ENSECAG00000011108(PARP8);ENSECAG00000011251(PARP16);ENSECAG00000012331(PARP9);ENSECAG00000012810(TNKS2);ENSECAG00000013537(SIRT4);ENSECAG00000013735(HPF1);ENSECAG0000…	0.367141
GO:0030890	positive regulation of B cell proliferation	32	-0.46299	-1.4409	0.0379747	ENSECAG00000003315(IRS2);ENSECAG00000016998(CD40);ENSECAG00000008358(ADA);ENSECAG00000014435(NCKAP1L);ENSECAG00000008503(CD74);ENSECAG00000014294(TLR9);ENSECAG00000020437(BCL2);ENSECAG00000019758(TNFSF13B);ENSECAG00000005704(CARD11);ENSECAG00000010091(CLCF1);	ENSECAG00000003315(IRS2);ENSECAG00000004556(BCL6);ENSECAG00000005704(CARD11);ENSECAG00000007192(PTPRC);ENSECAG00000008358(ADA);ENSECAG00000008503(CD74);ENSECAG00000010091(CLCF1);ENSECAG00000010263(SASH3);ENSECAG00000011099(VAV3);ENSECAG00000012792(MIF);ENSECAG00000013583(CD320);ENSECAG00000014294(TLR9);ENSECAG00000014435(NCKAP1L);ENSECAG00000015616(IL2);ENSECAG00000016633(CHRNB2);ENSECAG000000169…	0.366182
GO:0030879	mammary gland development	102	-0.374447	-1.44029	0.0111111	ENSECAG00000008583(USF2);ENSECAG00000007847(STAT5B);ENSECAG00000014361(FGF10);ENSECAG00000000141(PTCH1);ENSECAG00000022037(SOX9);ENSECAG00000024480(TBX2);ENSECAG00000020111(IQGAP3);ENSECAG00000000512(LBH);ENSECAG00000024615(SLC6A3);ENSECAG00000007650(EPHA2);ENSECAG00000018169(RREB1);ENSECAG00000012954(ORAI1);MSTRG.5946(XDH);ENSECAG00000013387(WNT7B);ENSECAG00000003315(IRS2);ENSECAG00000014829(FGF…	ENSECAG00000000114(PRL);ENSECAG00000000141(PTCH1);ENSECAG00000000221(ETV5);ENSECAG00000000461(HOXA5);ENSECAG00000000512(LBH);ENSECAG00000000891(LATS1);ENSECAG00000001802(CSN3);ENSECAG00000003315(IRS2);ENSECAG00000004144(FOXB1);ENSECAG00000004617(PML);ENSECAG00000004904(SMO);ENSECAG00000005796(ATP2C2);ENSECAG00000007129(LRP6);ENSECAG00000007482(IRF6);ENSECAG00000007650(EPHA2);ENSECAG00000007847(ST…	0.366396
GO:0070661	leukocyte proliferation	215	-0.341245	-1.43959	0	ENSECAG00000014957(IL27);ENSECAG00000003315(IRS2);ENSECAG00000020409(ERBB2);ENSECAG00000015391(IMPDH1);ENSECAG00000023585(SATB1);ENSECAG00000016998(CD40);ENSECAG00000021437(FADD);ENSECAG00000016312(CD274);ENSECAG00000016635(BAX);ENSECAG00000008126(TP53);ENSECAG00000014242(MAD1L1);ENSECAG00000035592(TNFSF18);ENSECAG00000022310(IL23A);ENSECAG00000017269(TNFRSF21);ENSECAG00000009236(RASAL3);ENSECAG0…	ENSECAG00000000051(IL1B);ENSECAG00000000152(KITLG);ENSECAG00000000465(PTPN6);ENSECAG00000000658(GPNMB);ENSECAG00000000737(PRKAR1A);ENSECAG00000000860(CSF1R);ENSECAG00000001774(MYD88);ENSECAG00000002211(CD80);ENSECAG00000002619(GREM1);ENSECAG00000002867(F2RL1);ENSECAG00000002978(IFND2);ENSECAG00000003315(IRS2);ENSECAG00000003503(DNAJA3);ENSECAG00000003802(IHH);ENSECAG00000003996(CTLA4);ENSECAG0000…	0.366957
GO:0050729	positive regulation of inflammatory response	68	-0.401165	-1.43857	0.0168675	ENSECAG00000020935(PDCD4);ENSECAG00000008857(SNX4);ENSECAG00000035592(TNFSF18);ENSECAG00000009634(IL17RC);ENSECAG00000018028(TLR2);ENSECAG00000022705(IL16);ENSECAG00000009248(IL1RL1);ENSECAG00000006456(IL17B);ENSECAG00000017251(PARK7);ENSECAG00000000967(LTA);ENSECAG00000014294(TLR9);ENSECAG00000011986(NAPEPLD);ENSECAG00000016330(TNFRSF1A);ENSECAG00000001174(TNF);ENSECAG00000011180(CD6);ENSECAG000…	ENSECAG00000000197(TLR3);ENSECAG00000000967(LTA);ENSECAG00000001174(TNF);ENSECAG00000001774(MYD88);ENSECAG00000004258(IL17RB);ENSECAG00000004549(KPNA6);ENSECAG00000004945(CCR7);ENSECAG00000005179(NA);ENSECAG00000005226(FFAR2);ENSECAG00000006331(CLOCK);ENSECAG00000006456(IL17B);ENSECAG00000007847(STAT5B);ENSECAG00000008441(ADORA2B);ENSECAG00000008731(NA);ENSECAG00000008830(WNT5A);ENSECAG0000000885…	0.368546
GO:0007189	adenylate cyclase-activating G-protein coupled receptor signaling pathway	105	-0.372474	-1.43851	0.00675676	ENSECAG00000009948(ADCY5);ENSECAG00000012990(CALCRL);ENSECAG00000019931(GPR161);ENSECAG00000016266(ADCY2);ENSECAG00000011949(LGR5);ENSECAG00000006983(RAPGEF2);ENSECAG00000034739(ADORA2A);ENSECAG00000005173(ADRA1D);ENSECAG00000019194(CHGA);ENSECAG00000001851(S1PR4);ENSECAG00000014372(SLC9A3R1);ENSECAG00000021555(ADGRL1);ENSECAG00000003921(ADRA2A);ENSECAG00000036192(CHGA);ENSECAG00000024824(ADGRL2)…	ENSECAG00000001022(UCN2);ENSECAG00000001177(GPER1);ENSECAG00000001570(CALCR);ENSECAG00000001712(MC4R);ENSECAG00000001851(S1PR4);ENSECAG00000003841(MC2R);ENSECAG00000003921(ADRA2A);ENSECAG00000004637(MC3R);ENSECAG00000004810(ADRB2);ENSECAG00000005004(NA);ENSECAG00000005173(ADRA1D);ENSECAG00000005259(OR56A1);ENSECAG00000005343(GNAL);ENSECAG00000005660(GCG);ENSECAG00000005896(ADGRL4);ENSECAG00000006…	0.367525
GO:0071353	cellular response to interleukin-4	23	-0.508618	-1.43826	0.0688172	ENSECAG00000008705(STAT6);ENSECAG00000024574(GATA3);ENSECAG00000019191(DCSTAMP);ENSECAG00000025015(CDK4);ENSECAG00000024788(CORO1A);ENSECAG00000011221(RUFY4);ENSECAG00000018212(JAK3);ENSECAG00000024988(PARP14);ENSECAG00000004617(PML);ENSECAG00000020533(KEAP1);	ENSECAG00000000624(PTPN2);ENSECAG00000002437(NFIL3);ENSECAG00000004617(PML);ENSECAG00000006885(IMPDH2);ENSECAG00000008511(HSP90AB1);ENSECAG00000008705(STAT6);ENSECAG00000010728(MRC1);ENSECAG00000011221(RUFY4);ENSECAG00000015427(ALAD);ENSECAG00000015816(RPLP0);ENSECAG00000018212(JAK3);ENSECAG00000019125(FASN);ENSECAG00000019191(DCSTAMP);ENSECAG00000019631(MCM2);ENSECAG00000019975(LEF1);ENSECAG0000…	0.366945
GO:0004896	cytokine receptor activity	95	-0.376636	-1.43822	0.0155211	ENSECAG00000000942(ACKR3);ENSECAG00000007329(IL18R1);ENSECAG00000005185(CCR6);ENSECAG00000031565(NA);ENSECAG00000009634(IL17RC);ENSECAG00000016543(NA);ENSECAG00000002986(GHR);ENSECAG00000006176(CNTFR);ENSECAG00000006776(IL15RA);ENSECAG00000011964(IL27RA);ENSECAG00000040065(NA);ENSECAG00000009248(IL1RL1);ENSECAG00000002984(XCR1);ENSECAG00000011940(IL1RL2);ENSECAG00000003142(GPR75);ENSECAG000000090…	ENSECAG00000000214(IL18RAP);ENSECAG00000000288(IL1R2);ENSECAG00000000942(ACKR3);ENSECAG00000001069(CCRL2);ENSECAG00000001114(CCR5);ENSECAG00000001214(CCR2);ENSECAG00000001282(CCR3);ENSECAG00000001499(CCR1);ENSECAG00000002984(XCR1);ENSECAG00000002986(GHR);ENSECAG00000003105(CXCR6);ENSECAG00000003142(GPR75);ENSECAG00000003240(CCR9);ENSECAG00000003532(NA);ENSECAG00000003800(ACKR2);ENSECAG00000003837…	0.365857
GO:0045619	regulation of lymphocyte differentiation	125	-0.362529	-1.43706	0.0112108	ENSECAG00000007192(PTPRC);ENSECAG00000028288(IFNG);ENSECAG00000007847(STAT5B);ENSECAG00000000465(PTPN6);ENSECAG00000000387(FGL2);ENSECAG00000043192(SART1);ENSECAG00000011541(PRDX2);ENSECAG00000018133(VSIR);ENSECAG00000014390(FOXJ1);ENSECAG00000010691(FOXN1);ENSECAG00000008351(MMP14);ENSECAG00000009865(NFAM1);ENSECAG00000022765(ZC3H8);ENSECAG00000019497(INPP5D);ENSECAG00000014957(IL27);ENSECAG0000…	ENSECAG00000000014(GAS6);ENSECAG00000000051(IL1B);ENSECAG00000000373(LOXL3);ENSECAG00000000387(FGL2);ENSECAG00000000465(PTPN6);ENSECAG00000000624(PTPN2);ENSECAG00000001018(SOX12);ENSECAG00000002746(BRAF);ENSECAG00000002971(LAG3);ENSECAG00000003025(HLX);ENSECAG00000003802(IHH);ENSECAG00000003996(CTLA4);ENSECAG00000004556(BCL6);ENSECAG00000005087(PCID2);ENSECAG00000005393(ATP11C);ENSECAG00000005704…	0.367639
GO:0003254	regulation of membrane depolarization	28	-0.478941	-1.43684	0.0453564	ENSECAG00000017790(SCN10A);ENSECAG00000010454(MYOC);ENSECAG00000015228(RANGRF);ENSECAG00000022567(RACK1);ENSECAG00000023394(SCN2B);ENSECAG00000022935(ABCD1);ENSECAG00000019429(KDR);ENSECAG00000010288(LRRK2);ENSECAG00000000238(BOK);ENSECAG00000000179(SCN1B);ENSECAG00000023979(SCN3B);ENSECAG00000012072(SRC);ENSECAG00000000500(IFI6);ENSECAG00000009949(P2RX7);ENSECAG00000000751(NEDD4L);	ENSECAG00000000179(SCN1B);ENSECAG00000000238(BOK);ENSECAG00000000500(IFI6);ENSECAG00000000751(NEDD4L);ENSECAG00000000813(SCN5A);ENSECAG00000007806(PTPN3);ENSECAG00000009949(P2RX7);ENSECAG00000010288(LRRK2);ENSECAG00000010454(MYOC);ENSECAG00000012072(SRC);ENSECAG00000015228(RANGRF);ENSECAG00000015352(PPP2R3C);ENSECAG00000015461(CACNA1G);ENSECAG00000017346(GCLC);ENSECAG00000017790(SCN10A);ENSECAG00…	0.367007
GO:0008328	ionotropic glutamate receptor complex	43	-0.446193	-1.43625	0.0392157	ENSECAG00000017491(GRIK4);ENSECAG00000007024(ABHD6);ENSECAG00000007439(GRIN2C);ENSECAG00000020215(GRIK2);ENSECAG00000007214(CACNG4);ENSECAG00000037147(GRIN2D);ENSECAG00000022208(SHANK2);ENSECAG00000010275(GRIK3);ENSECAG00000015556(CPT1C);ENSECAG00000020849(GRIA1);	ENSECAG00000001965(VWC2L);ENSECAG00000002359(GRIK1);ENSECAG00000004028(SHISA9);ENSECAG00000005769(ABHD12);ENSECAG00000006937(LRRC7);ENSECAG00000007024(ABHD6);ENSECAG00000007120(NRN1);ENSECAG00000007214(CACNG4);ENSECAG00000007439(GRIN2C);ENSECAG00000008645(PORCN);ENSECAG00000009214(SACM1L);ENSECAG00000009916(GRIA4);ENSECAG00000010064(OLFM3);ENSECAG00000010275(GRIK3);ENSECAG00000011564(DLG1);ENSECA…	0.36742
GO:0001653	peptide receptor activity	137	-0.357978	-1.43543	0.004662	ENSECAG00000016454(NTSR2);ENSECAG00000000942(ACKR3);ENSECAG00000035414(NA);ENSECAG00000009806(GCGR);ENSECAG00000007412(RAMP2);ENSECAG00000008609(TACR2);ENSECAG00000005185(CCR6);ENSECAG00000015923(GIPR);ENSECAG00000008888(PTH1R);ENSECAG00000017150(TACR1);ENSECAG00000011934(LGR6);ENSECAG00000006895(SSTR3);ENSECAG00000002984(XCR1);ENSECAG00000011281(NPR2);ENSECAG00000004658(APLNR);ENSECAG00000003142…	ENSECAG00000000942(ACKR3);ENSECAG00000000949(GPR84);ENSECAG00000000954(NPR1);ENSECAG00000001069(CCRL2);ENSECAG00000001114(CCR5);ENSECAG00000001214(CCR2);ENSECAG00000001279(AGTR1);ENSECAG00000001282(CCR3);ENSECAG00000001499(CCR1);ENSECAG00000001570(CALCR);ENSECAG00000001712(MC4R);ENSECAG00000002867(F2RL1);ENSECAG00000002984(XCR1);ENSECAG00000003105(CXCR6);ENSECAG00000003142(GPR75);ENSECAG000000032…	0.368588
GO:0001614	purinergic nucleotide receptor activity	21	-0.51501	-1.43524	0.0650759	ENSECAG00000010577(P2RY2);ENSECAG00000001845(P2RY1);ENSECAG00000023154(P2RY12);ENSECAG00000016406(P2RX2);ENSECAG00000003181(P2RY10);ENSECAG00000038665(P2RY8);ENSECAG00000001488(GPR171);ENSECAG00000016640(P2RX3);ENSECAG00000001554(P2RY14);ENSECAG00000009949(P2RX7);ENSECAG00000024637(NA);	ENSECAG00000001488(GPR171);ENSECAG00000001554(P2RY14);ENSECAG00000001640(P2RY13);ENSECAG00000001845(P2RY1);ENSECAG00000003173(GPR34);ENSECAG00000003181(P2RY10);ENSECAG00000007984(NA);ENSECAG00000009767(P2RX1);ENSECAG00000009949(P2RX7);ENSECAG00000010577(P2RY2);ENSECAG00000016406(P2RX2);ENSECAG00000016640(P2RX3);ENSECAG00000018460(NA);ENSECAG00000022443(GPR87);ENSECAG00000023154(P2RY12);ENSECAG000…	0.36801
GO:0033561	regulation of water loss via skin	20	-0.514683	-1.4352	0.0731707	ENSECAG00000022015(ALOX12);ENSECAG00000020245(FA2H);ENSECAG00000020561(KDF1);ENSECAG00000012771(ALOXE3);ENSECAG00000009866(GRHL3);ENSECAG00000006466(CLDN4);	ENSECAG00000002866(UGCG);ENSECAG00000005550(SFN);ENSECAG00000006466(CLDN4);ENSECAG00000009068(SRF);ENSECAG00000009468(ABCA12);ENSECAG00000009866(GRHL3);ENSECAG00000010385(MET);ENSECAG00000012719(ALOX12B);ENSECAG00000012771(ALOXE3);ENSECAG00000014743(ELOVL1);ENSECAG00000015969(GRHL1);ENSECAG00000018546(TP63);ENSECAG00000020245(FA2H);ENSECAG00000020561(KDF1);ENSECAG00000021074(CLDN1);ENSECAG0000002…	0.366961
GO:0043113	receptor clustering	44	-0.437958	-1.43481	0.0327511	ENSECAG00000020745(DVL1);ENSECAG00000000593(PTN);ENSECAG00000020863(TMEFF2);ENSECAG00000010508(RER1);ENSECAG00000023663(LRP4);ENSECAG00000011564(DLG1);ENSECAG00000003570(PICK1);ENSECAG00000008236(APOE);ENSECAG00000008564(MAGI2);ENSECAG00000023499(SSNA1);ENSECAG00000020868(SYNGAP1);ENSECAG00000011671(TGFB1);ENSECAG00000013502(ITGB7);ENSECAG00000016196(PIGR);ENSECAG00000015360(IFT122);ENSECAG000000…	ENSECAG00000000221(ETV5);ENSECAG00000000593(PTN);ENSECAG00000003570(PICK1);ENSECAG00000005795(GPHN);ENSECAG00000006937(LRRC7);ENSECAG00000008236(APOE);ENSECAG00000008485(ITGAL);ENSECAG00000008564(MAGI2);ENSECAG00000009550(FLNA);ENSECAG00000009663(CDH2);ENSECAG00000010500(ITGA4);ENSECAG00000010508(RER1);ENSECAG00000011564(DLG1);ENSECAG00000011671(TGFB1);ENSECAG00000012940(NLGN1);ENSECAG00000013051…	0.36682
GO:0001664	G-protein coupled receptor binding	200	-0.344501	-1.43454	0.00498753	ENSECAG00000020160(GNA12);ENSECAG00000038853(CCL8);ENSECAG00000010454(MYOC);ENSECAG00000014372(SLC9A3R1);ENSECAG00000021139(NPFF);ENSECAG00000003921(ADRA2A);ENSECAG00000019716(CCDC88C);ENSECAG00000034603(NA);ENSECAG00000022345(ROR2);ENSECAG00000011443(GNAZ);ENSECAG00000013387(WNT7B);ENSECAG00000032085(CXCL14);ENSECAG00000036671(CCL27);ENSECAG00000020264(CCL25);ENSECAG00000040031(CCL22);ENSECAG000…	ENSECAG00000000054(CCL17);ENSECAG00000000229(GNAI1);ENSECAG00000000272(RTP2);ENSECAG00000000489(GNAI2);ENSECAG00000000660(PROK2);ENSECAG00000001022(UCN2);ENSECAG00000001069(CCRL2);ENSECAG00000001326(FZD1);ENSECAG00000001687(HCRT);ENSECAG00000002538(TAC1);ENSECAG00000002833(DVL2);ENSECAG00000002944(GRK2);ENSECAG00000003193(BAMBI);ENSECAG00000003230(AKAP5);ENSECAG00000003643(QRFP);ENSECAG0000000392…	0.366352
GO:2001222	regulation of neuron migration	31	-0.464992	-1.43445	0.0410678	ENSECAG00000006827(SEMA6A);ENSECAG00000016439(STAT3);ENSECAG00000023331(KIF20B);ENSECAG00000009011(FLRT2);ENSECAG00000012467(NSMF);ENSECAG00000013759(ARHGEF2);ENSECAG00000023161(IGSF10);ENSECAG00000016379(MAPK8IP3);ENSECAG00000021703(NKX6-1);ENSECAG00000024868(DAB2IP);ENSECAG00000020468(RELN);	ENSECAG00000006827(SEMA6A);ENSECAG00000007373(SHTN1);ENSECAG00000008954(SOX14);ENSECAG00000009011(FLRT2);ENSECAG00000010664(GNRH1);ENSECAG00000011110(GPR173);ENSECAG00000012467(NSMF);ENSECAG00000012662(SEMA3A);ENSECAG00000013759(ARHGEF2);ENSECAG00000016379(MAPK8IP3);ENSECAG00000016439(STAT3);ENSECAG00000017000(CAMK2B);ENSECAG00000018233(NIPBL);ENSECAG00000018698(LRIG2);ENSECAG00000019242(PLXNB2);…	0.365462
GO:0005249	voltage-gated potassium channel activity	79	-0.389593	-1.43383	0.0149254	ENSECAG00000009854(KCNJ14);ENSECAG00000018604(LRRC26);ENSECAG00000020937(KCNA3);ENSECAG00000007584(HCN1);ENSECAG00000021772(KCNH6);ENSECAG00000023396(KCNJ4);ENSECAG00000002941(KCNA6);ENSECAG00000001276(KCNJ3);ENSECAG00000025007(KCNJ5);ENSECAG00000007379(KCNE3);ENSECAG00000021257(KCNQ4);ENSECAG00000009934(KCNH3);ENSECAG00000006802(KCNAB1);ENSECAG00000019972(HCN3);ENSECAG00000037120(KCNC3);ENSECAG0…	ENSECAG00000000317(KCNH5);ENSECAG00000000431(KCNH1);ENSECAG00000001276(KCNJ3);ENSECAG00000001643(KCNJ11);ENSECAG00000002188(KCNJ16);ENSECAG00000002236(KCNC1);ENSECAG00000002703(KCND2);ENSECAG00000002935(KCNF1);ENSECAG00000002941(KCNA6);ENSECAG00000003033(KCNA5);ENSECAG00000003066(KCNA2);ENSECAG00000003088(KCNA10);ENSECAG00000003311(KCNT1);ENSECAG00000003664(KCNJ12);ENSECAG00000004022(KCNG3);ENSEC…	0.366093
GO:0070663	regulation of leukocyte proliferation	159	-0.346063	-1.4338	0.00465116	ENSECAG00000014957(IL27);ENSECAG00000003315(IRS2);ENSECAG00000020409(ERBB2);ENSECAG00000016998(CD40);ENSECAG00000021437(FADD);ENSECAG00000016312(CD274);ENSECAG00000014242(MAD1L1);ENSECAG00000035592(TNFSF18);ENSECAG00000022310(IL23A);ENSECAG00000017269(TNFRSF21);ENSECAG00000009236(RASAL3);ENSECAG00000012862(LYN);ENSECAG00000035279(IGFBP2);ENSECAG00000014635(CD3E);ENSECAG00000008358(ADA);ENSECAG000…	ENSECAG00000000051(IL1B);ENSECAG00000000152(KITLG);ENSECAG00000000465(PTPN6);ENSECAG00000000658(GPNMB);ENSECAG00000000737(PRKAR1A);ENSECAG00000001774(MYD88);ENSECAG00000002211(CD80);ENSECAG00000002619(GREM1);ENSECAG00000003315(IRS2);ENSECAG00000003503(DNAJA3);ENSECAG00000003802(IHH);ENSECAG00000003996(CTLA4);ENSECAG00000004386(CD276);ENSECAG00000004556(BCL6);ENSECAG00000005199(HHEX);ENSECAG000000…	0.36505
GO:0046651	lymphocyte proliferation	199	-0.335877	-1.43314	0	ENSECAG00000014957(IL27);ENSECAG00000003315(IRS2);ENSECAG00000020409(ERBB2);ENSECAG00000015391(IMPDH1);ENSECAG00000023585(SATB1);ENSECAG00000016998(CD40);ENSECAG00000021437(FADD);ENSECAG00000016312(CD274);ENSECAG00000016635(BAX);ENSECAG00000008126(TP53);ENSECAG00000014242(MAD1L1);ENSECAG00000035592(TNFSF18);ENSECAG00000022310(IL23A);ENSECAG00000017269(TNFRSF21);ENSECAG00000009236(RASAL3);ENSECAG0…	ENSECAG00000000051(IL1B);ENSECAG00000000465(PTPN6);ENSECAG00000000658(GPNMB);ENSECAG00000000737(PRKAR1A);ENSECAG00000001774(MYD88);ENSECAG00000002211(CD80);ENSECAG00000002978(IFND2);ENSECAG00000003315(IRS2);ENSECAG00000003503(DNAJA3);ENSECAG00000003802(IHH);ENSECAG00000003996(CTLA4);ENSECAG00000004315(IFNE);ENSECAG00000004386(CD276);ENSECAG00000004556(BCL6);ENSECAG00000005704(CARD11);ENSECAG00000…	0.365718
GO:0043621	protein self-association	41	-0.441476	-1.43246	0.0318091	ENSECAG00000031172(ID1);ENSECAG00000013039(SPTBN5);ENSECAG00000013082(RNF112);ENSECAG00000014372(SLC9A3R1);ENSECAG00000019716(CCDC88C);ENSECAG00000000621(HSF1);ENSECAG00000040907(NA);ENSECAG00000008126(TP53);ENSECAG00000000303(SLC2A1);ENSECAG00000008888(PTH1R);ENSECAG00000010055(RSAD2);ENSECAG00000002833(DVL2);ENSECAG00000010381(SGTA);ENSECAG00000008070(ZFYVE27);ENSECAG00000001509(NKX3-1);ENSECAG…	ENSECAG00000000138(ACVR2A);ENSECAG00000000303(SLC2A1);ENSECAG00000000621(HSF1);ENSECAG00000000791(DMTN);ENSECAG00000001509(NKX3-1);ENSECAG00000002072(TDG);ENSECAG00000002171(FLT3);ENSECAG00000002833(DVL2);ENSECAG00000005661(TMEM43);ENSECAG00000006898(ACHE);ENSECAG00000007054(ZSWIM2);ENSECAG00000008006(AGXT);ENSECAG00000008070(ZFYVE27);ENSECAG00000008126(TP53);ENSECAG00000008888(PTH1R);ENSECAG0000…	0.366422
GO:0005977	glycogen metabolic process	58	-0.411375	-1.43194	0.0202247	ENSECAG00000023192(GYG1);ENSECAG00000010109(IGF1);ENSECAG00000024000(PYGM);ENSECAG00000019750(IL6ST);ENSECAG00000005751(GYG2);ENSECAG00000002623(NHLRC1);ENSECAG00000022048(PYGB);ENSECAG00000014649(GYS2);ENSECAG00000025017(KHK);ENSECAG00000003315(IRS2);ENSECAG00000009806(GCGR);ENSECAG00000006267(NR1D1);ENSECAG00000010127(INSR);ENSECAG00000000509(G6PC);ENSECAG00000015401(GAA);ENSECAG00000016388(POM…	ENSECAG00000000509(G6PC);ENSECAG00000002306(PHKG2);ENSECAG00000002430(PRKAG3);ENSECAG00000002623(NHLRC1);ENSECAG00000003315(IRS2);ENSECAG00000004743(PPP1R3D);ENSECAG00000004868(PHKA2);ENSECAG00000004874(EPM2AIP1);ENSECAG00000005751(GYG2);ENSECAG00000005983(PHKG1);ENSECAG00000006267(NR1D1);ENSECAG00000006892(SLC37A4);ENSECAG00000006973(PHLDA2);ENSECAG00000007296(PPP1R3F);ENSECAG00000007393(IRS1);E…	0.366753
GO:0061436	establishment of skin barrier	18	-0.53358	-1.4304	0.0595745	ENSECAG00000022015(ALOX12);ENSECAG00000020245(FA2H);ENSECAG00000020561(KDF1);ENSECAG00000012771(ALOXE3);ENSECAG00000009866(GRHL3);ENSECAG00000006466(CLDN4);	ENSECAG00000002866(UGCG);ENSECAG00000005550(SFN);ENSECAG00000006466(CLDN4);ENSECAG00000009468(ABCA12);ENSECAG00000009866(GRHL3);ENSECAG00000010385(MET);ENSECAG00000012719(ALOX12B);ENSECAG00000012771(ALOXE3);ENSECAG00000014743(ELOVL1);ENSECAG00000015969(GRHL1);ENSECAG00000018546(TP63);ENSECAG00000020245(FA2H);ENSECAG00000020561(KDF1);ENSECAG00000021074(CLDN1);ENSECAG00000021159(STARD7);ENSECAG0000…	0.369725
GO:0050819	negative regulation of coagulation	37	-0.449295	-1.43003	0.0319149	ENSECAG00000017329(CPB2);ENSECAG00000040351(GP1BA);ENSECAG00000022165(APOH);ENSECAG00000008236(APOE);ENSECAG00000024973(CD34);ENSECAG00000021849(TFPI);ENSECAG00000016570(NA);ENSECAG00000009884(KLKB1);ENSECAG00000007979(PLG);ENSECAG00000008280(FGG);ENSECAG00000027768(FGA);ENSECAG00000021794(SERPINF2);ENSECAG00000022015(ALOX12);ENSECAG00000010239(FGB);ENSECAG00000014646(KNG1);ENSECAG00000013388(HRG…	ENSECAG00000001073(F11);ENSECAG00000003002(CD9);ENSECAG00000005241(THBD);ENSECAG00000006429(ANXA5);ENSECAG00000007021(SH2B3);ENSECAG00000007351(PLAU);ENSECAG00000007979(PLG);ENSECAG00000008190(ADTRP);ENSECAG00000008236(APOE);ENSECAG00000008280(FGG);ENSECAG00000008923(THBS1);ENSECAG00000009884(KLKB1);ENSECAG00000010239(FGB);ENSECAG00000010619(F12);ENSECAG00000011321(F2);ENSECAG00000012670(ANXA2);E…	0.369483
GO:0048791	calcium ion-regulated exocytosis of neurotransmitter	19	-0.519769	-1.42923	0.0792291	ENSECAG00000023350(STX1B);ENSECAG00000025014(SYT12);ENSECAG00000003943(SYT5);ENSECAG00000021113(RIMS3);ENSECAG00000015509(SYT8);ENSECAG00000015253(RIMS4);	ENSECAG00000003943(SYT5);ENSECAG00000007671(ATP2A2);ENSECAG00000008972(DOC2B);ENSECAG00000010444(SYT6);ENSECAG00000010960(SYT2);ENSECAG00000012270(RAB3GAP1);ENSECAG00000012832(SYT1);ENSECAG00000012937(OLFML1);ENSECAG00000015253(RIMS4);ENSECAG00000015509(SYT8);ENSECAG00000015943(SYT3);ENSECAG00000016371(CACNA1A);ENSECAG00000016752(SYT10);ENSECAG00000020657(SYT7);ENSECAG00000021113(RIMS3);ENSECAG00…	0.37059
GO:0021695	cerebellar cortex development	47	-0.426652	-1.42886	0.0346232	ENSECAG00000016227(NAGLU);ENSECAG00000011246(GLI1);ENSECAG00000021672(PSAP);ENSECAG00000012948(LDB1);ENSECAG00000021544(FAIM2);ENSECAG00000022458(COQ8B);ENSECAG00000017305(SEZ6L2);	ENSECAG00000000034(CBLN1);ENSECAG00000001597(LHX1);ENSECAG00000004904(SMO);ENSECAG00000006988(CEND1);ENSECAG00000008561(AARS1);ENSECAG00000008638(RERE);ENSECAG00000009213(WNT7A);ENSECAG00000010245(ZNF365);ENSECAG00000010640(MAP2K1);ENSECAG00000011246(GLI1);ENSECAG00000011510(OPHN1);ENSECAG00000011597(CLP1);ENSECAG00000012788(TTLL1);ENSECAG00000012948(LDB1);ENSECAG00000014357(DLL1);ENSECAG00000016…	0.370409
GO:1902993	positive regulation of amyloid precursor protein catabolic process	17	-0.534804	-1.42827	0.068323	ENSECAG00000028970(SP1);ENSECAG00000019065(ABCG1);ENSECAG00000012862(LYN);ENSECAG00000024757(CHRNA7);ENSECAG00000012752(EPHA4);ENSECAG00000022197(CASP3);ENSECAG00000020819(AGER);ENSECAG00000001174(TNF);	ENSECAG00000001174(TNF);ENSECAG00000002417(LRRTM3);ENSECAG00000007010(CLU);ENSECAG00000009872(ROCK2);ENSECAG00000012752(EPHA4);ENSECAG00000012862(LYN);ENSECAG00000014974(GSAP);ENSECAG00000015652(ABCA2);ENSECAG00000019065(ABCG1);ENSECAG00000019264(PICALM);ENSECAG00000020789(SPON1);ENSECAG00000020819(AGER);ENSECAG00000021011(APP);ENSECAG00000022197(CASP3);ENSECAG00000024757(CHRNA7);ENSECAG000000282…	0.370697
GO:0045686	negative regulation of glial cell differentiation	18	-0.52741	-1.42795	0.0576132	ENSECAG00000011321(F2);ENSECAG00000021703(NKX6-1);ENSECAG00000007610(TMEM98);ENSECAG00000019422(GPR37L1);	ENSECAG00000000452(DLX2);ENSECAG00000006949(CTNNB1);ENSECAG00000007610(TMEM98);ENSECAG00000008738(ID2);ENSECAG00000009501(DAAM2);ENSECAG00000011321(F2);ENSECAG00000011414(DAB1);ENSECAG00000016540(DRD3);ENSECAG00000018990(NR2E1);ENSECAG00000019422(GPR37L1);ENSECAG00000020267(LIN28A);ENSECAG00000021703(NKX6-1);ENSECAG00000022405(NOTCH1);ENSECAG00000024861(DLX1);ENSECAG00000026945(HES1);ENSECAG00000…	0.370458
GO:0019221	cytokine-mediated signaling pathway	325	-0.320366	-1.42782	0	ENSECAG00000005185(CCR6);ENSECAG00000021437(FADD);ENSECAG00000016439(STAT3);ENSECAG00000031565(NA);ENSECAG00000009752(APOA1);ENSECAG00000034308(TRIM6);ENSECAG00000008126(TP53);ENSECAG00000035592(TNFSF18);ENSECAG00000008705(STAT6);ENSECAG00000020264(CCL25);ENSECAG00000009634(IL17RC);ENSECAG00000027864(IL1RN);ENSECAG00000016543(NA);ENSECAG00000011568(TRAF4);ENSECAG00000002986(GHR);ENSECAG0000000617…	ENSECAG00000000014(GAS6);ENSECAG00000000051(IL1B);ENSECAG00000000214(IL18RAP);ENSECAG00000000288(IL1R2);ENSECAG00000000352(IKBKE);ENSECAG00000000495(SLIT3);ENSECAG00000000624(PTPN2);ENSECAG00000000860(CSF1R);ENSECAG00000000874(ACKR1);ENSECAG00000000910(NA);ENSECAG00000000942(ACKR3);ENSECAG00000000968(NA);ENSECAG00000000974(ADAR);ENSECAG00000001069(CCRL2);ENSECAG00000001114(CCR5);ENSECAG0000000117…	0.369723
GO:0050731	positive regulation of peptidyl-tyrosine phosphorylation	132	-0.35993	-1.42782	0.00473934	ENSECAG00000009488(SYK);ENSECAG00000008112(EPGN);ENSECAG00000000308(RICTOR);ENSECAG00000002619(GREM1);ENSECAG00000014981(ABL1);ENSECAG00000008299(IL4);ENSECAG00000010109(IGF1);ENSECAG00000015237(PIBF1);ENSECAG00000015095(NCF1);ENSECAG00000023663(LRP4);ENSECAG00000007192(PTPRC);ENSECAG00000019750(IL6ST);ENSECAG00000028288(IFNG);ENSECAG00000014160(ERCC6);ENSECAG00000014361(FGF10);ENSECAG00000010733…	ENSECAG00000000014(GAS6);ENSECAG00000000152(KITLG);ENSECAG00000000308(RICTOR);ENSECAG00000000860(CSF1R);ENSECAG00000002211(CD80);ENSECAG00000002264(ISL1);ENSECAG00000002280(NA);ENSECAG00000002619(GREM1);ENSECAG00000002833(DVL2);ENSECAG00000002986(GHR);ENSECAG00000003776(ENPP2);ENSECAG00000003921(ADRA2A);ENSECAG00000005760(ADAM17);ENSECAG00000005814(NEDD9);ENSECAG00000006686(NCAPG2);ENSECAG0000000…	0.368617
GO:0032608	interferon-beta production	34	-0.454574	-1.42774	0.0480349	ENSECAG00000003277(REL);ENSECAG00000014294(TLR9);ENSECAG00000021989(DDX58);ENSECAG00000009744(IRF7);ENSECAG00000020898(RELB);ENSECAG00000007881(IFIH1);ENSECAG00000017794(IRF1);ENSECAG00000000197(TLR3);	ENSECAG00000000197(TLR3);ENSECAG00000003277(REL);ENSECAG00000006801(NMI);ENSECAG00000007881(IFIH1);ENSECAG00000007883(TLR7);ENSECAG00000009028(RIOK3);ENSECAG00000009180(TLR8);ENSECAG00000009744(IRF7);ENSECAG00000009886(TRAF3IP1);ENSECAG00000009901(DDX3X);ENSECAG00000009920(POLR3F);ENSECAG00000010132(HMGB2);ENSECAG00000010166(PYCARD);ENSECAG00000011933(DHX9);ENSECAG00000013171(RNF216);ENSECAG00000…	0.367685
GO:0021697	cerebellar cortex formation	24	-0.483386	-1.42753	0.0726496	ENSECAG00000021672(PSAP);ENSECAG00000012948(LDB1);ENSECAG00000021544(FAIM2);	ENSECAG00000000034(CBLN1);ENSECAG00000001597(LHX1);ENSECAG00000006988(CEND1);ENSECAG00000009213(WNT7A);ENSECAG00000010640(MAP2K1);ENSECAG00000011510(OPHN1);ENSECAG00000012788(TTLL1);ENSECAG00000012948(LDB1);ENSECAG00000014357(DLL1);ENSECAG00000016371(CACNA1A);ENSECAG00000016384(RORA);ENSECAG00000016915(LHX5);ENSECAG00000019220(PROX1);ENSECAG00000019559(WHRN);ENSECAG00000019812(AGTPBP1);ENSECAG000…	0.367061
GO:1901568	fatty acid derivative metabolic process	61	-0.399754	-1.42739	0.026087	ENSECAG00000019442(CYP1B1);ENSECAG00000009488(SYK);ENSECAG00000028267(NA);ENSECAG00000013909(SIRT1);ENSECAG00000015237(PIBF1);ENSECAG00000024810(PLA2G4A);ENSECAG00000008767(LTA4H);ENSECAG00000000943(PTGES);ENSECAG00000021232(CYP2U1);ENSECAG00000020644(LTC4S);ENSECAG00000023770(NA);ENSECAG00000022905(ACOX1);ENSECAG00000024865(NA);ENSECAG00000019088(CYP2E1);ENSECAG00000006879(PLA2G5);ENSECAG0000000…	ENSECAG00000000943(PTGES);ENSECAG00000002197(NA);ENSECAG00000002635(ZADH2);ENSECAG00000002693(NA);ENSECAG00000005379(HPGD);ENSECAG00000005730(HPGDS);ENSECAG00000006879(PLA2G5);ENSECAG00000007161(CYP2F1);ENSECAG00000008270(FABP5);ENSECAG00000008503(CD74);ENSECAG00000008767(LTA4H);ENSECAG00000009026(CYP2S1);ENSECAG00000009262(PTGDS);ENSECAG00000009466(CYP2B6);ENSECAG00000009488(SYK);ENSECAG00000009…	0.366377
GO:0045124	regulation of bone resorption	26	-0.484898	-1.42705	0.0475162	ENSECAG00000014216(ATP6AP1);ENSECAG00000007642(IL20RA);ENSECAG00000009629(LTBP3);ENSECAG00000019497(INPP5D);ENSECAG00000017555(TF);ENSECAG00000019191(DCSTAMP);ENSECAG00000025023(PLEKHM1);ENSECAG00000039917(OSCAR);ENSECAG00000009949(P2RX7);ENSECAG00000000931(TMEM119);ENSECAG00000014672(TNFRSF11A);	ENSECAG00000000931(TMEM119);ENSECAG00000001712(MC4R);ENSECAG00000007642(IL20RA);ENSECAG00000008174(TMEM64);ENSECAG00000008335(PDK4);ENSECAG00000008669(CALCA);ENSECAG00000009488(SYK);ENSECAG00000009629(LTBP3);ENSECAG00000009850(CARTPT);ENSECAG00000009949(P2RX7);ENSECAG00000011626(S1PR1);ENSECAG00000012303(FSHR);ENSECAG00000014216(ATP6AP1);ENSECAG00000014672(TNFRSF11A);ENSECAG00000016559(TNFSF11);E…	0.36611
GO:0060074	synapse maturation	18	-0.5382	-1.42622	0.0727651	ENSECAG00000019705(CDC20);ENSECAG00000015545(ARHGEF15);ENSECAG00000022890(NEFL);ENSECAG00000035522(PALM);ENSECAG00000024868(DAB2IP);ENSECAG00000020468(RELN);ENSECAG00000017305(SEZ6L2);	ENSECAG00000010992(NFATC4);ENSECAG00000012870(NEURL1);ENSECAG00000015545(ARHGEF15);ENSECAG00000015574(NFIA);ENSECAG00000017142(SEZ6);ENSECAG00000017305(SEZ6L2);ENSECAG00000017725(BCAN);ENSECAG00000019216(ANAPC2);ENSECAG00000019705(CDC20);ENSECAG00000020468(RELN);ENSECAG00000020811(NEUROD2);ENSECAG00000021882(YWHAZ);ENSECAG00000022890(NEFL);ENSECAG00000023111(CLSTN1);ENSECAG00000023613(IGSF21);ENS…	0.367181
GO:1901385	regulation of voltage-gated calcium channel activity	26	-0.489114	-1.42608	0.0596026	ENSECAG00000021165(STAC);ENSECAG00000013884(CACNB2);ENSECAG00000000637(CACNB1);ENSECAG00000006772(DYSF);ENSECAG00000042273(CACNB1);ENSECAG00000033068(CBARP);ENSECAG00000015834(DMD);ENSECAG00000009873(REM2);ENSECAG00000014359(GPR35);ENSECAG00000006674(RRAD);	ENSECAG00000000231(CACNB4);ENSECAG00000000637(CACNB1);ENSECAG00000005004(NA);ENSECAG00000005259(OR56A1);ENSECAG00000006674(RRAD);ENSECAG00000006772(DYSF);ENSECAG00000009873(REM2);ENSECAG00000010137(DRD4);ENSECAG00000012018(CACNB3);ENSECAG00000013567(DRD2);ENSECAG00000013884(CACNB2);ENSECAG00000014359(GPR35);ENSECAG00000015195(EHD3);ENSECAG00000015834(DMD);ENSECAG00000016256(HPCA);ENSECAG000000162…	0.366454
GO:0019838	growth factor binding	112	-0.368641	-1.42576	0.00847458	ENSECAG00000018253(FGFRL1);ENSECAG00000013087(IGFBP7);ENSECAG00000002171(FLT3);ENSECAG00000000288(IL1R2);ENSECAG00000019438(OSMR);ENSECAG00000010178(ITGB4);ENSECAG00000019750(IL6ST);ENSECAG00000024740(COL1A2);ENSECAG00000019913(FURIN);ENSECAG00000000470(NRROS);ENSECAG00000018066(FSTL4);ENSECAG00000015853(SORT1);ENSECAG00000003967(SHC1);ENSECAG00000013608(KAZALD1);ENSECAG00000019895(LRRC32);ENSECA…	ENSECAG00000000138(ACVR2A);ENSECAG00000000288(IL1R2);ENSECAG00000000470(NRROS);ENSECAG00000000727(HTRA3);ENSECAG00000000813(SCN5A);ENSECAG00000000860(CSF1R);ENSECAG00000001652(ITGA6);ENSECAG00000001688(PCSK6);ENSECAG00000002171(FLT3);ENSECAG00000002986(GHR);ENSECAG00000003967(SHC1);ENSECAG00000004264(VASN);ENSECAG00000004296(FGFBP3);ENSECAG00000004757(TGFBR1);ENSECAG00000007997(WFIKKN1);ENSECAG00…	0.366122
GO:0002718	regulation of cytokine production involved in immune response	56	-0.40479	-1.42413	0.0307018	ENSECAG00000041678(TGFB2);ENSECAG00000014312(PRKCZ);ENSECAG00000009752(APOA1);ENSECAG00000034308(TRIM6);ENSECAG00000024574(GATA3);ENSECAG00000010055(RSAD2);ENSECAG00000015029(TGFB3);ENSECAG00000021852(TRPM4);ENSECAG00000011671(TGFB1);ENSECAG00000007623(CD226);ENSECAG00000008503(CD74);ENSECAG00000014294(TLR9);ENSECAG00000036315(CD96);ENSECAG00000021989(DDX58);ENSECAG00000013192(TRAF2);ENSECAG00000…	ENSECAG00000000173(SEMA7A);ENSECAG00000000197(TLR3);ENSECAG00000000685(B2M);ENSECAG00000001174(TNF);ENSECAG00000002867(F2RL1);ENSECAG00000004556(BCL6);ENSECAG00000005179(NA);ENSECAG00000005226(FFAR2);ENSECAG00000007309(FZD5);ENSECAG00000007623(CD226);ENSECAG00000008503(CD74);ENSECAG00000008751(TNFRSF14);ENSECAG00000008830(WNT5A);ENSECAG00000009179(IL10);ENSECAG00000009752(APOA1);ENSECAG0000001005…	0.369187
GO:0031935	regulation of chromatin silencing	25	-0.481976	-1.42383	0.065678	ENSECAG00000024605(SIN3A);ENSECAG00000023954(SETDB1);ENSECAG00000012777(MPHOSPH8);ENSECAG00000026860(PHF8);ENSECAG00000011788(CDC45);ENSECAG00000023573(ATAD2B);ENSECAG00000013909(SIRT1);ENSECAG00000017930(PHF2);ENSECAG00000010774(TRIM28);ENSECAG00000015304(SIRT6);ENSECAG00000015450(TET1);ENSECAG00000024980(H1-2);ENSECAG00000003332(H1-10);ENSECAG00000000898(NAA40);	ENSECAG00000000286(HIRA);ENSECAG00000000898(NAA40);ENSECAG00000002887(H1-1);ENSECAG00000003332(H1-10);ENSECAG00000008029(ATF7IP);ENSECAG00000009651(TASOR);ENSECAG00000010774(TRIM28);ENSECAG00000011788(CDC45);ENSECAG00000012777(MPHOSPH8);ENSECAG00000013614(NA);ENSECAG00000013909(SIRT1);ENSECAG00000015304(SIRT6);ENSECAG00000015450(TET1);ENSECAG00000016067(PPHLN1);ENSECAG00000016223(MORC2);ENSECAG00…	0.368849
GO:0050856	regulation of T cell receptor signaling pathway	27	-0.479498	-1.42374	0.0546559	ENSECAG00000020068(PVRIG);ENSECAG00000009966(THY1);ENSECAG00000007656(TESPA1);ENSECAG00000000465(PTPN6);ENSECAG00000015488(KCNN4);ENSECAG00000013763(RELA);ENSECAG00000011911(DUSP3);ENSECAG00000009306(NECTIN2);ENSECAG00000008358(ADA);ENSECAG00000007623(CD226);ENSECAG00000014558(DUSP22);ENSECAG00000032819(UBASH3A);ENSECAG00000021248(TRAT1);	ENSECAG00000000465(PTPN6);ENSECAG00000000624(PTPN2);ENSECAG00000004945(CCR7);ENSECAG00000007240(CYLD);ENSECAG00000007623(CD226);ENSECAG00000007656(TESPA1);ENSECAG00000008358(ADA);ENSECAG00000009306(NECTIN2);ENSECAG00000009966(THY1);ENSECAG00000010888(CD160);ENSECAG00000011452(BTNL2);ENSECAG00000011911(DUSP3);ENSECAG00000013691(MALT1);ENSECAG00000013763(RELA);ENSECAG00000013945(RAB29);ENSECAG00000…	0.367992
GO:0072243	metanephric nephron epithelium development	18	-0.523438	-1.42341	0.0753425	ENSECAG00000009039(STAT1);ENSECAG00000013233(FAT4);ENSECAG00000021805(LAMB2);ENSECAG00000013861(UMOD);ENSECAG00000016320(SOX8);	ENSECAG00000000058(CALB1);ENSECAG00000002962(ADIPOQ);ENSECAG00000006899(PKD1);ENSECAG00000008660(YAP1);ENSECAG00000009039(STAT1);ENSECAG00000009274(NPHS2);ENSECAG00000013111(LGR4);ENSECAG00000013233(FAT4);ENSECAG00000013593(OSR1);ENSECAG00000013861(UMOD);ENSECAG00000016320(SOX8);ENSECAG00000021613(WWTR1);ENSECAG00000021805(LAMB2);ENSECAG00000022037(SOX9);ENSECAG00000024033(PKD2);ENSECAG0000002694…	0.367811
GO:0015079	potassium ion transmembrane transporter activity	131	-0.356025	-1.42201	0.0114679	ENSECAG00000009854(KCNJ14);ENSECAG00000018604(LRRC26);ENSECAG00000020937(KCNA3);ENSECAG00000007584(HCN1);ENSECAG00000015246(KCNK4);ENSECAG00000021772(KCNH6);ENSECAG00000023396(KCNJ4);ENSECAG00000023326(TMEM175);ENSECAG00000002941(KCNA6);ENSECAG00000009050(KCNN1);ENSECAG00000001276(KCNJ3);ENSECAG00000025007(KCNJ5);ENSECAG00000019334(SLC24A3);ENSECAG00000007379(KCNE3);ENSECAG00000017460(ATP12A);ENS…	ENSECAG00000000317(KCNH5);ENSECAG00000000431(KCNH1);ENSECAG00000000522(KCNK16);ENSECAG00000001079(KCNK13);ENSECAG00000001276(KCNJ3);ENSECAG00000001643(KCNJ11);ENSECAG00000002188(KCNJ16);ENSECAG00000002236(KCNC1);ENSECAG00000002703(KCND2);ENSECAG00000002935(KCNF1);ENSECAG00000002941(KCNA6);ENSECAG00000003033(KCNA5);ENSECAG00000003066(KCNA2);ENSECAG00000003088(KCNA10);ENSECAG00000003311(KCNT1);ENSE…	0.370306
GO:0061180	mammary gland epithelium development	61	-0.399092	-1.42151	0.0215054	ENSECAG00000014361(FGF10);ENSECAG00000000141(PTCH1);ENSECAG00000020111(IQGAP3);ENSECAG00000000512(LBH);ENSECAG00000007650(EPHA2);ENSECAG00000018169(RREB1);ENSECAG00000012954(ORAI1);ENSECAG00000013387(WNT7B);ENSECAG00000014829(FGF2);ENSECAG00000012109(SOSTDC1);ENSECAG00000016635(BAX);ENSECAG00000008705(STAT6);ENSECAG00000007129(LRP6);ENSECAG00000012861(TBX3);ENSECAG00000015057(PYGO2);ENSECAG000000…	ENSECAG00000000141(PTCH1);ENSECAG00000000221(ETV5);ENSECAG00000000461(HOXA5);ENSECAG00000000512(LBH);ENSECAG00000000891(LATS1);ENSECAG00000004144(FOXB1);ENSECAG00000004617(PML);ENSECAG00000004904(SMO);ENSECAG00000005796(ATP2C2);ENSECAG00000007129(LRP6);ENSECAG00000007482(IRF6);ENSECAG00000007650(EPHA2);ENSECAG00000008705(STAT6);ENSECAG00000008738(ID2);ENSECAG00000008830(WNT5A);ENSECAG00000009326(…	0.370645
GO:0032648	regulation of interferon-beta production	34	-0.454574	-1.42131	0.0504386	ENSECAG00000003277(REL);ENSECAG00000014294(TLR9);ENSECAG00000021989(DDX58);ENSECAG00000009744(IRF7);ENSECAG00000020898(RELB);ENSECAG00000007881(IFIH1);ENSECAG00000017794(IRF1);ENSECAG00000000197(TLR3);	ENSECAG00000000197(TLR3);ENSECAG00000003277(REL);ENSECAG00000006801(NMI);ENSECAG00000007881(IFIH1);ENSECAG00000007883(TLR7);ENSECAG00000009028(RIOK3);ENSECAG00000009180(TLR8);ENSECAG00000009744(IRF7);ENSECAG00000009886(TRAF3IP1);ENSECAG00000009901(DDX3X);ENSECAG00000009920(POLR3F);ENSECAG00000010132(HMGB2);ENSECAG00000010166(PYCARD);ENSECAG00000011933(DHX9);ENSECAG00000013171(RNF216);ENSECAG00000…	0.370132
GO:0097696	STAT cascade	119	-0.361075	-1.41917	0.00932401	ENSECAG00000009039(STAT1);ENSECAG00000016998(CD40);ENSECAG00000016439(STAT3);ENSECAG00000035592(TNFSF18);ENSECAG00000008705(STAT6);ENSECAG00000022310(IL23A);ENSECAG00000012862(LYN);ENSECAG00000002986(GHR);ENSECAG00000010874(HGS);ENSECAG00000016475(HPX);MSTRG.6705(DLGAP5);ENSECAG00000012328(STAT5A);ENSECAG00000034128(SOCS2);ENSECAG00000016330(TNFRSF1A);ENSECAG00000018212(JAK3);ENSECAG00000009935(P…	ENSECAG00000000114(PRL);ENSECAG00000000277(NA);ENSECAG00000000624(PTPN2);ENSECAG00000000860(CSF1R);ENSECAG00000001064(RET);ENSECAG00000001249(SOCS3);ENSECAG00000002264(ISL1);ENSECAG00000002280(NA);ENSECAG00000002978(IFND2);ENSECAG00000002986(GHR);ENSECAG00000004006(CDK5R1);ENSECAG00000004055(F2R);ENSECAG00000004315(IFNE);ENSECAG00000004411(NA);ENSECAG00000005085(NA);ENSECAG00000005798(CNOT7);ENSE…	0.374956
GO:0086005	ventricular cardiac muscle cell action potential	23	-0.506918	-1.4189	0.0668104	ENSECAG00000007379(KCNE3);ENSECAG00000008248(CTNNA3);ENSECAG00000013616(DSG2);ENSECAG00000021852(TRPM4);ENSECAG00000023979(SCN3B);ENSECAG00000020592(JUP);ENSECAG00000024940(RNF207);ENSECAG00000007761(DSC2);ENSECAG00000006795(RYR2);	ENSECAG00000000813(SCN5A);ENSECAG00000006795(RYR2);ENSECAG00000006957(BIN1);ENSECAG00000007379(KCNE3);ENSECAG00000007761(DSC2);ENSECAG00000008248(CTNNA3);ENSECAG00000009134(CAV1);ENSECAG00000011564(DLG1);ENSECAG00000011594(KCND3);ENSECAG00000013566(PKP2);ENSECAG00000013616(DSG2);ENSECAG00000014820(DSP);ENSECAG00000018150(GPD1L);ENSECAG00000019096(CACNA1C);ENSECAG00000020592(JUP);ENSECAG0000002185…	0.37466
GO:0043255	regulation of carbohydrate biosynthetic process	64	-0.403485	-1.41882	0.0313808	ENSECAG00000010127(INSR);ENSECAG00000013819(PPP4R3B);ENSECAG00000012136(DDB1);ENSECAG00000020786(C1QTNF2);ENSECAG00000022171(GCK);ENSECAG00000011671(TGFB1);ENSECAG00000022408(CD244);ENSECAG00000001989(SESN2);ENSECAG00000013840(FAM3A);ENSECAG00000007134(AP2A1);ENSECAG00000017768(GNMT);ENSECAG00000022822(PDK2);ENSECAG00000016734(INPP5K);ENSECAG00000008005(AKT2);	ENSECAG00000000185(SMPD3);ENSECAG00000000484(PPARA);ENSECAG00000000624(PTPN2);ENSECAG00000001177(GPER1);ENSECAG00000001989(SESN2);ENSECAG00000002962(ADIPOQ);ENSECAG00000003315(IRS2);ENSECAG00000004874(EPM2AIP1);ENSECAG00000005660(GCG);ENSECAG00000007134(AP2A1);ENSECAG00000007296(PPP1R3F);ENSECAG00000007393(IRS1);ENSECAG00000008005(AKT2);ENSECAG00000008264(AKT1);ENSECAG00000008458(RANBP2);ENSECAG0…	0.373791
GO:0038024	cargo receptor activity	65	-0.399915	-1.41816	0.0374707	ENSECAG00000013597(DAB2);ENSECAG00000000942(ACKR3);MSTRG.16109(ABCA7);ENSECAG00000024242(SCARB1);ENSECAG00000000233(TMPRSS3);ENSECAG00000011292(MSR1);ENSECAG00000020648(NA);ENSECAG00000007129(LRP6);ENSECAG00000013869(NA);ENSECAG00000020258(SSC4D);ENSECAG00000024726(TFR2);ENSECAG00000014188(ILDR1);ENSECAG00000015904(VTN);MSTRG.16110(ABCA7);ENSECAG00000012498(CD5);ENSECAG00000025038(LOXL2);ENSECAG0…	ENSECAG00000000233(TMPRSS3);ENSECAG00000000373(LOXL3);ENSECAG00000000942(ACKR3);ENSECAG00000003776(ENPP2);ENSECAG00000003800(ACKR2);ENSECAG00000004670(NA);ENSECAG00000005001(EYS);ENSECAG00000005039(CORIN);ENSECAG00000005221(TMPRSS15);ENSECAG00000005573(LOXL4);ENSECAG00000007129(LRP6);ENSECAG00000007244(LRP8);ENSECAG00000007338(SCARF2);ENSECAG00000009186(NA);ENSECAG00000009860(STAB1);ENSECAG000000…	0.374452
GO:0006954	inflammatory response	420	-0.310296	-1.41776	0	ENSECAG00000009514(VAMP8);ENSECAG00000011541(PRDX2);ENSECAG00000034739(ADORA2A);ENSECAG00000008236(APOE);ENSECAG00000000470(NRROS);ENSECAG00000019273(NLRP10);ENSECAG00000018507(CDH5);ENSECAG00000010117(S100A9);ENSECAG00000015796(LIAS);ENSECAG00000006692(PSMB4);ENSECAG00000026984(GPSM3);ENSECAG00000038911(NA);ENSECAG00000014259(TIMP1);ENSECAG00000007432(PTGDR);ENSECAG00000004386(CD276);ENSECAG0000…	ENSECAG00000000051(IL1B);ENSECAG00000000074(METRNL);ENSECAG00000000097(NA);ENSECAG00000000173(SEMA7A);ENSECAG00000000197(TLR3);ENSECAG00000000308(RICTOR);ENSECAG00000000373(LOXL3);ENSECAG00000000470(NRROS);ENSECAG00000000484(PPARA);ENSECAG00000000593(PTN);ENSECAG00000000624(PTPN2);ENSECAG00000000634(SMPDL3B);ENSECAG00000000790(CXCL17);ENSECAG00000000874(ACKR1);ENSECAG00000000967(LTA);ENSECAG00000…	0.374425
GO:0070670	response to interleukin-4	24	-0.494156	-1.41715	0.0476191	ENSECAG00000008705(STAT6);ENSECAG00000024574(GATA3);ENSECAG00000019191(DCSTAMP);ENSECAG00000025015(CDK4);ENSECAG00000024788(CORO1A);ENSECAG00000011221(RUFY4);ENSECAG00000018212(JAK3);ENSECAG00000024988(PARP14);ENSECAG00000004617(PML);ENSECAG00000020533(KEAP1);	ENSECAG00000000624(PTPN2);ENSECAG00000002437(NFIL3);ENSECAG00000004617(PML);ENSECAG00000006885(IMPDH2);ENSECAG00000007847(STAT5B);ENSECAG00000008511(HSP90AB1);ENSECAG00000008705(STAT6);ENSECAG00000010728(MRC1);ENSECAG00000011221(RUFY4);ENSECAG00000015427(ALAD);ENSECAG00000015816(RPLP0);ENSECAG00000018212(JAK3);ENSECAG00000019125(FASN);ENSECAG00000019191(DCSTAMP);ENSECAG00000019631(MCM2);ENSECAG00…	0.375039
GO:0050868	negative regulation of T cell activation	83	-0.382782	-1.41705	0.0243902	ENSECAG00000000465(PTPN6);ENSECAG00000000387(FGL2);ENSECAG00000011541(PRDX2);ENSECAG00000008751(TNFRSF14);ENSECAG00000034739(ADORA2A);ENSECAG00000011911(DUSP3);ENSECAG00000018133(VSIR);ENSECAG00000014390(FOXJ1);ENSECAG00000004386(CD276);ENSECAG00000019895(LRRC32);ENSECAG00000022765(ZC3H8);ENSECAG00000020409(ERBB2);ENSECAG00000016312(CD274);ENSECAG00000014242(MAD1L1);ENSECAG00000035592(TNFSF18);EN…	ENSECAG00000000373(LOXL3);ENSECAG00000000387(FGL2);ENSECAG00000000465(PTPN6);ENSECAG00000000624(PTPN2);ENSECAG00000000658(GPNMB);ENSECAG00000000737(PRKAR1A);ENSECAG00000002211(CD80);ENSECAG00000002971(LAG3);ENSECAG00000003025(HLX);ENSECAG00000003802(IHH);ENSECAG00000003996(CTLA4);ENSECAG00000004386(CD276);ENSECAG00000004556(BCL6);ENSECAG00000007696(TNFAIP8L2);ENSECAG00000008503(CD74);ENSECAG00000…	0.37426
GO:0032623	interleukin-2 production	47	-0.417019	-1.41677	0.0541126	ENSECAG00000015807(SLC11A1);ENSECAG00000024574(GATA3);ENSECAG00000020158(CD247);ENSECAG00000014996(KAT5);ENSECAG00000039917(OSCAR);ENSECAG00000019089(TRIM27);ENSECAG00000019300(CARD9);ENSECAG00000013192(TRAF2);ENSECAG00000000121(NAV3);ENSECAG00000005704(CARD11);ENSECAG00000018160(TBX21);	ENSECAG00000000121(NAV3);ENSECAG00000002971(LAG3);ENSECAG00000003462(RUNX1);ENSECAG00000004386(CD276);ENSECAG00000005083(IL1RAP);ENSECAG00000005704(CARD11);ENSECAG00000007192(PTPRC);ENSECAG00000007847(STAT5B);ENSECAG00000008749(VTCN1);ENSECAG00000009626(TNFAIP3);ENSECAG00000010263(SASH3);ENSECAG00000010564(GLMN);ENSECAG00000010753(MAP3K7);ENSECAG00000011003(PDE4B);ENSECAG00000011452(BTNL2);ENSECA…	0.374023
GO:0045744	negative regulation of G-protein coupled receptor protein signaling pathway	31	-0.455449	-1.41657	0.0502183	ENSECAG00000010385(MET);ENSECAG00000026999(RGS14);ENSECAG00000018996(PLEK);ENSECAG00000002944(GRK2);ENSECAG00000010954(MGRN1);ENSECAG00000004658(APLNR);ENSECAG00000008358(ADA);ENSECAG00000031861(GPRASP1);ENSECAG00000035522(PALM);ENSECAG00000017459(ARRB1);ENSECAG00000019412(HTR2B);ENSECAG00000024888(CCL5);	ENSECAG00000000649(HTR1B);ENSECAG00000002944(GRK2);ENSECAG00000004658(APLNR);ENSECAG00000004810(ADRB2);ENSECAG00000008358(ADA);ENSECAG00000008782(RPH3AL);ENSECAG00000010385(MET);ENSECAG00000010954(MGRN1);ENSECAG00000011629(RGS13);ENSECAG00000011730(ARR3);ENSECAG00000012179(RGS2);ENSECAG00000013567(DRD2);ENSECAG00000014833(CRY1);ENSECAG00000015342(CXCL8);ENSECAG00000015377(KLK14);ENSECAG0000001609…	0.373589
GO:0050766	positive regulation of phagocytosis	38	-0.439414	-1.41588	0.0529532	ENSECAG00000010965(CYBA);ENSECAG00000021889(ABR);ENSECAG00000009761(DOCK2);ENSECAG00000012337(LMAN2);ENSECAG00000023970(MERTK);ENSECAG00000009752(APOA1);MSTRG.16109(ABCA7);ENSECAG00000008164(CALR);ENSECAG00000015807(SLC11A1);ENSECAG00000014435(NCKAP1L);MSTRG.16110(ABCA7);ENSECAG00000010163(APOA2);ENSECAG00000019305(TUB);ENSECAG00000001174(TNF);ENSECAG00000016033(IL2RB);	ENSECAG00000000014(GAS6);ENSECAG00000001174(TNF);ENSECAG00000002867(F2RL1);ENSECAG00000004709(C2);ENSECAG00000006706(SFTPD);ENSECAG00000007517(TULP1);ENSECAG00000008164(CALR);ENSECAG00000008958(SOD1);ENSECAG00000009535(FCER1G);ENSECAG00000009752(APOA1);ENSECAG00000009761(DOCK2);ENSECAG00000010163(APOA2);ENSECAG00000010166(PYCARD);ENSECAG00000010394(RAB27A);ENSECAG00000010965(CYBA);ENSECAG00000010…	0.374264
GO:1990267	response to transition metal nanoparticle	57	-0.407175	-1.41574	0.0393873	ENSECAG00000000621(HSF1);ENSECAG00000025017(KHK);ENSECAG00000001555(NA);ENSECAG00000016746(ATP13A2);ENSECAG00000014846(ACO1);ENSECAG00000010144(DDX11);ENSECAG00000010288(LRRK2);ENSECAG00000017555(TF);ENSECAG00000024726(TFR2);ENSECAG00000017251(PARK7);ENSECAG00000010196(TCIRG1);ENSECAG00000025038(LOXL2);ENSECAG00000020437(BCL2);ENSECAG00000009949(P2RX7);ENSECAG00000033359(NA);ENSECAG00000002892(TI…	ENSECAG00000000621(HSF1);ENSECAG00000000685(B2M);ENSECAG00000001555(NA);ENSECAG00000002892(TIMELESS);ENSECAG00000005106(FIBIN);ENSECAG00000005675(NFE2L2);ENSECAG00000006442(ADAM9);ENSECAG00000007777(NFE2L1);ENSECAG00000007952(NFYA);ENSECAG00000009319(ZACN);ENSECAG00000009949(P2RX7);ENSECAG00000010144(DDX11);ENSECAG00000010196(TCIRG1);ENSECAG00000010288(LRRK2);ENSECAG00000010399(SLC30A2);ENSECAG00…	0.373548
GO:0086001	cardiac muscle cell action potential	43	-0.435001	-1.41508	0.0505263	ENSECAG00000017790(SCN10A);ENSECAG00000015228(RANGRF);ENSECAG00000014820(DSP);ENSECAG00000023394(SCN2B);ENSECAG00000023163(CXADR);ENSECAG00000020181(AKAP9);ENSECAG00000025007(KCNJ5);ENSECAG00000007379(KCNE3);ENSECAG00000008248(CTNNA3);ENSECAG00000013616(DSG2);ENSECAG00000000179(SCN1B);ENSECAG00000021852(TRPM4);ENSECAG00000015834(DMD);ENSECAG00000023979(SCN3B);ENSECAG00000020592(JUP);ENSECAG000000…	ENSECAG00000000179(SCN1B);ENSECAG00000000813(SCN5A);ENSECAG00000003033(KCNA5);ENSECAG00000006239(NUP155);ENSECAG00000006795(RYR2);ENSECAG00000006957(BIN1);ENSECAG00000007379(KCNE3);ENSECAG00000007761(DSC2);ENSECAG00000007922(KCNJ2);ENSECAG00000008248(CTNNA3);ENSECAG00000009134(CAV1);ENSECAG00000010809(CACNA2D1);ENSECAG00000011564(DLG1);ENSECAG00000011594(KCND3);ENSECAG00000013566(PKP2);ENSECAG000…	0.37416
GO:0031116	positive regulation of microtubule polymerization	20	-0.516294	-1.41494	0.0654008	ENSECAG00000011619(TOGARAM1);ENSECAG00000000578(NIN);ENSECAG00000018075(NA);ENSECAG00000017840(PAK1);ENSECAG00000010385(MET);ENSECAG00000016507(PSRC1);ENSECAG00000020181(AKAP9);ENSECAG00000000836(FES);ENSECAG00000023455(NUMA1);ENSECAG00000000121(NAV3);MSTRG.7150(CLASP1);ENSECAG00000001205(MAPT);	ENSECAG00000000121(NAV3);ENSECAG00000000135(CDK5RAP2);ENSECAG00000000578(NIN);ENSECAG00000000836(FES);ENSECAG00000001205(MAPT);ENSECAG00000009727(RAC1);ENSECAG00000010222(MAPRE1);ENSECAG00000010385(MET);ENSECAG00000011619(TOGARAM1);ENSECAG00000015563(CKAP5);ENSECAG00000016507(PSRC1);ENSECAG00000017840(PAK1);ENSECAG00000018075(NA);ENSECAG00000018208(MECP2);ENSECAG00000020181(AKAP9);ENSECAG00000022…	0.373499
GO:1903725	regulation of phospholipid metabolic process	53	-0.409764	-1.41463	0.0371179	ENSECAG00000024242(SCARB1);ENSECAG00000012862(LYN);ENSECAG00000018796(DGKZ);ENSECAG00000017146(PIK3R6);ENSECAG00000011671(TGFB1);ENSECAG00000014224(APOC2);ENSECAG00000024793(PDGFRB);ENSECAG00000026965(SOCS1);ENSECAG00000024868(DAB2IP);ENSECAG00000019412(HTR2B);ENSECAG00000009789(WDR91);ENSECAG00000016039(SLC27A1);	ENSECAG00000004043(SOCS4);ENSECAG00000007355(PIK3IP1);ENSECAG00000007837(FGR);ENSECAG00000008731(NA);ENSECAG00000009160(SH3GLB1);ENSECAG00000009789(WDR91);ENSECAG00000010420(RUBCN);ENSECAG00000010765(ACSL3);ENSECAG00000011099(VAV3);ENSECAG00000011109(ADGRF5);ENSECAG00000011671(TGFB1);ENSECAG00000011752(ATG14);ENSECAG00000012522(GNB3);ENSECAG00000012862(LYN);ENSECAG00000013412(CCL19);ENSECAG000000…	0.373269
GO:0045861	negative regulation of proteolysis	291	-0.323106	-1.41398	0	ENSECAG00000024013(PSMF1);ENSECAG00000009520(NA);ENSECAG00000019913(FURIN);ENSECAG00000016161(SLPI);ENSECAG00000021160(UBE2Z);ENSECAG00000012506(SERPINB9);ENSECAG00000039383(NA);ENSECAG00000013598(COL28A1);ENSECAG00000015212(MT3);ENSECAG00000019131(MICAL1);ENSECAG00000023874(SPINT1);ENSECAG00000014259(TIMP1);ENSECAG00000003355(ITIH3);ENSECAG00000012229(BIRC3);ENSECAG00000011072(NLE1);ENSECAG00000…	ENSECAG00000000014(GAS6);ENSECAG00000000135(CDK5RAP2);ENSECAG00000000227(HDAC6);ENSECAG00000000266(RYBP);ENSECAG00000000268(CST7);ENSECAG00000000339(NA);ENSECAG00000000474(GABARAPL2);ENSECAG00000000500(IFI6);ENSECAG00000000651(SPINK5);ENSECAG00000000774(NA);ENSECAG00000000779(SERPINB12);ENSECAG00000000964(CAMK2N1);ENSECAG00000001010(NA);ENSECAG00000001141(NAIP);ENSECAG00000001174(TNF);ENSECAG0000…	0.373995
GO:0042108	positive regulation of cytokine biosynthetic process	47	-0.414161	-1.41368	0.0287611	ENSECAG00000007192(PTPRC);ENSECAG00000028501(ZFPM1);ENSECAG00000028288(IFNG);ENSECAG00000007847(STAT5B);ENSECAG00000013763(RELA);ENSECAG00000008555(LTB);ENSECAG00000012390(TIRAP);ENSECAG00000007883(TLR7);ENSECAG00000004386(CD276);ENSECAG00000014957(IL27);ENSECAG00000014108(TNFRSF8);ENSECAG00000021899(MAPKAPK2);ENSECAG00000004879(CEBPG);ENSECAG00000008503(CD74);ENSECAG00000014294(TLR9);ENSECAG0000…	ENSECAG00000000197(TLR3);ENSECAG00000001174(TNF);ENSECAG00000001774(MYD88);ENSECAG00000004386(CD276);ENSECAG00000004387(PSEN1);ENSECAG00000004879(CEBPG);ENSECAG00000005704(CARD11);ENSECAG00000007192(PTPRC);ENSECAG00000007588(EREG);ENSECAG00000007847(STAT5B);ENSECAG00000007883(TLR7);ENSECAG00000008503(CD74);ENSECAG00000008555(LTB);ENSECAG00000008830(WNT5A);ENSECAG00000008923(THBS1);ENSECAG00000009…	0.373704
GO:0016042	lipid catabolic process	253	-0.328951	-1.41265	0.00238663	ENSECAG00000022063(ABHD5);ENSECAG00000015074(LIPE);ENSECAG00000008173(HSD17B11);ENSECAG00000014867(PLBD1);ENSECAG00000013217(ECHDC2);ENSECAG00000000185(SMPD3);ENSECAG00000008236(APOE);ENSECAG00000016826(SGPL1);ENSECAG00000018351(LIPH);ENSECAG00000015212(MT3);ENSECAG00000015859(PAFAH2);ENSECAG00000009317(PLBD2);ENSECAG00000024475(CRTC3);ENSECAG00000022786(GBA);ENSECAG00000023223(SIRT2);ENSECAG0000…	ENSECAG00000000037(HINT2);ENSECAG00000000185(SMPD3);ENSECAG00000000280(BCO1);ENSECAG00000000291(PLCG2);ENSECAG00000000418(APOA5);ENSECAG00000000580(GBA2);ENSECAG00000000634(SMPDL3B);ENSECAG00000001174(TNF);ENSECAG00000001989(SESN2);ENSECAG00000002611(ETFA);ENSECAG00000002962(ADIPOQ);ENSECAG00000003178(NA);ENSECAG00000003315(IRS2);ENSECAG00000003776(ENPP2);ENSECAG00000003921(ADRA2A);ENSECAG0000000…	0.375335
GO:0001779	natural killer cell differentiation	19	-0.524283	-1.41259	0.0780287	ENSECAG00000007192(PTPRC);ENSECAG00000015584(TUSC2);ENSECAG00000007847(STAT5B);ENSECAG00000023970(MERTK);ENSECAG00000022430(TOX);ENSECAG00000006776(IL15RA);ENSECAG00000010114(RASGRP1);ENSECAG00000010490(PGLYRP2);ENSECAG00000038488(FLT3LG);	ENSECAG00000000014(GAS6);ENSECAG00000006776(IL15RA);ENSECAG00000007192(PTPRC);ENSECAG00000007847(STAT5B);ENSECAG00000008738(ID2);ENSECAG00000009044(PRDM1);ENSECAG00000010114(RASGRP1);ENSECAG00000010150(KAT7);ENSECAG00000010490(PGLYRP2);ENSECAG00000011471(AXL);ENSECAG00000011884(PGLYRP3);ENSECAG00000013930(SP3);ENSECAG00000014369(SLAMF1);ENSECAG00000015584(TUSC2);ENSECAG00000017704(ZBTB1);ENSECAG0…	0.374475
GO:0030674	protein binding, bridging	94	-0.371038	-1.41244	0.0171306	ENSECAG00000020007(CNTLN);ENSECAG00000017757(RPTOR);ENSECAG00000032752(SH2D1A);ENSECAG00000018761(SPSB1);ENSECAG00000000689(PPP4R2);ENSECAG00000013878(ANK1);ENSECAG00000024065(SLA);ENSECAG00000021078(GRB14);ENSECAG00000036849(ERCC2);ENSECAG00000009559(INSC);ENSECAG00000013597(DAB2);ENSECAG00000021184(LAT);ENSECAG00000018768(NA);ENSECAG00000011366(HERPUD1);ENSECAG00000034308(TRIM6);ENSECAG00000006…	ENSECAG00000000014(GAS6);ENSECAG00000000689(PPP4R2);ENSECAG00000002833(DVL2);ENSECAG00000005126(TRIM22);ENSECAG00000006808(VPS11);ENSECAG00000006833(CRADD);ENSECAG00000007021(SH2B3);ENSECAG00000007134(AP2A1);ENSECAG00000007393(IRS1);ENSECAG00000007747(OPTN);ENSECAG00000008015(NA);ENSECAG00000008056(FSCN1);ENSECAG00000008076(MEN1);ENSECAG00000008101(CBX5);ENSECAG00000008179(IL20RB);ENSECAG00000008…	0.373822
GO:0061134	peptidase regulator activity	179	-0.340284	-1.41233	0.00236967	ENSECAG00000021766(PCOLCE);ENSECAG00000008466(BIRC5);ENSECAG00000016238(RPS6KA1);ENSECAG00000038893(CST3);ENSECAG00000010521(SERPINB8);ENSECAG00000007206(UBE2O);ENSECAG00000016855(PSME1);ENSECAG00000035510(NA);ENSECAG00000012083(ATP2A3);ENSECAG00000009520(NA);ENSECAG00000019913(FURIN);ENSECAG00000016161(SLPI);ENSECAG00000021160(UBE2Z);ENSECAG00000018133(VSIR);ENSECAG00000012506(SERPINB9);ENSECAG0…	ENSECAG00000000014(GAS6);ENSECAG00000000268(CST7);ENSECAG00000000339(NA);ENSECAG00000000651(SPINK5);ENSECAG00000000701(FN1);ENSECAG00000000774(NA);ENSECAG00000000779(SERPINB12);ENSECAG00000001010(NA);ENSECAG00000001141(NAIP);ENSECAG00000001476(NA);ENSECAG00000001509(NKX3-1);ENSECAG00000002111(ITIH4);ENSECAG00000003260(ITIH5);ENSECAG00000003355(ITIH3);ENSECAG00000003563(NA);ENSECAG00000004201(FETU…	0.373133
GO:0044058	regulation of digestive system process	23	-0.498211	-1.41216	0.0634249	ENSECAG00000023887(WNK4);ENSECAG00000008993(HIP1R);ENSECAG00000014442(OPRK1);ENSECAG00000037842(HAMP);ENSECAG00000014361(FGF10);ENSECAG00000000418(APOA5);ENSECAG00000014239(PTGER3);ENSECAG00000009752(APOA1);ENSECAG00000020882(NR1H2);ENSECAG00000010163(APOA2);ENSECAG00000004903(APOA4);ENSECAG00000015726(NR1H3);	ENSECAG00000000418(APOA5);ENSECAG00000004903(APOA4);ENSECAG00000008993(HIP1R);ENSECAG00000009752(APOA1);ENSECAG00000010124(NA);ENSECAG00000010163(APOA2);ENSECAG00000010864(ABCG5);ENSECAG00000014239(PTGER3);ENSECAG00000014361(FGF10);ENSECAG00000014442(OPRK1);ENSECAG00000014475(STK39);ENSECAG00000015726(NR1H3);ENSECAG00000016409(TFF2);ENSECAG00000020882(NR1H2);ENSECAG00000022255(EPB41);ENSECAG00000…	0.372544
GO:1903018	regulation of glycoprotein metabolic process	40	-0.426248	-1.41207	0.0443975	ENSECAG00000011335(ITM2A);ENSECAG00000010109(IGF1);ENSECAG00000038893(CST3);ENSECAG00000028288(IFNG);ENSECAG00000007962(SOAT1);ENSECAG00000012241(SLC51B);ENSECAG00000015212(MT3);ENSECAG00000013791(TINF2);ENSECAG00000017193(PUM3);ENSECAG00000041646(RAB1B);MSTRG.16109(ABCA7);ENSECAG00000021806(NA);ENSECAG00000009183(NCSTN);ENSECAG00000012086(NECAB3);MSTRG.16110(ABCA7);ENSECAG00000020437(BCL2);ENSEC…	ENSECAG00000004945(CCR7);ENSECAG00000006949(CTNNB1);ENSECAG00000006995(TMEM59);ENSECAG00000007862(APCS);ENSECAG00000007962(SOAT1);ENSECAG00000008531(AATF);ENSECAG00000009183(NCSTN);ENSECAG00000009250(RAMP1);ENSECAG00000009384(NECAB1);ENSECAG00000010109(IGF1);ENSECAG00000010807(PXYLP1);ENSECAG00000011037(WARS1);ENSECAG00000011335(ITM2A);ENSECAG00000012086(NECAB3);ENSECAG00000012241(SLC51B);ENSECAG…	0.37176
GO:0050863	regulation of T cell activation	219	-0.333241	-1.41176	0	ENSECAG00000014957(IL27);ENSECAG00000014724(AP3D1);ENSECAG00000024214(FANCA);ENSECAG00000017326(CLPTM1);ENSECAG00000021184(LAT);ENSECAG00000020409(ERBB2);ENSECAG00000021437(FADD);ENSECAG00000014312(PRKCZ);ENSECAG00000016312(CD274);ENSECAG00000014242(MAD1L1);ENSECAG00000035592(TNFSF18);ENSECAG00000022310(IL23A);ENSECAG00000017269(TNFRSF21);ENSECAG00000009236(RASAL3);ENSECAG00000006603(HLA-DOA);ENS…	ENSECAG00000000051(IL1B);ENSECAG00000000373(LOXL3);ENSECAG00000000387(FGL2);ENSECAG00000000465(PTPN6);ENSECAG00000000624(PTPN2);ENSECAG00000000658(GPNMB);ENSECAG00000000737(PRKAR1A);ENSECAG00000001018(SOX12);ENSECAG00000002211(CD80);ENSECAG00000002746(BRAF);ENSECAG00000002971(LAG3);ENSECAG00000003025(HLX);ENSECAG00000003503(DNAJA3);ENSECAG00000003802(IHH);ENSECAG00000003996(CTLA4);ENSECAG00000004…	0.371557
GO:0035272	exocrine system development	39	-0.43917	-1.41047	0.0340426	ENSECAG00000015029(TGFB3);ENSECAG00000006719(CLCN2);ENSECAG00000011671(TGFB1);ENSECAG00000016596(RARG);ENSECAG00000009159(PLXND1);ENSECAG00000015510(FGF7);ENSECAG00000001509(NKX3-1);ENSECAG00000023274(LAMA5);ENSECAG00000001174(TNF);ENSECAG00000024147(SOX10);ENSECAG00000006290(TGM2);ENSECAG00000017375(ESRP2);	ENSECAG00000000022(PLXNA1);ENSECAG00000000679(PDX1);ENSECAG00000001174(TNF);ENSECAG00000001509(NKX3-1);ENSECAG00000002918(BMP7);ENSECAG00000006290(TGM2);ENSECAG00000006719(CLCN2);ENSECAG00000008871(ALDH1A3);ENSECAG00000009159(PLXND1);ENSECAG00000009665(DAG1);ENSECAG00000011223(HGF);ENSECAG00000011671(TGFB1);ENSECAG00000011891(NTN4);ENSECAG00000012045(WLS);ENSECAG00000012394(CELA1);ENSECAG00000012…	0.373964
GO:0032103	positive regulation of response to external stimulus	234	-0.328179	-1.41043	0.00254453	ENSECAG00000013909(SIRT1);ENSECAG00000022570(RAC2);ENSECAG00000004549(KPNA6);ENSECAG00000021294(SPTLC2);ENSECAG00000020820(TBK1);ENSECAG00000009510(FBXO7);ENSECAG00000016150(VPS13D);ENSECAG00000012743(ANO6);ENSECAG00000004258(IL17RB);ENSECAG00000017743(SESN3);ENSECAG00000005226(FFAR2);ENSECAG00000031442(FGF16);ENSECAG00000001214(CCR2);ENSECAG00000028288(IFNG);ENSECAG00000013754(TRADD);ENSECAG0000…	ENSECAG00000000014(GAS6);ENSECAG00000000184(CREB3);ENSECAG00000000197(TLR3);ENSECAG00000000593(PTN);ENSECAG00000000790(CXCL17);ENSECAG00000000967(LTA);ENSECAG00000001035(ZCCHC3);ENSECAG00000001101(SESN1);ENSECAG00000001174(TNF);ENSECAG00000001214(CCR2);ENSECAG00000001499(CCR1);ENSECAG00000001774(MYD88);ENSECAG00000001989(SESN2);ENSECAG00000002280(NA);ENSECAG00000002746(BRAF);ENSECAG00000002867(F2…	0.373058
GO:0071813	lipoprotein particle binding	22	-0.488524	-1.41042	0.058952	ENSECAG00000009752(APOA1);ENSECAG00000024242(SCARB1);ENSECAG00000011292(MSR1);ENSECAG00000010163(APOA2);ENSECAG00000001205(MAPT);ENSECAG00000014647(STAB2);	ENSECAG00000001205(MAPT);ENSECAG00000007862(APCS);ENSECAG00000008236(APOE);ENSECAG00000008923(THBS1);ENSECAG00000009260(NA);ENSECAG00000009752(APOA1);ENSECAG00000009860(STAB1);ENSECAG00000010145(LPL);ENSECAG00000010163(APOA2);ENSECAG00000010834(GPIHBP1);ENSECAG00000011292(MSR1);ENSECAG00000014647(STAB2);ENSECAG00000015229(CD36);ENSECAG00000015270(TREM2);ENSECAG00000018963(COLEC12);ENSECAG00000019…	0.372084
GO:0021696	cerebellar cortex morphogenesis	31	-0.465385	-1.41016	0.0525292	ENSECAG00000011246(GLI1);ENSECAG00000021672(PSAP);ENSECAG00000012948(LDB1);ENSECAG00000021544(FAIM2);ENSECAG00000022458(COQ8B);	ENSECAG00000000034(CBLN1);ENSECAG00000001597(LHX1);ENSECAG00000004904(SMO);ENSECAG00000006988(CEND1);ENSECAG00000009213(WNT7A);ENSECAG00000010245(ZNF365);ENSECAG00000010640(MAP2K1);ENSECAG00000011246(GLI1);ENSECAG00000011510(OPHN1);ENSECAG00000012788(TTLL1);ENSECAG00000012948(LDB1);ENSECAG00000014357(DLL1);ENSECAG00000016371(CACNA1A);ENSECAG00000016384(RORA);ENSECAG00000016915(LHX5);ENSECAG000000…	0.371786
GO:0002367	cytokine production involved in immune response	72	-0.384417	-1.41013	0.018595	ENSECAG00000014460(MAPK3);ENSECAG00000007474(SPHK2);ENSECAG00000014775(CLNK);ENSECAG00000041678(TGFB2);ENSECAG00000014312(PRKCZ);ENSECAG00000009752(APOA1);ENSECAG00000034308(TRIM6);ENSECAG00000012699(KDELR1);ENSECAG00000015807(SLC11A1);ENSECAG00000024574(GATA3);ENSECAG00000010055(RSAD2);ENSECAG00000015029(TGFB3);ENSECAG00000021852(TRPM4);ENSECAG00000011671(TGFB1);ENSECAG00000007623(CD226);ENSECAG…	ENSECAG00000000014(GAS6);ENSECAG00000000173(SEMA7A);ENSECAG00000000197(TLR3);ENSECAG00000000214(IL18RAP);ENSECAG00000000685(B2M);ENSECAG00000001174(TNF);ENSECAG00000002867(F2RL1);ENSECAG00000004556(BCL6);ENSECAG00000005179(NA);ENSECAG00000005226(FFAR2);ENSECAG00000007309(FZD5);ENSECAG00000007474(SPHK2);ENSECAG00000007623(CD226);ENSECAG00000008299(IL4);ENSECAG00000008503(CD74);ENSECAG00000008751(T…	0.370853
GO:0050730	regulation of peptidyl-tyrosine phosphorylation	185	-0.334468	-1.40889	0	ENSECAG00000022567(RACK1);ENSECAG00000017027(SFRP2);ENSECAG00000017104(ERRFI1);ENSECAG00000010128(SEMA4D);ENSECAG00000025091(MVP);ENSECAG00000029965(ALKAL2);ENSECAG00000010692(CSPG4);ENSECAG00000009402(VEGFA);ENSECAG00000009952(EGFR);ENSECAG00000016998(CD40);ENSECAG00000014312(PRKCZ);ENSECAG00000024955(ZFYVE28);ENSECAG00000008126(TP53);ENSECAG00000035592(TNFSF18);ENSECAG00000022310(IL23A);ENSECAG…	ENSECAG00000000014(GAS6);ENSECAG00000000152(KITLG);ENSECAG00000000308(RICTOR);ENSECAG00000000465(PTPN6);ENSECAG00000000624(PTPN2);ENSECAG00000000789(SH3BP5L);ENSECAG00000000791(DMTN);ENSECAG00000000860(CSF1R);ENSECAG00000001249(SOCS3);ENSECAG00000002211(CD80);ENSECAG00000002264(ISL1);ENSECAG00000002280(NA);ENSECAG00000002619(GREM1);ENSECAG00000002833(DVL2);ENSECAG00000002986(GHR);ENSECAG000000034…	0.373069
GO:0050671	positive regulation of lymphocyte proliferation	92	-0.372566	-1.40875	0.0267261	ENSECAG00000003315(IRS2);ENSECAG00000016998(CD40);ENSECAG00000021437(FADD);ENSECAG00000016312(CD274);ENSECAG00000022310(IL23A);ENSECAG00000009236(RASAL3);ENSECAG00000035279(IGFBP2);ENSECAG00000014635(CD3E);ENSECAG00000008358(ADA);ENSECAG00000024788(CORO1A);ENSECAG00000012319(EFNB1);ENSECAG00000014435(NCKAP1L);ENSECAG00000011012(ZAP70);ENSECAG00000008503(CD74);ENSECAG00000014294(TLR9);ENSECAG00000…	ENSECAG00000000051(IL1B);ENSECAG00000001774(MYD88);ENSECAG00000002211(CD80);ENSECAG00000003315(IRS2);ENSECAG00000003503(DNAJA3);ENSECAG00000004386(CD276);ENSECAG00000004556(BCL6);ENSECAG00000005704(CARD11);ENSECAG00000007192(PTPRC);ENSECAG00000007847(STAT5B);ENSECAG00000008358(ADA);ENSECAG00000008503(CD74);ENSECAG00000008731(NA);ENSECAG00000008749(VTCN1);ENSECAG00000009177(DHPS);ENSECAG0000000923…	0.372432
GO:0072659	protein localization to plasma membrane	217	-0.328493	-1.40871	0.00448431	ENSECAG00000012166(LRP1);ENSECAG00000014490(ZDHHC2);ENSECAG00000010655(STX4);ENSECAG00000021165(STAC);ENSECAG00000018203(CIB1);ENSECAG00000006983(RAPGEF2);ENSECAG00000000141(PTCH1);ENSECAG00000009514(VAMP8);ENSECAG00000002623(NHLRC1);ENSECAG00000033905(RAP2A);ENSECAG00000008351(MMP14);ENSECAG00000000637(CACNB1);ENSECAG00000010407(BAG4);ENSECAG00000013878(ANK1);ENSECAG00000019636(ARFRP1);ENSECAG00…	ENSECAG00000000014(GAS6);ENSECAG00000000141(PTCH1);ENSECAG00000000161(DPP10);ENSECAG00000000245(RAB3C);ENSECAG00000000298(DENND4C);ENSECAG00000000300(ARL3);ENSECAG00000000527(SLC4A1);ENSECAG00000000558(KIF5B);ENSECAG00000000626(PDPK1);ENSECAG00000000637(CACNB1);ENSECAG00000001174(TNF);ENSECAG00000001177(GPER1);ENSECAG00000001317(MYADM);ENSECAG00000002263(IKBKB);ENSECAG00000002522(RAB15);ENSECAG00…	0.371538
GO:0061387	regulation of extent of cell growth	72	-0.38819	-1.40865	0.0225734	ENSECAG00000022668(SEMA4B);ENSECAG00000012497(LIMK1);ENSECAG00000014817(RND2);ENSECAG00000021450(CTTN);ENSECAG00000032438(PTPRS);ENSECAG00000015212(MT3);ENSECAG00000018066(FSTL4);ENSECAG00000025088(PLXNA3);ENSECAG00000016560(CRABP2);ENSECAG00000004006(CDK5R1);ENSECAG00000010553(NGF);ENSECAG00000013515(SEMA3B);ENSECAG00000014047(TWF2);ENSECAG00000010128(SEMA4D);ENSECAG00000006827(SEMA6A);ENSECAG00…	ENSECAG00000000173(SEMA7A);ENSECAG00000000701(FN1);ENSECAG00000001205(MAPT);ENSECAG00000003955(TRPV2);ENSECAG00000004006(CDK5R1);ENSECAG00000004778(RTN4R);ENSECAG00000006827(SEMA6A);ENSECAG00000007008(CDKL5);ENSECAG00000007183(SEMA3E);ENSECAG00000007709(SEMA3F);ENSECAG00000008070(ZFYVE27);ENSECAG00000008462(RYK);ENSECAG00000008622(SEMA4A);ENSECAG00000008662(DPYSL2);ENSECAG00000008830(WNT5A);ENSEC…	0.370662
GO:0015909	long-chain fatty acid transport	45	-0.422907	-1.40678	0.039823	ENSECAG00000010390(ZBTB45);ENSECAG00000003315(IRS2);ENSECAG00000022935(ABCD1);ENSECAG00000024288(SLC27A2);ENSECAG00000006879(PLA2G5);ENSECAG00000012793(CPT1B);ENSECAG00000013728(MFSD2A);ENSECAG00000012910(ACE);ENSECAG00000010997(PLA2G2A);ENSECAG00000035952(PLA2G2D);ENSECAG00000016039(SLC27A1);ENSECAG00000008005(AKT2);	ENSECAG00000003315(IRS2);ENSECAG00000005405(BDKRB2);ENSECAG00000006848(SLC27A6);ENSECAG00000006879(PLA2G5);ENSECAG00000007184(PROCA1);ENSECAG00000008005(AKT2);ENSECAG00000008236(APOE);ENSECAG00000008264(AKT1);ENSECAG00000008679(ACSL1);ENSECAG00000008923(THBS1);ENSECAG00000009152(NA);ENSECAG00000009488(SYK);ENSECAG00000010137(DRD4);ENSECAG00000010317(PLA2G12B);ENSECAG00000010390(ZBTB45);ENSECAG000…	0.374514
GO:0035586	purinergic receptor activity	26	-0.479773	-1.40514	0.0567686	ENSECAG00000017816(ADORA1);ENSECAG00000007984(NA);ENSECAG00000010577(P2RY2);ENSECAG00000001845(P2RY1);ENSECAG00000034739(ADORA2A);ENSECAG00000023154(P2RY12);ENSECAG00000016406(P2RX2);ENSECAG00000003181(P2RY10);ENSECAG00000038665(P2RY8);ENSECAG00000001488(GPR171);ENSECAG00000016640(P2RX3);ENSECAG00000001554(P2RY14);ENSECAG00000009949(P2RX7);ENSECAG00000024637(NA);ENSECAG00000024335(P2RY11);	ENSECAG00000001488(GPR171);ENSECAG00000001554(P2RY14);ENSECAG00000001640(P2RY13);ENSECAG00000001845(P2RY1);ENSECAG00000003173(GPR34);ENSECAG00000003181(P2RY10);ENSECAG00000007984(NA);ENSECAG00000008441(ADORA2B);ENSECAG00000009767(P2RX1);ENSECAG00000009949(P2RX7);ENSECAG00000010577(P2RY2);ENSECAG00000016406(P2RX2);ENSECAG00000016640(P2RX3);ENSECAG00000017816(ADORA1);ENSECAG00000018460(NA);ENSECAG0…	0.377937
GO:0005773	vacuole	360	-0.312777	-1.404	0	ENSECAG00000009514(VAMP8);ENSECAG00000007829(TPP1);ENSECAG00000011961(SLC36A2);ENSECAG00000017757(RPTOR);ENSECAG00000024677(SIDT1);ENSECAG00000006662(MPO);ENSECAG00000015826(RRAGD);ENSECAG00000013718(FYCO1);ENSECAG00000007883(TLR7);ENSECAG00000032877(GABARAP);ENSECAG00000009317(PLBD2);ENSECAG00000016802(PEG3);ENSECAG00000013584(PSAPL1);ENSECAG00000015853(SORT1);ENSECAG00000022546(NA);ENSECAG00000…	ENSECAG00000000051(IL1B);ENSECAG00000000085(AGA);ENSECAG00000000474(GABARAPL2);ENSECAG00000000686(LAPTM5);ENSECAG00000000749(DLD);ENSECAG00000000855(TRIM23);ENSECAG00000001165(TMEM79);ENSECAG00000001726(NA);ENSECAG00000002186(CD68);ENSECAG00000002267(EPG5);ENSECAG00000002745(MARCHF8);ENSECAG00000003056(TM6SF1);ENSECAG00000003104(TECPR1);ENSECAG00000003253(GLB1L);ENSECAG00000003473(WIPI1);ENSECAG0…	0.379967
GO:0009250	glucan biosynthetic process	34	-0.450951	-1.40371	0.0464135	ENSECAG00000005751(GYG2);ENSECAG00000002623(NHLRC1);ENSECAG00000014649(GYS2);ENSECAG00000003315(IRS2);ENSECAG00000006267(NR1D1);ENSECAG00000010127(INSR);ENSECAG00000020786(C1QTNF2);ENSECAG00000022171(GCK);ENSECAG00000021428(GYS1);ENSECAG00000005983(PHKG1);ENSECAG00000016734(INPP5K);ENSECAG00000008005(AKT2);	ENSECAG00000002306(PHKG2);ENSECAG00000002430(PRKAG3);ENSECAG00000002623(NHLRC1);ENSECAG00000003315(IRS2);ENSECAG00000004874(EPM2AIP1);ENSECAG00000005751(GYG2);ENSECAG00000005983(PHKG1);ENSECAG00000006267(NR1D1);ENSECAG00000007296(PPP1R3F);ENSECAG00000007393(IRS1);ENSECAG00000008005(AKT2);ENSECAG00000008264(AKT1);ENSECAG00000010109(IGF1);ENSECAG00000010127(INSR);ENSECAG00000010571(AGL);ENSECAG0000…	0.379727
GO:0003950	NAD+ ADP-ribosyltransferase activity	23	-0.493451	-1.40358	0.0598291	ENSECAG00000007900(ART3);ENSECAG00000008906(PARP15);ENSECAG00000024988(PARP14);ENSECAG00000012331(PARP9);ENSECAG00000022601(PARP12);ENSECAG00000019881(PARP10A);	ENSECAG00000005548(PARP2);ENSECAG00000006287(PARP11);ENSECAG00000007431(TNKS);ENSECAG00000007900(ART3);ENSECAG00000008906(PARP15);ENSECAG00000009217(ART4);ENSECAG00000009458(PARP4);ENSECAG00000011108(PARP8);ENSECAG00000011251(PARP16);ENSECAG00000012331(PARP9);ENSECAG00000012810(TNKS2);ENSECAG00000013537(SIRT4);ENSECAG00000014500(ART5);ENSECAG00000015210(ART1);ENSECAG00000016215(PARP6);ENSECAG0000…	0.379059
GO:0060078	regulation of postsynaptic membrane potential	101	-0.369995	-1.40348	0.0134831	ENSECAG00000007439(GRIN2C);ENSECAG00000023350(STX1B);ENSECAG00000008973(TMEM25);ENSECAG00000020215(GRIK2);ENSECAG00000010288(LRRK2);ENSECAG00000022551(SLC8A3);ENSECAG00000024757(CHRNA7);ENSECAG00000008392(SLC8A2);ENSECAG00000011123(GABRG1);ENSECAG00000016640(P2RX3);ENSECAG00000016750(DMPK);ENSECAG00000022208(SHANK2);ENSECAG00000004727(S1PR2);ENSECAG00000010275(GRIK3);ENSECAG00000017304(MAPK8IP2);…	ENSECAG00000000024(CHRNA6);ENSECAG00000000034(CBLN1);ENSECAG00000000043(CHRNB3);ENSECAG00000000659(CHRNB4);ENSECAG00000000924(GABRA2);ENSECAG00000001634(INSYN1);ENSECAG00000001834(DGKI);ENSECAG00000002359(GRIK1);ENSECAG00000002376(CHRNG);ENSECAG00000002703(KCND2);ENSECAG00000004727(S1PR2);ENSECAG00000005053(INSYN2A);ENSECAG00000005493(CHRM1);ENSECAG00000005559(GABRA5);ENSECAG00000006620(GABRA1);E…	0.378346
GO:0032589	neuron projection membrane	25	-0.483374	-1.40329	0.0617284	ENSECAG00000015644(SLC1A2);ENSECAG00000024757(CHRNA7);ENSECAG00000011123(GABRG1);ENSECAG00000016379(MAPK8IP3);ENSECAG00000023424(GABRA4);ENSECAG00000001205(MAPT);	ENSECAG00000000924(GABRA2);ENSECAG00000001205(MAPT);ENSECAG00000002236(KCNC1);ENSECAG00000003230(AKAP5);ENSECAG00000004028(SHISA9);ENSECAG00000005559(GABRA5);ENSECAG00000006620(GABRA1);ENSECAG00000008838(CNTNAP2);ENSECAG00000009366(LAMP5);ENSECAG00000010280(KCNC2);ENSECAG00000011123(GABRG1);ENSECAG00000011344(GABRA3);ENSECAG00000014012(GABRA6);ENSECAG00000014446(SPTBN1);ENSECAG00000015644(SLC1A2)…	0.3778
GO:0034763	negative regulation of transmembrane transport	56	-0.403326	-1.40179	0.0326797	ENSECAG00000011631(EPHB2);ENSECAG00000014372(SLC9A3R1);ENSECAG00000021854(CASQ2);ENSECAG00000006772(DYSF);ENSECAG00000019157(OXSR1);ENSECAG00000003315(IRS2);ENSECAG00000018627(OAZ2);ENSECAG00000007379(KCNE3);ENSECAG00000039785(APOC3);ENSECAG00000033068(CBARP);ENSECAG00000008284(KCNRG);ENSECAG00000006802(KCNAB1);ENSECAG00000019089(TRIM27);ENSECAG00000010163(APOA2);ENSECAG00000009873(REM2);ENSECAG0…	ENSECAG00000000751(NEDD4L);ENSECAG00000003051(SLC30A1);ENSECAG00000003315(IRS2);ENSECAG00000005004(NA);ENSECAG00000005259(OR56A1);ENSECAG00000006674(RRAD);ENSECAG00000006772(DYSF);ENSECAG00000006802(KCNAB1);ENSECAG00000006957(BIN1);ENSECAG00000007379(KCNE3);ENSECAG00000008005(AKT2);ENSECAG00000008024(CLIC2);ENSECAG00000008264(AKT1);ENSECAG00000008284(KCNRG);ENSECAG00000008923(THBS1);ENSECAG000000…	0.380824
GO:0005201	extracellular matrix structural constituent	54	-0.40956	-1.40124	0.0314607	ENSECAG00000024740(COL1A2);ENSECAG00000041748(COL4A3);ENSECAG00000016327(NA);ENSECAG00000013598(COL28A1);ENSECAG00000021274(COL4A6);ENSECAG00000025161(EMILIN1);ENSECAG00000019838(COL4A1);ENSECAG00000013693(COL1A1);ENSECAG00000018061(LAMA1);ENSECAG00000042356(COL5A1);ENSECAG00000024769(COL3A1);ENSECAG00000021805(LAMB2);ENSECAG00000007909(COL17A1);MSTRG.16743(COL5A3);ENSECAG00000021314(COL4A2);ENSE…	ENSECAG00000000134(MEGF9);ENSECAG00000005001(EYS);ENSECAG00000007909(COL17A1);ENSECAG00000008204(LAMB3);ENSECAG00000008303(LAMB1);ENSECAG00000008499(COL5A2);ENSECAG00000008747(MATN1);ENSECAG00000009735(TECTB);ENSECAG00000011138(COL4A4);ENSECAG00000012799(COL8A2);ENSECAG00000013598(COL28A1);ENSECAG00000013693(COL1A1);ENSECAG00000016222(TECTA);ENSECAG00000016327(NA);ENSECAG00000016361(COL18A1);ENSE…	0.381209
GO:0007259	JAK-STAT cascade	117	-0.353501	-1.40104	0.0123711	ENSECAG00000009039(STAT1);ENSECAG00000016998(CD40);ENSECAG00000016439(STAT3);ENSECAG00000035592(TNFSF18);ENSECAG00000008705(STAT6);ENSECAG00000022310(IL23A);ENSECAG00000012862(LYN);ENSECAG00000002986(GHR);ENSECAG00000010874(HGS);ENSECAG00000016475(HPX);MSTRG.6705(DLGAP5);ENSECAG00000012328(STAT5A);ENSECAG00000034128(SOCS2);ENSECAG00000016330(TNFRSF1A);ENSECAG00000018212(JAK3);ENSECAG00000009935(P…	ENSECAG00000000114(PRL);ENSECAG00000000277(NA);ENSECAG00000000624(PTPN2);ENSECAG00000000860(CSF1R);ENSECAG00000001064(RET);ENSECAG00000001249(SOCS3);ENSECAG00000002264(ISL1);ENSECAG00000002280(NA);ENSECAG00000002978(IFND2);ENSECAG00000002986(GHR);ENSECAG00000004006(CDK5R1);ENSECAG00000004055(F2R);ENSECAG00000004315(IFNE);ENSECAG00000004411(NA);ENSECAG00000005085(NA);ENSECAG00000005798(CNOT7);ENSE…	0.38071
GO:0002828	regulation of type 2 immune response	19	-0.520058	-1.40046	0.092	ENSECAG00000014312(PRKCZ);ENSECAG00000008705(STAT6);ENSECAG00000024574(GATA3);ENSECAG00000011964(IL27RA);ENSECAG00000010055(RSAD2);ENSECAG00000008503(CD74);ENSECAG00000023358(RARA);ENSECAG00000003025(HLX);ENSECAG00000018160(TBX21);	ENSECAG00000003025(HLX);ENSECAG00000004556(BCL6);ENSECAG00000008503(CD74);ENSECAG00000008545(ECM1);ENSECAG00000008705(STAT6);ENSECAG00000010055(RSAD2);ENSECAG00000011964(IL27RA);ENSECAG00000014312(PRKCZ);ENSECAG00000015261(IL18);ENSECAG00000015794(ANXA1);ENSECAG00000016534(ARG2);ENSECAG00000017005(NOD2);ENSECAG00000018160(TBX21);ENSECAG00000019120(NA);ENSECAG00000021907(NDFIP1);ENSECAG00000023358…	0.381209
GO:0032943	mononuclear cell proliferation	201	-0.334323	-1.40028	0.0022779	ENSECAG00000014957(IL27);ENSECAG00000003315(IRS2);ENSECAG00000020409(ERBB2);ENSECAG00000015391(IMPDH1);ENSECAG00000023585(SATB1);ENSECAG00000016998(CD40);ENSECAG00000021437(FADD);ENSECAG00000016312(CD274);ENSECAG00000016635(BAX);ENSECAG00000008126(TP53);ENSECAG00000014242(MAD1L1);ENSECAG00000035592(TNFSF18);ENSECAG00000022310(IL23A);ENSECAG00000017269(TNFRSF21);ENSECAG00000009236(RASAL3);ENSECAG0…	ENSECAG00000000051(IL1B);ENSECAG00000000465(PTPN6);ENSECAG00000000658(GPNMB);ENSECAG00000000737(PRKAR1A);ENSECAG00000001774(MYD88);ENSECAG00000002211(CD80);ENSECAG00000002978(IFND2);ENSECAG00000003315(IRS2);ENSECAG00000003503(DNAJA3);ENSECAG00000003802(IHH);ENSECAG00000003996(CTLA4);ENSECAG00000004315(IFNE);ENSECAG00000004386(CD276);ENSECAG00000004556(BCL6);ENSECAG00000005704(CARD11);ENSECAG00000…	0.380699
GO:0002521	leukocyte differentiation	396	-0.308862	-1.39918	0	ENSECAG00000030989(NHEJ1);ENSECAG00000008351(MMP14);ENSECAG00000009865(NFAM1);ENSECAG00000017561(PRR7);ENSECAG00000007650(EPHA2);ENSECAG00000005081(CD3G);ENSECAG00000014216(ATP6AP1);ENSECAG00000009761(DOCK2);ENSECAG00000023902(BAK1);ENSECAG00000009564(TSC1);ENSECAG00000010693(ITFG2);ENSECAG00000003816(JUNB);ENSECAG00000022765(ZC3H8);ENSECAG00000019257(RBPJ);ENSECAG00000019497(INPP5D);ENSECAG00000…	ENSECAG00000000014(GAS6);ENSECAG00000000051(IL1B);ENSECAG00000000092(NKX2-3);ENSECAG00000000152(KITLG);ENSECAG00000000291(PLCG2);ENSECAG00000000373(LOXL3);ENSECAG00000000387(FGL2);ENSECAG00000000392(DCAF1);ENSECAG00000000458(LTBR);ENSECAG00000000465(PTPN6);ENSECAG00000000470(NRROS);ENSECAG00000000624(PTPN2);ENSECAG00000000685(B2M);ENSECAG00000000836(FES);ENSECAG00000000860(CSF1R);ENSECAG000000009…	0.382663
GO:0044242	cellular lipid catabolic process	165	-0.340064	-1.39911	0.0115207	ENSECAG00000013596(PNPLA5);ENSECAG00000017231(ILVBL);ENSECAG00000022130(CPT2);ENSECAG00000022905(ACOX1);ENSECAG00000000418(APOA5);ENSECAG00000003315(IRS2);ENSECAG00000022935(ABCD1);ENSECAG00000014037(PCK1);ENSECAG00000024288(SLC27A2);ENSECAG00000007024(ABHD6);ENSECAG00000006934(GDPD3);ENSECAG00000009752(APOA1);ENSECAG00000027797(NA);ENSECAG00000024242(SCARB1);ENSECAG00000006879(PLA2G5);ENSECAG000…	ENSECAG00000000185(SMPD3);ENSECAG00000000280(BCO1);ENSECAG00000000291(PLCG2);ENSECAG00000000418(APOA5);ENSECAG00000000580(GBA2);ENSECAG00000000634(SMPDL3B);ENSECAG00000001989(SESN2);ENSECAG00000002611(ETFA);ENSECAG00000002962(ADIPOQ);ENSECAG00000003178(NA);ENSECAG00000003315(IRS2);ENSECAG00000003776(ENPP2);ENSECAG00000004810(ADRB2);ENSECAG00000004903(APOA4);ENSECAG00000005690(ETFBKMT);ENSECAG0000…	0.381831
GO:0031253	cell projection membrane	164	-0.335892	-1.39905	0.00712589	ENSECAG00000006416(EVC);ENSECAG00000013759(ARHGEF2);ENSECAG00000015644(SLC1A2);ENSECAG00000006895(SSTR3);ENSECAG00000019905(NOX1);ENSECAG00000024757(CHRNA7);ENSECAG00000011123(GABRG1);ENSECAG00000021897(EVC2);ENSECAG00000011107(PPP1R9B);ENSECAG00000014930(SLC6A18);ENSECAG00000014081(WWC1);ENSECAG00000016379(MAPK8IP3);ENSECAG00000007172(PSD);ENSECAG00000008056(FSCN1);MSTRG.16110(ABCA7);ENSECAG0000…	ENSECAG00000000087(SNTG1);ENSECAG00000000217(MTSS2);ENSECAG00000000430(ACE2);ENSECAG00000000435(LRP2);ENSECAG00000000532(EPS8L1);ENSECAG00000000791(DMTN);ENSECAG00000000924(GABRA2);ENSECAG00000001205(MAPT);ENSECAG00000001443(SCNN1A);ENSECAG00000002236(KCNC1);ENSECAG00000002380(RAB35);ENSECAG00000002798(KIFAP3);ENSECAG00000003146(BBS4);ENSECAG00000003182(PDXP);ENSECAG00000003230(AKAP5);ENSECAG0000…	0.381024
GO:0006690	icosanoid metabolic process	61	-0.399754	-1.3989	0.0344828	ENSECAG00000019442(CYP1B1);ENSECAG00000009488(SYK);ENSECAG00000028267(NA);ENSECAG00000013909(SIRT1);ENSECAG00000015237(PIBF1);ENSECAG00000024810(PLA2G4A);ENSECAG00000008767(LTA4H);ENSECAG00000000943(PTGES);ENSECAG00000021232(CYP2U1);ENSECAG00000020644(LTC4S);ENSECAG00000023770(NA);ENSECAG00000022905(ACOX1);ENSECAG00000024865(NA);ENSECAG00000019088(CYP2E1);ENSECAG00000006879(PLA2G5);ENSECAG0000000…	ENSECAG00000000943(PTGES);ENSECAG00000002197(NA);ENSECAG00000002635(ZADH2);ENSECAG00000002693(NA);ENSECAG00000005379(HPGD);ENSECAG00000005730(HPGDS);ENSECAG00000006879(PLA2G5);ENSECAG00000007161(CYP2F1);ENSECAG00000008270(FABP5);ENSECAG00000008503(CD74);ENSECAG00000008767(LTA4H);ENSECAG00000009026(CYP2S1);ENSECAG00000009262(PTGDS);ENSECAG00000009466(CYP2B6);ENSECAG00000009488(SYK);ENSECAG00000009…	0.380437
GO:0060142	regulation of syncytium formation by plasma membrane fusion	23	-0.490174	-1.39887	0.0877944	ENSECAG00000017522(TNFSF14);ENSECAG00000011638(EHD1);ENSECAG00000011553(RIPOR2);ENSECAG00000023628(CAMK1);ENSECAG00000019191(DCSTAMP);ENSECAG00000010281(OCSTAMP);ENSECAG00000013300(CXCL10);ENSECAG00000038488(FLT3LG);	ENSECAG00000002132(MYOD1);ENSECAG00000005870(RAPGEF3);ENSECAG00000006442(ADAM9);ENSECAG00000010281(OCSTAMP);ENSECAG00000011553(RIPOR2);ENSECAG00000011638(EHD1);ENSECAG00000013300(CXCL10);ENSECAG00000013534(CD53);ENSECAG00000014175(MAPK14);ENSECAG00000014228(GCM1);ENSECAG00000015955(MYOG);ENSECAG00000017522(TNFSF14);ENSECAG00000018919(MYF6);ENSECAG00000018997(NFATC2);ENSECAG00000019191(DCSTAMP);EN…	0.379543
GO:0042219	cellular modified amino acid catabolic process	17	-0.53017	-1.39776	0.0843621	ENSECAG00000021670(GGT5);ENSECAG00000021048(ALDH1L1);ENSECAG00000009989(CHAC1);ENSECAG00000013375(ABHD16A);ENSECAG00000007936(SARDH);	ENSECAG00000000097(NA);ENSECAG00000000773(GGT7);ENSECAG00000005769(ABHD12);ENSECAG00000007083(PCYOX1L);ENSECAG00000007936(SARDH);ENSECAG00000008762(HOGA1);ENSECAG00000009989(CHAC1);ENSECAG00000013375(ABHD16A);ENSECAG00000015408(PCYOX1);ENSECAG00000018188(KYNU);ENSECAG00000019323(BLMH);ENSECAG00000020243(CHAC2);ENSECAG00000021048(ALDH1L1);ENSECAG00000021670(GGT5);ENSECAG00000022966(DPEP1);ENSECAG0…	0.381459
GO:0002757	immune response-activating signal transduction	254	-0.321761	-1.39741	0.00479616	ENSECAG00000017267(KLRK1);ENSECAG00000007125(ANKRD17);ENSECAG00000018471(ARRB2);ENSECAG00000014981(ABL1);ENSECAG00000019698(NA);ENSECAG00000020068(PVRIG);ENSECAG00000010953(TNIP3);ENSECAG00000037399(NA);ENSECAG00000012018(CACNB3);ENSECAG00000013623(PIK3AP1);ENSECAG00000009966(THY1);ENSECAG00000004523(TIFA);ENSECAG00000005226(FFAR2);ENSECAG00000007656(TESPA1);ENSECAG00000014908(PLEKHA1);ENSECAG000…	ENSECAG00000000197(TLR3);ENSECAG00000000231(CACNB4);ENSECAG00000000291(PLCG2);ENSECAG00000000332(EIF2B2);ENSECAG00000000454(NA);ENSECAG00000000465(PTPN6);ENSECAG00000000548(NA);ENSECAG00000000624(PTPN2);ENSECAG00000000626(PDPK1);ENSECAG00000000634(SMPDL3B);ENSECAG00000000715(LPXN);ENSECAG00000000984(THEMIS);ENSECAG00000001035(ZCCHC3);ENSECAG00000001774(MYD88);ENSECAG00000001784(CD14);ENSECAG00000…	0.381303
GO:1904645	response to beta-amyloid	21	-0.509439	-1.39639	0.0693878	ENSECAG00000042273(CACNB1);ENSECAG00000024757(CHRNA7);ENSECAG00000017793(NGFR);ENSECAG00000012752(EPHA4);ENSECAG00000020819(AGER);ENSECAG00000011838(CACNA1B);	ENSECAG00000000953(MMP2);ENSECAG00000001958(TLR6);ENSECAG00000004387(PSEN1);ENSECAG00000004810(ADRB2);ENSECAG00000008319(FYN);ENSECAG00000010109(IGF1);ENSECAG00000010227(LGMN);ENSECAG00000010500(ITGA4);ENSECAG00000010809(CACNA2D1);ENSECAG00000011838(CACNA1B);ENSECAG00000012752(EPHA4);ENSECAG00000013081(MMP9);ENSECAG00000015229(CD36);ENSECAG00000017793(NGFR);ENSECAG00000018967(GRM5);ENSECAG0000002…	0.383145
GO:0032946	positive regulation of mononuclear cell proliferation	93	-0.370544	-1.39628	0.0252874	ENSECAG00000003315(IRS2);ENSECAG00000016998(CD40);ENSECAG00000021437(FADD);ENSECAG00000016312(CD274);ENSECAG00000022310(IL23A);ENSECAG00000009236(RASAL3);ENSECAG00000035279(IGFBP2);ENSECAG00000014635(CD3E);ENSECAG00000008358(ADA);ENSECAG00000024788(CORO1A);ENSECAG00000012319(EFNB1);ENSECAG00000014435(NCKAP1L);ENSECAG00000011012(ZAP70);ENSECAG00000008503(CD74);ENSECAG00000014294(TLR9);ENSECAG00000…	ENSECAG00000000051(IL1B);ENSECAG00000001774(MYD88);ENSECAG00000002211(CD80);ENSECAG00000003315(IRS2);ENSECAG00000003503(DNAJA3);ENSECAG00000004386(CD276);ENSECAG00000004556(BCL6);ENSECAG00000005704(CARD11);ENSECAG00000007192(PTPRC);ENSECAG00000007847(STAT5B);ENSECAG00000008358(ADA);ENSECAG00000008503(CD74);ENSECAG00000008731(NA);ENSECAG00000008749(VTCN1);ENSECAG00000009177(DHPS);ENSECAG0000000923…	0.382446
GO:0016051	carbohydrate biosynthetic process	145	-0.345661	-1.39617	0.0091954	ENSECAG00000013909(SIRT1);ENSECAG00000023192(GYG1);ENSECAG00000010109(IGF1);ENSECAG00000004805(B3GALT5);ENSECAG00000018290(GPD2);ENSECAG00000012393(B4GALT1);ENSECAG00000024363(G6PC3);ENSECAG00000012040(ST6GALNAC6);ENSECAG00000022398(NDST3);ENSECAG00000023238(CRTC2);ENSECAG00000017389(WDR5);ENSECAG00000005751(GYG2);ENSECAG00000006931(ATF4);ENSECAG00000002623(NHLRC1);ENSECAG00000000185(SMPD3);ENSEC…	ENSECAG00000000095(GOT1);ENSECAG00000000185(SMPD3);ENSECAG00000000484(PPARA);ENSECAG00000000509(G6PC);ENSECAG00000000624(PTPN2);ENSECAG00000000800(NA);ENSECAG00000001177(GPER1);ENSECAG00000001401(LALBA);ENSECAG00000001418(B3GNT4);ENSECAG00000001568(GPD1);ENSECAG00000001863(B3GNT5);ENSECAG00000001989(SESN2);ENSECAG00000002306(PHKG2);ENSECAG00000002430(PRKAG3);ENSECAG00000002623(NHLRC1);ENSECAG0000…	0.381729
GO:0034381	plasma lipoprotein particle clearance	23	-0.484508	-1.39592	0.0804598	ENSECAG00000011638(EHD1);ENSECAG00000019676(CNPY2);ENSECAG00000024242(SCARB1);ENSECAG00000011292(MSR1);ENSECAG00000007129(LRP6);ENSECAG00000018305(KHSRP);ENSECAG00000039785(APOC3);ENSECAG00000014224(APOC2);ENSECAG00000010163(APOA2);	ENSECAG00000002962(ADIPOQ);ENSECAG00000007129(LRP6);ENSECAG00000008236(APOE);ENSECAG00000008600(APOB);ENSECAG00000010163(APOA2);ENSECAG00000011292(MSR1);ENSECAG00000011638(EHD1);ENSECAG00000014224(APOC2);ENSECAG00000015140(LIPG);ENSECAG00000015229(CD36);ENSECAG00000015824(APOM);ENSECAG00000018166(NR1H4);ENSECAG00000018305(KHSRP);ENSECAG00000019441(LDLRAP1);ENSECAG00000019557(LDLR);ENSECAG00000019…	0.381391
GO:0051346	negative regulation of hydrolase activity	336	-0.316354	-1.39584	0	ENSECAG00000019913(FURIN);ENSECAG00000016161(SLPI);ENSECAG00000007349(PTPA);ENSECAG00000021160(UBE2Z);ENSECAG00000018417(PPP1R11);ENSECAG00000012506(SERPINB9);ENSECAG00000039383(NA);ENSECAG00000013598(COL28A1);ENSECAG00000015212(MT3);ENSECAG00000019131(MICAL1);ENSECAG00000023874(SPINT1);ENSECAG00000014259(TIMP1);ENSECAG00000015375(PHACTR2);ENSECAG00000003355(ITIH3);ENSECAG00000012229(BIRC3);ENSEC…	ENSECAG00000000014(GAS6);ENSECAG00000000268(CST7);ENSECAG00000000339(NA);ENSECAG00000000466(ELL);ENSECAG00000000500(IFI6);ENSECAG00000000593(PTN);ENSECAG00000000639(PLXNB3);ENSECAG00000000651(SPINK5);ENSECAG00000000774(NA);ENSECAG00000000779(SERPINB12);ENSECAG00000000925(NEIL1);ENSECAG00000001010(NA);ENSECAG00000001141(NAIP);ENSECAG00000001174(TNF);ENSECAG00000001476(NA);ENSECAG00000001633(FZD10)…	0.380687
GO:0045833	negative regulation of lipid metabolic process	63	-0.400681	-1.39453	0.0382023	ENSECAG00000008236(APOE);ENSECAG00000022536(REST);ENSECAG00000024475(CRTC3);ENSECAG00000003921(ADRA2A);ENSECAG00000007665(PPP2R5A);ENSECAG00000041480(ENHO);ENSECAG00000024646(FMC1);ENSECAG00000024797(PDE3B);ENSECAG00000000607(TRIB3);ENSECAG00000039785(APOC3);ENSECAG00000013728(MFSD2A);ENSECAG00000024844(ACADVL);ENSECAG00000014224(APOC2);ENSECAG00000024411(WDTC1);ENSECAG00000022047(APOD);ENSECAG00…	ENSECAG00000000607(TRIB3);ENSECAG00000001174(TNF);ENSECAG00000001177(GPER1);ENSECAG00000003921(ADRA2A);ENSECAG00000005690(ETFBKMT);ENSECAG00000006289(NCOR1);ENSECAG00000006647(GFI1);ENSECAG00000006707(INSIG2);ENSECAG00000007138(BMP5);ENSECAG00000007355(PIK3IP1);ENSECAG00000007484(MALRD1);ENSECAG00000007665(PPP2R5A);ENSECAG00000008236(APOE);ENSECAG00000008264(AKT1);ENSECAG00000008558(ORMDL2);ENSEC…	0.383185
GO:0001891	phagocytic cup	18	-0.526327	-1.39435	0.0814196	ENSECAG00000022567(RACK1);ENSECAG00000021192(PEAR1);MSTRG.16109(ABCA7);ENSECAG00000024788(CORO1A);MSTRG.16110(ABCA7);ENSECAG00000017799(MYO1G);ENSECAG00000001174(TNF);	ENSECAG00000001174(TNF);ENSECAG00000009046(BIN2);ENSECAG00000009153(ARHGAP25);ENSECAG00000012844(TICAM2);ENSECAG00000013747(AIF1);ENSECAG00000014289(ARHGAP12);ENSECAG00000015794(ANXA1);ENSECAG00000017799(MYO1G);ENSECAG00000019725(SYT11);ENSECAG00000019791(RAB11FIP2);ENSECAG00000021192(PEAR1);ENSECAG00000022567(RACK1);ENSECAG00000023009(LCP1);ENSECAG00000024752(MEGF10);ENSECAG00000024788(CORO1A);E…	0.382665
GO:0071814	protein-lipid complex binding	22	-0.488524	-1.39367	0.0618102	ENSECAG00000009752(APOA1);ENSECAG00000024242(SCARB1);ENSECAG00000011292(MSR1);ENSECAG00000010163(APOA2);ENSECAG00000001205(MAPT);ENSECAG00000014647(STAB2);	ENSECAG00000001205(MAPT);ENSECAG00000007862(APCS);ENSECAG00000008236(APOE);ENSECAG00000008923(THBS1);ENSECAG00000009260(NA);ENSECAG00000009752(APOA1);ENSECAG00000009860(STAB1);ENSECAG00000010145(LPL);ENSECAG00000010163(APOA2);ENSECAG00000010834(GPIHBP1);ENSECAG00000011292(MSR1);ENSECAG00000014647(STAB2);ENSECAG00000015229(CD36);ENSECAG00000015270(TREM2);ENSECAG00000018963(COLEC12);ENSECAG00000019…	0.383576
GO:0050854	regulation of antigen receptor-mediated signaling pathway	41	-0.425184	-1.39321	0.0350109	ENSECAG00000015365(GCSAML);ENSECAG00000020068(PVRIG);ENSECAG00000009966(THY1);ENSECAG00000007656(TESPA1);ENSECAG00000007192(PTPRC);ENSECAG00000017393(PRKCB);ENSECAG00000000465(PTPN6);ENSECAG00000015488(KCNN4);ENSECAG00000021515(CD22);ENSECAG00000013763(RELA);ENSECAG00000011911(DUSP3);ENSECAG00000009865(NFAM1);ENSECAG00000012862(LYN);ENSECAG00000009306(NECTIN2);ENSECAG00000008358(ADA);ENSECAG00000…	ENSECAG00000000465(PTPN6);ENSECAG00000000624(PTPN2);ENSECAG00000000715(LPXN);ENSECAG00000004945(CCR7);ENSECAG00000006518(SLC39A10);ENSECAG00000007192(PTPRC);ENSECAG00000007240(CYLD);ENSECAG00000007623(CD226);ENSECAG00000007656(TESPA1);ENSECAG00000008358(ADA);ENSECAG00000008974(FOXP1);ENSECAG00000009306(NECTIN2);ENSECAG00000009865(NFAM1);ENSECAG00000009966(THY1);ENSECAG00000010068(PLCL2);ENSECAG00…	0.383804
GO:0035264	multicellular organism growth	138	-0.348817	-1.39305	0.0132743	ENSECAG00000013136(ADD1);ENSECAG00000013681(GRHL2);ENSECAG00000018290(GPD2);ENSECAG00000014908(PLEKHA1);ENSECAG00000017164(PPIB);ENSECAG00000018233(NIPBL);ENSECAG00000014160(ERCC6);ENSECAG00000007847(STAT5B);ENSECAG00000017025(ATRN);ENSECAG00000013771(PDE4D);ENSECAG00000023370(SPTBN2);ENSECAG00000009689(GAMT);ENSECAG00000000141(PTCH1);ENSECAG00000000185(SMPD3);ENSECAG00000016826(SGPL1);ENSECAG000…	ENSECAG00000000114(PRL);ENSECAG00000000141(PTCH1);ENSECAG00000000157(EN1);ENSECAG00000000185(SMPD3);ENSECAG00000000271(APBA1);ENSECAG00000000336(COMP);ENSECAG00000000461(HOXA5);ENSECAG00000000509(G6PC);ENSECAG00000000517(HTRA2);ENSECAG00000000621(HSF1);ENSECAG00000000840(NPPC);ENSECAG00000001156(CACNA2D2);ENSECAG00000001159(FOXS1);ENSECAG00000001445(CHD7);ENSECAG00000001870(HEG1);ENSECAG000000024…	0.383309
GO:0002758	innate immune response-activating signal transduction	117	-0.357188	-1.39215	0.0111111	ENSECAG00000013763(RELA);ENSECAG00000032438(PTPRS);ENSECAG00000012390(TIRAP);ENSECAG00000007883(TLR7);ENSECAG00000010965(CYBA);ENSECAG00000006701(NA);ENSECAG00000019432(NLRX1);ENSECAG00000021499(LTF);ENSECAG00000026850(NOP53);ENSECAG00000018603(SLC46A2);ENSECAG00000021899(MAPKAPK2);ENSECAG00000013897(RFTN1);ENSECAG00000024134(TNIP2);ENSECAG00000007653(GPATCH3);ENSECAG00000006267(NR1D1);ENSECAG000…	ENSECAG00000000197(TLR3);ENSECAG00000000626(PDPK1);ENSECAG00000000634(SMPDL3B);ENSECAG00000001035(ZCCHC3);ENSECAG00000001774(MYD88);ENSECAG00000001784(CD14);ENSECAG00000001958(TLR6);ENSECAG00000002144(NLRP6);ENSECAG00000002267(EPG5);ENSECAG00000002867(F2RL1);ENSECAG00000003271(ERBIN);ENSECAG00000003495(MFHAS1);ENSECAG00000004020(SARM1);ENSECAG00000004523(TIFA);ENSECAG00000004791(TICAM1);ENSECAG00…	0.384721
GO:0002825	regulation of T-helper 1 type immune response	15	-0.543444	-1.39178	0.0923077	ENSECAG00000014957(IL27);ENSECAG00000022310(IL23A);ENSECAG00000015807(SLC11A1);ENSECAG00000011964(IL27RA);ENSECAG00000009248(IL1RL1);ENSECAG00000021961(IL12RB1);ENSECAG00000003025(HLX);	ENSECAG00000003025(HLX);ENSECAG00000009248(IL1RL1);ENSECAG00000011964(IL27RA);ENSECAG00000012803(IL12B);ENSECAG00000014957(IL27);ENSECAG00000015261(IL18);ENSECAG00000015318(HAVCR2);ENSECAG00000015794(ANXA1);ENSECAG00000015807(SLC11A1);ENSECAG00000016394(IL1R1);ENSECAG00000017239(IL23R);ENSECAG00000019273(NLRP10);ENSECAG00000021961(IL12RB1);ENSECAG00000022310(IL23A);MSTRG.5859(SOCS5)	0.384676
GO:0004857	enzyme inhibitor activity	285	-0.319641	-1.39065	0.00229358	ENSECAG00000018203(CIB1);ENSECAG00000009520(NA);ENSECAG00000029306(CAMK2N2);ENSECAG00000019913(FURIN);ENSECAG00000016161(SLPI);ENSECAG00000021160(UBE2Z);ENSECAG00000016316(SMCR8);ENSECAG00000018417(PPP1R11);ENSECAG00000017757(RPTOR);ENSECAG00000012506(SERPINB9);ENSECAG00000039383(NA);ENSECAG00000013598(COL28A1);ENSECAG00000015212(MT3);ENSECAG00000023874(SPINT1);ENSECAG00000014259(TIMP1);ENSECAG00…	ENSECAG00000000014(GAS6);ENSECAG00000000268(CST7);ENSECAG00000000339(NA);ENSECAG00000000593(PTN);ENSECAG00000000651(SPINK5);ENSECAG00000000737(PRKAR1A);ENSECAG00000000774(NA);ENSECAG00000000779(SERPINB12);ENSECAG00000000789(SH3BP5L);ENSECAG00000000809(QARS1);ENSECAG00000000859(HEXIM1);ENSECAG00000000964(CAMK2N1);ENSECAG00000001010(NA);ENSECAG00000001141(NAIP);ENSECAG00000001476(NA);ENSECAG0000000…	0.386652
GO:0071715	icosanoid transport	34	-0.439035	-1.3903	0.050885	ENSECAG00000012910(ACE);ENSECAG00000009949(P2RX7);ENSECAG00000010997(PLA2G2A);ENSECAG00000035952(PLA2G2D);ENSECAG00000014672(TNFRSF11A);	ENSECAG00000005405(BDKRB2);ENSECAG00000006879(PLA2G5);ENSECAG00000007184(PROCA1);ENSECAG00000009152(NA);ENSECAG00000009488(SYK);ENSECAG00000009949(P2RX7);ENSECAG00000010137(DRD4);ENSECAG00000010317(PLA2G12B);ENSECAG00000010997(PLA2G2A);ENSECAG00000012470(PLA2G4F);ENSECAG00000012878(PNPLA8);ENSECAG00000012910(ACE);ENSECAG00000013398(SLCO3A1);ENSECAG00000013567(DRD2);ENSECAG00000013720(AVPR1B);ENSE…	0.386641
GO:0051249	regulation of lymphocyte activation	311	-0.316487	-1.3897	0.002331	ENSECAG00000003315(IRS2);ENSECAG00000014724(AP3D1);ENSECAG00000024214(FANCA);ENSECAG00000017326(CLPTM1);ENSECAG00000021184(LAT);ENSECAG00000020409(ERBB2);ENSECAG00000023970(MERTK);ENSECAG00000016998(CD40);ENSECAG00000021437(FADD);ENSECAG00000014312(PRKCZ);ENSECAG00000016312(CD274);ENSECAG00000014242(MAD1L1);ENSECAG00000035592(TNFSF18);ENSECAG00000008705(STAT6);ENSECAG00000022310(IL23A);ENSECAG000…	ENSECAG00000000014(GAS6);ENSECAG00000000051(IL1B);ENSECAG00000000373(LOXL3);ENSECAG00000000387(FGL2);ENSECAG00000000454(NA);ENSECAG00000000465(PTPN6);ENSECAG00000000548(NA);ENSECAG00000000624(PTPN2);ENSECAG00000000658(GPNMB);ENSECAG00000000690(MLH1);ENSECAG00000000737(PRKAR1A);ENSECAG00000001018(SOX12);ENSECAG00000001626(SHLD2);ENSECAG00000001774(MYD88);ENSECAG00000001923(NA);ENSECAG00000002211(C…	0.387324
GO:0035239	tube morphogenesis	288	-0.317734	-1.38829	0	ENSECAG00000011564(DLG1);ENSECAG00000018233(NIPBL);ENSECAG00000017840(PAK1);ENSECAG00000043201(PERCC1);ENSECAG00000011766(FOXH1);ENSECAG00000015273(IRX1);ENSECAG00000039231(ATOH8);ENSECAG00000009665(DAG1);ENSECAG00000010992(NFATC4);ENSECAG00000014361(FGF10);ENSECAG00000022407(SLIT2);ENSECAG00000011949(LGR5);ENSECAG00000000843(FOXC2);ENSECAG00000000141(PTCH1);ENSECAG00000022037(SOX9);ENSECAG000000…	ENSECAG00000000092(NKX2-3);ENSECAG00000000141(PTCH1);ENSECAG00000000221(ETV5);ENSECAG00000000435(LRP2);ENSECAG00000000461(HOXA5);ENSECAG00000000787(ADAMTS16);ENSECAG00000000800(NA);ENSECAG00000000843(FOXC2);ENSECAG00000000901(LUZP1);ENSECAG00000001064(RET);ENSECAG00000001166(MTHFD1L);ENSECAG00000001174(TNF);ENSECAG00000001326(FZD1);ENSECAG00000001445(CHD7);ENSECAG00000001509(NKX3-1);ENSECAG000000…	0.390134
GO:0005088	Ras guanyl-nucleotide exchange factor activity	86	-0.368759	-1.38806	0.0310263	ENSECAG00000020221(KNDC1);ENSECAG00000022103(SBF1);ENSECAG00000009714(RIN3);ENSECAG00000005015(ARHGEF10L);ENSECAG00000011099(VAV3);ENSECAG00000006983(RAPGEF2);ENSECAG00000016316(SMCR8);ENSECAG00000000532(EPS8L1);ENSECAG00000006755(RAB3IL1);ENSECAG00000020307(DENND2A);ENSECAG00000010964(DENND1C);ENSECAG00000006558(RIC1);ENSECAG00000015228(RANGRF);ENSECAG00000020299(RGL1);ENSECAG00000009761(DOCK2);…	ENSECAG00000000298(DENND4C);ENSECAG00000000532(EPS8L1);ENSECAG00000000789(SH3BP5L);ENSECAG00000000903(RASGRF2);ENSECAG00000000906(RGL2);ENSECAG00000002508(DENND2D);ENSECAG00000005015(ARHGEF10L);ENSECAG00000005844(RGL3);ENSECAG00000005870(RAPGEF3);ENSECAG00000006558(RIC1);ENSECAG00000006755(RAB3IL1);ENSECAG00000006983(RAPGEF2);ENSECAG00000007422(DENND4B);ENSECAG00000008144(FARP2);ENSECAG0000000857…	0.389822
GO:0072657	protein localization to membrane	390	-0.309625	-1.38758	0.00244499	ENSECAG00000012166(LRP1);ENSECAG00000014490(ZDHHC2);ENSECAG00000010655(STX4);ENSECAG00000021165(STAC);ENSECAG00000018203(CIB1);ENSECAG00000006983(RAPGEF2);ENSECAG00000000141(PTCH1);ENSECAG00000006592(BID);ENSECAG00000003570(PICK1);ENSECAG00000009514(VAMP8);ENSECAG00000010730(ZDHHC1);ENSECAG00000002623(NHLRC1);ENSECAG00000008236(APOE);ENSECAG00000033905(RAP2A);ENSECAG00000008564(MAGI2);ENSECAG0000…	ENSECAG00000000014(GAS6);ENSECAG00000000141(PTCH1);ENSECAG00000000161(DPP10);ENSECAG00000000176(ZDHHC4);ENSECAG00000000221(ETV5);ENSECAG00000000245(RAB3C);ENSECAG00000000272(RTP2);ENSECAG00000000298(DENND4C);ENSECAG00000000300(ARL3);ENSECAG00000000319(SRP14);ENSECAG00000000527(SLC4A1);ENSECAG00000000547(TM9SF4);ENSECAG00000000558(KIF5B);ENSECAG00000000593(PTN);ENSECAG00000000626(PDPK1);ENSECAG000…	0.390271
GO:0008272	sulfate transport	16	-0.545689	-1.38707	0.0981211	ENSECAG00000015837(SLC26A9);ENSECAG00000010099(SLC26A11);ENSECAG00000023363(SLC26A2);ENSECAG00000013120(SLC26A6);MSTRG.16110(ABCA7);ENSECAG00000019756(SLC26A10);	ENSECAG00000000493(SLC26A8);ENSECAG00000003602(SLC26A7);ENSECAG00000006986(SLC26A5);ENSECAG00000010099(SLC26A11);ENSECAG00000010821(RACGAP1);ENSECAG00000013120(SLC26A6);ENSECAG00000015404(SLC26A3);ENSECAG00000015837(SLC26A9);ENSECAG00000019756(SLC26A10);ENSECAG00000020615(SLC13A1);ENSECAG00000022104(SLC26A1);ENSECAG00000022678(SLC26A4);ENSECAG00000023250(NA);ENSECAG00000023363(SLC26A2);ENSECAG000…	0.390614
GO:0010830	regulation of myotube differentiation	42	-0.422566	-1.38612	0.0566038	ENSECAG00000024706(MAML1);ENSECAG00000008351(MMP14);ENSECAG00000017522(TNFSF14);ENSECAG00000020390(MAMSTR);ENSECAG00000011638(EHD1);ENSECAG00000011314(PLPP7);ENSECAG00000009819(RBM24);ENSECAG00000011553(RIPOR2);ENSECAG00000016750(DMPK);ENSECAG00000020437(BCL2);ENSECAG00000016683(SMYD1);ENSECAG00000021398(HDAC5);ENSECAG00000000931(TMEM119);ENSECAG00000013300(CXCL10);ENSECAG00000038488(FLT3LG);	ENSECAG00000000931(TMEM119);ENSECAG00000002132(MYOD1);ENSECAG00000008351(MMP14);ENSECAG00000008709(LMOD3);ENSECAG00000008916(ANKRD2);ENSECAG00000009008(TRIM72);ENSECAG00000009819(RBM24);ENSECAG00000011314(PLPP7);ENSECAG00000011478(NLN);ENSECAG00000011553(RIPOR2);ENSECAG00000011638(EHD1);ENSECAG00000012532(BHLHA15);ENSECAG00000013300(CXCL10);ENSECAG00000013534(CD53);ENSECAG00000014175(MAPK14);ENSE…	0.392171
GO:0006073	cellular glucan metabolic process	59	-0.398843	-1.38596	0.0412148	ENSECAG00000023192(GYG1);ENSECAG00000010109(IGF1);ENSECAG00000024000(PYGM);ENSECAG00000019750(IL6ST);ENSECAG00000005751(GYG2);ENSECAG00000002623(NHLRC1);ENSECAG00000022048(PYGB);ENSECAG00000014649(GYS2);ENSECAG00000025017(KHK);ENSECAG00000003315(IRS2);ENSECAG00000009806(GCGR);ENSECAG00000006267(NR1D1);ENSECAG00000010127(INSR);ENSECAG00000000509(G6PC);ENSECAG00000015401(GAA);ENSECAG00000016388(POM…	ENSECAG00000000509(G6PC);ENSECAG00000002306(PHKG2);ENSECAG00000002430(PRKAG3);ENSECAG00000002623(NHLRC1);ENSECAG00000003315(IRS2);ENSECAG00000004743(PPP1R3D);ENSECAG00000004868(PHKA2);ENSECAG00000004874(EPM2AIP1);ENSECAG00000005751(GYG2);ENSECAG00000005983(PHKG1);ENSECAG00000006267(NR1D1);ENSECAG00000006892(SLC37A4);ENSECAG00000006973(PHLDA2);ENSECAG00000007296(PPP1R3F);ENSECAG00000007393(IRS1);E…	0.391663
GO:0001818	negative regulation of cytokine production	174	-0.33366	-1.38561	0.00915332	ENSECAG00000019449(OTUD7B);ENSECAG00000010109(IGF1);ENSECAG00000015237(PIBF1);ENSECAG00000015382(NLRP3);ENSECAG00000008692(MAPKBP1);ENSECAG00000018816(HDAC9);ENSECAG00000020424(HDAC7);ENSECAG00000009179(IL10);ENSECAG00000012622(NPLOC4);ENSECAG00000007192(PTPRC);ENSECAG00000028501(ZFPM1);ENSECAG00000015584(TUSC2);ENSECAG00000023619(HOMER2);ENSECAG00000028288(IFNG);ENSECAG00000020462(GSTP1);ENSECAG…	ENSECAG00000000014(GAS6);ENSECAG00000000121(NAV3);ENSECAG00000000406(ILRUN);ENSECAG00000000465(PTPN6);ENSECAG00000000621(HSF1);ENSECAG00000000658(GPNMB);ENSECAG00000000701(FN1);ENSECAG00000001174(TNF);ENSECAG00000001958(TLR6);ENSECAG00000002867(F2RL1);ENSECAG00000002962(ADIPOQ);ENSECAG00000002971(LAG3);ENSECAG00000003271(ERBIN);ENSECAG00000003277(REL);ENSECAG00000003988(NA);ENSECAG00000004386(CD2…	0.391625
GO:0002764	immune response-regulating signaling pathway	265	-0.31805	-1.38377	0	ENSECAG00000017267(KLRK1);ENSECAG00000007125(ANKRD17);ENSECAG00000018471(ARRB2);ENSECAG00000014981(ABL1);ENSECAG00000019698(NA);ENSECAG00000020068(PVRIG);ENSECAG00000010953(TNIP3);ENSECAG00000037399(NA);ENSECAG00000012018(CACNB3);ENSECAG00000013623(PIK3AP1);ENSECAG00000009966(THY1);ENSECAG00000004523(TIFA);ENSECAG00000005226(FFAR2);ENSECAG00000007656(TESPA1);ENSECAG00000014908(PLEKHA1);ENSECAG000…	ENSECAG00000000197(TLR3);ENSECAG00000000231(CACNB4);ENSECAG00000000291(PLCG2);ENSECAG00000000332(EIF2B2);ENSECAG00000000454(NA);ENSECAG00000000465(PTPN6);ENSECAG00000000548(NA);ENSECAG00000000624(PTPN2);ENSECAG00000000626(PDPK1);ENSECAG00000000634(SMPDL3B);ENSECAG00000000715(LPXN);ENSECAG00000000984(THEMIS);ENSECAG00000001035(ZCCHC3);ENSECAG00000001774(MYD88);ENSECAG00000001784(CD14);ENSECAG00000…	0.39565
GO:0042093	T-helper cell differentiation	41	-0.42553	-1.38368	0.0609244	ENSECAG00000014957(IL27);ENSECAG00000014312(PRKCZ);ENSECAG00000016439(STAT3);ENSECAG00000008622(SEMA4A);ENSECAG00000035592(TNFSF18);ENSECAG00000008705(STAT6);ENSECAG00000022310(IL23A);ENSECAG00000024574(GATA3);ENSECAG00000009562(ZC3H12A);ENSECAG00000038153(ZBTB7B);ENSECAG00000023358(RARA);ENSECAG00000020898(RELB);ENSECAG00000007610(TMEM98);ENSECAG00000003025(HLX);ENSECAG00000018160(TBX21);	ENSECAG00000000373(LOXL3);ENSECAG00000003025(HLX);ENSECAG00000004556(BCL6);ENSECAG00000005856(LY9);ENSECAG00000007610(TMEM98);ENSECAG00000008622(SEMA4A);ENSECAG00000008705(STAT6);ENSECAG00000008974(FOXP1);ENSECAG00000009562(ZC3H12A);ENSECAG00000009918(MYB);ENSECAG00000011145(PTGER4);ENSECAG00000011496(NFKBIZ);ENSECAG00000012803(IL12B);ENSECAG00000013691(MALT1);ENSECAG00000014312(PRKCZ);ENSECAG000…	0.394977
GO:0045580	regulation of T cell differentiation	103	-0.355809	-1.38348	0.0265849	ENSECAG00000014957(IL27);ENSECAG00000014724(AP3D1);ENSECAG00000024214(FANCA);ENSECAG00000017326(CLPTM1);ENSECAG00000020409(ERBB2);ENSECAG00000014312(PRKCZ);ENSECAG00000035592(TNFSF18);ENSECAG00000022310(IL23A);ENSECAG00000006603(HLA-DOA);ENSECAG00000022430(TOX);ENSECAG00000024574(GATA3);ENSECAG00000017146(PIK3R6);ENSECAG00000009562(ZC3H12A);ENSECAG00000008358(ADA);ENSECAG00000011671(TGFB1);ENSECA…	ENSECAG00000000051(IL1B);ENSECAG00000000373(LOXL3);ENSECAG00000000387(FGL2);ENSECAG00000000624(PTPN2);ENSECAG00000001018(SOX12);ENSECAG00000002746(BRAF);ENSECAG00000002971(LAG3);ENSECAG00000003025(HLX);ENSECAG00000003802(IHH);ENSECAG00000003996(CTLA4);ENSECAG00000004556(BCL6);ENSECAG00000005704(CARD11);ENSECAG00000006603(HLA-DOA);ENSECAG00000007192(PTPRC);ENSECAG00000007240(CYLD);ENSECAG000000078…	0.394678
GO:1903037	regulation of leukocyte cell-cell adhesion	240	-0.322176	-1.3826	0	ENSECAG00000014724(AP3D1);ENSECAG00000024214(FANCA);ENSECAG00000017326(CLPTM1);ENSECAG00000021184(LAT);ENSECAG00000020409(ERBB2);ENSECAG00000021437(FADD);ENSECAG00000014312(PRKCZ);ENSECAG00000016312(CD274);ENSECAG00000014242(MAD1L1);ENSECAG00000035592(TNFSF18);ENSECAG00000022310(IL23A);ENSECAG00000020264(CCL25);ENSECAG00000017269(TNFRSF21);ENSECAG00000009236(RASAL3);ENSECAG00000006603(HLA-DOA);EN…	ENSECAG00000000051(IL1B);ENSECAG00000000373(LOXL3);ENSECAG00000000387(FGL2);ENSECAG00000000465(PTPN6);ENSECAG00000000484(PPARA);ENSECAG00000000624(PTPN2);ENSECAG00000000658(GPNMB);ENSECAG00000000737(PRKAR1A);ENSECAG00000001018(SOX12);ENSECAG00000001174(TNF);ENSECAG00000002211(CD80);ENSECAG00000002746(BRAF);ENSECAG00000002971(LAG3);ENSECAG00000003025(HLX);ENSECAG00000003503(DNAJA3);ENSECAG00000003…	0.396216
GO:0043410	positive regulation of MAPK cascade	382	-0.306492	-1.38152	0	ENSECAG00000021594(VANGL2);ENSECAG00000014460(MAPK3);ENSECAG00000021529(EZH2);ENSECAG00000014216(ATP6AP1);ENSECAG00000003921(ADRA2A);ENSECAG00000003967(SHC1);ENSECAG00000008680(MINK1);ENSECAG00000015006(FGFR1);ENSECAG00000034603(NA);ENSECAG00000023674(AXIN1);ENSECAG00000030850(FGF18);ENSECAG00000013825(NOD1);ENSECAG00000010526(STK3);ENSECAG00000022345(ROR2);ENSECAG00000016022(MADD);MSTRG.5946(XDH…	ENSECAG00000000014(GAS6);ENSECAG00000000080(PRXL2C);ENSECAG00000000090(MAP3K8);ENSECAG00000000099(NDRG4);ENSECAG00000000105(GCNT2);ENSECAG00000000152(KITLG);ENSECAG00000000173(SEMA7A);ENSECAG00000000197(TLR3);ENSECAG00000000384(ERP29);ENSECAG00000000458(LTBR);ENSECAG00000000477(NA);ENSECAG00000000501(UNC5CL);ENSECAG00000000660(PROK2);ENSECAG00000000790(CXCL17);ENSECAG00000000857(CAVIN3);ENSECAG00…	0.398145
GO:0071312	cellular response to alkaloid	25	-0.473841	-1.38139	0.0813704	ENSECAG00000011107(PPP1R9B);ENSECAG00000022197(CASP3);ENSECAG00000007563(RECQL5);ENSECAG00000014294(TLR9);ENSECAG00000011412(SELENON);ENSECAG00000001174(TNF);ENSECAG00000006795(RYR2);	ENSECAG00000000649(HTR1B);ENSECAG00000000685(B2M);ENSECAG00000001174(TNF);ENSECAG00000001546(EHMT2);ENSECAG00000006795(RYR2);ENSECAG00000007563(RECQL5);ENSECAG00000011107(PPP1R9B);ENSECAG00000011405(BLM);ENSECAG00000011412(SELENON);ENSECAG00000012297(TMEM38A);ENSECAG00000013458(OPRM1);ENSECAG00000013488(TMEM38B);ENSECAG00000013763(RELA);ENSECAG00000014294(TLR9);ENSECAG00000014950(BAD);ENSECAG0000…	0.397488
GO:0051402	neuron apoptotic process	144	-0.344406	-1.38133	0.010917	ENSECAG00000024694(KIF14);ENSECAG00000041678(TGFB2);ENSECAG00000020535(DDIT3);ENSECAG00000021437(FADD);ENSECAG00000016635(BAX);ENSECAG00000008126(TP53);ENSECAG00000020868(SYNGAP1);ENSECAG00000017269(TNFRSF21);ENSECAG00000012427(BACE1);ENSECAG00000020215(GRIK2);ENSECAG00000009164(PPARGC1A);ENSECAG00000017435(NA);ENSECAG00000006176(CNTFR);ENSECAG00000024574(GATA3);ENSECAG00000000238(BOK);ENSECAG000…	ENSECAG00000000157(EN1);ENSECAG00000000238(BOK);ENSECAG00000001174(TNF);ENSECAG00000001360(AIFM1);ENSECAG00000001627(EGLN2);ENSECAG00000002264(ISL1);ENSECAG00000002280(NA);ENSECAG00000002746(BRAF);ENSECAG00000003257(LIG4);ENSECAG00000003289(RAPSN);ENSECAG00000004055(F2R);ENSECAG00000004144(FOXB1);ENSECAG00000004256(DNAJC5);ENSECAG00000004387(PSEN1);ENSECAG00000004645(PRKN);ENSECAG00000005559(GABR…	0.396695
GO:0060444	branching involved in mammary gland duct morphogenesis	22	-0.479318	-1.38115	0.0711297	ENSECAG00000007129(LRP6);ENSECAG00000012861(TBX3);ENSECAG00000022525(AREG);ENSECAG00000011671(TGFB1);ENSECAG00000012072(SRC);ENSECAG00000004617(PML);MSTRG.5252(--);	ENSECAG00000000221(ETV5);ENSECAG00000004617(PML);ENSECAG00000007129(LRP6);ENSECAG00000007650(EPHA2);ENSECAG00000008830(WNT5A);ENSECAG00000009326(MED1);ENSECAG00000010160(AR);ENSECAG00000011511(PGR);ENSECAG00000011671(TGFB1);ENSECAG00000012072(SRC);ENSECAG00000012861(TBX3);ENSECAG00000013180(LRP5);ENSECAG00000014268(KDM5B);ENSECAG00000015822(VDR);ENSECAG00000017715(CSF1);ENSECAG00000018474(DDR1);E…	0.39625
GO:0015908	fatty acid transport	60	-0.390211	-1.38084	0.0319149	ENSECAG00000013230(SLC5A8);ENSECAG00000008236(APOE);ENSECAG00000023815(PLA2R1);ENSECAG00000013398(SLCO3A1);ENSECAG00000010390(ZBTB45);ENSECAG00000003315(IRS2);ENSECAG00000022935(ABCD1);ENSECAG00000024288(SLC27A2);ENSECAG00000006879(PLA2G5);ENSECAG00000012793(CPT1B);ENSECAG00000013728(MFSD2A);ENSECAG00000012910(ACE);ENSECAG00000009949(P2RX7);ENSECAG00000010997(PLA2G2A);ENSECAG00000035952(PLA2G2D);…	ENSECAG00000003315(IRS2);ENSECAG00000005405(BDKRB2);ENSECAG00000006848(SLC27A6);ENSECAG00000006879(PLA2G5);ENSECAG00000007184(PROCA1);ENSECAG00000008005(AKT2);ENSECAG00000008227(PPARD);ENSECAG00000008236(APOE);ENSECAG00000008264(AKT1);ENSECAG00000008679(ACSL1);ENSECAG00000008829(CROT);ENSECAG00000008907(SLC25A17);ENSECAG00000008923(THBS1);ENSECAG00000009152(NA);ENSECAG00000009488(SYK);ENSECAG0000…	0.396276
GO:0042743	hydrogen peroxide metabolic process	24	-0.464936	-1.37943	0.0643015	ENSECAG00000011541(PRDX2);ENSECAG00000006662(MPO);ENSECAG00000010020(NA);ENSECAG00000009869(ZNF205);ENSECAG00000019905(NOX1);ENSECAG00000009170(PINK1);ENSECAG00000017251(PARK7);ENSECAG00000018904(NOXA1);ENSECAG00000019739(PXDN);ENSECAG00000004903(APOA4);MSTRG.4319(--);	ENSECAG00000004903(APOA4);ENSECAG00000006662(MPO);ENSECAG00000008153(CYP1A2);ENSECAG00000008958(SOD1);ENSECAG00000009034(DUOXA1);ENSECAG00000009170(PINK1);ENSECAG00000009869(ZNF205);ENSECAG00000010020(NA);ENSECAG00000011541(PRDX2);ENSECAG00000013817(CYP1A1);ENSECAG00000014758(DUOXA2);ENSECAG00000016170(NA);ENSECAG00000016460(HBZ);ENSECAG00000017026(PRDX3);ENSECAG00000017251(PARK7);ENSECAG00000017…	0.399217
GO:0060079	excitatory postsynaptic potential	71	-0.379266	-1.37887	0.0257511	ENSECAG00000007439(GRIN2C);ENSECAG00000023350(STX1B);ENSECAG00000008973(TMEM25);ENSECAG00000020215(GRIK2);ENSECAG00000010288(LRRK2);ENSECAG00000022551(SLC8A3);ENSECAG00000024757(CHRNA7);ENSECAG00000008392(SLC8A2);ENSECAG00000016640(P2RX3);ENSECAG00000016750(DMPK);ENSECAG00000022208(SHANK2);ENSECAG00000004727(S1PR2);ENSECAG00000017304(MAPK8IP2);ENSECAG00000009949(P2RX7);ENSECAG00000024637(NA);ENSE…	ENSECAG00000000024(CHRNA6);ENSECAG00000000034(CBLN1);ENSECAG00000000043(CHRNB3);ENSECAG00000000659(CHRNB4);ENSECAG00000001834(DGKI);ENSECAG00000002376(CHRNG);ENSECAG00000004727(S1PR2);ENSECAG00000007194(CHRNE);ENSECAG00000007439(GRIN2C);ENSECAG00000007841(CUX2);ENSECAG00000007984(NA);ENSECAG00000008189(CHRNA9);ENSECAG00000008206(SLC17A7);ENSECAG00000008392(SLC8A2);ENSECAG00000008810(CELF4);ENSECA…	0.399717
GO:0002009	morphogenesis of an epithelium	382	-0.307507	-1.37866	0	ENSECAG00000010992(NFATC4);ENSECAG00000014361(FGF10);ENSECAG00000022407(SLIT2);ENSECAG00000011949(LGR5);ENSECAG00000000843(FOXC2);ENSECAG00000015958(NKD1);ENSECAG00000000141(PTCH1);ENSECAG00000022037(SOX9);ENSECAG00000016613(PHLDB2);ENSECAG00000024480(TBX2);ENSECAG00000017789(SIX2);ENSECAG00000019538(FUZ);ENSECAG00000015796(LIAS);ENSECAG00000010691(FOXN1);ENSECAG00000008351(MMP14);ENSECAG00000017…	ENSECAG00000000022(PLXNA1);ENSECAG00000000141(PTCH1);ENSECAG00000000190(SYNE4);ENSECAG00000000221(ETV5);ENSECAG00000000356(MPP5);ENSECAG00000000435(LRP2);ENSECAG00000000461(HOXA5);ENSECAG00000000679(PDX1);ENSECAG00000000787(ADAMTS16);ENSECAG00000000800(NA);ENSECAG00000000843(FOXC2);ENSECAG00000000901(LUZP1);ENSECAG00000001064(RET);ENSECAG00000001128(ASTN2);ENSECAG00000001166(MTHFD1L);ENSECAG00000…	0.399323
GO:0032420	stereocilium	33	-0.440346	-1.37854	0.0778947	ENSECAG00000012020(MYO1C);ENSECAG00000023619(HOMER2);ENSECAG00000008057(TSPEAR);ENSECAG00000014372(SLC9A3R1);ENSECAG00000014047(TWF2);ENSECAG00000023411(CDH23);ENSECAG00000024745(USH1C);ENSECAG00000011553(RIPOR2);ENSECAG00000008658(MORN4);ENSECAG00000019573(PCDH15);	ENSECAG00000000748(CLRN1);ENSECAG00000002920(RDX);ENSECAG00000008057(TSPEAR);ENSECAG00000008658(MORN4);ENSECAG00000009715(STRC);ENSECAG00000010161(TMC2);ENSECAG00000010270(BBS2);ENSECAG00000011484(EPS8L2);ENSECAG00000011553(RIPOR2);ENSECAG00000012020(MYO1C);ENSECAG00000012183(PDZD7);ENSECAG00000012565(FSCN2);ENSECAG00000012633(CEACAM16);ENSECAG00000012753(USH2A);ENSECAG00000014034(LHFPL5);ENSECAG…	0.398718
GO:0015106	bicarbonate transmembrane transporter activity	20	-0.504738	-1.37843	0.0731183	ENSECAG00000015837(SLC26A9);ENSECAG00000023363(SLC26A2);ENSECAG00000013120(SLC26A6);ENSECAG00000000767(SLC4A7);ENSECAG00000000527(SLC4A1);ENSECAG00000025010(SLC39A8);ENSECAG00000019756(SLC26A10);	ENSECAG00000000493(SLC26A8);ENSECAG00000000527(SLC4A1);ENSECAG00000000767(SLC4A7);ENSECAG00000003602(SLC26A7);ENSECAG00000006986(SLC26A5);ENSECAG00000008363(SLC4A9);ENSECAG00000009139(CFTR);ENSECAG00000010982(SLC4A3);ENSECAG00000013120(SLC26A6);ENSECAG00000013465(SLC4A10);ENSECAG00000015404(SLC26A3);ENSECAG00000015837(SLC26A9);ENSECAG00000016910(SLC4A8);ENSECAG00000019756(SLC26A10);ENSECAG0000002…	0.398027
GO:0051148	negative regulation of muscle cell differentiation	50	-0.403857	-1.37781	0.0461538	ENSECAG00000011314(PLPP7);ENSECAG00000032085(CXCL14);ENSECAG00000020535(DDIT3);ENSECAG00000012109(SOSTDC1);ENSECAG00000012861(TBX3);ENSECAG00000011671(TGFB1);ENSECAG00000019773(CMTM5);ENSECAG00000015262(FOXO4);ENSECAG00000001174(TNF);ENSECAG00000021398(HDAC5);ENSECAG00000016320(SOX8);ENSECAG00000019484(NA);ENSECAG00000000931(TMEM119);ENSECAG00000024319(FZD7);ENSECAG00000013300(CXCL10);	ENSECAG00000000931(TMEM119);ENSECAG00000001174(TNF);ENSECAG00000004532(PRDM6);ENSECAG00000007125(ANKRD17);ENSECAG00000007588(EREG);ENSECAG00000008227(PPARD);ENSECAG00000008916(ANKRD2);ENSECAG00000009008(TRIM72);ENSECAG00000010880(SOX6);ENSECAG00000011314(PLPP7);ENSECAG00000011671(TGFB1);ENSECAG00000012109(SOSTDC1);ENSECAG00000012532(BHLHA15);ENSECAG00000012861(TBX3);ENSECAG00000013300(CXCL10);ENS…	0.398877
GO:0048732	gland development	304	-0.313874	-1.3776	0	ENSECAG00000013763(RELA);ENSECAG00000000141(PTCH1);ENSECAG00000022037(SOX9);ENSECAG00000011541(PRDX2);ENSECAG00000024480(TBX2);ENSECAG00000020111(IQGAP3);ENSECAG00000010691(FOXN1);ENSECAG00000000512(LBH);ENSECAG00000016976(RARB);ENSECAG00000013584(PSAPL1);ENSECAG00000017022(UPF2);ENSECAG00000024615(SLC6A3);ENSECAG00000014460(MAPK3);ENSECAG00000007650(EPHA2);ENSECAG00000014372(SLC9A3R1);ENSECAG000…	ENSECAG00000000022(PLXNA1);ENSECAG00000000092(NKX2-3);ENSECAG00000000114(PRL);ENSECAG00000000141(PTCH1);ENSECAG00000000221(ETV5);ENSECAG00000000231(CACNB4);ENSECAG00000000461(HOXA5);ENSECAG00000000512(LBH);ENSECAG00000000593(PTN);ENSECAG00000000679(PDX1);ENSECAG00000000891(LATS1);ENSECAG00000001174(TNF);ENSECAG00000001509(NKX3-1);ENSECAG00000001802(CSN3);ENSECAG00000002264(ISL1);ENSECAG0000000270…	0.398467
GO:0019901	protein kinase binding	497	-0.298002	-1.37751	0	ENSECAG00000013763(RELA);ENSECAG00000007374(MAP4K2);ENSECAG00000013139(CACUL1);ENSECAG00000022037(SOX9);ENSECAG00000003570(PICK1);ENSECAG00000006931(ATF4);ENSECAG00000016316(SMCR8);ENSECAG00000017558(MLKL);ENSECAG00000020007(CNTLN);ENSECAG00000011911(DUSP3);ENSECAG00000017757(RPTOR);ENSECAG00000012390(TIRAP);ENSECAG00000018507(CDH5);ENSECAG00000009799(PFKFB2);ENSECAG00000008787(CCNB3);ENSECAG0000…	ENSECAG00000000014(GAS6);ENSECAG00000000078(EXOC2);ENSECAG00000000135(CDK5RAP2);ENSECAG00000000149(CNKSR2);ENSECAG00000000253(WAS);ENSECAG00000000308(RICTOR);ENSECAG00000000465(PTPN6);ENSECAG00000000593(PTN);ENSECAG00000000607(TRIB3);ENSECAG00000000621(HSF1);ENSECAG00000000623(TCF3);ENSECAG00000000624(PTPN2);ENSECAG00000000737(PRKAR1A);ENSECAG00000000771(TP73);ENSECAG00000000809(QARS1);ENSECAG000…	0.397708
GO:1903038	negative regulation of leukocyte cell-cell adhesion	91	-0.364279	-1.37711	0.0171674	ENSECAG00000000465(PTPN6);ENSECAG00000000387(FGL2);ENSECAG00000011541(PRDX2);ENSECAG00000008751(TNFRSF14);ENSECAG00000034739(ADORA2A);ENSECAG00000011911(DUSP3);ENSECAG00000018133(VSIR);ENSECAG00000014390(FOXJ1);ENSECAG00000004386(CD276);ENSECAG00000019895(LRRC32);ENSECAG00000022765(ZC3H8);ENSECAG00000020409(ERBB2);ENSECAG00000016312(CD274);ENSECAG00000014242(MAD1L1);ENSECAG00000035592(TNFSF18);EN…	ENSECAG00000000373(LOXL3);ENSECAG00000000387(FGL2);ENSECAG00000000465(PTPN6);ENSECAG00000000484(PPARA);ENSECAG00000000624(PTPN2);ENSECAG00000000658(GPNMB);ENSECAG00000000737(PRKAR1A);ENSECAG00000002211(CD80);ENSECAG00000002971(LAG3);ENSECAG00000003025(HLX);ENSECAG00000003802(IHH);ENSECAG00000003996(CTLA4);ENSECAG00000004386(CD276);ENSECAG00000004556(BCL6);ENSECAG00000006717(ASS1);ENSECAG000000076…	0.397884
GO:0034122	negative regulation of toll-like receptor signaling pathway	23	-0.487798	-1.37694	0.0781893	ENSECAG00000006267(NR1D1);ENSECAG00000012862(LYN);ENSECAG00000000634(SMPDL3B);ENSECAG00000004020(SARM1);ENSECAG00000022385(LRRC14);ENSECAG00000024868(DAB2IP);ENSECAG00000025009(NFKBIL1);	ENSECAG00000000626(PDPK1);ENSECAG00000000634(SMPDL3B);ENSECAG00000001958(TLR6);ENSECAG00000002144(NLRP6);ENSECAG00000002867(F2RL1);ENSECAG00000003495(MFHAS1);ENSECAG00000004020(SARM1);ENSECAG00000006267(NR1D1);ENSECAG00000009626(TNFAIP3);ENSECAG00000010635(GPS2);ENSECAG00000012862(LYN);ENSECAG00000013111(LGR4);ENSECAG00000016808(IRF4);ENSECAG00000017862(TYRO3);ENSECAG00000018471(ARRB2);ENSECAG000…	0.397414
GO:0022407	regulation of cell-cell adhesion	309	-0.313115	-1.37694	0.00242131	ENSECAG00000014957(IL27);ENSECAG00000025016(VPS33B);ENSECAG00000014724(AP3D1);ENSECAG00000024214(FANCA);ENSECAG00000017326(CLPTM1);ENSECAG00000021184(LAT);ENSECAG00000020409(ERBB2);ENSECAG00000021437(FADD);ENSECAG00000014312(PRKCZ);ENSECAG00000009752(APOA1);ENSECAG00000016312(CD274);ENSECAG00000008280(FGG);ENSECAG00000014242(MAD1L1);ENSECAG00000035592(TNFSF18);ENSECAG00000022310(IL23A);ENSECAG000…	ENSECAG00000000051(IL1B);ENSECAG00000000105(GCNT2);ENSECAG00000000373(LOXL3);ENSECAG00000000387(FGL2);ENSECAG00000000465(PTPN6);ENSECAG00000000484(PPARA);ENSECAG00000000624(PTPN2);ENSECAG00000000658(GPNMB);ENSECAG00000000737(PRKAR1A);ENSECAG00000000791(DMTN);ENSECAG00000001018(SOX12);ENSECAG00000001174(TNF);ENSECAG00000001317(MYADM);ENSECAG00000001454(RNASE10);ENSECAG00000001652(ITGA6);ENSECAG000…	0.396521
GO:1990778	protein localization to cell periphery	227	-0.32283	-1.37671	0.00225225	ENSECAG00000012166(LRP1);ENSECAG00000014490(ZDHHC2);ENSECAG00000010655(STX4);ENSECAG00000021165(STAC);ENSECAG00000018203(CIB1);ENSECAG00000006983(RAPGEF2);ENSECAG00000000141(PTCH1);ENSECAG00000009514(VAMP8);ENSECAG00000002623(NHLRC1);ENSECAG00000033905(RAP2A);ENSECAG00000008351(MMP14);ENSECAG00000000637(CACNB1);ENSECAG00000010407(BAG4);ENSECAG00000013878(ANK1);ENSECAG00000019636(ARFRP1);ENSECAG00…	ENSECAG00000000014(GAS6);ENSECAG00000000141(PTCH1);ENSECAG00000000161(DPP10);ENSECAG00000000229(GNAI1);ENSECAG00000000245(RAB3C);ENSECAG00000000298(DENND4C);ENSECAG00000000300(ARL3);ENSECAG00000000527(SLC4A1);ENSECAG00000000558(KIF5B);ENSECAG00000000626(PDPK1);ENSECAG00000000637(CACNB1);ENSECAG00000001174(TNF);ENSECAG00000001177(GPER1);ENSECAG00000001317(MYADM);ENSECAG00000002263(IKBKB);ENSECAG00…	0.396293
GO:0043370	regulation of CD4-positive, alpha-beta T cell differentiation	30	-0.453173	-1.37663	0.0680851	ENSECAG00000014957(IL27);ENSECAG00000014312(PRKCZ);ENSECAG00000035592(TNFSF18);ENSECAG00000022310(IL23A);ENSECAG00000024574(GATA3);ENSECAG00000009562(ZC3H12A);ENSECAG00000014435(NCKAP1L);ENSECAG00000038153(ZBTB7B);ENSECAG00000026965(SOCS1);ENSECAG00000023358(RARA);ENSECAG00000003025(HLX);ENSECAG00000018160(TBX21);	ENSECAG00000000373(LOXL3);ENSECAG00000003025(HLX);ENSECAG00000004556(BCL6);ENSECAG00000009562(ZC3H12A);ENSECAG00000009918(MYB);ENSECAG00000010263(SASH3);ENSECAG00000011496(NFKBIZ);ENSECAG00000013691(MALT1);ENSECAG00000014312(PRKCZ);ENSECAG00000014435(NCKAP1L);ENSECAG00000014879(CBFB);ENSECAG00000014957(IL27);ENSECAG00000015181(NFKBID);ENSECAG00000015261(IL18);ENSECAG00000015616(IL2);ENSECAG000000…	0.395591
GO:0031346	positive regulation of cell projection organization	234	-0.321638	-1.37547	0.0046083	ENSECAG00000016560(CRABP2);ENSECAG00000018169(RREB1);ENSECAG00000017400(SMURF1);ENSECAG00000015240(PROM2);ENSECAG00000015006(FGFR1);ENSECAG00000010553(NGF);ENSECAG00000006867(CDC42EP2);ENSECAG00000000592(SS18L2);ENSECAG00000012019(SETX);ENSECAG00000022345(ROR2);ENSECAG00000014047(TWF2);ENSECAG00000010128(SEMA4D);ENSECAG00000014809(STK11);ENSECAG00000009157(MAP2K2);ENSECAG00000021754(MARK2);ENSECA…	ENSECAG00000000022(PLXNA1);ENSECAG00000000173(SEMA7A);ENSECAG00000000179(SCN1B);ENSECAG00000000359(MARK4);ENSECAG00000000532(EPS8L1);ENSECAG00000000578(NIN);ENSECAG00000000592(SS18L2);ENSECAG00000000593(PTN);ENSECAG00000000608(CAPRIN2);ENSECAG00000000639(PLXNB3);ENSECAG00000000701(FN1);ENSECAG00000000748(CLRN1);ENSECAG00000000751(NEDD4L);ENSECAG00000000836(FES);ENSECAG00000001064(RET);ENSECAG0000…	0.397718
GO:0044042	glucan metabolic process	59	-0.398843	-1.37544	0.0384615	ENSECAG00000023192(GYG1);ENSECAG00000010109(IGF1);ENSECAG00000024000(PYGM);ENSECAG00000019750(IL6ST);ENSECAG00000005751(GYG2);ENSECAG00000002623(NHLRC1);ENSECAG00000022048(PYGB);ENSECAG00000014649(GYS2);ENSECAG00000025017(KHK);ENSECAG00000003315(IRS2);ENSECAG00000009806(GCGR);ENSECAG00000006267(NR1D1);ENSECAG00000010127(INSR);ENSECAG00000000509(G6PC);ENSECAG00000015401(GAA);ENSECAG00000016388(POM…	ENSECAG00000000509(G6PC);ENSECAG00000002306(PHKG2);ENSECAG00000002430(PRKAG3);ENSECAG00000002623(NHLRC1);ENSECAG00000003315(IRS2);ENSECAG00000004743(PPP1R3D);ENSECAG00000004868(PHKA2);ENSECAG00000004874(EPM2AIP1);ENSECAG00000005751(GYG2);ENSECAG00000005983(PHKG1);ENSECAG00000006267(NR1D1);ENSECAG00000006892(SLC37A4);ENSECAG00000006973(PHLDA2);ENSECAG00000007296(PPP1R3F);ENSECAG00000007393(IRS1);E…	0.396869
GO:1902936	phosphatidylinositol bisphosphate binding	85	-0.367391	-1.37437	0.0292793	ENSECAG00000014047(TWF2);ENSECAG00000018996(PLEK);ENSECAG00000016746(ATP13A2);ENSECAG00000015005(GSDMD);ENSECAG00000004232(AMER1);ENSECAG00000017134(ADAP1);ENSECAG00000003943(SYT5);ENSECAG00000006800(WDR45);ENSECAG00000021641(SNX21);ENSECAG00000017209(DAPP1);ENSECAG00000024841(PLEKHA4);ENSECAG00000017799(MYO1G);ENSECAG00000014801(ANXA9);ENSECAG00000023029(ZFYVE1);ENSECAG00000023703(PLCD1);ENSECAG…	ENSECAG00000000059(CLVS1);ENSECAG00000000153(FRMPD4);ENSECAG00000000217(MTSS2);ENSECAG00000000275(AMER2);ENSECAG00000002380(RAB35);ENSECAG00000002415(RLBP1);ENSECAG00000003266(PIRT);ENSECAG00000003473(WIPI1);ENSECAG00000003943(SYT5);ENSECAG00000004232(AMER1);ENSECAG00000006114(CLVS2);ENSECAG00000006734(PHLDA3);ENSECAG00000006800(WDR45);ENSECAG00000006998(SNAP91);ENSECAG00000007517(TULP1);ENSECAG0…	0.398866
GO:0035587	purinergic receptor signaling pathway	33	-0.439391	-1.37394	0.0542798	ENSECAG00000017816(ADORA1);ENSECAG00000007984(NA);ENSECAG00000012743(ANO6);ENSECAG00000009948(ADCY5);ENSECAG00000010577(P2RY2);ENSECAG00000001845(P2RY1);ENSECAG00000034739(ADORA2A);ENSECAG00000023154(P2RY12);ENSECAG00000016406(P2RX2);ENSECAG00000003181(P2RY10);ENSECAG00000038665(P2RY8);ENSECAG00000001488(GPR171);ENSECAG00000008358(ADA);ENSECAG00000016640(P2RX3);ENSECAG00000001554(P2RY14);ENSECAG0…	ENSECAG00000000489(GNAI2);ENSECAG00000001488(GPR171);ENSECAG00000001554(P2RY14);ENSECAG00000001640(P2RY13);ENSECAG00000001845(P2RY1);ENSECAG00000003173(GPR34);ENSECAG00000003181(P2RY10);ENSECAG00000007984(NA);ENSECAG00000008358(ADA);ENSECAG00000008441(ADORA2B);ENSECAG00000009767(P2RX1);ENSECAG00000009948(ADCY5);ENSECAG00000009949(P2RX7);ENSECAG00000010577(P2RY2);ENSECAG00000012743(ANO6);ENSECAG00…	0.399102
GO:0005125	cytokine activity	171	-0.331763	-1.37351	0.00659341	ENSECAG00000038911(NA);ENSECAG00000009678(CSF2);ENSECAG00000036873(NA);ENSECAG00000014259(TIMP1);ENSECAG00000010945(INHBC);ENSECAG00000038853(CCL8);ENSECAG00000017522(TNFSF14);ENSECAG00000034603(NA);ENSECAG00000032085(CXCL14);ENSECAG00000041678(TGFB2);ENSECAG00000009402(VEGFA);ENSECAG00000036671(CCL27);ENSECAG00000012484(NAMPT);ENSECAG00000022310(IL23A);ENSECAG00000020264(CCL25);ENSECAG0000004003…	ENSECAG00000000051(IL1B);ENSECAG00000000054(CCL17);ENSECAG00000000152(KITLG);ENSECAG00000000277(NA);ENSECAG00000000432(CTF1);ENSECAG00000000967(LTA);ENSECAG00000001174(TNF);ENSECAG00000002280(NA);ENSECAG00000002918(BMP7);ENSECAG00000002978(IFND2);ENSECAG00000003167(GREM2);ENSECAG00000004315(IFNE);ENSECAG00000004411(NA);ENSECAG00000005085(NA);ENSECAG00000005883(THPO);ENSECAG00000006205(CD7);ENSECA…	0.399356
GO:0097285	cell-type specific apoptotic process	305	-0.310406	-1.37307	0	ENSECAG00000024694(KIF14);ENSECAG00000014384(AURKB);ENSECAG00000020935(PDCD4);ENSECAG00000003315(IRS2);ENSECAG00000041678(TGFB2);ENSECAG00000020535(DDIT3);ENSECAG00000007412(RAMP2);ENSECAG00000006847(PIK3CD);ENSECAG00000023970(MERTK);ENSECAG00000016998(CD40);ENSECAG00000021437(FADD);ENSECAG00000017421(PAK4);ENSECAG00000031980(BTG1);ENSECAG00000008280(FGG);ENSECAG00000014847(NUPR1);ENSECAG00000019…	ENSECAG00000000014(GAS6);ENSECAG00000000152(KITLG);ENSECAG00000000157(EN1);ENSECAG00000000238(BOK);ENSECAG00000000287(RBM10);ENSECAG00000000354(PLK2);ENSECAG00000000520(STK17B);ENSECAG00000000591(TRAF3IP2);ENSECAG00000000626(PDPK1);ENSECAG00000000679(PDX1);ENSECAG00000000906(RGL2);ENSECAG00000001174(TNF);ENSECAG00000001360(AIFM1);ENSECAG00000001627(EGLN2);ENSECAG00000002264(ISL1);ENSECAG000000022…	0.399723
GO:0042391	regulation of membrane potential	314	-0.309512	-1.37275	0	ENSECAG00000017790(SCN10A);ENSECAG00000016406(P2RX2);ENSECAG00000022786(GBA);ENSECAG00000010454(MYOC);ENSECAG00000001834(DGKI);ENSECAG00000015228(RANGRF);ENSECAG00000021139(NPFF);ENSECAG00000015301(RNF122);ENSECAG00000021854(CASQ2);ENSECAG00000023902(BAK1);ENSECAG00000022567(RACK1);ENSECAG00000014820(DSP);ENSECAG00000007584(HCN1);ENSECAG00000016454(NTSR2);ENSECAG00000015246(KCNK4);ENSECAG00000023…	ENSECAG00000000024(CHRNA6);ENSECAG00000000034(CBLN1);ENSECAG00000000043(CHRNB3);ENSECAG00000000179(SCN1B);ENSECAG00000000231(CACNB4);ENSECAG00000000238(BOK);ENSECAG00000000317(KCNH5);ENSECAG00000000431(KCNH1);ENSECAG00000000500(IFI6);ENSECAG00000000522(KCNK16);ENSECAG00000000558(KIF5B);ENSECAG00000000659(CHRNB4);ENSECAG00000000749(DLD);ENSECAG00000000751(NEDD4L);ENSECAG00000000813(SCN5A);ENSECAG0…	0.399689
GO:0046475	glycerophospholipid catabolic process	18	-0.503976	-1.37249	0.108108	ENSECAG00000006934(GDPD3);ENSECAG00000024242(SCARB1);ENSECAG00000006879(PLA2G5);ENSECAG00000017449(PNPLA7);ENSECAG00000007248(SMPD4);ENSECAG00000013375(ABHD16A);	ENSECAG00000003776(ENPP2);ENSECAG00000005769(ABHD12);ENSECAG00000006879(PLA2G5);ENSECAG00000006934(GDPD3);ENSECAG00000006962(PLA2G4D);ENSECAG00000007248(SMPD4);ENSECAG00000012470(PLA2G4F);ENSECAG00000012878(PNPLA8);ENSECAG00000013375(ABHD16A);ENSECAG00000014941(INPP5F);ENSECAG00000015552(GDPD1);ENSECAG00000017449(PNPLA7);ENSECAG00000019557(LDLR);ENSECAG00000020966(JMJD7);ENSECAG00000022468(PRDX6)…	0.399505
GO:0048871	multicellular organismal homeostasis	247	-0.318494	-1.37247	0.00688073	ENSECAG00000037749(NA);ENSECAG00000024973(CD34);ENSECAG00000007642(IL20RA);ENSECAG00000009629(LTBP3);ENSECAG00000010512(RCN3);ENSECAG00000019497(INPP5D);ENSECAG00000014809(STK11);ENSECAG00000014993(SCNN1B);ENSECAG00000023163(CXADR);ENSECAG00000023411(CDH23);ENSECAG00000013379(ABCA4);ENSECAG00000016439(STAT3);ENSECAG00000013326(POC1B);ENSECAG00000008891(NCDN);ENSECAG00000016635(BAX);ENSECAG0000002…	ENSECAG00000000051(IL1B);ENSECAG00000000074(METRNL);ENSECAG00000000091(PBLD);ENSECAG00000000105(GCNT2);ENSECAG00000000713(MDM1);ENSECAG00000000748(CLRN1);ENSECAG00000000816(AMPD3);ENSECAG00000000931(TMEM119);ENSECAG00000001174(TNF);ENSECAG00000001443(SCNN1A);ENSECAG00000001491(NDN);ENSECAG00000001687(HCRT);ENSECAG00000001712(MC4R);ENSECAG00000002866(UGCG);ENSECAG00000003146(BBS4);ENSECAG000000035…	0.398657
GO:0022612	gland morphogenesis	101	-0.354618	-1.37111	0.0205011	ENSECAG00000041678(TGFB2);ENSECAG00000009817(HPN);ENSECAG00000012109(SOSTDC1);ENSECAG00000016635(BAX);ENSECAG00000018061(LAMA1);ENSECAG00000008705(STAT6);ENSECAG00000007129(LRP6);ENSECAG00000012861(TBX3);ENSECAG00000022525(AREG);ENSECAG00000014608(ELF3);ENSECAG00000015029(TGFB3);ENSECAG00000011671(TGFB1);ENSECAG00000016596(RARG);ENSECAG00000009159(PLXND1);ENSECAG00000022942(CAPN1);ENSECAG00000015…	ENSECAG00000000022(PLXNA1);ENSECAG00000000092(NKX2-3);ENSECAG00000000141(PTCH1);ENSECAG00000000221(ETV5);ENSECAG00000000593(PTN);ENSECAG00000001174(TNF);ENSECAG00000001509(NKX3-1);ENSECAG00000002918(BMP7);ENSECAG00000004617(PML);ENSECAG00000006290(TGM2);ENSECAG00000007129(LRP6);ENSECAG00000007171(FGL1);ENSECAG00000007540(CYP7B1);ENSECAG00000007650(EPHA2);ENSECAG00000008705(STAT6);ENSECAG000000088…	0.401482
GO:1901571	fatty acid derivative transport	34	-0.439035	-1.36972	0.0608519	ENSECAG00000012910(ACE);ENSECAG00000009949(P2RX7);ENSECAG00000010997(PLA2G2A);ENSECAG00000035952(PLA2G2D);ENSECAG00000014672(TNFRSF11A);	ENSECAG00000005405(BDKRB2);ENSECAG00000006879(PLA2G5);ENSECAG00000007184(PROCA1);ENSECAG00000009152(NA);ENSECAG00000009488(SYK);ENSECAG00000009949(P2RX7);ENSECAG00000010137(DRD4);ENSECAG00000010317(PLA2G12B);ENSECAG00000010997(PLA2G2A);ENSECAG00000012470(PLA2G4F);ENSECAG00000012878(PNPLA8);ENSECAG00000012910(ACE);ENSECAG00000013398(SLCO3A1);ENSECAG00000013567(DRD2);ENSECAG00000013720(AVPR1B);ENSE…	0.404373
GO:0061041	regulation of wound healing	99	-0.358944	-1.36762	0.0170576	ENSECAG00000012743(ANO6);ENSECAG00000024810(PLA2G4A);ENSECAG00000021074(CLDN1);ENSECAG00000017329(CPB2);ENSECAG00000040351(GP1BA);ENSECAG00000020464(AJAP1);ENSECAG00000021391(CLASP1);ENSECAG00000022165(APOH);ENSECAG00000000843(FOXC2);ENSECAG00000016613(PHLDB2);ENSECAG00000011541(PRDX2);ENSECAG00000008236(APOE);ENSECAG00000011631(EPHB2);ENSECAG00000003921(ADRA2A);ENSECAG00000018169(RREB1);ENSECAG0…	ENSECAG00000000791(DMTN);ENSECAG00000000843(FOXC2);ENSECAG00000001073(F11);ENSECAG00000002132(MYOD1);ENSECAG00000002867(F2RL1);ENSECAG00000003002(CD9);ENSECAG00000003921(ADRA2A);ENSECAG00000004055(F2R);ENSECAG00000004502(WFDC1);ENSECAG00000005241(THBD);ENSECAG00000005675(NFE2L2);ENSECAG00000006466(CLDN4);ENSECAG00000006771(PRKCA);ENSECAG00000007021(SH2B3);ENSECAG00000007026(SOX15);ENSECAG00000007…	0.409102
GO:0031210	phosphatidylcholine binding	24	-0.470123	-1.36704	0.0723404	ENSECAG00000009444(PCYT1B);ENSECAG00000000418(APOA5);ENSECAG00000009752(APOA1);ENSECAG00000024566(PITPNM2);ENSECAG00000013110(ESYT1);ENSECAG00000008852(ABCA1);ENSECAG00000010114(RASGRP1);ENSECAG00000010163(APOA2);ENSECAG00000017776(PITPNM1);ENSECAG00000004903(APOA4);	ENSECAG00000000418(APOA5);ENSECAG00000002626(GPR12);ENSECAG00000004376(GPR119);ENSECAG00000004903(APOA4);ENSECAG00000007800(ESYT2);ENSECAG00000008317(NF1);ENSECAG00000008852(ABCA1);ENSECAG00000009444(PCYT1B);ENSECAG00000009752(APOA1);ENSECAG00000010114(RASGRP1);ENSECAG00000010163(APOA2);ENSECAG00000010198(PITPNB);ENSECAG00000013110(ESYT1);ENSECAG00000013244(CHMP2A);ENSECAG00000016884(PITPNA);ENSE…	0.409884
GO:0031638	zymogen activation	96	-0.353601	-1.36703	0.0366972	ENSECAG00000006592(BID);ENSECAG00000019913(FURIN);ENSECAG00000041748(COL4A3);ENSECAG00000018133(VSIR);ENSECAG00000011994(CYFIP2);ENSECAG00000008351(MMP14);ENSECAG00000024703(APAF1);ENSECAG00000023902(BAK1);ENSECAG00000022567(RACK1);ENSECAG00000037749(NA);ENSECAG00000013825(NOD1);MSTRG.5946(XDH);ENSECAG00000021447(ASPH);ENSECAG00000009039(STAT1);ENSECAG00000009817(HPN);ENSECAG00000009884(KLKB1);EN…	ENSECAG00000000238(BOK);ENSECAG00000001073(F11);ENSECAG00000001174(TNF);ENSECAG00000001360(AIFM1);ENSECAG00000001509(NKX3-1);ENSECAG00000004055(F2R);ENSECAG00000004617(PML);ENSECAG00000005086(EGLN3);ENSECAG00000005210(CASP8);ENSECAG00000006251(CLEC3B);ENSECAG00000006592(BID);ENSECAG00000006638(CASP8AP2);ENSECAG00000006833(CRADD);ENSECAG00000007351(PLAU);ENSECAG00000007571(PLAT);ENSECAG00000008120…	0.409004
GO:0008543	fibroblast growth factor receptor signaling pathway	65	-0.382733	-1.36679	0.0484581	ENSECAG00000015006(FGFR1);ENSECAG00000010938(CEP57);ENSECAG00000030850(FGF18);ENSECAG00000012019(SETX);ENSECAG00000018306(CREB3L1);ENSECAG00000014829(FGF2);ENSECAG00000024399(FGF12);ENSECAG00000008185(KL);ENSECAG00000020869(FGFR4);ENSECAG00000009011(FLRT2);ENSECAG00000018716(FGF9);ENSECAG00000024574(GATA3);ENSECAG00000013233(FAT4);ENSECAG00000013207(SHISA2);ENSECAG00000022879(KLB);ENSECAG00000014…	ENSECAG00000000281(SHCBP1);ENSECAG00000002206(SPRY3);ENSECAG00000002250(SPRY2);ENSECAG00000002569(FLRT3);ENSECAG00000004296(FGFBP3);ENSECAG00000005384(SPRY4);ENSECAG00000006949(CTNNB1);ENSECAG00000007400(DSTYK);ENSECAG00000007559(KIF16B);ENSECAG00000008185(KL);ENSECAG00000008830(WNT5A);ENSECAG00000008923(THBS1);ENSECAG00000009011(FLRT2);ENSECAG00000010695(FGF21);ENSECAG00000010938(CEP57);ENSECAG0…	0.408762
GO:0006801	superoxide metabolic process	50	-0.402585	-1.36675	0.0381166	ENSECAG00000011541(PRDX2);ENSECAG00000006662(MPO);ENSECAG00000000470(NRROS);ENSECAG00000008678(PRDX1);ENSECAG00000015212(MT3);ENSECAG00000010965(CYBA);ENSECAG00000006736(FANCC);ENSECAG00000003330(SIRT3);ENSECAG00000035543(SOD3);ENSECAG00000017619(NOXO1);ENSECAG00000019905(NOX1);ENSECAG00000011671(TGFB1);ENSECAG00000017251(PARK7);ENSECAG00000011591(SZT2);ENSECAG00000022701(CCS);ENSECAG00000011797(…	ENSECAG00000000470(NRROS);ENSECAG00000001174(TNF);ENSECAG00000001205(MAPT);ENSECAG00000002023(NA);ENSECAG00000002867(F2RL1);ENSECAG00000003330(SIRT3);ENSECAG00000004903(APOA4);ENSECAG00000005675(NFE2L2);ENSECAG00000006662(MPO);ENSECAG00000006736(FANCC);ENSECAG00000008446(NCF2);ENSECAG00000008531(AATF);ENSECAG00000008678(PRDX1);ENSECAG00000008957(NCF4);ENSECAG00000008958(SOD1);ENSECAG00000009488(S…	0.408001
GO:0022898	regulation of transmembrane transporter activity	152	-0.332579	-1.36664	0.010661	ENSECAG00000007214(CACNG4);ENSECAG00000042273(CACNB1);ENSECAG00000033068(CBARP);ENSECAG00000000179(SCN1B);ENSECAG00000015834(DMD);ENSECAG00000019751(CHP1);ENSECAG00000019237(CNIH3);ENSECAG00000017251(PARK7);ENSECAG00000022208(SHANK2);ENSECAG00000023979(SCN3B);ENSECAG00000018734(GSG1L);ENSECAG00000008284(KCNRG);ENSECAG00000016498(FXYD3);ENSECAG00000006802(KCNAB1);ENSECAG00000017304(MAPK8IP2);ENSEC…	ENSECAG00000000179(SCN1B);ENSECAG00000000231(CACNB4);ENSECAG00000000291(PLCG2);ENSECAG00000000637(CACNB1);ENSECAG00000000751(NEDD4L);ENSECAG00000003266(PIRT);ENSECAG00000004028(SHISA9);ENSECAG00000004810(ADRB2);ENSECAG00000004876(KCNS2);ENSECAG00000005004(NA);ENSECAG00000005259(OR56A1);ENSECAG00000006481(WWP2);ENSECAG00000006674(RRAD);ENSECAG00000006772(DYSF);ENSECAG00000006795(RYR2);ENSECAG00000…	0.407382
GO:0002294	CD4-positive, alpha-beta T cell differentiation involved in immune response	42	-0.417115	-1.36582	0.062635	ENSECAG00000014957(IL27);ENSECAG00000014312(PRKCZ);ENSECAG00000016439(STAT3);ENSECAG00000008622(SEMA4A);ENSECAG00000035592(TNFSF18);ENSECAG00000008705(STAT6);ENSECAG00000022310(IL23A);ENSECAG00000024574(GATA3);ENSECAG00000009562(ZC3H12A);ENSECAG00000038153(ZBTB7B);ENSECAG00000023358(RARA);ENSECAG00000020898(RELB);ENSECAG00000007610(TMEM98);ENSECAG00000003025(HLX);ENSECAG00000018160(TBX21);	ENSECAG00000000373(LOXL3);ENSECAG00000003025(HLX);ENSECAG00000004556(BCL6);ENSECAG00000005856(LY9);ENSECAG00000007610(TMEM98);ENSECAG00000008622(SEMA4A);ENSECAG00000008705(STAT6);ENSECAG00000008974(FOXP1);ENSECAG00000009562(ZC3H12A);ENSECAG00000009918(MYB);ENSECAG00000011145(PTGER4);ENSECAG00000011496(NFKBIZ);ENSECAG00000012803(IL12B);ENSECAG00000013691(MALT1);ENSECAG00000014312(PRKCZ);ENSECAG000…	0.40872
GO:0002293	alpha-beta T cell differentiation involved in immune response	43	-0.414385	-1.36482	0.0619658	ENSECAG00000014957(IL27);ENSECAG00000014312(PRKCZ);ENSECAG00000016439(STAT3);ENSECAG00000008622(SEMA4A);ENSECAG00000035592(TNFSF18);ENSECAG00000008705(STAT6);ENSECAG00000022310(IL23A);ENSECAG00000024574(GATA3);ENSECAG00000009562(ZC3H12A);ENSECAG00000038153(ZBTB7B);ENSECAG00000023358(RARA);ENSECAG00000020898(RELB);ENSECAG00000007610(TMEM98);ENSECAG00000003025(HLX);ENSECAG00000018160(TBX21);	ENSECAG00000000373(LOXL3);ENSECAG00000003025(HLX);ENSECAG00000004556(BCL6);ENSECAG00000005856(LY9);ENSECAG00000007610(TMEM98);ENSECAG00000008622(SEMA4A);ENSECAG00000008705(STAT6);ENSECAG00000008974(FOXP1);ENSECAG00000009562(ZC3H12A);ENSECAG00000009918(MYB);ENSECAG00000011145(PTGER4);ENSECAG00000011496(NFKBIZ);ENSECAG00000012803(IL12B);ENSECAG00000013691(MALT1);ENSECAG00000014312(PRKCZ);ENSECAG000…	0.410435
GO:0032480	negative regulation of type I interferon production	16	-0.519598	-1.36477	0.122881	ENSECAG00000006801(NMI);ENSECAG00000010166(PYCARD);ENSECAG00000012622(NPLOC4);ENSECAG00000032438(PTPRS);ENSECAG00000019432(NLRX1);ENSECAG00000000406(ILRUN);ENSECAG00000007653(GPATCH3);ENSECAG00000008140(RNF125);ENSECAG00000003277(REL);ENSECAG00000020898(RELB);ENSECAG00000011439(DHX58);	ENSECAG00000000406(ILRUN);ENSECAG00000003277(REL);ENSECAG00000006801(NMI);ENSECAG00000007653(GPATCH3);ENSECAG00000008140(RNF125);ENSECAG00000009886(TRAF3IP1);ENSECAG00000010166(PYCARD);ENSECAG00000011062(UFD1);ENSECAG00000011439(DHX58);ENSECAG00000012622(NPLOC4);ENSECAG00000015318(HAVCR2);ENSECAG00000016029(TRAIP);ENSECAG00000019432(NLRX1);ENSECAG00000020898(RELB);ENSECAG00000032438(PTPRS);ENSECA…	0.409721
GO:0033555	multicellular organismal response to stress	56	-0.391323	-1.3647	0.0401786	ENSECAG00000014683(BRINP1);ENSECAG00000000438(VDAC3);ENSECAG00000017150(TACR1);ENSECAG00000019427(ASIC4);ENSECAG00000020215(GRIK2);ENSECAG00000016640(P2RX3);ENSECAG00000017304(MAPK8IP2);ENSECAG00000011412(SELENON);ENSECAG00000020437(BCL2);ENSECAG00000011520(SLC6A2);ENSECAG00000003266(PIRT);ENSECAG00000020468(RELN);ENSECAG00000019665(THBS4);	ENSECAG00000000203(TRPA1);ENSECAG00000000438(VDAC3);ENSECAG00000001064(RET);ENSECAG00000002538(TAC1);ENSECAG00000003266(PIRT);ENSECAG00000005559(GABRA5);ENSECAG00000006142(TAAR4);ENSECAG00000006472(EIF4E);ENSECAG00000008046(EIF4G1);ENSECAG00000008236(APOE);ENSECAG00000008669(CALCA);ENSECAG00000009006(USP46);ENSECAG00000009126(NOS1);ENSECAG00000009460(NTRK1);ENSECAG00000009855(ALS2);ENSECAG0000001…	0.409039
GO:0019058	viral life cycle	210	-0.32383	-1.36452	0.00484261	ENSECAG00000007262(EEA1);ENSECAG00000021499(LTF);ENSECAG00000001467(TRIM10);ENSECAG00000024887(PC);ENSECAG00000000127(EIF2D);ENSECAG00000017394(ZC3HAV1);ENSECAG00000006788(PCSK5);ENSECAG00000011695(TARBP2);ENSECAG00000028970(SP1);ENSECAG00000009817(HPN);ENSECAG00000017443(TRIM14);ENSECAG00000004755(USF1);ENSECAG00000032818(IFIT5);ENSECAG00000041646(RAB1B);ENSECAG00000010685(RSF1);ENSECAG000000343…	ENSECAG00000000014(GAS6);ENSECAG00000000127(EIF2D);ENSECAG00000000430(ACE2);ENSECAG00000000497(THOC7);ENSECAG00000000539(DDX6);ENSECAG00000000910(NA);ENSECAG00000000968(NA);ENSECAG00000000974(ADAR);ENSECAG00000001174(TNF);ENSECAG00000001324(ISG15);ENSECAG00000001467(TRIM10);ENSECAG00000001621(GPR15);ENSECAG00000002944(GRK2);ENSECAG00000003160(ZNF502);ENSECAG00000003923(CLDN9);ENSECAG00000004362(T…	0.408696
GO:0010769	regulation of cell morphogenesis involved in differentiation	269	-0.312641	-1.36438	0.00977995	ENSECAG00000021865(UST);ENSECAG00000023663(LRP4);ENSECAG00000000578(NIN);ENSECAG00000037655(GDNF);ENSECAG00000012497(LIMK1);ENSECAG00000017840(PAK1);ENSECAG00000023607(DOCK5);ENSECAG00000021391(CLASP1);ENSECAG00000009665(DAG1);ENSECAG00000014817(RND2);ENSECAG00000021450(CTTN);ENSECAG00000010992(NFATC4);ENSECAG00000022407(SLIT2);ENSECAG00000018203(CIB1);ENSECAG00000006983(RAPGEF2);ENSECAG000000166…	ENSECAG00000000022(PLXNA1);ENSECAG00000000091(PBLD);ENSECAG00000000105(GCNT2);ENSECAG00000000173(SEMA7A);ENSECAG00000000578(NIN);ENSECAG00000000592(SS18L2);ENSECAG00000000608(CAPRIN2);ENSECAG00000000639(PLXNB3);ENSECAG00000000701(FN1);ENSECAG00000000751(NEDD4L);ENSECAG00000000791(DMTN);ENSECAG00000001064(RET);ENSECAG00000001205(MAPT);ENSECAG00000001317(MYADM);ENSECAG00000001444(BRSK1);ENSECAG0000…	0.408199
GO:0060603	mammary gland duct morphogenesis	28	-0.460914	-1.36353	0.06875	ENSECAG00000012109(SOSTDC1);ENSECAG00000007129(LRP6);ENSECAG00000012861(TBX3);ENSECAG00000022525(AREG);ENSECAG00000011671(TGFB1);ENSECAG00000012072(SRC);ENSECAG00000004617(PML);ENSECAG00000021998(MST1);MSTRG.5252(--);	ENSECAG00000000141(PTCH1);ENSECAG00000000221(ETV5);ENSECAG00000004617(PML);ENSECAG00000007129(LRP6);ENSECAG00000007650(EPHA2);ENSECAG00000008830(WNT5A);ENSECAG00000009326(MED1);ENSECAG00000010160(AR);ENSECAG00000011511(PGR);ENSECAG00000011671(TGFB1);ENSECAG00000012072(SRC);ENSECAG00000012109(SOSTDC1);ENSECAG00000012861(TBX3);ENSECAG00000013180(LRP5);ENSECAG00000013823(SCRIB);ENSECAG00000014268(KD…	0.409621
GO:0043406	positive regulation of MAP kinase activity	134	-0.33988	-1.36334	0.0223714	ENSECAG00000007192(PTPRC);ENSECAG00000008293(AVPI1);ENSECAG00000017840(PAK1);ENSECAG00000014160(ERCC6);ENSECAG00000014166(PDE6H);ENSECAG00000011977(PDE6G);ENSECAG00000014361(FGF10);ENSECAG00000007374(MAP4K2);ENSECAG00000011541(PRDX2);ENSECAG00000020111(IQGAP3);ENSECAG00000021594(VANGL2);ENSECAG00000014460(MAPK3);ENSECAG00000021529(EZH2);ENSECAG00000003921(ADRA2A);ENSECAG00000003967(SHC1);ENSECAG0…	ENSECAG00000000152(KITLG);ENSECAG00000000384(ERP29);ENSECAG00000000660(PROK2);ENSECAG00000000790(CXCL17);ENSECAG00000001064(RET);ENSECAG00000001174(TNF);ENSECAG00000001633(FZD10);ENSECAG00000001958(TLR6);ENSECAG00000002833(DVL2);ENSECAG00000003921(ADRA2A);ENSECAG00000003967(SHC1);ENSECAG00000004387(PSEN1);ENSECAG00000006859(TAOK3);ENSECAG00000007080(ALK);ENSECAG00000007192(PTPRC);ENSECAG000000073…	0.409174
GO:0097061	dendritic spine organization	43	-0.417667	-1.36326	0.0644391	ENSECAG00000021450(CTTN);ENSECAG00000003570(PICK1);ENSECAG00000008236(APOE);ENSECAG00000018415(TANC1);ENSECAG00000014219(SRCIN1);ENSECAG00000011631(EPHB2);ENSECAG00000004006(CDK5R1);ENSECAG00000010288(LRRK2);ENSECAG00000012048(DBNL);ENSECAG00000024757(CHRNA7);ENSECAG00000013862(EPHB1);ENSECAG00000022208(SHANK2);ENSECAG00000000227(HDAC6);ENSECAG00000012752(EPHA4);ENSECAG00000009755(EPHB3);ENSECAG0…	ENSECAG00000000227(HDAC6);ENSECAG00000000608(CAPRIN2);ENSECAG00000003570(PICK1);ENSECAG00000004006(CDK5R1);ENSECAG00000004911(VPS35);ENSECAG00000007147(CAPRIN1);ENSECAG00000007841(CUX2);ENSECAG00000008236(APOE);ENSECAG00000008319(FYN);ENSECAG00000009213(WNT7A);ENSECAG00000009755(EPHB3);ENSECAG00000010227(LGMN);ENSECAG00000010245(ZNF365);ENSECAG00000010288(LRRK2);ENSECAG00000010616(DBN1);ENSECAG00…	0.408514
GO:0060443	mammary gland morphogenesis	38	-0.416495	-1.36325	0.0551876	ENSECAG00000012109(SOSTDC1);ENSECAG00000016635(BAX);ENSECAG00000008705(STAT6);ENSECAG00000007129(LRP6);ENSECAG00000012861(TBX3);ENSECAG00000022525(AREG);ENSECAG00000014608(ELF3);ENSECAG00000011671(TGFB1);ENSECAG00000022942(CAPN1);ENSECAG00000012072(SRC);ENSECAG00000004617(PML);ENSECAG00000021998(MST1);MSTRG.5252(--);	ENSECAG00000000141(PTCH1);ENSECAG00000000221(ETV5);ENSECAG00000004617(PML);ENSECAG00000007129(LRP6);ENSECAG00000007650(EPHA2);ENSECAG00000008705(STAT6);ENSECAG00000008830(WNT5A);ENSECAG00000009134(CAV1);ENSECAG00000009281(GLI3);ENSECAG00000009326(MED1);ENSECAG00000010160(AR);ENSECAG00000011511(PGR);ENSECAG00000011671(TGFB1);ENSECAG00000012072(SRC);ENSECAG00000012109(SOSTDC1);ENSECAG00000012861(TB…	0.407655
GO:0015872	dopamine transport	38	-0.431704	-1.36292	0.0623701	ENSECAG00000025014(SYT12);ENSECAG00000003943(SYT5);ENSECAG00000009170(PINK1);ENSECAG00000034497(MAPK15);ENSECAG00000017251(PARK7);ENSECAG00000015509(SYT8);ENSECAG00000011520(SLC6A2);ENSECAG00000015669(RAB3B);	ENSECAG00000002709(CHRM5);ENSECAG00000003066(KCNA2);ENSECAG00000003943(SYT5);ENSECAG00000004645(PRKN);ENSECAG00000005004(NA);ENSECAG00000005259(OR56A1);ENSECAG00000008932(SYT17);ENSECAG00000009170(PINK1);ENSECAG00000010137(DRD4);ENSECAG00000010444(SYT6);ENSECAG00000010960(SYT2);ENSECAG00000011520(SLC6A2);ENSECAG00000012588(DTNBP1);ENSECAG00000012832(SYT1);ENSECAG00000012937(OLFML1);ENSECAG0000001…	0.407699
GO:0032757	positive regulation of interleukin-8 production	36	-0.431434	-1.36247	0.0809628	ENSECAG00000013763(RELA);ENSECAG00000012390(TIRAP);ENSECAG00000019273(NLRP10);ENSECAG00000007883(TLR7);ENSECAG00000014979(AFAP1L2);ENSECAG00000020535(DDIT3);ENSECAG00000021437(FADD);ENSECAG00000019437(CD2);ENSECAG00000017251(PARK7);ENSECAG00000022408(CD244);ENSECAG00000008503(CD74);ENSECAG00000014294(TLR9);ENSECAG00000021989(DDX58);ENSECAG00000010163(APOA2);ENSECAG00000034287(ZNF580);ENSECAG00000…	ENSECAG00000000197(TLR3);ENSECAG00000001174(TNF);ENSECAG00000001784(CD14);ENSECAG00000002867(F2RL1);ENSECAG00000002962(ADIPOQ);ENSECAG00000004055(F2R);ENSECAG00000005226(FFAR2);ENSECAG00000007883(TLR7);ENSECAG00000008503(CD74);ENSECAG00000008830(WNT5A);ENSECAG00000009180(TLR8);ENSECAG00000009488(SYK);ENSECAG00000009674(ELANE);ENSECAG00000010163(APOA2);ENSECAG00000010166(PYCARD);ENSECAG00000010293…	0.408132
GO:0051154	negative regulation of striated muscle cell differentiation	26	-0.469302	-1.36148	0.0843882	ENSECAG00000021398(HDAC5);ENSECAG00000019484(NA);ENSECAG00000000931(TMEM119);ENSECAG00000024319(FZD7);ENSECAG00000013300(CXCL10);	ENSECAG00000000931(TMEM119);ENSECAG00000008916(ANKRD2);ENSECAG00000009008(TRIM72);ENSECAG00000010880(SOX6);ENSECAG00000011314(PLPP7);ENSECAG00000012532(BHLHA15);ENSECAG00000013300(CXCL10);ENSECAG00000014357(DLL1);ENSECAG00000017406(HDAC4);ENSECAG00000017837(DKK1);ENSECAG00000018874(PRICKLE1);ENSECAG00000019484(NA);ENSECAG00000020194(FRS2);ENSECAG00000020619(MSX1);ENSECAG00000020701(CAV3);ENSECAG0…	0.40997
GO:0051147	regulation of muscle cell differentiation	113	-0.345602	-1.36104	0.0162413	ENSECAG00000024706(MAML1);ENSECAG00000008351(MMP14);ENSECAG00000021529(EZH2);ENSECAG00000017522(TNFSF14);ENSECAG00000020521(SUPT6H);ENSECAG00000020390(MAMSTR);ENSECAG00000019257(RBPJ);ENSECAG00000011638(EHD1);ENSECAG00000011314(PLPP7);ENSECAG00000032085(CXCL14);ENSECAG00000011695(TARBP2);ENSECAG00000020535(DDIT3);ENSECAG00000012109(SOSTDC1);ENSECAG00000031980(BTG1);ENSECAG00000009819(RBM24);ENSEC…	ENSECAG00000000479(SETD3);ENSECAG00000000931(TMEM119);ENSECAG00000001174(TNF);ENSECAG00000001177(GPER1);ENSECAG00000002132(MYOD1);ENSECAG00000002619(GREM1);ENSECAG00000004532(PRDM6);ENSECAG00000007125(ANKRD17);ENSECAG00000007588(EREG);ENSECAG00000007670(BMP10);ENSECAG00000007965(CDK9);ENSECAG00000008227(PPARD);ENSECAG00000008351(MMP14);ENSECAG00000008709(LMOD3);ENSECAG00000008916(ANKRD2);ENSECAG0…	0.410238
GO:0031113	regulation of microtubule polymerization	34	-0.435596	-1.36064	0.0876068	ENSECAG00000011619(TOGARAM1);ENSECAG00000000578(NIN);ENSECAG00000018075(NA);ENSECAG00000017840(PAK1);ENSECAG00000000580(GBA2);ENSECAG00000018507(CDH5);ENSECAG00000015228(RANGRF);ENSECAG00000010385(MET);ENSECAG00000016507(PSRC1);ENSECAG00000020181(AKAP9);ENSECAG00000000836(FES);ENSECAG00000010533(CAMSAP3);ENSECAG00000023455(NUMA1);ENSECAG00000000121(NAV3);MSTRG.7150(CLASP1);ENSECAG00000001205(MAPT…	ENSECAG00000000121(NAV3);ENSECAG00000000135(CDK5RAP2);ENSECAG00000000525(SLC39A12);ENSECAG00000000578(NIN);ENSECAG00000000580(GBA2);ENSECAG00000000743(PRUNE1);ENSECAG00000000836(FES);ENSECAG00000001205(MAPT);ENSECAG00000009105(CLIP3);ENSECAG00000009727(RAC1);ENSECAG00000010105(TBCD);ENSECAG00000010222(MAPRE1);ENSECAG00000010385(MET);ENSECAG00000010533(CAMSAP3);ENSECAG00000011619(TOGARAM1);ENSECAG…	0.410433
GO:0061337	cardiac conduction	52	-0.394282	-1.36031	0.0429185	ENSECAG00000017790(SCN10A);ENSECAG00000015228(RANGRF);ENSECAG00000014820(DSP);ENSECAG00000033363(TMEM65);ENSECAG00000023394(SCN2B);ENSECAG00000023163(CXADR);ENSECAG00000020181(AKAP9);ENSECAG00000025007(KCNJ5);ENSECAG00000007379(KCNE3);ENSECAG00000008248(CTNNA3);ENSECAG00000013616(DSG2);ENSECAG00000000179(SCN1B);ENSECAG00000021852(TRPM4);ENSECAG00000023979(SCN3B);ENSECAG00000020592(JUP);ENSECAG000…	ENSECAG00000000179(SCN1B);ENSECAG00000000430(ACE2);ENSECAG00000000813(SCN5A);ENSECAG00000003033(KCNA5);ENSECAG00000004065(NA);ENSECAG00000006239(NUP155);ENSECAG00000006795(RYR2);ENSECAG00000006957(BIN1);ENSECAG00000007379(KCNE3);ENSECAG00000007761(DSC2);ENSECAG00000007773(ZMPSTE24);ENSECAG00000007922(KCNJ2);ENSECAG00000008248(CTNNA3);ENSECAG00000009134(CAV1);ENSECAG00000010595(TNNI3K);ENSECAG0000…	0.410502
GO:1901889	negative regulation of cell junction assembly	17	-0.513629	-1.36009	0.0959488	ENSECAG00000008651(BCAS3);ENSECAG00000002263(IKBKB);ENSECAG00000012910(ACE);ENSECAG00000022047(APOD);ENSECAG00000014558(DUSP22);ENSECAG00000001174(TNF);	ENSECAG00000000791(DMTN);ENSECAG00000001174(TNF);ENSECAG00000002263(IKBKB);ENSECAG00000008651(BCAS3);ENSECAG00000009133(ACVRL1);ENSECAG00000009135(FAM107A);ENSECAG00000009872(ROCK2);ENSECAG00000012910(ACE);ENSECAG00000013633(ARHGAP6);ENSECAG00000013988(DLC1);ENSECAG00000014558(DUSP22);ENSECAG00000016613(PHLDB2);ENSECAG00000019147(CORO1C);ENSECAG00000021002(ROCK1);ENSECAG00000022047(APOD);ENSECAG0…	0.41027
GO:0002287	alpha-beta T cell activation involved in immune response	43	-0.414385	-1.36009	0.0636943	ENSECAG00000014957(IL27);ENSECAG00000014312(PRKCZ);ENSECAG00000016439(STAT3);ENSECAG00000008622(SEMA4A);ENSECAG00000035592(TNFSF18);ENSECAG00000008705(STAT6);ENSECAG00000022310(IL23A);ENSECAG00000024574(GATA3);ENSECAG00000009562(ZC3H12A);ENSECAG00000038153(ZBTB7B);ENSECAG00000023358(RARA);ENSECAG00000020898(RELB);ENSECAG00000007610(TMEM98);ENSECAG00000003025(HLX);ENSECAG00000018160(TBX21);	ENSECAG00000000373(LOXL3);ENSECAG00000003025(HLX);ENSECAG00000004556(BCL6);ENSECAG00000005856(LY9);ENSECAG00000007610(TMEM98);ENSECAG00000008622(SEMA4A);ENSECAG00000008705(STAT6);ENSECAG00000008974(FOXP1);ENSECAG00000009562(ZC3H12A);ENSECAG00000009918(MYB);ENSECAG00000011145(PTGER4);ENSECAG00000011496(NFKBIZ);ENSECAG00000012803(IL12B);ENSECAG00000013691(MALT1);ENSECAG00000014312(PRKCZ);ENSECAG000…	0.409425
GO:0000302	response to reactive oxygen species	117	-0.349164	-1.35974	0.0333333	ENSECAG00000013763(RELA);ENSECAG00000000953(MMP2);ENSECAG00000011541(PRDX2);ENSECAG00000000185(SMPD3);ENSECAG00000006662(MPO);ENSECAG00000008678(PRDX1);ENSECAG00000015212(MT3);ENSECAG00000013082(RNF112);ENSECAG00000014460(MAPK3);ENSECAG00000021529(EZH2);ENSECAG00000010385(MET);ENSECAG00000022567(RACK1);ENSECAG00000006736(FANCC);ENSECAG00000003330(SIRT3);ENSECAG00000012019(SETX);MSTRG.5946(XDH);EN…	ENSECAG00000000185(SMPD3);ENSECAG00000000203(TRPA1);ENSECAG00000000227(HDAC6);ENSECAG00000000953(MMP2);ENSECAG00000001101(SESN1);ENSECAG00000001174(TNF);ENSECAG00000001989(SESN2);ENSECAG00000002023(NA);ENSECAG00000002668(RHOB);ENSECAG00000003330(SIRT3);ENSECAG00000004903(APOA4);ENSECAG00000005468(PTPRN);ENSECAG00000005675(NFE2L2);ENSECAG00000005833(PTPRK);ENSECAG00000006442(ADAM9);ENSECAG00000006…	0.409467
GO:0021587	cerebellum morphogenesis	38	-0.420681	-1.35962	0.0684327	ENSECAG00000011246(GLI1);ENSECAG00000021672(PSAP);ENSECAG00000014127(XRCC1);ENSECAG00000012948(LDB1);ENSECAG00000021544(FAIM2);ENSECAG00000022458(COQ8B);	ENSECAG00000000034(CBLN1);ENSECAG00000001597(LHX1);ENSECAG00000004904(SMO);ENSECAG00000005906(GNPAT);ENSECAG00000006988(CEND1);ENSECAG00000007129(LRP6);ENSECAG00000009064(WNT1);ENSECAG00000009213(WNT7A);ENSECAG00000010245(ZNF365);ENSECAG00000010640(MAP2K1);ENSECAG00000011246(GLI1);ENSECAG00000011414(DAB1);ENSECAG00000011510(OPHN1);ENSECAG00000012788(TTLL1);ENSECAG00000012948(LDB1);ENSECAG00000014…	0.408939
GO:0071496	cellular response to external stimulus	190	-0.322483	-1.35961	0.0142518	ENSECAG00000022037(SOX9);ENSECAG00000006931(ATF4);ENSECAG00000000110(WRN);ENSECAG00000017757(RPTOR);ENSECAG00000015826(RRAGD);ENSECAG00000019738(MTMR3);ENSECAG00000007883(TLR7);ENSECAG00000006890(MAP3K1);ENSECAG00000018681(RIPOR1);ENSECAG00000022786(GBA);ENSECAG00000023223(SIRT2);ENSECAG00000014460(MAPK3);ENSECAG00000017522(TNFSF14);ENSECAG00000023902(BAK1);ENSECAG00000014832(GABARAPL1);ENSECAG00…	ENSECAG00000000014(GAS6);ENSECAG00000000110(WRN);ENSECAG00000000197(TLR3);ENSECAG00000000303(SLC2A1);ENSECAG00000000348(EIF2AK4);ENSECAG00000000458(LTBR);ENSECAG00000000474(GABARAPL2);ENSECAG00000000484(PPARA);ENSECAG00000000836(FES);ENSECAG00000001022(UCN2);ENSECAG00000001101(SESN1);ENSECAG00000001652(ITGA6);ENSECAG00000001726(NA);ENSECAG00000001989(SESN2);ENSECAG00000002132(MYOD1);ENSECAG000000…	0.408105
GO:0016763	transferase activity, transferring pentosyl groups	52	-0.395976	-1.35953	0.0459519	ENSECAG00000023644(PPAT);ENSECAG00000017394(ZC3HAV1);ENSECAG00000016215(PARP6);ENSECAG00000012484(NAMPT);ENSECAG00000038332(NA);ENSECAG00000014596(LARGE2);ENSECAG00000028304(NA);MSTRG.5821(--);ENSECAG00000007900(ART3);ENSECAG00000009797(PRTFDC1);ENSECAG00000008906(PARP15);ENSECAG00000024988(PARP14);ENSECAG00000012331(PARP9);ENSECAG00000019585(NA);ENSECAG00000014773(QTRT1);ENSECAG00000022601(PARP1…	ENSECAG00000001072(TYMP);ENSECAG00000002091(QTRT2);ENSECAG00000005548(PARP2);ENSECAG00000006287(PARP11);ENSECAG00000006315(XYLT1);ENSECAG00000007431(TNKS);ENSECAG00000007900(ART3);ENSECAG00000008193(UPP1);ENSECAG00000008483(GXYLT2);ENSECAG00000008906(PARP15);ENSECAG00000009002(QPRT);ENSECAG00000009217(ART4);ENSECAG00000009458(PARP4);ENSECAG00000009708(UMPS);ENSECAG00000009797(PRTFDC1);ENSECAG0000…	0.407516
GO:0046890	regulation of lipid biosynthetic process	105	-0.34938	-1.35934	0.0336323	ENSECAG00000010701(EIF6);ENSECAG00000000418(APOA5);ENSECAG00000022935(ABCD1);ENSECAG00000007024(ABHD6);ENSECAG00000041480(ENHO);ENSECAG00000009752(APOA1);ENSECAG00000024242(SCARB1);ENSECAG00000000607(TRIB3);ENSECAG00000006267(NR1D1);ENSECAG00000020869(FGFR4);ENSECAG00000020882(NR1H2);ENSECAG00000039785(APOC3);ENSECAG00000013728(MFSD2A);ENSECAG00000024844(ACADVL);ENSECAG00000025015(CDK4);ENSECAG00…	ENSECAG00000000418(APOA5);ENSECAG00000000607(TRIB3);ENSECAG00000001174(TNF);ENSECAG00000001177(GPER1);ENSECAG00000002992(MID1IP1);ENSECAG00000004903(APOA4);ENSECAG00000005707(SAMD8);ENSECAG00000005855(THRSP);ENSECAG00000006267(NR1D1);ENSECAG00000006647(GFI1);ENSECAG00000006707(INSIG2);ENSECAG00000006719(CLCN2);ENSECAG00000006787(CTDNEP1);ENSECAG00000007024(ABHD6);ENSECAG00000007138(BMP5);ENSECAG0…	0.407138
GO:0051962	positive regulation of nervous system development	352	-0.300801	-1.35874	0	ENSECAG00000020326(CLSTN3);ENSECAG00000014582(UFL1);ENSECAG00000025088(PLXNA3);ENSECAG00000013082(RNF112);ENSECAG00000011631(EPHB2);ENSECAG00000021555(ADGRL1);ENSECAG00000001262(DISC1);ENSECAG00000016560(CRABP2);ENSECAG00000017400(SMURF1);ENSECAG00000015006(FGFR1);ENSECAG00000010553(NGF);ENSECAG00000000592(SS18L2);ENSECAG00000012019(SETX);ENSECAG00000022345(ROR2);ENSECAG00000014047(TWF2);ENSECAG0…	ENSECAG00000000022(PLXNA1);ENSECAG00000000034(CBLN1);ENSECAG00000000050(WASF3);ENSECAG00000000056(SLITRK3);ENSECAG00000000066(NAP1L1);ENSECAG00000000173(SEMA7A);ENSECAG00000000179(SCN1B);ENSECAG00000000264(DCT);ENSECAG00000000435(LRP2);ENSECAG00000000452(DLX2);ENSECAG00000000578(NIN);ENSECAG00000000592(SS18L2);ENSECAG00000000593(PTN);ENSECAG00000000608(CAPRIN2);ENSECAG00000000623(TCF3);ENSECAG000…	0.407818
[truncated: 4,907 more rows]

## Sheet: Group-W-vs-Group-Y.KEGG.GSEA
ID	Name	SIZE	ES	NES	NOM p-val	Core_Genes	Genes	FDR q-val
[truncated: 326 more rows]
