# Supplementary material for: Biomarkers of Adipose Color: A Multi-Omics Analysis Unravels the Molecular Landscape of White and Yellow Fat in Kazakh Horse
Source: Biology (Basel). 2026 Apr 1;15(7):563. doi: 10.3390/biology15070563 (PMC13072367; doi:10.3390/biology15070563)
Supplement: Supplementary file 1 [file biology-15-00563-s001.zip › Table S6.xlsx]

## Sheet: Group-W-vs-Group-Y.all.POS
Index	MS2_name	RT	m/z	score	HMDB	W-1	W-2	W-3	W-4	W-5	W-6	W-7	W-8	Y-1	Y-2	Y-3	Y-4	Y-5	Y-6	Y-7	Y-8	QC-1	QC-2	QC-3	SuperClass	Class	SubClass
M430T160_pos_POS	(+)-.alpha.-tocopherol	2.668	430.404	0.668117476761066	HMDB0001893	4001614.60459854	1831166.03892371	4479450.73768951	5544635.08579469	3190361.24183296	2768388.61964942	176349.984111091	792093.393584669	1.60628e+06	3036276.55175069	636206.675294404	1058513.85849959	469393.77576227	2847208.64045544	2014243.64583037	1669540.63596129	2336312.70183114	2300101.0083745	2335105.19160992	Lipids and lipid-like molecules	Prenol lipids	Quinone and hydroquinone lipids
M377T44_2_pos_POS	(+)-aphidicolin	0.735	377.194	0.131147402545532	--	7201604.45865905	744731.31401041	9111930.23858242	4385451.63745814	7269924.72225037	7066073.39307998	7780974.28646585	5481110.93578184	2048406.98651118	9085586.5132831	6239688.25494108	5389276.41784214	5023652.33266531	7520361.47456704	10268953.3249975	9001311.98376669	3377251.0123301	1792605.3281531	1458159.54980692	Lipids and lipid-like molecules	Prenol lipids	Diterpenoids
M252T304_pos_POS	(-)-.alpha.-kainic acid	5.066	252.052	0.0962562165437921	HMDB0001431	2037868.95438919	3023516.38771874	6004498.37671676	2849438.34118748	699203.040194119	434183.980199211	2846652.49703421	769278.978100883	612725.943219936	909739.24489592	192649.648072846	567563.475855438	718645.421938216	335489.835357681	727871.416733492	1656790.97799691	2410282.77532459	2164898.39831438	2182123.56692653	Organic acids and derivatives	Carboxylic acids and derivatives	Amino acids, peptides, and analogues
M231T107_pos_POS	(.+,-.)-cannabichromene	1.778	231.124	0.960728990003765	--	32285367.1308521	37847825.0053438	35296232.9223671	38406499.4066663	37521408.2383819	49168335.1424196	67154751.3671491	37739070.1534179	36145916.1182344	41617689.6945616	44895065.5673888	45735477.8144847	55218287.0297071	37204563.9900338	41955315.5935674	45246634.8759291	42447022.7427658	40960929.0839897	40995483.9374828	Organoheterocyclic compounds	Benzopyrans	1-benzopyrans
M149T66_pos_POS	(1s)-(+)-camphorquinone	1.107	149.082	0.803765079542867	--	1646987.9495764	625070.403454998	10498816.7243341	5444698.27829545	2158170.78441011	195679.219552439	15403499.2643525	15834257.0900379	12723197.9616311	2821276.01988951	493863.522120678	331427.447402332	7707115.35446471	9203524.65667943	5422178.52168642	551210.440256618	18896048.9434009	20512518.4457896	20527250.5949277	Lipids and lipid-like molecules	Prenol lipids	Monoterpenoids
M650T72_pos_POS	(1s,2r,4as,6ar,6br,10s,12ar,14bs)-1,2,6b,9,9,12a-hexamethyl-10-[(2r,3r,4s,5s,6r)-3,4,5-trihydroxy-6-methyloxan-2-yl]oxy-2,3,4,5,6,6a,7,8,8a,10,11,12,13,14b-tetradecahydro-1h-picene-4a,6a-dicarboxylic acid	1.206	650.432	0.201937	--	199511509.280594	302154531.372921	342146050.447567	207844992.272506	368351130.133909	183866080.448907	209690896.523837	201601769.580447	278926332.878109	258804876.192905	197363356.91894	204367602.485038	208449937.08289	220511755.568292	456087441.963957	184325539.208013	194625247.517342	196221710.664931	194625301.633777	Lipids and lipid-like molecules	Prenol lipids	Terpene glycosides
M606T32_pos_POS	(1s,2r,4s,9r,10r,14s,15s,17s)-9-(furan-3-yl)-1-hydroxy-15-[(1r)-1-hydroxy-2-methoxy-2-oxoethyl]-10,14,16,16-tetramethyl-7,18-dioxo-3,8-dioxapentacyclo[12.3.1.0,.0,.0,]octadecan-17-yl 2-methylpropanoate	0.536	606.297	0.040233316957465	--	4771880.38228411	2869965.85545513	9443228.22601438	1914845.50251564	1807038.85093976	3985075.56897957	5587526.69540034	3473261.47460649	6515698.89902531	4111612.41011354	2832024.60056117	3862314.43993011	2281179.31087552	2233722.90115444	1989659.64450924	2105482.27627726	4527019.66629156	4554415.43018421	4554204.46147285	Lipids and lipid-like molecules	Prenol lipids	Triterpenoids
M164T35_pos_POS	(2-mercaptopropionylamino)acetic acid	0.58	164.02	0.0653674927438836	--	5808008.03505186	2583676.24440411	722081.417414768	3542302.18990197	2912666.2982614	2331151.24708412	2302915.67469495	4027731.2358698	2267267.02989123	5443319.27960817	8963221.72366221	3886834.09429003	6304575.91010143	2500869.46083709	2020392.15064391	4312851.25666235	4464660.85944726	4365398.55070071	4444571.98193189	Organic acids and derivatives	Carboxylic acids and derivatives	Amino acids, peptides, and analogues
M653T34_pos_POS	(2e,4e)-n-[2-(4-hydroxyphenyl)ethyl]dodeca-2,4-dienamide	0.571	653.441	6.83e-06	--	18460059.7595486	44400002.692664	18957130.0939031	29153872.4348357	105982357.129921	11077744.7858275	62649606.9538402	53454346.3022747	13197710.3358858	12824872.0155067	18698961.1647231	11142637.6569965	10797434.3361344	35342566.333514	24011986.4637543	31212536.8232925	17728745.8614495	18791924.6063032	17678839.2824978	Benzenoids	Phenols	1-hydroxy-2-unsubstituted benzenoids
M334T157_pos_POS	(2e,4e,12z)-n-(2-methylpropyl)octadeca-2,4,12-trienamide	2.622	334.295	0.695486801003894	HMDB0032033	35903113.9914009	25774940.6999044	24878069.7936161	34126713.2765697	31570524.3183054	34921935.0625008	31116476.9108686	29291908.3023722	28983483.2885625	34776302.5064639	40567307.7636553	36584315.8781258	31537781.093968	36548867.2697747	30473751.7684416	25788626.5953019	32317360.0184479	32754633.8677897	32318897.8351634	Lipids and lipid-like molecules	Fatty Acyls	Fatty amides
M314T60_pos_POS	(2e,4e,8e)-7,13-dihydroxy-4,8,12-trimethyltetradeca-2,4,8-trienoic acid	1.001	314.217	0.122114557159589	--	69423354.1903482	84974310.8394347	85711588.8127928	44843286.8393741	76526701.6948834	81874482.5387433	65717950.2698698	75133159.7621372	71341558.7269678	70295321.3037504	65354603.018567	55065090.2746077	83056413.1236933	51680576.1180826	124580980.898418	48876108.8680153	75009144.5625604	72412544.3721782	75285895.7654946	Lipids and lipid-like molecules	Prenol lipids	Sesquiterpenoids
M590T52_pos_POS	(2r,6r)-6-[(3r,10s,12s,13r,17r)-3-(2-carboxyacetyl)oxy-12-hydroxy-4,4,10,13,14-pentamethyl-2,3,5,6,7,11,12,15,16,17-decahydro-1h-cyclopenta[a]phenanthren-17-yl]-2-methyl-3-methylideneheptanoic acid	0.865	590.411	0.115420780559762	--	361829155.275869	419506898.551366	606730990.516915	359220943.38394	560743417.18629	314228663.690063	417732038.012696	305451252.108925	495154630.72296	444217485.824095	348606723.959538	349712343.017456	279388897.72924	381540813.186165	1141741785.29895	269572010.336608	353338582.823487	353335222.783383	351425734.788242	Lipids and lipid-like molecules	Prenol lipids	Triterpenoids
M786T219_1_pos_POS	(2s,3r,4s,5s,6r)-2-[(2r,3r,4s,5s,6r)-4,5-dihydroxy-2-[[(3s,5r,8r,10r,12r,13r,14r,17s)-12-hydroxy-17-(2-hydroxy-6-methylhept-5-en-2-yl)-4,4,8,10,14-pentamethyl-2,3,5,6,7,9,11,12,13,15,16,17-dodecahydro-1h-cyclopenta[a]phenanthren-3-yl]oxy]-6-(hydroxymethyl)oxan-3-yl]oxy-6-(hydroxymethyl)oxane-3,4,5-triol	3.643	785.523	0.0461901700612002	--	1960721.92712014	1645499.30011922	7301413.20060063	1388772.36434259	2551054.11514575	990973.359848425	1232280.08348555	1477232.92572614	3561072.29796484	1858848.68877499	1483871.38325056	1578382.2727565	1672053.79404105	2433198.83353855	2341903.56051906	1452863.8708954	1372857.80800161	1371332.13737162	1419061.04498318	Lipids and lipid-like molecules	Prenol lipids	Terpene glycosides
M974T389_pos_POS	(30e,34e)-2,6,10,14,18,22,26,30,34-nonamethyl-36-[3,4,5-trihydroxy-6-(hydroxymethyl)oxan-2-yl]oxyhexatriaconta-30,34-diene-2,6,10,14,18,22,26,27-octol	6.481	973.658	0.0323051	--	735525.792173128	492951.776609952	991735.183561684	2301366.4955844	2779320.81080756	4152686.84418074	3553370.71924519	1306803.74619244	3869124.51126711	1430975.51022863	4303589.7855233	3687565.67365396	3100294.68267388	1931951.39243805	5168903.54761766	2579956.52452543	2835249.05808424	2432465.39971806	2741338.66312177	Lipids and lipid-like molecules	Prenol lipids	Polyterpenoids
M501T59_pos_POS	(3r,5r,7r,8s,9s,10s,12s,13r,14s,17r)-12-hydroxy-10,13-dimethyl-17-((r)-5-(oxetan-3-yl)pentan-2-yl)hexadecahydro-1h-cyclopenta[a]phenanthrene-3,7-diyl diacetate	0.987	501.351	0.0661719	--	106405677.283194	148465181.51779	208340861.476955	124828520.446371	194283236.402963	84563616.8600972	124248361.42869	121526287.204363	155770471.664833	132906751.540095	102490510.110733	102932864.825739	98977254.4750118	120585208.255432	230119265.39689	97015818.3146303	109900727.215463	111961731.380275	111958348.180084	Lipids and lipid-like molecules	Steroids and steroid derivatives	Cholestane steroids
M924T386_pos_POS	(3r,5s,7r,9s,10s,12s,13r,17r)-17-((2r)-4-(3-(hydroxymethyl)oxetan-2-yl)butan-2-yl)-10,13-dimethylhexadecahydro-1h-cyclopenta[a]phenanthrene-3,7,12-triol	6.44	923.683	0.000890819511862288	--	1140004.1294469	342081.600546606	2061033.07775006	6525013.72899647	3110067.75745434	4507658.02343467	2478482.80388347	4295283.10709943	2752631.83699207	4443762.70068098	10563483.7495527	4025415.85821703	846829.79149402	2992587.9271348	2978938.10699303	2980863.16753382	5008571.0030968	5195318.56371279	5198426.49248234	--	--	--
M607T29_pos_POS	(3r,6r)-6-((3r,5s,7r,8r,9s,10s,12s,13r,14s,17r)-3,7-diacetoxy-12-hydroxy-10,13-dimethylhexadecahydro-1h-cyclopenta[a]phenanthren-17-yl)heptane-1,3-diyl diacetate	0.491	607.391	0.0161080256138047	--	6066690.69840097	17602924.0312114	16327085.7253446	7957141.39696071	7730341.62209296	14869616.989669	9611126.18007278	4797874.37769888	4807222.57648812	4502060.65156771	5858034.87985812	8889047.15003962	7363993.91692196	5994090.18543379	7061233.21433111	9856045.12346242	6566372.06987638	6136639.65449956	6136848.48882925	Lipids and lipid-like molecules	Steroids and steroid derivatives	Bile acids, alcohols and derivatives
M475T189_pos_POS	(3r,7r,9s,10s,12s,13r,14s,17r)-17-((2r)-6,7-dihydroxy-6-methylheptan-2-yl)-10,13-dimethylhexadecahydro-1h-cyclopenta[a]phenanthrene-3,7,12-triol	3.152	475.325	0.983657422444986	HMDB0002180	1540075.51772921	1058993.8892989	2064362.78130875	234045616.925856	1025451.60863788	789571.258169251	375771.581828846	670964.27003633	593377.974083006	2657028.30914358	983774.665431275	645198.558991786	437277.857815537	4710815.06897293	1045856.74029381	474544.587936764	26801753.7371469	26814823.4813868	24892861.3497375	Lipids and lipid-like molecules	Steroids and steroid derivatives	Bile acids, alcohols and derivatives
M676T62_2_pos_POS	(4ar,5r,6as,6br,10s,12ar)-10-[(2r,3r,4r,5s,6r)-3-acetamido-4,5-dihydroxy-6-(hydroxymethyl)oxan-2-yl]oxy-5-hydroxy-2,2,6a,6b,9,9,12a-heptamethyl-1,3,4,5,6,6a,7,8,8a,10,11,12,13,14b-tetradecahydropicene-4a-carboxylic acid	1.041	676.467	0.0243268616258524	--	280071574.667206	192114811.323437	305429433.774776	152866109.421329	286295864.679511	8.93963e+07	158333638.676393	132966413.593494	179882125.904636	175953587.475237	147025163.612813	206649197.144655	125449123.085599	152357354.885449	229262518.946762	120659169.026463	140470969.622061	144339103.490913	144334042.499896	Lipids and lipid-like molecules	Prenol lipids	Terpene glycosides
M552T228_pos_POS	(4r)-4-((3r,5s,7r,9s,10s,13r,14s,17r)-3,7-dihydroxy-10,13-dimethylhexadecahydro-1h-cyclopenta[a]phenanthren-17-yl)-n-methyl-n-((2s,3r,4r,5r)-2,3,4,5,6-pentahydroxyhexyl)pentanamide	3.801	552.367	0.00381195	--	18307798.0573364	18626616.7952584	32670820.8419956	13126048.6614315	23269825.5344778	13934880.431275	14770789.0469899	17348079.9125184	23367923.6076846	18222687.6727284	17030732.0453564	14280311.4283815	13130873.3726586	14471211.8845892	30075374.3602355	12308876.7482398	14143400.0004816	14099902.0066346	14174766.3571785	Lipids and lipid-like molecules	Steroids and steroid derivatives	Bile acids, alcohols and derivatives
M605T341_2_pos_POS	(5.alpha.)-androstane-3,11,17-trione	5.682	605.402	0.932705092984414	--	4630349.44861481	8627110.58493927	4250357.31200508	3768119.29788354	3609076.9849666	2896862.24186095	4900293.26765871	3784613.43852972	3806924.86820532	4124715.1765161	2425969.90962959	3506673.81719803	4095369.07719185	3942893.64117022	4116570.92599942	3100616.61608343	3475767.2401769	3736971.5229595	3448014.4556599	Lipids and lipid-like molecules	Steroids and steroid derivatives	Androstane steroids
M516T219_1_pos_POS	(5r)-5-[(1s,2s,3r,4r)-3-[(4e)-hex-4-enoyl]-6-[(2e,4e)-hexa-2,4-dienoyl]-5,7-dihydroxy-4,7-dimethyl-8-oxobicyclo[2.2.2]oct-5-en-2-yl]-4-hydroxy-3,5-dimethyl-2,5-dihydrofuran-2-one	3.653	516.24	0.0845120800631056	--	5098471.94605416	6975258.67635956	5675755.99652566	3166619.89334075	2790490.74979061	3372994.86645871	4164196.08406623	2804607.69419856	18000583.3271019	2493151.18588374	3853979.87131751	3655687.43677802	7943270.39603935	2845869.03460103	2745508.63494853	5036620.50066696	4107855.36130852	4262925.99883959	4233110.47415647	Organic oxygen compounds	Organooxygen compounds	Carbonyl compounds
M295T234_2_pos_POS	(6e)-2,6,10-trimethyldodeca-6,11-diene-2,3,10-triol	3.9	295.175	0.35124698591569	--	8332670.52160689	11660032.026286	12297558.4103426	6805902.35509309	10511555.240556	10099282.9844459	7467334.92347649	7266573.4006426	10191157.7065886	12847172.4012599	8844858.08212021	8243993.21843212	7005736.3444037	7712454.66323168	13195572.2939153	6277052.24261446	7379216.55477799	7509534.06847711	7380644.69040508	Lipids and lipid-like molecules	Prenol lipids	Sesquiterpenoids
M515T259_pos_POS	(6r)-2-(hydroxymethyl)-6-((3r,5r,7r,8r,9s,10s,12s,13r,14s,17r)-3,7,12-trihydroxy-10,13-dimethylhexadecahydro-1h-cyclopenta[a]phenanthren-17-yl)heptyl hydrogen sulfate	4.313	515.317	0.00970177240095381	--	335008.502835808	419614.068878064	1048032.17833522	353997.78517706	688651.619997725	295190.988153543	512796.191660341	145119.206782939	291824.086289653	919011.563931639	654101.663797664	480479.464448402	108938.42785495	216356.634481013	324488.038266113	498371.766985159	577406.34536929	574984.536628953	427362.731361029	Lipids and lipid-like molecules	Steroids and steroid derivatives	Bile acids, alcohols and derivatives
M550T532_2_pos_POS	(e)-5-(4-methoxy-5-methyl-6-oxopyran-2-yl)-3-methylhex-4-enoic acid	8.875	550.271	0.000943256	--	2245819.14907092	3208385.53977037	1947531.63725057	1727986.83802503	2310848.63461639	2275901.0474846	1904492.09053725	1686409.92689848	1754773.54635446	1961054.42383898	954048.844039225	2099655.14971933	1538839.53674333	2357706.76741944	2569159.1743095	2500972.46463743	1968080.64023627	1835270.96573156	1969661.46225654	Lipids and lipid-like molecules	Fatty Acyls	Fatty acids and conjugates
M362T64_pos_POS	(r)-(+)-arachidonyl-1'-hydroxy-2'-propylamide	1.074	362.326	0.943598707233228	--	226342937.904941	212600507.387569	181574102.589811	223358976.578169	180859753.109715	257244636.924239	243213525.237446	232982862.468405	185472984.761176	227125286.837635	230575162.172593	267104159.281679	299406251.571098	249641870.630905	159000718.21085	238377939.810573	242646539.311395	242643005.871229	243796836.165215	Lipids and lipid-like molecules	Fatty Acyls	Fatty amides
M236T353_pos_POS	(r)-.alpha.,.alpha.-diphenyl-2-pyrrolidinemethanol	5.888	236.149	0.988529646065111	--	1028116.1939284	1113355.35874686	542035.612781961	1072451.35957316	1171346.49382349	940518.874681706	775220.578090112	1181360.69751755	7101986.82332787	1728380.12679215	1587796.50243874	2575259.0230042	776714.112204074	1573077.1794636	1049603.61704884	1049541.09878356	1581030.73805296	1573629.58244603	1712465.38060393	Benzenoids	Benzene and substituted derivatives	Diphenylmethanes
M741T214_pos_POS	(r)-4-((8s,9s,10r,13r,14s,17r)-10,13-dimethyl-3-oxo-2,3,8,9,10,11,12,13,14,15,16,17-dodecahydro-1h-cyclopenta[a]phenanthren-17-yl)pentanoic acid	3.566	741.497	0.00964944	HMDB0000476	3211521.76343495	2951209.8287655	10130256.3448089	2786134.97905367	5648079.16490457	1681199.91526263	3520640.81746397	2699526.65768963	4964256.83840922	2729492.2769062	2667739.76966224	3336706.53263138	2866382.95066157	2735513.52455146	3824010.41994243	2754698.57127977	2828270.34641664	3081243.0400051	3075597.28095487	Lipids and lipid-like molecules	Steroids and steroid derivatives	Bile acids, alcohols and derivatives
M694T79_pos_POS	(r)-butyrylcarnitine	1.314	694.458	0.0352617883727851	HMDB0002013	143722215.170029	210462213.529517	267400682.349543	148227276.160989	278972966.795579	130059026.891829	150554661.862364	137357067.529033	201326421.593413	185221055.391889	147227151.079269	149614173.434857	129408256.53099	157473890.657388	325673243.851914	128337847.226757	135648690.792614	137340077.586869	137337238.05414	Lipids and lipid-like molecules	Fatty Acyls	Fatty acid esters
M663T437_pos_POS	(z)-dimethylvinphos	7.276	662.877	0.00561347	--	835658.002933057	318657.225308349	1284995.11507548	3880646.49370996	1.78568e+06	2760241.44139876	3206694.25507984	2684921.56687861	898485.336468954	2448951.07186871	4037788.60831894	2296464.8668389	2546410.42190925	2493562.87242138	4816468.54968873	2522799.53356523	1222656.14537424	1751726.90364441	1738532.73890317	Benzenoids	Benzene and substituted derivatives	Halobenzenes
M311T320_pos_POS	.alpha.-chloralose	5.338	310.965	0.0416363866470091	HMDB0031727	20143960.2016409	23342594.3347547	44156684.3455782	20082776.8040119	9498320.43388622	4442165.55081927	8170489.1482394	3354411.14536453	2714710.55138769	7093474.34354755	2419096.05447605	7367320.01652884	5067067.11810073	12020109.7872272	7742805.17561081	13753555.159072	21693791.905327	22246584.117618	21713988.9719616	Organic oxygen compounds	Organooxygen compounds	Carbohydrates and carbohydrate conjugates
M496T221_3_pos_POS	.alpha.-ergocryptine	3.679	496.34	0.01017436963406	--	201082009.72136	584342650.41864	828048193.245024	1114490467.87702	326452687.111338	202317544.384141	235396898.947222	207216755.996943	134802159.889857	256704292.370537	112033437.592808	292298145.956033	567777237.020447	958233233.488212	278493835.854283	347947069.507214	430129284.577825	438220078.07225	438211363.735002	Alkaloids and derivatives	Ergoline and derivatives	Lysergic acids and derivatives
M228T35_pos_POS	.alpha.-pyrrolidinohexanophenone	0.58	228.196	0.0159141	--	15342430.376225	10719139.3568388	10056236.4835846	12125735.1233046	10663885.7405988	19076078.2803517	16227959.6154588	16250382.489894	14095735.6637242	10424160.504956	17715349.1277349	20398591.8398082	27222212.914486	11907719.5240453	4244069.88903234	6419646.79394106	14310007.9011637	13234487.2401616	14294370.3490168	Organic oxygen compounds	Organooxygen compounds	Carbonyl compounds
M328T53_pos_POS	.beta.-d-glucopyranosiduronic acid, 5-[3-[(2,2,3,3-tetramethylcyclopropyl)carbonyl]-1h-indol-1-yl]pentyl	0.887	328.233	0.679688214838689	--	87696978.4078273	91626897.2434723	144891548.281987	54181701.5961089	95313299.7250535	86981725.9216641	83985902.8889327	69600942.0522953	101712132.698462	79957302.729983	71393064.562521	69137339.4379938	72893570.8544274	63731620.7676918	147553850.968543	58454001.4071811	98278185.319235	98193083.5199904	105254599.125868	Lipids and lipid-like molecules	Fatty Acyls	Fatty acyl glycosides
M427T48_pos_POS	.beta.-ecdysone	0.808	427.29	0.0636623482266789	HMDB0030180	53766989.3800789	65352275.3390587	99123114.7611783	43192117.0944656	72904759.1499843	42863608.7037097	64331449.2258184	40714463.969378	79352878.9046055	57288181.2400501	49791237.6843477	45887160.1827155	34315793.3516064	43103621.3998319	119125126.680525	34463653.921145	50298905.1233747	50606933.5181017	50298388.0988163	Lipids and lipid-like molecules	Steroids and steroid derivatives	Bile acids, alcohols and derivatives
M402T70_pos_POS	.beta.-estradiol 3,17-dipropionate	1.166	402.27	0.190672354857243	--	172259337.929463	266330277.532175	304280304.064691	163554424.045475	351158495.384426	247892356.023971	192278559.730113	159579204.542311	223997098.977423	211314226.100204	241498344.54079	173480406.738494	160519026.107606	222542300.672399	469339341.305132	133869901.652525	184822469.322778	200717263.08674	184790052.454565	Lipids and lipid-like molecules	Steroids and steroid derivatives	Steroid esters
M377T58_pos_POS	.beta.-estradiol 3-benzoate	0.963	377.214	0.999306635189275	--	80434660.998051	103346031.795766	78265063.4261959	66608661.324524	85738059.3076725	151170679.543071	77425627.6312655	76372736.8234923	86009793.2136928	77939561.4860182	85659782.5048444	78284989.8037777	81364872.6829885	74514014.265249	128829350.994448	60093675.7056039	86444138.0419184	88579787.5432334	89221723.1364113	Lipids and lipid-like molecules	Steroids and steroid derivatives	Estrane steroids
M97T88_pos_POS	.delta.-hexalactone	1.459	97.0765	0.99104682505652	HMDB0000453	31792366.9916299	19478313.1981425	112571011.430211	52763831.323102	18854858.5071083	13624329.768512	100847040.317081	44441611.3836596	44574316.7210079	27152220.9186582	13463041.1433265	13416391.2890141	61884141.8891109	77567182.3755918	81150929.4313955	13004042.7522127	64186250.3828919	96247678.4308216	61341520.8434516	Organoheterocyclic compounds	Lactones	Delta valerolactones
M104T363_pos_POS	.gamma.-aminobutyric acid	6.042	104.071	0.782977738439062	HMDB0000112	30807937.8957277	30189732.8921592	19209276.7926919	47423228.8949901	47263331.6510604	54064141.6832548	33069068.6607744	39126725.4585348	39949562.9490362	49679401.059182	66222176.6363866	64595197.0079088	31731217.4947234	41547515.7733874	51175920.2933849	44980496.1592812	32243793.2209246	32185573.105546	32996235.2519795	Organic acids and derivatives	Carboxylic acids and derivatives	Amino acids, peptides, and analogues
M181T33_2_pos_POS	.gamma.-dodecalactone	0.548	181.159	0.605688057368702	HMDB0031683	2044871.49821237	1641758.38349678	2138420.7338051	2368775.98839038	2688977.96187353	2301444.26286341	2685721.73059343	2139270.14181166	2215131.60731002	2512307.52435365	2352713.84963037	2625995.71979766	2348814.69674992	1606072.30529274	1630705.70902106	1719299.34165427	1641901.37449385	1635208.53165504	1732569.72947345	Organoheterocyclic compounds	Lactones	Gamma butyrolactones
M369T33_pos_POS	.gamma.-undecalactone	0.558	369.311	0.221393466522795	HMDB0038311	16051772.8795988	408129.542418646	11085284.2618278	10240861.8135591	8397053.4371346	3873523.9805168	27283297.2634018	5642045.59326665	13840032.0778511	6995605.87137184	16343513.9082585	29820648.3376366	30558719.7203222	5834135.13451148	11200043.4304998	8635102.87297765	11534431.6693348	11272998.4790366	11268891.1530826	Organoheterocyclic compounds	Lactones	Gamma butyrolactones
M653T230_pos_POS	1',4-sophorolactone 6',6-diacetate	3.83	653.372	0.96238	--	8932689.55238063	11537156.5685412	15022852.9101573	7566203.39381973	11595421.7794104	9345934.27587502	7760176.88629417	9071826.83562987	11793934.5668486	12182879.7856613	10284439.4219685	8503816.0903249	7572080.96957749	8237516.68257525	16074649.2828838	6320438.3927102	7359955.57767621	7419968.02297067	7420423.53844359	--	--	--
M566T215_pos_POS	1,2-bis(o-decanoyl)-sn-glyceryl-3-phosphorylcholine	3.581	566.384	0.116136067968972	--	8458164.52810857	7874830.70293358	16719310.0463691	11143494.139002	11527491.8981735	6710264.81125757	7573114.51957448	7.37863e+06	11294069.5934592	8996411.07718136	7363905.69200354	7024806.84414189	6373233.20180429	7540077.26330649	13965882.8853713	5707625.38839335	7187364.43749433	7295092.84472707	7186209.43258666	Lipids and lipid-like molecules	Glycerophospholipids	Glycerophosphocholines
M779T171_1_pos_POS	1,2-di-(9z,12z,15z-octadecatrienoyl)-sn-glycero-3-phosphocholine	2.842	778.537	0.933796483152073	HMDB0008206	32830245.9903797	47254056.0806522	52877991.638401	32477746.0338894	19114313.6502477	62921753.6261967	13644939.0053209	9592138.8345327	29120212.5261441	4170974.73691938	2758102.08745178	61583870.1934502	9257405.43901968	15629252.8498289	10958493.0576847	34928490.0990297	11656921.5224563	11828289.7779875	11814787.0188272	Lipids and lipid-like molecules	Glycerophospholipids	Glycerophosphocholines
M655T267_pos_POS	1,2-dilauroyl-sn-glycero-3-phospho-sn-glycerol	4.447	655.351	0.981718419152697	--	1886355.37329426	2537712.6173981	2713000.14071554	1556359.98719538	2772078.28749503	1828675.95605037	1631944.29831884	1407509.69281272	2826476.10980548	2631457.56677029	2421976.07702103	1970668.0895052	1493033.20095748	1708239.63292367	2784847.68955315	1489814.25463218	1492429.69804405	1445416.52797481	1445471.43766617	Lipids and lipid-like molecules	Glycerophospholipids	Glycerophosphoglycerols
M736T235_pos_POS	1,2-dilinolenoyl-sn-glycero-3-phosphoethanolamine	3.924	736.468	0.0861163976354712	HMDB0009161	22418090.2332555	26615403.100507	36299014.7241296	17397104.238657	29226079.1655682	22411744.9231826	18824260.2522829	20188112.8187591	27661790.6252696	28324137.2370862	23499267.2174897	20867829.218055	18167540.5896308	19683411.245403	39101536.6498678	16035905.5282989	18253908.4010198	18218357.7727248	18218352.4807564	Lipids and lipid-like molecules	Glycerophospholipids	Glycerophosphoethanolamines
M680T241_pos_POS	1,2-dimyristoyl-sn-glycero-3-phospho-l-serine	4.012	680.426	0.127085421874737	HMDB0012330	8003029.2126641	8186621.55110823	8850847.83867214	6889815.8487979	7687331.43738637	4839233.81055192	8534182.11246255	5886595.57821989	6817357.59297868	6010715.08435999	4276634.65677443	4290517.82379584	6626288.98948374	12382834.3727864	5177878.0930936	5335296.3231422	7214238.80048345	7059354.70065854	7212598.97992474	Lipids and lipid-like molecules	Glycerophospholipids	Glycerophosphoserines
M809T49_pos_POS	1,2-dioleoyl-sn-glycero-3-phosphatidylcholine	0.819	808.564	0.0685103596745427	HMDB0062690	75336844.8701924	76019324.8569649	168525484.489089	108746667.512271	175409246.247547	58720045.2300409	97656791.3183115	73797707.1831542	105154984.304684	128506390.941885	66973363.8012966	99046204.2892159	45853355.7925711	62890627.4756828	142920199.005037	43737484.3833347	62492512.9529385	62524713.6459004	73545575.0558963	Lipids and lipid-like molecules	Glycerophospholipids	Glycerophosphocholines
M767T63_pos_POS	1,2-dioleoyl-sn-glycero-3-phosphoethanolamine	1.044	766.515	0.09023910630842	HMDB0009059	172825653.274887	240202389.147704	251252962.200294	172794552.596997	285487075.486072	152710102.759873	185057900.235183	158726555.224981	215852335.958559	216839851.873648	171668567.614558	174576686.729355	152394564.799767	187615014.79225	323995403.35758	144992102.482934	165404443.926841	165405695.648468	166839218.372826	Lipids and lipid-like molecules	Glycerophospholipids	Glycerophosphoethanolamines
M811T40_pos_POS	1,2-dioleoyl-sn-glycero-3-phosphoethanolamine-n,n-dimethyl	0.675	810.542	0.0771549036522534	HMDB0010564	72256312.9739558	98311628.0049268	111826020.621946	81584545.3957293	114926718.010243	60729529.4026537	77252053.953626	65291366.9665165	99731195.237867	88396303.4181803	76258196.7790734	77849570.8839724	70166276.416038	84347460.088938	116238566.657771	75441854.1367915	69593077.720951	69576956.3917408	70982016.9719867	Lipids and lipid-like molecules	Glycerophospholipids	Glycerophosphoethanolamines
M752T72_pos_POS	1,2-dipalmitoleoyl-sn-glycero-3-phosphocholine	1.195	752.5	0.0976866939505619	HMDB0008002	195161674.92049	230443946.769107	261392376.66331	156557451.942302	284894836.32591	134985560.341909	162016813.152205	145883922.820876	206005985.189635	191059112.255742	157589592.81689	162606906.870847	146993421.099709	173612713.56236	325973648.477731	138837181.004401	155498532.708032	154053751.117519	154061844.315423	Lipids and lipid-like molecules	Glycerophospholipids	Glycerophosphocholines
M259T30_pos_POS	1,3-benzenediol, 5-methyl-2-[(1r,6r)-3-methyl-6-(1-methylethenyl)-2-cyclohexen-1-yl]-	0.505	259.169	0.972659415324983	--	14394426.0733673	21655195.0015374	20382569.0313645	17331549.9654535	15303620.7673069	18394901.0689504	12842366.1355267	12166311.6139631	18095504.6206955	14039493.3723304	13775426.1329555	22399666.1126841	17449531.3846665	15352339.8176834	13089925.3511391	17151102.9995335	15447453.8572871	15003515.9376884	15447002.6678969	Lipids and lipid-like molecules	Prenol lipids	Monoterpenoids
M259T41_pos_POS	1,3-benzenediol, 5-methyl-4-[(1r,6r)-3-methyl-6-(1-methylethenyl)-2-cyclohexen-1-yl]-	0.69	259.152	0.961420605959317	--	3920189.10054221	2810805.61470549	3713157.27414769	2225490.71937275	4008227.73592317	6443860.9867845	3024917.01120202	3871902.90412348	4591591.08989877	2629002.36214681	3431752.58537923	3934811.70690102	6443579.91698814	3127799.5206544	1013208.77686111	5130999.95518661	4020655.63070648	4019074.11932288	4114000.11476916	Lipids and lipid-like molecules	Prenol lipids	Monoterpenoids
M419T222_pos_POS	1,4-bis(p-tolylamino)anthraquinone	3.702	419.189	0.967863536748668	--	5107563.95782412	9521548.12076649	7575373.54537932	4198340.05765919	7071677.31434212	9910517.72703863	4902541.12486545	10267193.7410138	5559240.11242113	6403175.02040658	5356306.77102977	4523811.66589345	6222556.43867861	3971506.91488738	16602962.3267402	3322720.50768106	8233031.1727885	9072396.61034162	9100092.32511988	Benzenoids	Anthracenes	Anthraquinones
M309T404_pos_POS	1,6-dibromo-1,6-dideoxy-d-mannitol	6.739	308.934	0.00213567444949322	--	1476984.00120893	4418534.10149924	4752568.38444707	2083727.72235492	2078970.80998591	1398181.52170127	2584539.32719735	1882473.75145866	1515026.61461479	1604125.17098583	1395081.1700518	1348105.85973322	1830219.55673377	2569528.7266555	1981571.41106597	2154526.11145557	2790085.36721839	2901216.13703877	2795987.05543707	Organohalogen compounds	Halohydrins	Bromohydrins
M519T172_pos_POS	1-(10z-heptadecenoyl)-sn-glycero-3-phospho-(1'-rac-glycerol)	2.863	519.27	0.802806603887355	--	1359968.98904021	1540831.42055868	406825.343596626	3860618.29560969	209134.831057036	562173.926478522	138228.090669587	565210.089472304	95992.3962816847	134833	233064.973317588	68512.3870388154	178751.818518217	6025592.15491068	1312642.96256081	1400869.78661542	941665.797368815	1014142.69134239	1015662.86409822	--	--	--
M480T212_pos_POS	1-(1z-hexadecenyl)-sn-glycero-3-phosphocholine	3.538	480.345	0.976075265735859	HMDB0010407	5999082.82414466	13509830.0393559	25114631.4846728	19876608.9046698	11754822.8363135	6044424.72045132	6218200.83759313	7475275.8344999	6810578.41982685	11280421.3688419	8624888.06626659	9036994.89883183	11708438.3435696	19056955.3434166	6436306.38744945	5237911.08847657	12453514.0347479	12451486.8800497	12120966.4600042	Lipids and lipid-like molecules	Glycerophospholipids	Glycerophosphocholines
M777T183_pos_POS	1-(1z-octadecenyl)-2-(4z,7z,10z,13z,16z,19z-docosahexaenoyl)-sn-glycero-3-phosphoethanolamine	3.052	776.576	0.13719	--	6316271.36123281	9911103.18026116	35771061.7531563	12763533.5940349	6460251.07731784	7620416.56741654	5176293.34427992	5321720.29570102	4242631.5102274	5169421.80920056	4526108.54929558	6363285.00185576	6316396.54518431	21403285.7252124	5438052.43544033	20306856.0287414	5568963.81897403	5452169.85682203	5568034.98680079	--	--	--
M508T37_pos_POS	1-(1z-octadecenyl)-sn-glycero-3-phosphocholine	0.624	508.36	0.00243663	HMDB0013122	34929674.694747	50119241.3704487	52564102.4808515	40222989.8153307	60393667.1172249	27406436.476102	40194949.1449603	41471957.6058137	50786426.2926404	54748090.7729171	40359414.3981058	43690000.4139959	41100544.3883234	45021687.2640152	60421987.732336	30957801.5805457	40845620.7500519	38886765.6828365	40773426.9323347	Lipids and lipid-like molecules	Glycerophospholipids	Glycerophosphocholines
M391T380_2_pos_POS	1-.beta.-d-arabinofuranosyluracil 5'-monophosphate	6.341	390.994	0.588925544409221	--	4910126.89440913	3343201.78298074	29953553.8375194	21057784.8281735	4827003.5064937	9908203.10272948	19788954.3912225	11587358.1813961	11033586.949374	7158905.25310575	12253168.4831481	9038968.73809144	13123619.3623475	12481566.0438005	35050363.4895627	14016997.8401748	13063993.5829942	13515561.5056464	12993286.5561569	Nucleosides, nucleotides, and analogues	Pyrimidine nucleotides	Pyrimidine ribonucleotides
M341T167_pos_POS	1-Stearoyl-rac-glycerol	2.785	341.305	0.8872	--	6039870.09729198	28767441.1483392	20230935.1935328	107130097.449757	10498117.8437072	3623133.32329096	2951159.16500811	13012492.7583082	1837329.74641037	8140635.96513719	2585555.61220369	12504703.395139	13101252.8904153	146742735.793945	29798762.6498678	15113754.4537994	25545070.808258	25843797.8390754	25554975.3683717	Lipids and lipid-like molecules	Glycerolipids	Monoradylglycerols
M574T231_pos_POS	1-arachidoyl-2-hydroxy-sn-glycero-3-phosphocholine	3.845	574.38	0.0890209565184869	HMDB0010390	19498807.5893325	21576911.9568205	35329845.2468483	13131395.6066434	26207062.4981004	16129163.9220741	18169087.1504459	16986289.2016136	24339813.6303371	21664102.0288201	19038570.0527637	14532649.7572886	14738530.8944558	16237280.5570121	34476890.7045621	12529646.3735128	17605636.3874266	17692422.2835143	17509623.6616945	Lipids and lipid-like molecules	Glycerophospholipids	Glycerophosphocholines
M178T453_pos_POS	1-deoxy-1-(methylamino)-d-galactitol	7.547	178.123	0.961678258328786	--	10121110.1795179	9944584.66249657	9244530.12348697	7858717.61639665	7721699.97024468	7625920.90229622	36434592.1872093	11629192.8495756	9355136.24737095	6390214.43268414	10016830.0893381	10328074.0853424	9471080.37663423	8352731.77882812	11317890.9855554	10116700.5229002	14665513.3383741	15070164.2852657	22617935.754501	Organic oxygen compounds	Organooxygen compounds	Carbohydrates and carbohydrate conjugates
M781T39_pos_POS	1-hexadecanoyl-2-octadecadienoyl-sn-glycero-3-phosphocholine	0.644	780.531	0.0945903550452339	--	92719027.4516772	117704757.414732	119043403.472438	92538700.5710398	130155121.927156	75778328.8464101	8.67259e+07	88501196.2638327	108766655.812911	114247560.542915	91136692.5386118	91457052.8429506	85138246.832951	103081663.543745	135015841.380264	87939786.1662014	88373464.5101646	89096979.7661327	89858459.0410335	Lipids and lipid-like molecules	Glycerophospholipids	Glycerophosphocholines
M791T35_2_pos_POS	1-hexadecyl-2-(5z,8z,11z,14z-eicosatetraenoyl)-sn-glycero-3-phosphocholine	0.59	790.588	0.141525494570288	--	9576644.43164625	4830348.48566146	5135745.12377253	4611637.05302761	5243523.86382793	4587809.18585599	2503233.66512077	5149788.97183999	5763094.56725741	5403017.99710527	5015918.00813316	5075712.18542997	7181864.67592454	6149608.01018758	3616147.1620373	5551753.09122247	4867450.78218852	4124223.52773331	4829265.28297342	Lipids and lipid-like molecules	Glycerophospholipids	Glycerophosphocholines
M793T253_pos_POS	1-hexadecyl-2-(8z,11z,14z-eicosatrienoyl)-sn-glycero-3-phosphocholine	4.213	792.595	0.90426058577669	--	75734.8897547532	57626.3473684002	111122.300233442	25158806.3603434	108555.71543848	62728.1918866877	88604.5236068974	638816.900186299	119564.018711765	95169.6683640649	180681.459881883	78484.723629931	154226.11657311	64825.7911711426	297359.453756554	44257.4281182771	1903615.40061533	1852791.83842074	1903215.30041837	Lipids and lipid-like molecules	Glycerophospholipids	Glycerophosphocholines
M674T35_pos_POS	1-hexadecyl-2-azelaoyl-sn-glycero-3-phosphocholine	0.579	674.432	0.0711586	--	24218544.8304303	16190638.3365528	27597092.9734437	13193533.3677295	28297204.2392002	20149850.9910409	30788026.2655996	11674494.4342149	39323746.5574384	19059821.8148841	21071575.980211	14204918.5927509	9688953.79050537	15016161.966047	72090838.8483277	14740377.8407105	20723648.6957498	20705198.9735724	21643093.0310949	Lipids and lipid-like molecules	Glycerophospholipids	Glycerophosphocholines
M124T190_pos_POS	1-methyl-l-histidine	3.174	124.087	0.996082969932998	HMDB0000001	239591982.252021	202406599.992128	228641391.49416	229624498.038996	207531623.843484	2820957.77102153	296489607.076808	248922748.195804	208017206.901286	225772665.415152	218090877.372625	223912263.518023	223920643.534738	228529805.533052	334976157.591502	200636739.978728	229366156.846872	223194822.255209	223145712.282717	Organic acids and derivatives	Carboxylic acids and derivatives	Amino acids, peptides, and analogues
M97T605_pos_POS	1-methylcyclohexanol	10.089	97.0763	0.657955424273355	HMDB0059693	76027900.4037933	55749109.9018504	69080526.3831402	60994865.8728533	54138427.3582913	59576903.7828849	48017900.4208678	85073131.7220191	72488097.061062	59747556.9225166	191982291.307976	61349591.959551	79034885.7126073	60927877.4094593	58188767.0673345	54115223.4313564	56390894.6497409	52027882.5791714	56411103.4538393	Organic oxygen compounds	Organooxygen compounds	Alcohols and polyols
M170T546_pos_POS	1-methylhistidine	9.106	170.093	0.992355149535359	HMDB0000001	13466841.0144673	14731210.4530835	19261928.9528487	15444171.0891328	18597594.6519109	42676632.4144417	33508135.5591774	36636438.5898634	11748275.6330539	35821969.2640017	18009578.6234138	9485082.53514691	11446770.1633502	39408438.1846444	30300061.2581952	9454358.92556102	31096008.0237997	25227507.5932265	31738089.5300413	Organic acids and derivatives	Carboxylic acids and derivatives	Amino acids, peptides, and analogues
M562T263_pos_POS	1-o-hexadecyl-2-deoxy-2-thio-s-acetyl-sn-glyceryl-3-phosphorylcholine	4.389	562.343	0.10790869628473	--	13800509.6621782	19460679.9426956	20435242.5434527	12231985.4213674	19340093.3426937	15175727.829412	13454035.8983957	12895730.3239209	17296655.6314288	20861647.1073332	15532897.9289741	14651257.3143163	13215128.3767889	14715094.9910369	21847392.2409507	11501030.844176	12546425.0198923	12546908.5225019	12734092.400672	Organic nitrogen compounds	Organonitrogen compounds	Quaternary ammonium salts
M618T36_pos_POS	1-o-hexadecyl-2-o-acetyl-sn-glyceryl-3-phosphoryl(n,n,n-trimethyl)hexanolamine	0.598	618.369	0.0869993693812274	--	26836605.2540141	20346682.4869882	29399827.8109864	17661657.2901801	25319696.4861387	31072050.4142297	170643381.393634	94641579.6292484	42919204.0728827	17673496.1458196	30899409.0367801	20820814.8162517	14275657.3620686	13408835.6166343	77362368.0348356	20668133.9674677	25881614.708395	26853000.8475725	26852429.7707834	--	--	--
M518T60_pos_POS	1-o-hexadecyl-2-o-methyl-sn-glyceryl-3-phosphorylcholine	1.007	518.353	0.0552101	--	3.51398e+08	478676435.330686	502631367.716845	334102269.628706	4.95148e+08	341450741.50582	349322463.304292	312072685.683105	450409636.163449	414418824.331247	340967615.780496	352408862.695526	289365417.517187	350468091.301678	693394446.675765	270829111.14506	352464323.63525	352398528.646824	357182082.404621	Lipids and lipid-like molecules	Glycerophospholipids	Glycerophosphocholines
M546T49_pos_POS	1-o-octadecyl-2-o-methyl-sn-glyceryl-3-phosphorylcholine	0.814	546.385	0.071533	--	294595524.968435	377114329.968379	492515796.064011	257162749.376965	423266907.316982	237644558.252781	326655082.730163	214437031.525316	485820772.027137	325631544.862364	265983337.369872	256682699.612924	193990261.789323	264435756.109963	594098906.209974	198531752.636597	271472084.953459	271470018.71552	272478259.226623	Lipids and lipid-like molecules	Glycerophospholipids	Glycerophosphocholines
M532T39_pos_POS	1-o-octadecyl-sn-glyceryl-3-phosphorylcholine	0.644	532.369	0.0641640685549458	HMDB0011149	331621635.857533	355045415.998249	417268898.377893	291026447.004866	374572275.135737	228037755.601057	301656027.525872	223663110.481663	369542203.293386	334325875.697929	269296657.86113	264312376.072676	211174659.656643	263745729.965649	532931525.980685	208122912.276008	273678575.35281	277850924.03449	273691899.143559	Lipids and lipid-like molecules	Glycerophospholipids	Glycerophosphocholines
M590T238_pos_POS	1-octadecyl-2-acetyl-sn-glycero-3-phosphocholine	3.969	590.374	0.0605789109375152	--	36698801.0485919	46194962.7029287	58185111.2924839	30252857.7967887	46823968.5413039	39680427.7414971	33045038.5224938	32904490.0587886	44385498.936624	50370578.1058584	38149684.0440284	35285441.1486469	31627716.4792026	33094296.9886682	60865520.1076284	27165627.8405628	31281023.7304491	31243374.4082758	31176008.5777041	Lipids and lipid-like molecules	Glycerophospholipids	Glycerophosphocholines
M421T33_pos_POS	1-oleoyl-2-acetyl-sn-glycerol	0.547	421.317	0.110807273586219	--	11015486.8841723	14275749.8635901	9303846.35726096	10260151.8775165	14349335.8476494	9143231.89465131	10621787.0931528	12408291.2617048	10313277.6087122	12361903.5242301	17156340.6880392	12761976.8268543	12737113.2359887	12039809.6927993	6864634.51010252	12875724.7998038	19886708.5184446	19880148.3480935	20401524.129612	Lipids and lipid-like molecules	Glycerolipids	Diradylglycerols
M733T36_2_pos_POS	1-oleoyl-2-myristoyl-sn-glycero-3-phosphocholine	0.6	732.546	0.133718	HMDB0008097	8661241.07514291	6188034.33573896	15896312.0318638	11091680.9448568	5226039.43220517	10558210.5660032	5067615.0891705	10251145.0664263	4796883.11254711	6857542.10844767	6852257.80591187	6853634.34353141	8581340.50475746	4769615.19169155	37799768.5337592	7064003.29051087	12215674.0790619	10359829.4462234	12096902.4432719	Lipids and lipid-like molecules	Glycerophospholipids	Glycerophosphocholines
M339T162_pos_POS	1-oleoyl-2-palmitoyl-rac-glycerol	2.701	339.289	0.987513475993713	--	31652269.0604709	99603828.7154058	281955070.644351	428534128.064046	42955613.5884949	96117320.5594489	27535070.0144905	61457714.730946	12965029.0580937	21410624.8854949	6972936.78225025	68994689.3150879	42455743.8309582	944762517.707691	1140486362.72829	146322186.934543	207993348.72826	208024617.578442	194396158.543931	Lipids and lipid-like molecules	Glycerolipids	Diradylglycerols
M504T68_pos_POS	1-oleoyl-sn-glycero-3-phosphocholine	1.137	504.338	0.0656583894433323	HMDB0002815	273568646.097573	390342741.548441	392289603.377391	274514420.284446	499435381.271965	285226669.035635	291015909.958698	258011116.467741	372933104.465873	394093018.355084	276940670.958631	2.87926e+08	248654865.147811	281651008.612397	585303888.488942	224502374.495917	270939781.953113	270942567.522672	273355930.254926	Lipids and lipid-like molecules	Glycerophospholipids	Glycerophosphocholines
M772T38_1_pos_POS	1-palmitoyl-2-arachidonoyl-sn-glycero-3-phospho-(1'-sn-glycerol)	0.637	771.525	5.56333425522527e-05	--	33545106.2700338	40900488.2973732	63967640.9889681	45232866.141873	55035824.3533581	20350479.4602721	35849266.7642324	37912620.1851329	37260453.3524289	44787900.5656765	33644909.0473935	31203489.9812605	36270371.4167823	44556703.5900156	40324372.3303604	38402185.4476415	35675105.1947739	34434540.2226757	35674072.4569668	Lipids and lipid-like molecules	Glycerophospholipids	Glycerophosphoglycerols
M672T189_pos_POS	1-palmitoyl-2-azelaoylphosphatidylcholine	3.152	672.42	0.00258722	--	543275.001637407	939982.920278234	1041443.97476341	341356.374627892	1308449.09072398	560013.460390573	502725.699504575	479111.203973236	587875.205486869	1091099.99708614	186437.831775346	300839.300468285	481264.738951163	627119.605813426	1126042.0733682	400404	1769012.9365877	1763575.73120872	1439014.23512057	Lipids and lipid-like molecules	Glycerophospholipids	Glycerophosphocholines
M796T171_pos_POS	1-palmitoyl-2-docosahexaenoyl-sn-glycero-3-phospho-(1'-rac-glycerol)	2.854	795.514	0.0508479	--	707732.714921443	3495534.02397405	2449611.77043033	1920505.49510571	1239981.34363354	2766164.51803283	1081803.07180991	624307.258355757	1470060.78471337	882313.760925376	777676.931631849	2317428.90808095	692145.17295519	1520269.45589836	2002827.43346448	1624367.60078129	661187.262653172	759892.183785312	752529.715305425	Lipids and lipid-like molecules	Glycerophospholipids	Glycerophosphoglycerols
M337T218_pos_POS	1-palmitoyl-2-linoleoyl-rac-glycerol	3.639	337.274	0.978014066373085	--	34575407.3101352	25119630.5631476	41016772.0577172	21862042.8516966	15627367.970836	21537555.5418463	26481422.5409312	15051514.8604746	89876003.2775231	12215387.1038918	18531283.6913426	17387178.2722326	27387945.4791434	18473793.2654777	14544428.5294877	31697969.546361	30970161.7809835	31268044.9237293	31276059.1076148	Lipids and lipid-like molecules	Fatty Acyls	Lineolic acids and derivatives
M534T221_pos_POS	1-palmitoyl-sn-glycero-3-phosphocholine	3.677	534.295	0.959196040700936	HMDB0010382	1603380.46837903	6642816.01180864	11531114.2602218	15743246.7165148	3167193.61804247	1633671.42294897	1.82277e+06	1743030.32581942	892742.313196928	2110832.15277945	820499.668669635	2697571.57782649	5048509.0223327	12227827.8188517	1861333.08646577	3557629.36023311	5404571.2485411	5653869.05615805	5405345.85970454	Lipids and lipid-like molecules	Glycerophospholipids	Glycerophosphocholines
M313T173_pos_POS	1-palmitoylglycerol	2.886	313.274	0.988258117540903	--	3833490.54733682	6677560.47807543	10539644.0239152	26425877.0314886	6888982.83463826	2162910.24537964	2665498.40844402	6336580.36449003	1657177.15503404	1822240.04532506	1210806.81583437	9347482.71818648	5116472.87187548	82647151.6484498	28408309.663702	11520491.7290167	21153610.8056906	18688243.056787	18701358.7500356	Lipids and lipid-like molecules	Glycerolipids	Monoradylglycerols
M846T48_pos_POS	1-stearoyl-2-docosahexaenoyl-sn-glycero-3-phospho-(1'-sn-glycerol)	0.798	845.508	0.0447537	--	1835520.27170584	2028806.62102807	8607328.59428162	2286107.20079738	503473.431573815	840546.90545029	10211016.2394886	2239680.62021487	2711116.97004468	2800208.57813735	6091001.99628084	4436034.66252706	2142690.76769552	2464638.75582972	687443.453950606	2456608.50632937	2139773.96130107	2135919.30479713	2215345.14656815	Lipids and lipid-like molecules	Glycerophospholipids	Glycerophosphoglycerols
M546T37_2_pos_POS	1-stearoyl-2-hydroxy-sn-glycero-3-phosphocholine	0.624	546.348	0.0270779635880626	HMDB0010384	75916806.274022	67392586.2732679	83825871.275647	53650335.1188055	92536287.0653471	160106802.95873	90353699.0946432	53770513.0995444	126719910.736442	64098729.4176224	85667920.2646821	63053251.5719288	57138305.223341	62128346.328167	183386739.823309	67195441.9763241	83738289.1595558	82063794.4819513	83786699.3507006	Lipids and lipid-like molecules	Glycerophospholipids	Glycerophosphocholines
M464T215_pos_POS	1-stearoyl-2-hydroxy-sn-glycero-3-phosphoethanolamine	3.581	464.314	0.332295207886724	HMDB0011130	28519295.3758437	37776684.442953	91772778.4951251	50942168.020695	44763830.3782458	21688310.1906931	34286881.8132665	22864240.0571375	21874571.4902839	31462844.7656323	26827097.6708443	23717281.8992874	51266255.4659482	35663056.3792724	32769906.7558258	30789233.6816942	38757258.7741329	39280981.2377021	38753972.3362849	Lipids and lipid-like molecules	Glycerophospholipids	Glycerophosphoethanolamines
M811T66_pos_POS	1-stearoyl-2-linoleoyl-sn-glycero-3-phospho-l-serine	1.101	810.542	0.0942899739848746	HMDB0012380	116002164.160073	154021326.164308	174131419.300844	158820048.684176	186882153.232302	101633398.821146	168296706.419646	105397123.971198	141919395.189203	142452556.488793	151843353.921364	121324091.646959	107269403.312434	118664025.434011	225672752.248272	101466305.434446	114822521.977002	114884832.13951	125603730.066918	Lipids and lipid-like molecules	Glycerophospholipids	Glycerophosphoserines
M747T35_pos_POS	1-stearoyl-2-oleoyl-sn-glycero-3-phosphoethanolamine	0.59	746.562	0.104015	HMDB0008993	6114339.33011459	16709142.7082592	16177674.4546945	6502192.31408035	6422988.0168052	8211600.84656096	4767721.66467474	8050300.38151663	7943678.33457226	6374394.57227245	6515300.52482958	8384341.5790762	9324325.65909678	6049946.66103145	10221738.0193861	8613615.25056406	8799435.54712674	8683732.40541781	8683646.64535819	Lipids and lipid-like molecules	Glycerophospholipids	Glycerophosphoethanolamines
M503T376_pos_POS	10,10'-oxybis(phenoxarsine)	6.274	502.973	0.0188202203514994	--	5727769.57448214	8363588.11904529	1892727.63892644	6003509.02004342	6681401.28660329	10616508.7358026	4814939.36514849	9143991.46546632	9203252.86024695	7100049.08024292	8226009.96962532	9716418.78521559	8706596.94169103	7404327.6791579	8441732.04104324	4659244.24226192	3272491.95595366	3190914.74855545	3332087.14053705	Organic oxygen compounds	Organooxygen compounds	Ethers
M509T352_pos_POS	10-deacetylbaccatin iii	5.866	509.199	0.914257355322335	--	1240888.56267442	2127823.3542523	1744610.55247062	670571.592352299	1034122.86878775	653321.337421848	1051157.1770777	771858.669214229	1183523.20828126	1210236.71923741	364192.538886253	532365.712072467	960059.399743568	988042.138373787	1203490.84288325	667598.265902535	906950.44293548	907413.074856529	879528.358001278	Lipids and lipid-like molecules	Prenol lipids	Diterpenoids
M442T223_pos_POS	11,12,13-trihydroxy-4,5,8-trimethyl-3-(2-methylpropyl)-1h,2h,3h,4h,6ah,9h,10h,11h,12h,13h,14h,15h,15bh-cycloundeca[e]isoindole-1,15-dione	3.721	442.264	0.100077995601399	--	3928239.65628172	4188817.5785284	5582636.66276966	2907763.7390448	4338629.27553444	4449850.85430259	3065526.78019488	3193630.4095338	4282113.40304442	4737193.38114883	3540910.40287874	3749193.76252831	2963430.91780165	3565158.41449242	5126826.56399307	2610923.14603299	3611649.95857771	3612994.11472427	3445516.73380954	Organoheterocyclic compounds	Isoindoles and derivatives	Isoindolines
M456T34_pos_POS	11,12-dihydroxy-13-methoxy-4,5,8-trimethyl-3-(2-methylpropyl)-1h,2h,3h,4h,6ah,9h,10h,11h,12h,13h,14h,15h,15bh-cycloundeca[e]isoindole-1,15-dione	0.569	456.28	0.0823324606489332	--	42647299.4283217	25208889.2767377	56046544.4937298	19154470.8767687	50199345.2076543	58961420.3913693	66257275.0459845	23376576.2455518	81093885.7798382	35301256.1517765	39806538.1256555	26631847.8937694	21062484.1724294	18337515.065039	129232883.022699	26971512.3860033	43541265.5582975	43988329.8983604	43980725.9691354	Organoheterocyclic compounds	Isoindoles and derivatives	Isoindolines
M399T25_pos_POS	11,12-methylenedioxykopsinaline	0.416	399.179	0.989003692645794	--	5956719.81382415	7408007.69601927	9250373.7002838	5531320.42854436	8466320.57336309	4199264.30018002	5829685.87123246	6657610.69584731	8862043.79315799	7367821.24306364	6449230.16189562	7093370.8298511	7407797.36358629	6274547.37091473	4888355.13516751	8422485.78459813	5461469.07273823	5233965.96687452	5459087.20692106	--	--	--
M391T39_pos_POS	11-dehydrothromboxane b2	0.645	391.23	0.995246630568543	--	71112494.3368448	46613328.7456401	101901436.05679	49233472.6246808	75341510.1891077	72661413.8992037	74852401.0981493	51129118.3615209	93640915.8775305	57977004.8708873	69775416.1515257	57922999.8025875	49668097.6671515	51711439.081953	112232649.441494	57137082.3712912	68301941.6182164	67952463.5582207	67952085.4447602	Lipids and lipid-like molecules	Fatty Acyls	Eicosanoids
M471T225_pos_POS	11-keto-.beta.-boswellic acid	3.745	471.327	0.807728853621503	--	1736555.35566348	1990077.84997313	3961097.91809202	1375954.11524335	2125495.83107513	1855918.52243662	1707455.44484065	1623406.36148657	2045080.77355205	1836994.53271247	1983437.36050301	1983902.79229032	1385484.0300085	2104150.27149189	3201375.06333555	1215477.56275836	1174793.74678003	942552.185272337	1186667.12187993	Lipids and lipid-like molecules	Prenol lipids	Triterpenoids
M619T127_pos_POS	12-deoxy-6r,7r-epoxy-5beta-hydroxy-phorbol-13-hexadecanoate	2.123	619.414	0.04670631112336	--	36507897.1527083	56394828.6599282	104534013.679937	47318117.7195833	90541947.8404466	33831497.4056286	46535499.3268444	39231709.0688238	33226837.3448179	49260003.9419297	57345964.6157256	30435305.1112425	41034644.6471577	40305057.8618224	117109000.524265	22167234.2781315	38799059.4415594	40777724.8724628	40814862.7954914	Lipids and lipid-like molecules	Prenol lipids	Monoterpenoids
M239T66_pos_POS	12-hydroxydodecanoic acid	1.096	239.149	0.224564336780189	HMDB0002059	115888216.150751	135854547.018726	144487530.001887	124929066.835957	129717687.40053	101547168.668871	107920165.221435	124756745.232525	130397279.550994	121653572.59063	102061763.175585	102514427.953867	109067160.62607	91197170.5022117	151139839.204302	82441781.8581738	108545678.967235	108539721.629863	110184426.393274	Organic acids and derivatives	Hydroxy acids and derivatives	Medium-chain hydroxy acids and derivatives
M621T204_pos_POS	12b-o-[deca-2z,4e-dienoyl]-13a-isobutyl-5-ene-7-oxo-4b-phorbol	3.395	621.301	0.19304704578309	--	1227702.46755068	2940161.47048517	3366908.49070185	1265683.97527582	975700.03152847	276324.247324142	455668.846625953	920114.948707286	440082.315553933	844374.691939464	599679.086022353	1134025.65414159	1142474.10084469	2033945.71551387	330751.259965899	867413.229833973	1333112.23149218	1332174.54575649	1283610.23466722	Lipids and lipid-like molecules	Prenol lipids	Diterpenoids
M297T60_pos_POS	14-dehydroandrographolide	0.998	297.191	0.214074382024632	--	122255870.631735	196186168.992255	169180903.125572	80187272.8484645	153536024.385762	125172231.283086	127899225.03805	144836167.292378	142452119.322734	123845337.308204	116424855.705361	101068016.673757	145511241.844796	141061190.69297	232863720.550285	88548016.5370184	135415195.002828	140112771.110029	135512755.168039	Lipids and lipid-like molecules	Prenol lipids	Terpene lactones
M373T561_pos_POS	15-deoxy-.delta.12,14-prostaglandin j2, 2-glycerol ester	9.348	373.244	0.923073108976254	--	1877607.59894363	2092047.33149867	3943675.58729542	1455094.84457351	2134463.6545911	611320.185488083	486676.442612321	176931.394720415	20126323.9771152	24225257.3364931	937315.083998739	656971.524790987	4995344.45801043	560259.966456034	1152319.18299218	3671239.1151412	3749317.80076731	3794521.59272317	3773800.17092753	Lipids and lipid-like molecules	Fatty Acyls	Eicosanoids
M633T87_pos_POS	15-deoxy-delta-12,14-pgj2	1.448	633.43	0.037329417126437	HMDB0005079	130473625.595184	236261090.59017	330153575.701887	161770564.39783	293192688.537592	123510120.253801	160544375.350181	148380390.176575	270249214.096362	185730264.444808	193905703.027503	168425795.573363	160505191.032588	180733763.923185	374046672.814202	153060423.059251	171456984.280978	167747536.328817	171437602.017489	Lipids and lipid-like molecules	Fatty Acyls	Eicosanoids
M272T35_pos_POS	16-Hydroxypalmitic acid	0.58	272.258	0.0514221007276015	HMDB0006294	35785517.7030922	41070104.2012481	26899009.2999714	44398437.885242	37256515.9135695	38058612.6064371	32114457.3855343	41945766.0415847	24946181.8778106	38789608.6106447	40737076.1850897	46495077.9930689	41311987.7040749	43832569.1522509	31290353.7059823	50296958.6187603	40011614.1637532	38812177.9212696	40007483.2608835	Lipids and lipid-like molecules	Fatty Acyls	Fatty acids and conjugates
M287T218_pos_POS	16.alpha.-hydroxyestrone	3.635	287.146	0.980531709481529	HMDB0000335	7564362.63794158	6494649.5598327	7762470.56961293	4276662.9649223	7768729.89787301	4909806.70625695	5493416.97658012	4920306.84475712	5726572.14827282	7356132.31899953	6233477.78108363	5139185.32685415	4819088.7392443	6062070.98957424	6546435.5348474	5275543.90869686	5893560.76806589	5890575.30473173	6185602.53766215	Lipids and lipid-like molecules	Steroids and steroid derivatives	Estrane steroids
M470T26_pos_POS	17-phenyltrinorprostaglandin f2.alpha. cyclohexylamide	0.427	470.35	0.029783	--	4246371.57196944	1401864.90653083	2500230.7267018	817656.244616612	933715.823166873	4333676.77669746	12835913.9238571	2249808.58132551	11504053.4275075	3169380.48972076	3113483.87564093	2233737.47076349	1.0771e+06	2460375.6017933	1397622.26374857	2360535.33217187	2825130.80739855	3656852.55467516	2579379.18361657	Lipids and lipid-like molecules	Fatty Acyls	Eicosanoids
M429T28_pos_POS	17.beta.-nandrolone decanoate	0.469	429.318	0.989438668905378	HMDB0015694	9268924.8192116	7454331.12105915	11610541.2279988	11852949.0990258	6261038.80136189	10352473.8196207	6237434.6540205	6953422.41678492	14312667.8681358	10883146.935199	5806201.76762563	12577779.0179314	7090775.72877389	8056808.09394292	4597142.72171023	10763799.1416306	7981465.85042159	8000683.29469344	7626798.5014156	Lipids and lipid-like molecules	Steroids and steroid derivatives	Steroid esters
M303T45_pos_POS	19-hydroxyandrost-4-ene-3,17-dione	0.747	303.178	0.768229164552646	HMDB0003955	25598312.8875276	1.22318e+07	62161161.1120259	12380348.0463168	24850640.7798469	21122349.1108012	27359293.8777932	20893252.150034	38477263.8487923	19267523.8362296	26430691.3346191	21216263.9840381	35792311.0666399	16675648.7833848	23963409.8780663	19880447.7183258	24355904.1437802	24355652.8776877	24446408.0928898	Lipids and lipid-like molecules	Steroids and steroid derivatives	Androstane steroids
M567T39_pos_POS	1alpa,3beta-diacetoxy-22-hopanol	0.646	567.39	0.00692726	--	100387712.184397	122363377.129446	156617708.244967	91802956.2589154	163919649.752879	67550334.1251247	99948149.1400703	97657898.0931273	125281071.26219	115130128.167179	86406661.1906228	87792237.2663724	96101020.5616286	106106396.447582	170428009.902441	93187095.6886547	95260154.625626	94942972.155592	108708269.774202	--	--	--
M85T331_pos_POS	1h-1,2,4-triazol-3-amine	5.52	85.0285	0.151944	--	6856361.93104997	5885726.08691569	9579395.13208035	2840169.26834531	2282484.32741262	987614.331508825	3874327.91467209	1409557.88368372	39818234.0946374	5939208.88416097	7685381.91971735	1912108.10332644	2979153.68708975	1987295.73733635	2071637.19832781	2483492.17136123	8063773.1411188	8024618.44050413	8063777.94470154	Organoheterocyclic compounds	Azoles	Triazoles
M371T27_pos_POS	1h-indazole-3-carboxamide, n-[(1s)-1-(aminocarbonyl)-2-methylpropyl]-1-(5-fluoropentyl)-	0.448	371.163	0.904639335442966	--	5722998.11449963	5323727.02844748	2869431.4335911	4523663.1445026	9214124.19349645	5232406.10502339	5665360.74985511	6091198.4727445	4589792.08766329	6873832.21919337	5324119.46042045	6807860.19605837	6533328.03421836	6107439.96500191	6173655.45064281	6278206.13173564	4322743.29728657	4304191.77743156	4643309.83150716	Organic acids and derivatives	Carboxylic acids and derivatives	Amino acids, peptides, and analogues
M328T268_pos_POS	1h-indazole-3-carboxamide, n-[1-(aminocarbonyl)-2,2-dimethylpropyl]-1-pentyl-	4.461	328.196	0.0775893613963798	--	11794417.5077546	16319760.6772701	16098372.7880572	10933570.2954134	16549653.8526019	13499211.4473455	11357151.6319971	10841344.5956514	14159898.8673006	18832687.0322203	12696168.1784509	12860032.6838065	10965617.9483867	12655935.8709673	17049702.5647635	10264537.9328704	10410351.3892663	10408099.3999121	10482556.1018067	Organic acids and derivatives	Carboxylic acids and derivatives	Amino acids, peptides, and analogues
M258T5_pos_POS	1h-indole-3-carboxylic acid, 1-(cyclohexylmethyl)-	0.076	258.135	0.965613614706266	--	2856736.49376775	2277610.63043284	4000141.32806372	3946618.77229925	2479084.37944623	3744948.24656295	2380978.82223448	2011643.14586283	4809129.49367589	2116599.6376624	3164875.18410973	2268153.90003592	3692734.65349838	3835836.42609032	3678125.27564488	1959115.32037234	3231418.88992469	2676565.34816987	2821618.39138395	Organoheterocyclic compounds	Indoles and derivatives	Indolecarboxylic acids and derivatives
M393T270_pos_POS	1h-pyrano[3',4':6,7]indolizino[1,2-b]quinoline-3,14(4h,12h)-dione, 4,11-diethyl-4,9-dihydroxy-, (4s)-	4.499	393.153	0.922206121399248	HMDB0060510	696621.386502678	626116.57593167	1965778.65643583	653460.679734553	1385132.75880567	630696.81808495	891461.635436533	620085.546136659	529990.340297869	1652378.50177926	1228060.51084331	566242.286236269	478668.790130909	901363.002935159	798441.294429082	744818.996173569	1397716.41374325	1477701.99976046	1507055.32713553	--	--	--
M457T58_pos_POS	1h-pyrazolo[3,4-d]pyrimidine, 1-methyl-3-[1-methyl-5-(4-methylphenyl)-1h-pyrazol-4-yl]-4-[(3s)-3-(1-piperidinyl)-1-pyrrolidinyl]-	0.964	457.301	0.199063459399677	--	46998115.4985698	59317599.5261592	68202513.1501465	44869259.0971554	67363929.6207466	43055313.6202287	51872186.1978738	40515048.2933039	57186394.0231218	62092723.1627222	47209933.6448419	46801461.594021	37141903.8116087	48014061.0688551	92138325.2546555	34966498.3274497	52849625.7325101	49996390.3768619	50012605.1788438	Organoheterocyclic compounds	Azoles	Pyrazoles
M491T390_pos_POS	2'-deoxyuridine 5'-triphosphate	6.495	490.941	0.000673384	HMDB0001191	18585634.2502664	15988157.781958	19846154.5982524	48603058.2603826	29941901.5008797	40564815.6566147	27268955.9197532	4.7238e+07	48671753.886755	30043097.2700842	47925498.1240864	39891087.0158267	33112092.3407079	35339353.3608823	40235730.8448764	28644631.4747513	23445345.1773751	21953147.7895232	23426734.2120047	Nucleosides, nucleotides, and analogues	Pyrimidine nucleotides	Pyrimidine deoxyribonucleotides
M345T200_pos_POS	2'-hydroxy-2,4,4',6'-tetramethoxychalcone	3.331	345.152	0.974765939536997	--	6929102.27527802	10233596.2218875	10669426.5194074	6968251.38520967	10438741.9229972	10042200.3000392	6605573.93593666	6953198.8906838	9088258.21058877	9849849.18328781	9867796.79278057	8040954.41385366	6410228.50274936	8174979.27089222	11870659.5200233	7168073.1322743	7291344.26906178	7250442.63401422	7291236.03529656	Phenylpropanoids and polyketides	Linear 1,3-diarylpropanoids	Chalcones and dihydrochalcones
M96T107_pos_POS	2(1h)-pyridinone	1.777	96.0558	0.918404844928607	HMDB0013751	25674048.281945	21407439.7210741	27509464.0938702	40499544.5492216	60674931.2964853	54523107.8808802	147278664.475338	27994706.709969	38101524.3829957	38349844.0718787	24129902.3797818	37004027.1906471	24979429.6884597	27395001.8589743	24205854.1201473	61451676.6418962	51810547.2977761	68961878.5067952	50263542.8350176	Organoheterocyclic compounds	Pyridines and derivatives	Hydropyridines
M295T340_2_pos_POS	2(5h)-furanone, 4-benzo[b]thien-2-yl-3-bromo-5-hydroxy-	5.666	294.929	0.0374864	--	172752895.221868	263497829.344887	225227895.383883	122965599.496698	110388900.339889	95428489.8582987	164698946.657178	111982286.05815	101677593.93431	90513211.5160704	54271331.0850581	75153283.7383587	145555879.292056	154143359.677534	135401387.678872	119324865.283217	117621569.976893	114327047.011473	114478258.650625	Organoheterocyclic compounds	Benzothiophenes	1-benzothiophenes
M320T445_pos_POS	2,2-dichloro-n-(3-chloro-1,4-dioxo-2-naphthyl)acetamide	7.412	319.94	0.284708	--	2494471.9476001	848365.675878793	2065140.14564974	974251.537139084	1022819.85778839	1254439.37338278	1547998.25467174	679724.743276075	218272.535916828	998659.671566781	306938.503195608	749139.002797986	829568.906016861	568227.473172903	7195680.39627099	1051941.07733136	1858632.00618095	1940484.22987646	1854798.10726834	Benzenoids	Naphthalenes	Naphthoquinones
M469T581_pos_POS	2,3,5-triiodobenzyl alcohol	9.678	468.749	0.52612	--	600572.771980481	726645.732119513	703852.014651048	675105.44588826	782659.712567981	917942.33413412	1545168.58032048	242889.555694173	1535095.59141188	715410.064226524	648460.113781081	678222.386478105	883882.870097184	844513.28907932	916218.020351747	619507.26023124	1.02791e+06	983334.49499278	978548.500649897	Benzenoids	Benzene and substituted derivatives	Benzyl alcohols
M349T80_pos_POS	2,3-dinor-8-isoprostaglandin-f2.alpha.	1.332	349.183	0.997662115241572	--	36281316.4158675	36780274.0933712	28108734.8551683	22960034.8851711	35610925.5386598	30953917.1238639	26094089.177913	26498060.2049368	38945050.4757989	34520475.9172918	22580348.4779384	33103087.8792203	26868318.111955	20622856.4848222	34164580.754628	19140224.784499	34473742.5253147	34392697.0165453	33020541.1328903	Lipids and lipid-like molecules	Fatty Acyls	Eicosanoids
M246T66_pos_POS	2,4,6-tri-tert-butylaniline	1.095	246.243	0.968406	--	464320793.465526	456994126.912798	376601035.950793	487626411.307543	391853156.112569	443956680.158325	462228013.605435	492037889.505176	394041528.332835	500206992.816406	421255873.267063	472773207.25476	583677209.065246	451829644.233666	335713781.764935	456397609.878036	497322748.707926	497283894.755567	506178521.627155	Benzenoids	Benzene and substituted derivatives	Phenylpropanes
M334T305_pos_POS	2,4-thiazolidinedione, 5-[[4-(4-pyridinyl)-6-quinolinyl]methylene]-, (5z)-	5.077	334.055	0.0227211004457687	--	791474.555877148	924354.300544114	5788139.40902236	783944	215067.981998046	739457.635179464	676190.673403177	75366.0484884863	718735.346321212	456090.552939277	67086.1262714457	162933.951187449	155602.99238965	861324.785434413	475915.484422529	473686.846459621	1768005.58318426	1668407.72194728	1679957.03802111	Organoheterocyclic compounds	Pyridines and derivatives	Bipyridines and oligopyridines
M429T312_pos_POS	2,7-dichlorodihydrofluorescein diacetate	5.202	428.986	0.283580856679298	--	3544545.25510594	14432041.3765346	7609571.92964971	3148041.44653955	2989280.01150085	1506377.24804599	2307018.02023906	2314474.94642685	9222262.34299937	5329693.36138849	1639350.24997413	2457035.18528711	5775982.39248418	6466774.78588468	2463479.94371538	1399611.56169174	3489435.44078638	3474856.04461668	4180628.21145955	Organoheterocyclic compounds	Benzopyrans	1-benzopyrans
M217T61_pos_POS	2-(2',3',4'-trihydroxybutyl)quinoxaline	1.019	217.105	0.997500941219585	--	23001126.9079514	20476080.0627705	12871165.3826072	18812317.0084703	15274842.5162062	16310076.5169303	18945272.8531195	21547918.0228385	19825773.709787	16267313.6329664	14938271.1664415	17599461.266829	22594246.3134873	14357841.360565	11716608.6436288	14244615.8548642	21935507.0766807	21461991.751864	21937110.6233358	Organoheterocyclic compounds	Diazanaphthalenes	Benzodiazines
M201T486_pos_POS	2-(4-bromophenoxy)ethanol	8.103	200.953	0.0715084756959857	--	8451079.74601911	10305314.4079392	8196511.84575649	8681948.94365107	6201145.64221774	2090250.46047088	2835003.0717076	1634805.66633637	5776472.47900903	4779357.94132771	3322263.67851496	4553574.75028491	2817009.12234249	7442322.14081684	4679625.06297611	4592738.38764956	6954415.23438239	8071652.55044686	8079306.32384965	--	--	--
M594T172_pos_POS	2-(5-oxovaleryl)phosphatidylcholine	2.864	594.397	0.19100183679434	--	2808152.97682105	3863555.97733151	10535564.3788822	3905599.76722841	6574484.46068019	1461654.4252793	4590838.50848195	3495202.06304978	4121525.3542055	4862248.30284567	2728860.19108208	1978413.40479243	3138598.54081633	3635675.25765063	8790235.79316064	3281486.26224093	4405018.74146893	4157983.34987071	4158219.39555656	Lipids and lipid-like molecules	Glycerophospholipids	Glycerophosphocholines
M231T301_pos_POS	2-[(2-aminobenzoyl)amino]propanoic acid	5.022	231.084	0.907717908475149	--	1971952.15390211	4422714.48998127	2691861.86195309	3138292.34383244	3721136.38632308	3014891.62713168	2563165.03385731	3160189.29192558	4087940.22973727	4588250.05728278	5624029.5880397	3790091.53019542	2544801.34325935	1987501.69550151	3672541.82750912	2457636.33383492	3430335.40829828	3602137.78520564	3427857.56574325	Benzenoids	Benzene and substituted derivatives	Benzoic acids and derivatives
M252T372_pos_POS	2-[(4,6-diamino-1,3,5-triazin-2-yl)thio]-ethanesulfonic acid	6.196	252.027	0.241769860143877	--	14439789.4755747	18407766.3089198	8245606.37331403	16487614.8922093	12479129.9159459	16549719.7595993	10024549.6543949	12413192.9036285	10070196.7463729	16585444.9153014	6426546.21912521	15132039.5941834	13751533.0629226	16064370.450521	14533416.7565174	17906230.9121103	11813700.9067865	11474201.5761952	11820183.7604556	Organoheterocyclic compounds	Triazines	Aminotriazines
M514T34_pos_POS	2-[(6,7-dimethoxy-1,2,3,4-tetrahydroisoquinolin-1-yl)methyl]-3-ethyl-9,10-dimethoxy-5-oxido-2,3,4,6,7,11b-hexahydro-1h-benzo[a]quinolizin-5-ium	0.569	514.321	0.19298985646849	--	47438502.9638842	35738345.7799601	58019013.513393	28384133.5724615	53913954.7506194	57942221.5157221	69770521.5102574	29749399.4596338	80166610.2492099	38871008.4283707	49170902.0291504	34979677.1457077	25221579.7194676	27047851.321467	136038258.362235	32411619.6335595	48335909.8762765	48337785.8465183	48832021.3904855	--	--	--
M692T233_pos_POS	2-[[5-[[2,12-dihydroxy-4,4,10,13,14-pentamethyl-17-(1,5,6-trihydroxy-6-methylheptan-2-yl)-2,3,5,6,7,11,12,15,16,17-decahydro-1h-cyclopenta[a]phenanthren-3-yl]oxy]-3-hydroxy-3-methyl-5-oxopentanoyl]amino]acetic acid	3.881	692.442	0.0324327	HMDB0036440	27367735.3407989	33411387.6856397	44251825.2984664	20950159.2828399	36490862.1021896	27427805.8643468	24081507.5677251	24087758.3751212	35018647.8133544	36333398.8947797	28152222.8776582	24390758.9506534	22734170.6290207	24788995.7292383	47511049.8991041	19666491.6130818	22616942.5839544	22527179.8025468	22616936.6758077	Lipids and lipid-like molecules	Prenol lipids	Triterpenoids
M225T191_pos_POS	2-amino-1-methyl-6-phenylimidazo[4,5-b]pyridine (phip)	3.185	225.134	0.313307048245525	HMDB0041008	4017681.88448693	4142260.92579812	3892274.40282119	3478121.62570381	3690171.53006354	3618663.47400785	3205866.07430939	3499835.33608452	2922643.58638292	3763834.83226097	3462865.12994691	3749856.68543757	3324552.52361787	3465229.54452915	2170817.42665435	2692084.31181085	5070519.31571491	4521308.08819573	4496796.19187849	Organoheterocyclic compounds	Pyridines and derivatives	Phenylpyridines
M90T595_pos_POS	2-amino-2-methyl-1-propanol	9.918	90.0913	0.943344983176722	--	9899840.89862652	9198531.70703934	3615804.12059087	5330418.28694059	10858498.6735211	5015783.92821405	13169252.463943	10616382.8331316	10183468.8037665	2320347.15406292	13442882.5160147	9318759.38588748	9485996.20090051	10069996.6671936	4964941.35073965	4140942.58346869	5895807.97239998	5876738.49069624	6964758.84757135	Organic nitrogen compounds	Organonitrogen compounds	Amines
M184T380_pos_POS	2-amino-9h-pyrido[2,3-b]indole	6.331	184.094	0.597815736535942	HMDB0033141	53463849.9082503	48978045.0420759	201631014.480628	102074332.438681	22764926.8558435	29845124.3164838	55225262.6287535	22438073.5333974	188342365.320052	63534769.1523512	45274337.7406219	25447161.6178959	67366093.9861329	42635049.2005322	58576574.526316	64426621.9031212	84431280.9187275	84405907.6644024	82360575.436685	Organoheterocyclic compounds	Indoles and derivatives	Pyridoindoles
M134T5_pos_POS	2-aminobenzimidazole	0.082	134.072	0.908678888614694	--	3018077.0483554	2422552.91583437	15045787.6089694	14018378.6614949	3838048.84915272	2160657.3339769	15520992.8105324	17815085.7722359	15350160.0237789	3964931.65177093	2162592.30752386	2031318.76174001	15902340.047312	24289432.8351882	11077465.995239	1863172.64823282	19166239.0388477	18401847.9088715	19193742.8403941	--	--	--
M251T320_1_pos_POS	2-aminoethylphosphonic acid	5.33	251.037	0.941643014493498	HMDB0011747	983827.931012308	2582073.81253517	10030050.9868784	1122328.82087794	272246.109091102	129653.905189025	445289.812721439	187821.668659124	53986.7045421572	226398.966658309	41322.2200084316	136995.426191561	142494.084490829	345251.79407131	232535.546421033	586736.25704043	1213884.12867047	1285903.52920111	1294291.00401247	Organic acids and derivatives	Organic phosphonic acids and derivatives	Organic phosphonic acids
M161T95_pos_POS	2-aminoquinolin-8-ol	1.582	161.092	0.817011025893032	--	606615.846101975	3332040.18398876	4047300.04649765	4824179.76680333	592490.640140688	737486.24208096	6051097.3041654	7496893.13317358	7655276.35938646	732581.158955983	923043.995731644	836407	1039811.90982463	3803083.51145818	354390.245869565	1857216.55864561	3776620.53228193	2262853.84696345	3036590.61624482	Organoheterocyclic compounds	Quinolines and derivatives	Aminoquinolines and derivatives
M769T29_pos_POS	2-arachidonoyl-1-stearoyl-sn-glycero-3-phosphoethanolamine	0.489	768.577	0.0117729554400904	HMDB0009003	1039233.15172857	2122870.28265761	2015721.59624395	4627470.82757684	2204820.36074551	1897450.16683385	2416073.14284912	328970.236962571	2394828.20904993	645895.199694642	801407.796454408	4371408.80082138	74339.4319610361	1189616.41742114	1511763.42999288	1036261.47735138	703090.797210836	665474.013324403	665561.301457729	Lipids and lipid-like molecules	Glycerophospholipids	Glycerophosphoethanolamines
M287T253_pos_POS	2-cis-4-trans-abscisic acid	4.213	287.11	0.995665205438841	--	2187146.78038178	1581456.82212108	3895973.16561092	1686131.07301522	2287140.4600637	1606433.88212974	2388233.7581094	1666980.55072003	1935131.34854515	3313908.73801594	2913106.72685732	2157195.94552297	1225434.27858113	1459569.24358778	1256272.19546238	2063794.63924094	3010248.88955604	3042138.19073277	2980085.24128278	Lipids and lipid-like molecules	Prenol lipids	Sesquiterpenoids
M765T84_1_pos_POS	2-docosahexaenoyl-1-palmitoyl-sn-glycero-3-phosphoethanolamine	1.402	764.519	0.041685	HMDB0008946	83871550.3885021	135732536.63417	217652297.950864	86209624.4138067	186729683.484757	77211532.3338356	105961464.80476	89902539.5253242	143620038.860987	91263012.2575308	85229943.1961215	81675533.6042331	80730103.1158033	135223304.279727	177664617.459813	78618471.4619206	80631574.6762729	81502211.4683793	82580645.5816061	Lipids and lipid-like molecules	Glycerophospholipids	Glycerophosphoethanolamines
M793T200_pos_POS	2-docosahexaenoyl-1-stearoyl-sn-glycero-3-phosphoethanolamine	3.33	792.532	0.0963002	HMDB0009012	3098334.56722203	2286256.86769381	4631859.25254872	1742248.30388748	4020899.46732571	2018036.85131725	1115873.57945428	1697439.13316743	3031026.52918953	4217550.89129974	2189319.81903062	2121964.81782147	1896268.54956348	1640902.67979661	4117705.55742124	1627354.72764471	2510414.52971662	2136870.13414417	2383836.99597385	Lipids and lipid-like molecules	Glycerophospholipids	Glycerophosphoethanolamines
M837T204_pos_POS	2-docosahexaenoyl-1-stearoyl-sn-glycero-3-phosphoserine	3.406	836.559	0.0875838	HMDB0010167	1558283.06287147	2189737.75824706	3159318.87649773	1377928.3441479	4044972.9151869	1055707.29426757	2283246.15044744	1476437.40426835	2880770.71741817	2096770.72555665	1558345.52601677	1561382.54663592	1279389.24988596	1452510.28624171	3584705.4113943	1661017.27719676	1857657.15296128	1855756.91266436	1977233.59465041	Lipids and lipid-like molecules	Glycerophospholipids	Glycerophosphoserines
M207T108_pos_POS	2-ethyl-2-phenylmalonamide	1.803	207.124	0.611445628932195	--	90819059.129235	82671429.8860218	74033016.0568023	87331728.9770428	90434801.0411112	87842670.1620405	106407686.525653	66595964.145351	84634069.6072318	89259874.4077197	63705847.2004134	98816826.5156062	63769634.225162	72977356.9378605	85098046.4690435	96683524.1762571	76770320.3007609	82529288.7423325	82497774.9694951	Benzenoids	Benzene and substituted derivatives	Phenylacetamides
M157T187_pos_POS	2-furancarboxylic acid	3.119	156.984	0.1764442967622	HMDB0000617	149239637.167418	80577010.1524738	52496042.4665941	77510766.461789	185656557.04924	222756053.84021	94709211.4620576	197088045.668517	132199333.801167	1.96504e+08	1.80726e+08	256306975.044048	271912351.781708	68510439.5810003	288469786.202699	173732684.420678	134898716.887023	133396294.966396	147723924.778749	Organoheterocyclic compounds	Furans	Furoic acid and derivatives
M281T35_3_pos_POS	2-hydroxy-4-(hydroxymethyl)-6-(1-hydroxy-3-methylbut-2-enyl)-3-[(e)-prop-1-enyl]-7-oxabicyclo[4.1.0]hept-3-en-5-one	0.58	281.138	0.534887899253099	--	50916950.7110279	13297984.3859205	38028477.1875236	71607844.1783336	68415919.5781579	55687567.8148293	1315121.13044299	63354504.383299	44755139.1147631	55775156.026921	60101700.2174402	53482152.3405351	51337933.5315317	65145011.3935359	42085209.9099724	68308774.1210617	57073917.8221081	57021240.2885615	60822741.150962	Organic oxygen compounds	Organooxygen compounds	Carbonyl compounds
M198T45_pos_POS	2-hydroxyatrazine	0.742	198.149	0.468624380252132	HMDB0062766	3727084.57397576	2618514.59225714	925388.203097954	1466788.88979233	802982.313703151	4358555.12777643	1156834.25142466	2.24852e+06	741818.675464176	1153733.99610006	2046167.0075012	1587874.17525217	2041683.77761823	1335466.67451861	2165888.63810976	4267123.43438287	2198352.22664097	2659733.01941724	2199428.29784743	Organoheterocyclic compounds	Triazines	1,3,5-triazines
M289T49_pos_POS	2-hydroxyestradiol	0.823	289.162	0.996417441924859	HMDB0000338	53433766.2241995	49121379.8994317	77706263.8153246	31264600.5664412	52282074.9614551	73502913.3570898	50697957.2726643	51090724.623079	63402635.394656	49816145.9714984	39549654.882873	42587569.0956071	51889011.541556	37411992.0808191	56088716.3825672	41217941.2261751	48988775.1530972	48988315.2636635	49278002.4540221	Lipids and lipid-like molecules	Steroids and steroid derivatives	Estrane steroids
M103T35_pos_POS	2-imidazolidinethione	0.579	103.054	0.830827009323065	--	9994217.17298403	2149301.14170685	8286820.17521838	11391902.7197028	12814727.3148268	11654891.4104998	12916501.0780934	11567548.3736798	9309106.41761019	11281035.5553842	12290037.740521	14146342.3275868	16794061.5307421	11570436.5945212	7573304.19062449	12063243.8421035	12118433.4804959	11793179.9736793	12112712.417813	Organoheterocyclic compounds	Azolidines	Imidazolidines
M210T250_pos_POS	2-isopropoxyphenyl n-methylcarbamate	4.159	210.11	0.539632217407998	--	1855181.73846887	923040.443399952	1554577.44016925	1188505.16152973	1787193.17073455	1044633.42286803	1814997.30220109	1054257.75415876	1137982.67941628	2127191.81714568	2298982.14700441	1593924.19791514	824291.058615327	1063933.54159079	642690.220538535	1256908.94311278	1741180.71446663	1741550.96622749	1769897.36517875	--	--	--
M738T40_2_pos_POS	2-linoleoyl-1-palmitoyl-sn-glycero-3-phosphoethanolamine	0.667	738.479	0.000214046	HMDB0008928	3587207.21691578	16714757.2541039	17316213.2912347	11458802.9600977	15943691.6038188	17165593.4012598	11272692.7863813	11667395.5100425	12915975.2378749	9482824.12935353	7550754.06971353	6090074.30783613	8342325.56948709	10627013.0930346	24209432.3498687	9645741.15177507	10202477.6979857	10519370.157725	10187014.2942457	Lipids and lipid-like molecules	Glycerophospholipids	Glycerophosphoethanolamines
M133T33_pos_POS	2-methylamino-1-phenylbutane	0.547	133.102	0.977104869372022	--	66860762.4382357	84949969.6453151	65984925.3819675	85696838.8258394	70162592.2015916	64434385.605048	85451697.4282993	61607739.5262243	54478093.1759024	57325403.2690311	50447073.8820116	79761440.5205629	59638039.3790563	72116986.4010808	48928820.3962703	56284007.8636428	112742250.268156	111826929.936497	111836136.233609	Benzenoids	Benzene and substituted derivatives	Phenethylamines
M86T292_pos_POS	2-methylpyrrolidine	4.866	86.0964	0.984876151746577	--	12970857.6503752	26707200.5093324	21710655.0139109	13146108.7413406	8056068.64451439	10890248.2343525	9444263.54836514	5638910.51112471	10806894.0876574	6415759.68028546	3326670.07667473	5490984.49136061	6719238.45896445	41045216.2218098	4632956.92081899	10450078.5637913	13611642.9740729	13830450.1652274	13416812.9407243	--	--	--
M347T226_pos_POS	2-naphthalenecarboxamide, 1-hydroxy-n-[2-(5-hydroxy-1h-indol-3-yl)ethyl]-	3.771	347.131	0.934935057476574	--	3251979.39330962	5691337.09947121	3463104.55670587	2765574.21506017	2635519.02078104	1606228.28915132	3303215.05963969	2991296.05192538	2622638.67171006	3003032.41069856	3901759.51745168	7213807.67217803	2315383.44324605	3447016.1106889	3021082.86222659	4411207.15185876	5554618.54370856	5035301.94318702	5100101.24800469	Benzenoids	Naphthalenes	Naphthalenecarboxylic acids and derivatives
M156T319_pos_POS	2-naphthalenol, 1-[(2,4-dimethylphenyl)azo]-	5.319	156.042	0.993460160205331	--	3560467.8821239	3075917.4828771	2140071.99589891	2238407.08503297	2856100.02484904	2132836.4042021	2454765.95014258	2113210.00804689	2467471.61856174	2295856.53456624	2190387.91422455	2499798.96795921	1881124.99406338	2350757.40512119	2515488.1943983	2767048.32015023	4182619.24989744	4044662.74183436	4043460.99636596	Benzenoids	Naphthalenes	Naphthols and derivatives
M783T169_pos_POS	2-oleoyl-1-palmitoyl-sn-glycero-3-phosphocholine	2.809	782.568	0.995131170353212	HMDB0007972	43818537.6654268	255119269.804277	509939686.861526	118835590.314948	32708144.2133573	220093585.202028	18731036.6081064	13532781.9407544	19502419.0565828	3458235.74910842	415254.414545137	84175039.9844262	16798917.4264803	50757189.2747835	14983394.6302703	72641810.1431238	8386336.49940174	8.89954e+06	8379494.62189123	Lipids and lipid-like molecules	Glycerophospholipids	Glycerophosphocholines
M725T213_pos_POS	20.beta.-hydroxyprednisolone	3.55	725.429	0.000900269	--	4144952.93249747	4258204.22191025	6330333.42490819	2823642.55095182	5325093.74713074	4021456.63622619	3268694.92761561	3463793.34862272	5446698.12554917	4882283.21105848	4227051.2998978	3642416.10792351	2545781.45815719	3301534.25301857	7294171.22202806	2547206.07696785	3046112.21233821	3100690.46845748	3047239.57266168	Lipids and lipid-like molecules	Steroids and steroid derivatives	Hydroxysteroids
M482T35_pos_POS	22-hydoxy-2-hopen-1-one	0.579	482.405	0.54069	--	24216230.9860443	31538132.1612651	20728211.5329965	23171475.1154365	44742673.0170561	44052344.4647362	28788652.3101645	43931497.1149335	45824535.0943405	27189648.0546472	37125020.9644451	46808930.3345728	40710119.9810287	21921563.3511669	16239666.4474452	28739054.2809674	35601304.8326859	35494593.4020712	38789502.7446851	Lipids and lipid-like molecules	Prenol lipids	Hopanoids
M240T197_pos_POS	2s-amino-4e-pentadecene-1,3r-diol	3.284	240.232	0.995763917379765	--	6116458.7364711	5406061.56407199	19176725.3911484	6103932.79483844	4048565.52057745	2810775.04288688	6963635.97025968	5038034.67315272	10272568.223656	6849169.89896321	6.1475e+06	7637622.74216038	6272175.0680627	4050522.66895188	3934832.50015393	4283058.02929702	7647687.48964156	7997322.85167973	7643830.54607813	Organic nitrogen compounds	Organonitrogen compounds	Amines
M359T320_pos_POS	3'-hydroxy-5,6,7,4'-tetramethoxyflavone	5.335	359.124	0.997554474530817	--	9592838.6565238	18504861.0999759	5777854.21229946	9226790.24032139	4751203.91590241	2522647.94745362	4105567.75827709	1650546.33723667	1510475.46769235	3320082.50809461	2061311.94771021	4247125.31122771	866156.580938715	6796332.16191919	2191712.53869368	7970176.81300283	15734880.7473396	17272678.6101557	15752087.923535	Phenylpropanoids and polyketides	Flavonoids	O-methylated flavonoids
M606T383_pos_POS	3,3',5-triiodo-l-thyronine	6.375	605.792	0.00103807	HMDB0000265	5319515.22821136	3284841.60726894	18108810.1148032	15034543.1937813	7485651.02115261	10777115.1426035	22959203.118284	8449812.09440053	17845616.9338162	11238799.9382982	19910472.0739814	10678934.2080694	8101088.31134933	8278784.97997775	19989173.1174234	14819135.4493601	17450509.2913106	17445061.5025901	17010084.6174625	Organic acids and derivatives	Carboxylic acids and derivatives	Amino acids, peptides, and analogues
M227T76_pos_POS	3,3'-dimethyl-4,4'-diaminodiphenylmethane	1.261	227.175	0.965196046723725	--	5682700.18417837	4907992.31301056	1502406.49541128	1626556910.22429	5128716.02740285	4746119.49332617	4948965.72871119	4300823.42632681	5142736.65338592	8301925.42344302	4082979.00263736	4969561.28278636	5365912.48839104	4219802.81468803	5440726.81151059	4808138.22391788	122080353.463153	119746693.251966	122083689.963046	Benzenoids	Benzene and substituted derivatives	Diphenylmethanes
M267T249_pos_POS	3,4'-dimethoxy-2-hydroxychalcone	4.158	267.101	0.496504059618078	--	2015600.1485535	1067670.34632707	957226.074319716	1104043.75351902	1605803.38679681	1581783.51256774	1590332.18226598	1442640.06395162	1269773.02386467	1804800.40985463	1868016.4804338	1720508.27668258	1386460.6404077	1303986.09281869	1091335.02274228	1117253.88501628	1133397.93923449	1137451.67784922	1133397.65252584	Phenylpropanoids and polyketides	Linear 1,3-diarylpropanoids	Chalcones and dihydrochalcones
M535T38_1_pos_POS	3,4-di-o-galloylquinic acid	0.635	535.038	0.0762914	--	3792356.72829372	6047657.59915795	21796443.784514	9915576.0772143	14124353.6712847	4087460.13167255	11427668.7427758	9526736.27508363	10716121.5359266	13748125.6287553	7434219.13048903	6238870.07102515	9664902.8863867	12011732.2367648	13305328.4097147	7364823.43216699	7047539.98524303	6940875.99950003	6673788.44546618	Organic oxygen compounds	Organooxygen compounds	Alcohols and polyols
M135T35_pos_POS	3,4-dimethylbenzaldehyde	0.579	135.08	0.996423532310119	--	75020954.1214512	117492533.211347	57406385.3376452	104378820.379479	99168565.2502758	79587631.4835252	96675358.876058	80430860.4633475	70987599.2672058	79505556.344657	88774512.9346481	75400050.829903	77557896.4454746	83959598.6203069	62609880.4095303	92120693.1834967	79398163.6540136	74626831.7160539	74661240.0054797	Benzenoids	Benzene and substituted derivatives	Benzoyl derivatives
M338T514_pos_POS	3,5-dibromo-l-tyrosine	8.568	337.899	0.0975414619494178	--	46746228.8441244	43022937.732911	44866106.1076905	45727542.4924422	46803634.2887475	42876393.0133251	43628749.6903194	42479661.2135323	43558226.1617118	46492876.5931362	47127794.1928168	46182636.1326109	41880071.6244074	44515423.8417113	42999806.3962067	46297074.0247987	45456406.1087426	45877658.7718008	45874956.5053518	--	--	--
M417T343_1_pos_POS	3,5-diiodo-l-tyrosine	5.721	416.867	0.0134902	HMDB0003474	15293527.6443058	9237868.81009462	14472166.5932974	9494493.89938428	7243419.11909588	5413081.31054948	12145694.4477408	8168835.71824368	6160544.43011987	8911846.55277534	5114232.29704439	4932359.6621474	4992132.10047885	8814895.96006495	7138198.76331059	8868184.61900043	7759230.91304274	8499281.20369914	8360198.46396139	Organic acids and derivatives	Carboxylic acids and derivatives	Amino acids, peptides, and analogues
M823T164_pos_POS	3-[(2s,3r,4s,5s,6r)-4,5-dihydroxy-3-[(2r,3r,4r,5r,6s)-3,4,5-trihydroxy-6-methyloxan-2-yl]oxy-6-[[(2r,3r,4r,5r,6s)-3,4,5-trihydroxy-6-methyloxan-2-yl]oxymethyl]oxan-2-yl]oxy-5,7-dihydroxy-2-(4-hydroxy-3-methoxyphenyl)-6-methoxychromen-4-one	2.73	823.219	0.00711399	--	842675.514823735	2417563.96930796	5924184.43934098	1366605.62091309	3052639.49297931	592671.628948418	3089175.8250708	478768.514024181	1450218.57963306	1567756.20582035	1511095.77763926	1210912.83925279	401976.339574548	2518989.49371146	2521873.3337352	656598.121417611	1012920.18742911	1016145.29863867	1062071.51639814	Phenylpropanoids and polyketides	Flavonoids	Flavonoid glycosides
M561T150_pos_POS	3-[(cholamidopropyl)dimethylammonio]-1-propanesulfonate	2.502	561.372	0.719492235181014	--	1.52846e+07	14632942.3335392	28647018.1012019	21183716.6577541	23267011.9866561	14284614.0528815	15107485.6565973	9911966.23624023	17853833.331369	14445352.0030471	15364586.6830706	13791195.4678439	16123260.5102432	13656272.7806738	2.53473e+07	10605240.5881109	10531468.9118851	7234100.71410569	10524152.9362398	Lipids and lipid-like molecules	Steroids and steroid derivatives	Bile acids, alcohols and derivatives
M347T26_pos_POS	3-[(z)-heptadec-10-enyl]benzene-1,2-diol	0.425	347.316	0.0762386747808375	--	4657260.6327994	4762033.90144459	4427340.76892726	3769044.51374056	8713683.82363175	2735804.19355618	3815696.37144402	4423457.6230341	4976047.89804504	4850252.28689338	4455008.55669975	5380284.28140423	4626956.96440012	4259236.68561535	2503875.56572694	6112137.33377024	3615047.14782459	3634064.00027229	3660416.65633182	Benzenoids	Phenols	Benzenediols
M140T381_pos_POS	3-amino-2,3-dihydrobenzoic acid	6.353	140.069	0.988191658814462	--	39775962.6236078	62992015.6036263	241795374.54388	164565596.496661	60234371.3486018	82297651.978291	156580854.120951	112872511.000668	106938519.386588	62760368.6932862	121586860.770667	81523055.9700448	104196315.139409	124939112.963762	129111064.791926	120419126.791017	102557608.556023	102579803.551756	95021788.784789	Organic acids and derivatives	Carboxylic acids and derivatives	Amino acids, peptides, and analogues
M208T371_pos_POS	3-amino-2,5-dichlorobenzoic acid	6.185	207.988	0.737629150395874	--	1.81704e+07	25413390.2188564	62102655.8441899	6488521.09383873	4685460.18972126	2301385.20846238	6502813.14098986	2599675.34430126	1534493.27255877	4463302.82364305	331892.448057042	1686267.38362652	5586699.35147093	7787256.45608393	2730676.69537367	9636047.41829714	12386483.7971542	12802854.7103788	12812067.230753	Benzenoids	Benzene and substituted derivatives	Benzoic acids and derivatives
M169T80_pos_POS	3-bromobenzyl alcohol	1.337	168.954	0.771163077196027	--	58785833.8413209	40974617.3014638	25598453.0147949	51291906.0149211	29590705.1714445	13935766.7600684	19477268.6997916	29214529.7227376	31366839.0614124	5492690.99863762	21439733.1276168	20699307.3754717	29745489.9467141	49695630.5265575	30265426.8812521	27797455.2903441	36348441.9149055	36327810.3411558	37329544.0806993	Benzenoids	Benzene and substituted derivatives	Benzyl alcohols
M263T35_pos_POS	3-deazaneplanocin a	0.58	263.128	0.676283693688029	--	3905582.51445033	4520940.48481173	6313662.24222156	10717810.865258	9813806.23266911	6948942.11412044	5101307.11916181	5037231.35272266	3492258.1107063	4262422.27880036	4494542.3026146	4010151.96864922	3768494.20176237	9230551.64599013	3825560.96573128	8382833.36581669	8153995.08743277	7860132.57484831	7862071.96192654	Organoheterocyclic compounds	Imidazopyridines	Imidazo-[4,5-c]pyridines
M205T308_pos_POS	3-formyl-5-methoxychromone	5.141	205.044	0.734847616275405	--	3098418.27262084	5321476.65269358	6982921.66401777	2496520.15754758	2204594.17772779	1643516.00926425	1825763.32282972	904057.127581813	706148.626751903	2123826.09005276	600955.020024443	1280833.95728475	3540830.82133773	2018867.2750018	1134893.3280539	2000936.52771302	2997030.37808526	2867063.90512945	2867412.98927273	Organoheterocyclic compounds	Benzopyrans	1-benzopyrans
M479T58_2_pos_POS	3-hydroxy-12-ursen-28-oic acid	0.962	479.338	0.488973453582156	--	82884590.1947227	112775041.540768	171375920.510488	87750277.3310239	154280212.100289	68860651.1184177	91988199.6183376	81008957.7215494	120383397.12085	105469381.258813	84517221.0476913	81221717.5133912	77740459.0733604	94121211.1067895	175982513.994743	73671361.6211487	85982457.7285609	85987431.8196297	85188409.8655116	Lipids and lipid-like molecules	Prenol lipids	Triterpenoids
M731T312_pos_POS	3-hydroxyphenazepam	5.193	730.932	0.0592865	--	15005848.2715063	25754939.0591199	7714557.00907522	19824923.5259187	13961224.5637567	31981933.6531493	10407427.3344674	22486850.360951	27036886.1684807	17808648.2498893	15178847.4522627	23782922.8128892	27594430.0608423	26689316.3017928	38958671.7084384	11875354.8950299	4755145.71616985	4231286.12887633	5296708.03610818	Organoheterocyclic compounds	Benzodiazepines	1,4-benzodiazepines
M579T212_pos_POS	3-methylglutarylcarnitine	3.539	579.335	0.935561075889661	HMDB0000552	8876183.51936918	10685752.2130075	13616588.1303221	6548961.96451111	10967968.2533766	10779930.3613731	7870638.50394658	7437671.75521677	11538619.1764527	11677881.4442313	8557927.04886855	8138239.76731415	8743147.05903188	7435381.23120755	15360341.5717296	6078035.80722093	7221159.75943559	7174048.12832989	7173911.16841494	Lipids and lipid-like molecules	Fatty Acyls	Fatty acid esters
M458T38_pos_POS	3-oxazolidinecarboxylic acid, 2,2-dimethyl-4-(1-oxo-2-hexadecyn-1-yl)-, 1,1-dimethylethyl ester, (4s)-	0.626	458.332	0.020661	--	114423953.763324	129162664.842396	186197104.196044	87215940.3422671	132699911.516934	99528158.9269954	136376287.560178	89711417.1104386	159559181.21844	111479832.190805	102583810.207642	94452767.9583521	91854539.5004096	88288946.8423409	189194136.837239	83960173.0849915	115650323.080496	110243793.590064	114645491.97531	Organoheterocyclic compounds	Azolidines	Oxazolidines
M197T191_pos_POS	3-phenylazopyridine-2,6-diamine	3.175	196.984	0.207438653716836	HMDB0015506	5339365.70178852	5708394.36288249	2097685.51521034	1681835.36610793	3694656.72311415	2786088.65744589	2907564.52112267	3169882.03435191	1080009.64501672	2702712.0219279	283363.169862689	711824.514782086	2689412.69455893	3358154.10873355	1305377.45699477	4552932.22772576	3743961.62366314	3879613.53671936	3722425.25006262	Organoheterocyclic compounds	Pyridines and derivatives	Aminopyridines and derivatives
M508T370_pos_POS	3-phosphonoalanine	6.175	508.074	0.845816	HMDB0000370	3642648.66544686	7520692.00488038	13284945.7581009	1072501.49488848	378780.026067303	184288.468145935	682731.73544995	239944.392600593	1065372.53371161	861198.796967652	1186202.86099355	58285.0359896515	1025169.72146186	1521792.97107302	290605.806114551	2112642.6669993	2235524.32472991	2391615.10708439	2392013.99187491	Organic acids and derivatives	Carboxylic acids and derivatives	Amino acids, peptides, and analogues
M473T562_pos_POS	3.beta.-tetrahydrocortisol, 3,21-diacetate	9.368	473.262	0.181771876759191	--	777848.573793665	841644.314654985	412183.115531053	669188.335396884	746219.891035565	474385.571049158	786631.497816844	687486.786727801	558830.304746708	877390.218228991	836063.402374633	616701.844394322	824114.655308495	624002.498917486	454335.240692096	555643.100005116	747123.682551133	747370.835063318	706103.17709915	Lipids and lipid-like molecules	Steroids and steroid derivatives	Steroid esters
M199T684_pos_POS	3h-imidazo(4,5-f)quinoline, 2-amino-3-methyl-	11.402	199.074	0.624536243624834	HMDB0029706	13665039.1987634	4177282.45710351	123129.720097901	3370511.50957635	8875953.51412873	14120525.4293259	15730904.7322332	13081413.3883312	24038227.0171916	2061774.78127017	2601649.42008474	4831633.44347735	19393748.4810187	3242529.18386863	2297661.41293523	3084361.89660205	14074834.3459376	13779422.4740905	6794074.96052591	--	--	--
M389T507_pos_POS	4'-benzyloxy-5,7-dimethoxyflavone	8.45	389.121	0.22814438019151	--	1621894.08018651	5074524.95413579	47511791.4245451	988307.07917236	1024213.66662162	392112.846625639	209036.359288705	51681.7460874461	587309.25030125	497789.512274754	39045.0426643538	76323.7934415897	71986.4729480862	278505.191884521	354561.261126893	981581.159438418	1221958.37761836	1393499.83430679	1393234.36340991	Phenylpropanoids and polyketides	Flavonoids	O-methylated flavonoids
M303T370_pos_POS	4'-methoxy-.alpha.-naphthoflavone	6.174	303.105	0.995282821584236	--	2992563.85887846	1988544.37967436	1739336.16827275	4056316.38416185	5780837.39794103	3284463.34617079	3847908.14947513	4817538.35818951	6767336.95245027	7599635.9734791	8665124.55274843	7593241.49205754	2450012.15207974	3039408.68449256	4813434.43727716	3421506.62703695	3773590.85806339	4000446.01621792	3773799.00825638	Phenylpropanoids and polyketides	Flavonoids	O-methylated flavonoids
M453T35_pos_POS	4'-o-.beta.-d-glucosyl-5-o-methylvisamminol	0.58	453.167	0.990962330290077	--	74408305.1728016	130819537.141664	48959553.4572045	116436693.891543	99336904.3090729	97936431.796728	117412859.234372	101224545.30228	67699594.3979916	82892648.0835914	83301480.5191961	96932176.1588019	92750743.4535547	103208943.511743	69566324.0364362	100930663.684335	88795440.6222281	86881743.7274437	86874761.8557457	Organoheterocyclic compounds	Benzopyrans	1-benzopyrans
M620T252_pos_POS	4,15,26-trihydroxy-1-oxa-4,9,15,20,26,31-hexazacyclotritriacontane-5,8,16,19,27,30-hexone	4.204	620.385	0.00952306	--	21599044.5168565	26726817.6743488	31908264.4817985	17770371.1825593	28905542.664941	21573260.6102973	19547626.9351645	19078156.305024	25377792.3983033	30272432.2889074	22158804.1608179	21624405.240893	18898924.3275806	20209766.5222866	34086415.1532528	16617349.9358767	18303193.8097706	18144540.1612426	18303017.5721164	--	--	--
M442T219_pos_POS	4,4'-methylenebis(2,6-di-tert-butylphenol)	3.657	442.353	0.445971161612628	--	2209395.95444334	1559112.49721636	5634284.63177053	2.9395e+06	1107609.9982513	60159.7578976294	586294.387942083	324952.890801017	242895.488965868	858855.035096999	138278.319790082	729990.320847286	959403.41960278	260192.224536526	572719.450378894	707885.105514077	1283230.71941573	1339522.91048758	1339172.63266288	Benzenoids	Benzene and substituted derivatives	Diphenylmethanes
M341T26_2_pos_POS	4,5-epoxy-7z,10z,13z,16z,19z-docosapentaenoic acid, methyl ester	0.437	341.266	0.994890761623682	--	7250775.9051068	9229800.46127688	11623985.6879295	7891536.30496531	9301609.58737007	4805774.46494581	6908139.13962992	7994502.83756322	11635721.9562738	9465167.19407672	7256059.34711469	8727731.97889028	9982435.0231547	7086463.49677986	5588171.93269565	10173700.4580593	7163015.15204438	6890791.11419312	7159837.84719284	Lipids and lipid-like molecules	Fatty Acyls	Fatty acids and conjugates
M154T661_pos_POS	4,6-diamino-5-formamidopyrimidine	11.019	154.071	0.960584575915729	HMDB0004816	6157839.04683712	7137890.3302975	9685951.90850085	7387172.63002451	2833386.05075964	8094026.80981572	5417311.11024624	3905758.14252626	8864253.81627794	19298287.6928419	8204849.94099786	6806256.7960657	1.09305e+07	5619249.13304845	4253030.72959809	7917710.87292242	9155120.51187321	8157209.98768675	8089542.69720523	Organoheterocyclic compounds	Diazines	Pyrimidines and pyrimidine derivatives
M101T198_pos_POS	4-(2-methyl-4-chlorophenoxy)butyric acid methyl ester	3.306	101.071	0.706995617566874	--	69409478.4862278	58284544.1333735	90629111.1296735	61668337.7104288	62224254.8725919	47549519.0547292	50035278.6232335	77179955.8034841	64214329.5119642	74903539.0037899	38849725.2521992	62331955.6792149	54852299.0375587	57810985.032369	72878397.9813031	67506320.5447128	57499944.2199256	57495268.317732	55852807.5981945	--	--	--
M232T106_pos_POS	4-(methylnitrosamino)-1-(3-pyridyl)-1-butanol	1.773	232.119	0.617386755319986	HMDB0041809	48579963.1990902	30118181.4807689	37478259.1432486	33578440.2059214	127385283.227963	96966143.291628	45083939.8309818	35050847.8971896	89022350.8946776	32394006.8809204	44487703.7167596	38658635.7921978	30907044.3562813	40586390.7570383	27177049.2929665	50591913.4271453	39599981.8681071	39528955.8557606	42648141.3663728	--	--	--
M855T252_pos_POS	4-[(2r,3r)-3-[(3,4-dimethoxyphenyl)methyl]-4-methoxy-2-(methoxymethyl)butyl]-1,2-dimethoxybenzene	4.204	854.531	0.012616	--	1593354.89395262	1950716.49293018	2685199.63901838	1250358.46587388	2015754.15407063	1468197.33333276	1263696.48167823	1281127.73075952	1925695.31787628	1671959.87965586	1632119.19005135	1525971.76922181	1113060.90106825	1209453.32501842	2731062.75339155	1156599.38268494	1184626.58757561	1183579.12362963	1215477.23443864	--	--	--
M478T219_pos_POS	4-[5-[[4-[5-[acetyl(hydroxy)amino]pentylamino]-4-oxobutanoyl]-hydroxyamino]pentylamino]-4-oxobutanoic acid	3.649	478.293	0.706861161224172	--	26294380.2793904	12332856.7780651	57247883.1984014	18876866.2758249	13262994.7688561	23065397.9343844	21493148.7253926	13595167.9759021	83353769.8835462	11157807.679038	17900294.5211266	22521151.0271932	20117158.2490438	8316965.46103794	19805384.4841541	26353166.6968816	25743454.4279871	26688298.4669344	25740598.6962691	Lipids and lipid-like molecules	Fatty Acyls	Fatty amides
M232T389_pos_POS	4-amino-9-methoxypsoralen	6.483	232.069	0.445122097437114	--	2569371.35583161	2461451.81166591	2188094.63100607	1820648.14747181	2.87062e+06	2864309.69049239	1851247.17263108	1334182.69386473	1042440.19156206	2727181.53504101	2731355.77871964	2941772.61044191	2091914.19201265	2781786.05849208	2195016.37604828	2650538.50145509	2723234.22452668	2989928.38119378	2718261.9756016	Phenylpropanoids and polyketides	Coumarins and derivatives	Furanocoumarins
M84T445_pos_POS	4-aminoimidazole	7.417	84.0443	0.000416956	HMDB0003929	25363273.5282337	31743571.0405174	31556638.1599941	10836619.4524036	12454394.6571376	8988215.24978993	7454206.35424206	15558164.6173057	8369613.59103661	8214943.75071838	4301872.28923316	9160172.54500124	6787197.65343819	10757963.7224443	5895348.13267412	17694336.0355499	12172359.8627439	12221949.9260626	12937736.9713196	Organoheterocyclic compounds	Azoles	Imidazoles
M160T410_pos_POS	4-aminovaleric acid betaine	6.825	160.133	0.985180241569183	--	7223768.52332214	5980580.58726408	9556277.26540936	3307483.20267126	4153737.39132406	1440631.93401836	2752809.7799293	1307917.83140798	16688459.2335446	2850097.82089082	2150049.39075722	1865859.5192448	3372361.21643928	1352614.17405003	1668542.17326519	4074057.19564368	10042301.8861421	10037885.6287521	9482655.99078632	Lipids and lipid-like molecules	Fatty Acyls	Fatty acids and conjugates
M465T27_pos_POS	4-androsten-17.beta.-ol-3-one glucosiduronate	0.449	465.248	0.0728539532667413	HMDB0003193	1625853.7328971	2190623.21691405	12881248.9328952	1759225.81860505	1948233.8769093	1206516.76653083	1621297.1106638	1992092.39336413	2323905.95761819	2128187.80816741	1628962.65434312	1913975.30705156	1678683.17688368	1615713.17778068	896239.53652372	2059193.04069732	1461068.04058191	1250843.81141044	1460739.7651679	Lipids and lipid-like molecules	Steroids and steroid derivatives	Steroidal glycosides
M178T162_pos_POS	4-benzofuranethanamine, 2,3-dihydro-.alpha.-methyl-	2.697	178.122	0.980078348005637	--	64462579.3031007	79796099.1873001	73308941.2366672	104431930.03037	84586965.5141562	229714148.966252	140997526.108213	36423592.1560312	97648188.9252686	146824693.786844	108308735.596593	79229765.5910886	89841489.2471783	133440972.305922	29011094.7100173	100329296.008201	90578879.6045571	90645005.2599161	84657270.373819	--	--	--
M169T388_pos_POS	4-bromo-2-methoxybenzyl alcohol	6.461	168.946	0.00181638343964414	--	9870680.55125991	4594752.38240657	24209227.7396126	28487496.9434658	18509985.9422881	19524111.7750113	3910871.53394162	22679774.3601127	19990212.1317977	18833029.0205718	25660454.3218163	22960271.9891817	8581818.04782781	21483117.7798184	5176627.6571062	22060432.8675218	21124649.8431831	10035129.6506497	21040012.0059948	Benzenoids	Benzene and substituted derivatives	Benzyl alcohols
M199T410_1_pos_POS	4-bromoamphetamine	6.836	198.974	0.989740229546063	--	4261508.99432784	20828217.2758444	1.09888e+07	7372173.26565879	5256179.05014793	2881286.94635422	21641651.759819	759526.295538874	2041889.15162712	12555419.5741122	957820.867391949	2580922.6928011	13353202.9525709	17288428.6971776	2808769.15031427	7403344.54562827	8930619.29148354	9636189.44911849	9637611.1897375	Benzenoids	Benzene and substituted derivatives	Phenethylamines
M367T160_pos_POS	4-cholestenone	2.665	367.321	0.955015370313005	HMDB0000921	2794011.80188712	5380424.38763748	5057074.07509465	16364755.842906	6545023.51411767	2424619.24293155	811208.116914698	6630297.63341715	132626.519147873	2518160.35970014	226140.867168543	7149529.52150025	2909975.02799364	40835017.8443864	24069407.5775232	8715189.14078943	11053239.4339313	11100149.6896717	10962840.4496431	Lipids and lipid-like molecules	Steroids and steroid derivatives	Cholestane steroids
M342T362_pos_POS	4-dimethylamino-2',4',6'-trimethoxychalcone	6.031	342.176	0.315952389946218	--	1006717.42502619	1246326.61938717	735784.263140864	1373430.32016301	1611553.4490645	1673025.12540747	927000.722339055	1229166.64686039	1648526.3013041	2023706.39378546	1946030.06782622	1625922.23021822	1173658.52530274	1247719.35364828	1724409.49759065	1342264.59601249	973603.979830788	970266.677698346	1013644.74375132	--	--	--
M315T219_pos_POS	4-hydroxy-2',4',6'-trimethoxychalcone	3.647	315.141	0.99482269817299	--	6973664.73973036	6018371.22553521	6539874.33386276	4150913.04240586	6035375.59803586	7.69753e+06	5274245.05027907	5902007.44355241	6493552.3437979	7313256.45793768	5807414.58990249	5850775.63412268	4714329.43163125	4889052.68964304	5892030.02058555	4184354.50748366	5055227.2180723	5119006.29916543	5055987.30814722	Phenylpropanoids and polyketides	Linear 1,3-diarylpropanoids	Cinnamylphenols
M221T410_pos_POS	4-hydroxycyclophosphamide	6.836	221.018	0.973304848306759	HMDB0013856	13714377.0844919	205436761.140841	47420713.1805361	23297141.3464584	17680507.8885678	7562534.49265217	108268749.624854	1401727.38069408	4826497.82161405	72687950.2465593	1464836.95671482	5521419.02822662	69073488.3952338	98185325.9945745	7163441.50051545	25399841.819774	36677752.208161	36663148.7571936	37348947.349863	Organic nitrogen compounds	Organonitrogen compounds	Nitrogen mustard compounds
M530T226_pos_POS	4-hydroxyphenylmaraviroc	3.76	530.354	0.286302362055691	--	15989375.0714561	17529559.5203122	30351265.6419257	14151068.4412293	21907811.215497	13090756.4879639	16190159.9024188	15304841.7665369	21027028.8547178	15626891.8134116	16957524.290437	15391276.0454051	12440045.7465588	16071474.358243	28490271.8416493	11757974.9323833	17204862.0812091	17259196.2758447	18224723.8383359	--	--	--
M276T545_pos_POS	4-iodo-3-nitrobenzamide	9.077	275.934	0.225126	--	3936480.43758515	30918326.2498893	23080320.2631909	16368413.7137268	5414031.94333464	1213745.72687437	18931420.1242248	16656891.1828267	14664811.2915534	19354565.5899741	2980610.71360823	17033592.8813122	17421574.2075468	22148076.9748057	9226544.09173598	18119702.5113048	17297418.8507762	17534659.1476277	17531816.0415035	Benzenoids	Benzene and substituted derivatives	Benzoic acids and derivatives
M83T717_pos_POS	4-methyl-1h-pyrazole	11.953	83.0603	0.98500396553099	HMDB0015344	83058397.1517958	4740735.74900405	46817867.6245426	10500736.5890481	78881546.2417298	18880680.9832452	95900672.3029746	34136755.6925952	50600467.971537	38714877.1924633	30830781.7601277	17728234.1383795	63795243.6407121	10779120.4751964	11164540.2687097	15711952.4592577	47979042.1020475	59575050.3776546	44644125.4484881	Organoheterocyclic compounds	Azoles	Pyrazoles
M105T35_pos_POS	4-methylbenzyl alcohol	0.592	105.07	0.99935346970771	HMDB0041609	216805833.782158	180821050.375428	134952592.811523	200157817.185162	163102236.647267	228775947.368186	183246486.452119	239555887.631435	161003605.122872	199498015.364581	231684862.555099	227136578.423358	231414912.413853	186590718.585249	130893473.294353	250768422.500277	210905750.493087	204979249.851682	210782939.771914	Benzenoids	Benzene and substituted derivatives	Benzyl alcohols
M191T413_pos_POS	4-nitroquinoline-1-oxide	6.891	191.04	0.975084404955938	--	46498224.1497336	58832460.5268042	96861169.6701561	40083856.3006919	35403607.7866478	32840712.7312439	31470431.3373825	15021487.1165915	25620486.2364815	27626060.1467049	13827981.9268281	21859097.4869429	25309119.088406	11447721.5745916	19660025.1850325	44668157.9982521	40223743.8829059	41645230.116151	40230845.6954829	Organoheterocyclic compounds	Quinolines and derivatives	Nitroquinolines and derivatives
M491T190_pos_POS	4-quinazolinamine, 2-(hexahydro-4-methyl-1h-1,4-diazepin-1-yl)-6,7-dimethoxy-n-[1-(phenylmethyl)-4-piperidinyl]-	3.175	491.3	0.936252914199784	--	3608829.72291505	3766877.49634449	3981469.26802306	34367210.1840812	4209889.36965315	3844602.90873233	3546815.08845699	2919485.56062129	3288704.97710062	3720877.30849785	3539937.15528885	3262138.72115649	3694162.55876049	2873446.29029794	5698088.26269824	1870966.3228377	3690432.92487114	3531737.05921074	3477948.38265899	Organoheterocyclic compounds	Piperidines	Benzylpiperidines
M516T67_pos_POS	4-quinazolinamine, 7-[2-[2-(dimethylamino)ethoxy]ethoxy]-2-(hexahydro-4-methyl-1h-1,4-diazepin-1-yl)-6-methoxy-n-(1-methyl-4-piperidinyl)-	1.117	516.356	0.00977385	--	155734297.466792	222086221.662584	309710575.24989	138088027.559854	277528732.456393	114613288.00122	153864339.674616	137335939.860507	203676719.948202	168708159.408223	145609411.221022	140815257.667481	137300263.701151	150254558.703599	321813597.946322	131107583.549402	146418205.982532	146461789.645708	150721595.571452	Organoheterocyclic compounds	Diazanaphthalenes	Benzodiazines
M404T382_pos_POS	5'-carboxymeloxicam	6.362	403.988	0.071765	HMDB0060779	1195038.21780271	3170933.68790746	9618545.61348842	2028626.14819034	460514.054951935	1504934.28411614	1134959.70267975	1520717.81594812	1035026.04460413	2332535.37307664	1.42416e+06	907976.928608355	1417187.4683654	2084620.47747583	722923.505864308	1949631.29170114	1434327.45606285	2142929.56399262	2.15057e+06	--	--	--
M339T371_pos_POS	5'-phosphoribosyl-5-amino-4-imidazolecarboxamide (aicar)	6.185	339.049	0.894907758940993	HMDB0001517	11727658.4895115	20152386.4556651	18763685.1043294	7012210.04022832	3544377.49690169	3280740.65716743	4320713.98541449	3210624.85882383	1862940.23867988	5473865.17805597	28841060.7615844	2091971.03121664	5589524.10142935	8301993.90431073	3810882.20857196	10558187.1214107	7659171.54061159	7573812.71328636	7658011.14419799	Nucleosides, nucleotides, and analogues	Imidazole ribonucleosides and ribonucleotides	1-ribosyl-imidazolecarboxamides
M339T44_pos_POS	5,6-dihydroxy-8z,11z,14z-eicosatrienoic acid	0.729	339.238	0.261111540804228	HMDB0002343	35282349.6237711	25169899.4776357	69543843.2896603	18466460.5881814	36108546.7456881	27745868.4506262	65863005.6062378	23021661.223179	51878640.4317302	29638437.4478331	25255710.7258226	2.404e+07	23804183.1879096	24133013.7406964	55596010.3053617	22427579.1976594	30641681.7611107	29852121.0484677	30641616.2543642	Lipids and lipid-like molecules	Fatty Acyls	Eicosanoids
M144T291_pos_POS	5-(2-hydroxyethyl)-4-methylthiazole	4.852	143.995	0.995724449979922	HMDB0032985	36916607.0871951	48966636.9337585	25953105.665474	48845231.1593009	30598334.2286625	46915537.0770052	28389048.1693189	40262260.0887658	41777831.8783881	32926436.0009402	32610946.4853952	39891969.5120571	41455097.8805406	49164292.1855517	54166974.7837891	35982228.3709275	25341082.0260736	22889769.9306691	25714897.5389447	Organoheterocyclic compounds	Azoles	Thiazoles
M382T31_pos_POS	5-(3-(2-(7-chloroquinolin-2-yl)ethenyl)phenyl)-8-dimethylcarbamyl-4,6-dithiaoctanoic acid	0.515	382.044	0.129767732155982	--	11912926.7198072	11969434.0267178	15492451.6637943	4161935.22287832	5442780.18809559	10384547.9480212	6790166.69010088	8283149.82018875	11227119.6673752	7283407.79225069	8983253.86773473	9024889.98044322	6751297.02451987	10262265.0078496	4050903.68852301	7855780.03861265	10067910.3886208	10372300.7307429	10063704.8268486	Organoheterocyclic compounds	Quinolines and derivatives	Haloquinolines
M398T127_pos_POS	5-(4-acetyloxy-3-hydroxy-2,5,5,8a-tetramethyl-3,4,4a,6,7,8-hexahydronaphthalen-1-yl)-3-methylpentanoic acid	2.119	398.312	0.345202737069436	--	161248.023215253	397157.457582283	1004381.87057944	79213720.2414815	548602.488271361	276066.841884268	272227.822713411	124695.751637991	877362.878848037	556213.64679611	292020.816286215	252638.606647429	562267.054745374	317563.610897254	1107641.5621736	538926.390881774	4419496.98885881	4542473.67831567	4419496.81957006	Lipids and lipid-like molecules	Prenol lipids	Diterpenoids
M424T34_pos_POS	5-[1,2,4a-trimethyl-5-(3-methylbutanoyloxymethyl)-2,3,4,7,8,8a-hexahydronaphthalen-1-yl]-3-methylpentanoic acid	0.569	424.363	0.0642829237683661	--	14377951.6219769	12785755.8032866	12112740.1307754	16010177.5052477	22455467.2197634	18582905.6711375	18642368.6982019	20758978.7863892	26763662.0732375	16107384.1730765	14401602.0376832	20585511.7692898	20173426.7626362	10316533.9472408	8197099.28867007	12176829.0811089	16728963.4838402	16339495.7108689	16726780.9473517	Lipids and lipid-like molecules	Prenol lipids	Diterpenoids
M372T58_pos_POS	5-[5-hydroxy-3-(hydroxymethyl)pentyl]-8a-(hydroxymethyl)-5,6-dimethyl-3,4,4a,6,7,8-hexahydronaphthalene-1-carboxylic acid	0.973	372.259	0.119794611654699	--	244726341.995066	325094732.069418	339141028.05821	199686027.145734	322119277.194364	276382502.02885	266881524.295787	218528306.987786	322188008.491199	269492113.385671	247423328.062065	219622686.789884	204307831.686273	208671302.611761	500885178.348177	175278913.351953	252191399.998398	250960615.672166	253153753.97843	Lipids and lipid-like molecules	Prenol lipids	Diterpenoids
M654T61_pos_POS	5-[[17-(5,6-dihydroxy-6-methylheptan-2-yl)-3,12-dihydroxy-4,4,10,13,14-pentamethyl-2,3,5,6,7,11,12,15,16,17-decahydro-1h-cyclopenta[a]phenanthren-2-yl]oxy]-3-hydroxy-3-methyl-5-oxopentanoic acid	1.012	654.454	0.11446039371306	HMDB0036438	101445885.435262	163961509.662371	234143689.344579	124364130.68078	209433190.254708	76934144.8432517	121034286.700524	119835818.672716	148818282.201811	141732074.677472	111913465.669901	115475191.612736	100536287.383147	123693248.886481	203366231.757843	96399651.8312697	118932794.040409	118183663.263219	118183891.74075	Lipids and lipid-like molecules	Prenol lipids	Triterpenoids
M114T706_pos_POS	5-aminolevulinic acid	11.764	114.066	0.996908995850899	HMDB0001149	20081453.9762924	16721031.8698782	20523615.2903081	24109909.0616468	17532510.3073594	15592166.4267903	21902442.8515408	29450965.1850845	23787688.6426126	16973726.0345751	33250083.1008059	31425187.4645198	20702595.5673098	29468235.1955824	28867990.7105295	15498963.1969261	35068428.8273551	30243758.9811614	28783851.1691311	Organic acids and derivatives	Carboxylic acids and derivatives	Amino acids, peptides, and analogues
M195T33_1_pos_POS	5-androsten-3.beta.,16.alpha.-diol-17-one	0.549	195.123	0.254393815985032	HMDB0000352	6150308.37977809	5474456.66226381	6285596.78372643	5725544.01227442	9935920.66977574	5939869.88422532	12839981.7877433	8310241.59440038	7990884.69320725	6565946.65106493	38234910.5245029	8616404.85721249	8278655.31350187	5197462.25387351	16359720.4615661	5888191.84923312	6467248.01738403	6306786.31130033	6326996.08874791	Lipids and lipid-like molecules	Steroids and steroid derivatives	Androstane steroids
M289T33_pos_POS	5-androstenetriol	0.547	289.216	0.0395965759270958	HMDB0000550	2223040.23414656	223193.048631498	1374569.24824827	1982554.39476985	1891396.56625494	1706405.74893426	694311.003200511	1621300.68181877	2650929.22693404	1791732.50533356	2978605.9403307	2201849.33803679	921785.129887032	697058.727859775	794436.372103134	1369643.71242012	2002668.35045252	1989525.51767055	1966189.59253484	Lipids and lipid-like molecules	Steroids and steroid derivatives	Androstane steroids
M514T371_pos_POS	5-heptenoic acid, 7-[(1s,2s,3s,5r)-3-[[(4-iodophenyl)sulfonyl]amino]-6,6-dimethylbicyclo[3.1.1]hept-2-yl]-, (5z)-	6.18	514.091	0.0228735660572795	--	688540.048601825	966828.816196714	2838875.85323991	242004.273429369	130015.298954693	468693.088845266	63302.1566786195	40100.6166070541	436666.51123274	188748.33091926	489923	454587.393267117	194640.573133385	361619.127694744	328855.023019883	567432.957892303	840935.637263402	944874.430178386	842796.865813641	Lipids and lipid-like molecules	Prenol lipids	Monoterpenoids
M393T321_pos_POS	5-iodouridine	5.35	392.968	0.133663	--	2289906.30319379	807190.642058218	4081122.94463118	2682934.60046049	1287259.92400095	555629.013829488	1559560.01289107	277942.022528611	282300.72322372	1120238.12916221	332078.641782406	1025349.54299692	541239.982266261	1626241.7862999	722447.420040347	2564310.44050394	3599965.52365355	3919638.31935983	3610026.35572119	--	--	--
M191T37_pos_POS	5-methoxytryptamine	0.624	191.128	0.362152300324732	HMDB0004095	11283018.1657829	13499955.043952	21460089.1874718	9841532.16328537	18122469.3495987	13182846.1465841	12536617.8064411	12195406.8226351	17126284.8817954	14587614.389359	11961685.6773026	9940244.75805053	11299523.2236102	11150714.7882157	21269283.9968203	9748717.71657437	13243291.1910793	13065796.9252373	13239904.9732732	Organoheterocyclic compounds	Indoles and derivatives	Tryptamines and derivatives
M129T159_pos_POS	5-methyl-5,6-dihydrouracil	2.652	129.066	0.402158950320016	HMDB0000079	113185940.92171	101929001.780581	99706635.2543555	1.22049e+08	146385688.506238	107800953.388168	59248003.2500268	83177319.6969246	110138920.728535	191644227.399382	175819962.43857	50602608.0430318	107649181.841155	108437760.730657	98743571.0716595	112848098.494905	111472690.400065	107730975.336669	109904162.398003	Organoheterocyclic compounds	Diazines	Pyrimidines and pyrimidine derivatives
M126T597_pos_POS	5-methylcytosine	9.944	126.076	0.991637663995586	HMDB0002894	283508060.254721	151225557.911674	208791039.289448	328321993.119663	433460115.207342	215261958.821644	127124293.099446	181440323.195089	196554734.061642	107205790.253541	198645826.689356	104218165.963716	216723968.69642	315454734.895544	153697238.317345	65022982.053839	459618528.96842	459659902.52605	322106998.285806	Organoheterocyclic compounds	Diazines	Pyrimidines and pyrimidine derivatives
M391T190_pos_POS	5-phospho-d-ribose 1-diphosphate	3.169	390.972	0.118891754291796	HMDB0000280	6070147.0952349	7777076.95538172	1981743.75150982	1502780.09696443	4683415.78820513	2823239.27164528	1752568.47160496	2585791.69667316	519138.150227756	2656240.74455287	2475539.40047532	279943.649761609	3056071.31108877	4478836.89567773	208122.912356446	4219993.37469187	2650661.97890674	2588982.33078876	2651659.29224798	Organic oxygen compounds	Organooxygen compounds	Carbohydrates and carbohydrate conjugates
M491T203_pos_POS	5.alpha.-androstan-3.alpha.,17.beta.-diol-o-3-.beta.-glucuronic acid	3.391	491.283	0.225986658006432	--	5892230.48967805	7074432.8359871	7.55209e+06	2460453.4912891	7811245.28287848	6179137.41981772	5045291.89288112	5980576.75324136	7272029.5825115	7498612.57190099	5347344.0368588	5335412.21672407	4965352.65833694	4598894.92744779	9307621.82777612	3894509.61402415	4281521.97550526	4176358.76717751	4176740.63829861	Lipids and lipid-like molecules	Steroids and steroid derivatives	Steroidal glycosides
M369T150_pos_POS	5.alpha.-cholest-7-en-3.beta.-ol	2.5	369.336	0.944869876468614	HMDB0001170	2986141.41313752	17827782.1124138	9875449.76292063	58287284.341199	4695281.60337735	6279707.08626121	2036190.80836169	80043192.1067094	287146.665018454	3138263.07230183	417834.070331744	41579119.9849489	18343022.0130033	130936691.50779	94120493.5198675	19520925.2277076	28127609.6056397	24504600.7117067	28104491.0166076	Lipids and lipid-like molecules	Steroids and steroid derivatives	Cholestane steroids
M701T237_pos_POS	5.beta.-pregnane-3.alpha.,17.alpha.,21-triol-20-one	3.948	701.494	0.113475989782317	HMDB0005972	194657.784847857	234655.479998262	318100.057354538	46519901.0252014	429859.397963259	126731.567235079	1170777.69120481	154774.352597849	190239.303809657	394476.996253643	339814.836439754	129337.651232607	64401.1550687716	43442.8115308774	639532.198858335	46976.1384917888	3241131.78466828	3422958.53518066	3241596.94554437	Lipids and lipid-like molecules	Steroids and steroid derivatives	Hydroxysteroids
M189T320_pos_POS	6-(methylthio)purine	5.33	189.018	0.428370053432809	HMDB0060412	12262636.7486583	16318189.3772348	12767619.7043429	11558795.5743296	10587560.877028	8227365.26274189	12713786.0444084	9899553.69063586	7210029.75860386	9220506.08690984	3672216.58688401	8935058.47392733	8692001.37172523	13949371.8727282	14341709.0815638	12319204.2387885	13374526.5194543	13357115.1637545	12592027.9658557	Organoheterocyclic compounds	Imidazopyrimidines	Purines and purine derivatives
M226T6_pos_POS	6-benzylaminopurine	0.103	226.108	0.869975171514946	HMDB0039238	4624289.01937594	3535082.21063297	8769629.74365804	6713022.77400078	2783315.2465151	3509351.58038441	8714388.0998381	8603768.28246607	7771458.24873994	3901645.08311103	4126761.69185372	3453165.37771746	9301884.25674733	7344327.14180498	4566484.94485679	3372886.4264315	9576300.77016344	9563454.76569138	8700552.97624282	Organoheterocyclic compounds	Imidazopyrimidines	Purines and purine derivatives
M357T312_pos_POS	6-chloro-4,5,7-trihydroxy-9,10-dioxoanthracene-2-carboxylic acid	5.196	356.978	0.184801131006074	--	12588098.226474	27530167.0427911	14689214.6375541	29993662.3077309	28968310.8498926	34609585.6121166	15220111.2156886	30124837.8845462	24859332.3238225	27914379.6329996	33236202.9428721	32488668.1796205	29047486.6758131	15279897.7251936	55526151.8737307	12427141.4389932	18658272.0333029	17719129.3648023	18616625.006666	Benzenoids	Anthracenes	Anthracenecarboxylic acids and derivatives
M232T715_pos_POS	6-hydroxymelatonin	11.914	232.119	0.646789991193629	HMDB0004081	38378836.5860014	41221554.0664162	23730153.7550013	28890955.921568	9464528.00223302	19625265.7104771	11488053.115594	20899108.962873	14518746.3218884	17616357.7875703	13010134.9545776	9796011.57147978	19674742.991975	42309245.9251291	13550712.8838428	27783829.352472	20174313.4510845	14506910.4213066	22905500.640626	Organoheterocyclic compounds	Indoles and derivatives	Hydroxyindoles
M385T126_pos_POS	6h-dibenzo[b,d]pyran, 3-(1,1-dimethylheptyl)-6a,7,10,10a-tetrahydro-1-methoxy-6,6,9-trimethyl-, (6ar,10ar)-	2.101	385.317	0.62444	--	2159134.89176271	2503114.67843474	449386.275073361	88186295.6906088	2476240.39808909	2312746.35791259	2020237.76920961	2677344.42851933	2124237.33352601	2635563.77399163	2459034.65768023	2827757.3852332	2796608.42404656	2548609.92459637	2170338.67622241	2583141.42452989	7864949.20572875	7685418.0229526	7683966.03417749	Organoheterocyclic compounds	Benzopyrans	1-benzopyrans
M556T36_pos_POS	7',8',9',10'-tetrahydro-beta-cryptoxanthin	0.602	556.442	0.036972	--	20266574.7839769	24169393.4343144	10023516.2176538	19919705.8692471	19077657.5924735	20376551.6889278	20563681.8981295	24785543.5191485	43874448.2124904	19449582.8143537	23859261.9691171	19656556.1291917	22224092.2622522	11909701.1484635	19675971.8668917	18017055.3405721	25368005.601252	26362559.7824402	33388594.8463545	--	--	--
M297T25_pos_POS	7,8-dehydropregnenolone	0.416	297.24	0.995029447585471	--	6457550.21689294	7385454.56282604	10658911.430825	5937256.80752569	8736949.95089037	4247603.59981481	6942546.99454749	6969823.87137981	9701700.73481008	7474814.91549945	6647844.86666067	7187382.6053052	7742563.01192708	6692180.24737039	4634388.73763971	8065890.39840309	6038447.82212783	5935835.03212256	6038746.76290669	Lipids and lipid-like molecules	Steroids and steroid derivatives	Oxosteroids
M641T252_pos_POS	7-(triethylsilyl)-10-deacetylbaccatin iii	4.207	641.313	0.708341277217726	--	273304.137996009	456582.516842174	617202.626982882	48767.3521674799	568868.01466335	269926.006963489	309945.600920722	295612.418917955	393165.059992806	644388.489320356	311693.465004925	333481.189357478	286526	323455.521744539	819905.753431085	249275.949972705	244936.876192666	246587.365428558	275825.725275692	Lipids and lipid-like molecules	Prenol lipids	Diterpenoids
M708T33_pos_POS	7-benzyl-11,14,20-trimethyl-16-(2-methylpropyl)-10,13-di(propan-2-yl)-17-oxa-1,5,8,11,14-pentazabicyclo[17.3.0]docosane-2,6,9,12,15,18-hexone	0.558	708.364	0.138656	--	8205103.20300595	98247.5864957804	12888747.927131	3459855.99276077	3222085.99410049	5639597.96507281	10786884.2967029	5884675.68733305	9213808.16873853	7248490.20160759	6243541.60527541	6096738.76187856	3745066.20497147	3890185.52916823	4464285.51391115	4858950.33963637	6389369.60897173	6442104.05788076	6158170.59838451	Organic acids and derivatives	Peptidomimetics	Depsipeptides
M694T34_pos_POS	7-benzyl-11,14-dimethyl-16-(2-methylpropyl)-10,13-di(propan-2-yl)-17-oxa-1,5,8,11,14-pentazabicyclo[17.3.0]docosane-2,6,9,12,15,18-hexone	0.569	694.349	0.0546498332848331	--	11323436.6202239	8298186.6265332	19682544.9853168	4492426.78202007	4392986.41958794	6847232.93016137	9404253.72774554	9501090.94601957	11899352.025977	8857832.11022233	7268278.05523356	7751891.88658931	4453341.45857025	5913392.79211468	7649440.22222173	5226271.4440331	7269727.51250556	7703355.03594186	9239510.88790778	Organic acids and derivatives	Peptidomimetics	Depsipeptides
M244T429_pos_POS	7-chloro-3-methylquinoline-8-carboxylic acid	7.156	243.996	0.0982909887173136	--	1079283.49827699	2306155.54799681	879192.348679518	1181709.76479383	753692.019995757	447519	1388516.45594861	84944.8935397214	438933.909750478	1109469.8490086	172842.599484726	351874.18497799	1046543.66321574	1107965.22232951	495815.587644088	1375315.79680832	996522.986990534	995861.664530362	978519.82551595	Organoheterocyclic compounds	Quinolines and derivatives	Quinoline carboxylic acids
M232T283_pos_POS	7-diethylamino-4-methylcoumarin	4.712	232.154	0.692055378197835	--	29732492.6033709	1692230.16114666	19942069.5827242	17580277.5843379	9230028.9727921	1900985.21815103	37203597.4064202	5772103.21130636	119430792.390232	32357315.8527183	15523849.609181	8746257.94778595	5217470.36871887	2282500.89288887	9124758.05459204	3935919.46596533	23842467.7014766	24228587.3618587	24227471.885812	--	--	--
M399T32_2_pos_POS	7.alpha.,12.alpha.-dihydroxycholest-4-en-3-one	0.538	399.308	0.944261312744423	--	1507137.73505667	2239998.17259303	5543573.40260988	5857145.65671784	3108971.39011109	2279024.5176552	5781727.15439238	2656396.40476268	2830756.60842112	6531888.23890184	7201500.81939011	2760391.88765368	2357852.12794863	1621805.99484371	4703473.79657568	1175579.34701933	1636220.60506838	1882687.40471627	1867883.32931813	Lipids and lipid-like molecules	Steroids and steroid derivatives	Cholestane steroids
M401T33_3_pos_POS	7.alpha.-hydroxy-4-cholesten-3-one	0.547	401.341	0.984104993709619	HMDB0001993	88497516.4723998	204788011.275196	183328220.98825	234071384.384698	152714230.969538	150558331.335279	116972201.367248	176572540.930064	112617914.778236	92906234.9570756	73437558.5501656	137450312.514285	118657844.076009	177537829.646588	137967585.245964	458566596.521047	140958253.271956	140920244.177462	144458116.567189	Lipids and lipid-like molecules	Steroids and steroid derivatives	Cholestane steroids
M667T219_pos_POS	8-iso-prostaglandin a2-biotin	3.657	667.387	0.980797683784608	--	7213845.65151305	9250241.55070062	12558957.0124648	2964283.87053945	9050367.05817786	7379594.84538751	5888581.72079402	5765773.11966672	9114244.87027271	8319983.57950209	7222613.92999053	6749239.44526901	5765854.50065234	6536221.9144519	12497971.0242254	4555693.80109099	5410129.10463293	5409905.98437041	5489889.13458523	Lipids and lipid-like molecules	Fatty Acyls	Eicosanoids
M534T91_pos_POS	9-hydroxy-5b,8,11a-trimethyl-1-prop-1-en-2-yl-1,2,3,4,5,6,7,7a,9,10,11,11b,12,13,13a,13b-hexadecahydrocyclopenta[a]chrysene-3a,5a,8-tricarboxylic acid	1.51	534.348	0.121506501344346	--	71597167.6195786	105949768.588967	110230114.037027	71287315.1473903	126655072.330149	71644007.8009723	71699532.4768385	66686089.4769062	94643750.9348131	92362774.0415055	77357212.9428648	76404100.4009766	66054665.4573765	77502555.2609071	161761198.457621	61480021.9754968	67661478.1928666	67201611.1355941	67662530.0813191	Lipids and lipid-like molecules	Prenol lipids	Triterpenoids
M365T199_pos_POS	9-octadecyn-1-one, 1-oxazolo[4,5-b]pyridin-2-yl-	3.317	365.268	0.920830222951058	--	1.80887e+06	1261884.00926392	3736592.20953885	662136.176843206	2689408.24803867	5268469.91119755	6307427.44540608	3381101.83120409	3131912.41499531	4237571.2744602	6081720.46268001	4939602.66919025	4568316.00838783	1614536.07059201	4330877.81344656	5221347.99541779	4196240.8288875	4197046.26627324	4309162.96381637	--	--	--
M295T42_pos_POS	9-oxo-10(e),12(e)-octadecadienoic acid	0.699	295.212	0.209640373927301	--	8100132.45690829	10346835.1847817	10136372.2169481	4692329.82200332	7021512.26662755	7448572.42172549	6330363.28144512	4321607.04812492	10008547.6529585	6645568.58809036	3956286.9673074	5867304.63078394	4634975.29851281	5613069.64990731	5417976.08330397	5835334.37335819	6843721.9370311	6095693.21091277	6615123.18237393	Lipids and lipid-like molecules	Fatty Acyls	Lineolic acids and derivatives
M242T425_pos_POS	Acadesine (drug)	7.084	242.079	0.858363557685762	HMDB0062179	2071502.0408344	11775201.6134695	2701150.31323953	2881627.09818003	2871244.2151612	1794693.93236474	9553378.47701059	541905.491647177	1064990.48331954	6863859.10672989	557852.506387152	1401964.63445088	7497350.14349429	8509488.13409375	1394494.56884904	3619113.64414753	4250247.82784158	4145807.38020934	4251454.81392218	--	--	--
M684T30_pos_POS	Acarbose	0.502	684.233	0.123991649544602	--	6658072.73310111	5276331.09024697	12214005.5960053	3041833.69616033	5993168.76283363	4490835.14919022	10518324.1613538	3440138.50569256	8509462.60796906	8421261.32639742	4910094.03367706	5851379.55924671	4443477.11248165	4326506.32853665	4778604.25610788	6443983.56958812	5071047.55230942	5068112.21297192	5138868.35385269	Organic oxygen compounds	Organooxygen compounds	Carbohydrates and carbohydrate conjugates
M184T204_pos_POS	Acephate	3.406	184.003	0.291606161390609	--	129306116.587133	136242463.203139	45910447.9275972	78899940.9762039	138414172.746192	89957261.7942328	102267302.636237	119190350.169943	104274913.240423	136151975.305512	138533794.661009	170486641.464256	130759005.519204	69749169.4756936	96845076.7837698	101918234.464884	74231301.4556139	74261145.1396524	85814355.5009336	--	--	--
M497T342_pos_POS	Acetamide, 2-[4-[(5,6-diphenyl-2-pyrazinyl)(1-methylethyl)amino]butoxy]-n-(methylsulfonyl)-	5.702	497.236	0.872055626492264	--	1236619.47110131	2673641.39253651	2766725.89675993	935526.918804504	963119.498056859	744917.743086038	1780463.05508229	1575663.38558702	1077222.96663793	1083321.16458709	932409.183518494	774982.592256335	522702.10557639	1301213.98021013	601844.080755834	1571098.14518805	1357698.58104678	1149349.76727282	1194999.71463091	Organic nitrogen compounds	Organonitrogen compounds	Amines
M110T551_pos_POS	Acetaminophen	9.177	110.072	0.939066113893246	HMDB0001859	29714544.2611276	32893308.3576713	34756196.9012245	24215583.2014302	25694923.7710712	27081982.1681983	31283477.7747718	97918276.0437364	16113003.2530097	26143737.6883201	49413079.6211548	37559478.3265095	28709552.8173231	25621710.2942352	24320282.3971876	24074506.505292	34111631.3225814	36038417.8867805	34117499.1380498	Benzenoids	Phenols	1-hydroxy-2-unsubstituted benzenoids
M223T320_2_pos_POS	Acetazolamide	5.333	223.006	0.333627447536281	HMDB0014957	29935232.3857804	45044958.0946111	39772636.4254515	38273356.953018	23527468.0227448	18915463.3540821	18928560.4722867	14685051.3015365	14710208.894494	17508030.5578933	8692392.26275556	20112465.4543292	17425522.447237	32000028.7900897	2.98116e+07	24573328.4240413	25074976.3509812	22154954.793234	25076813.096339	Organoheterocyclic compounds	Azoles	Thiadiazoles
M187T380_1_pos_POS	Acetic acid	6.34	186.995	0.0110231037454087	HMDB0000042	273491680.139613	293589383.064004	1130459379.75997	1024819938.50345	321019790.141619	558328726.305797	1003582953.61215	690963606.993631	621977096.217688	409800492.895597	660945551.877503	481284332.285951	663612849.597256	688646216.274109	1502172814.76459	708265371.902584	673324260.660953	7.08087e+08	671083555.699027	Organic acids and derivatives	Carboxylic acids and derivatives	Carboxylic acids
M204T331_2_pos_POS	Acetylcarnitine	5.519	204.123	0.896929385601189	--	239527116.840419	206258150.306437	298477878.707498	88264515.0691415	69720956.1345331	27994495.2255009	124496963.418489	49393780.8203774	1362818145.54347	210740396.672535	246794113.297532	48261056.3894767	99976649.2294547	60415993.9208227	59996055.8876301	81010531.6498802	270310368.717879	269664257.983848	269793032.256496	Lipids and lipid-like molecules	Fatty Acyls	Fatty acid esters
M146T402_pos_POS	Acetylcholine	6.693	146.118	0.989750007880061	HMDB0000895	47171193.8813975	43996370.0514631	101716091.389786	26210410.8882063	17978615.3543398	17827740.7420799	23291372.5725647	13299704.3557928	50259216.1336439	38400906.7106213	13101117.6838355	16725575.275603	23710430.0862719	21006448.6893039	14157388.9767121	27901819.795256	32831883.4795675	33051213.351264	32831918.0492766	Organic nitrogen compounds	Organonitrogen compounds	Quaternary ammonium salts
M207T33_1_pos_POS	Acetyleugenol	0.547	207.124	0.614478293298872	HMDB0034122	534206.038596272	98592.400984091	1991791.99084922	278344.05170699	786954.514332883	3761632.33907065	8730678.22581249	723092.966681217	1038750.82224606	11487149.8463606	701510.141169383	4688581.70557817	820434.578077567	9014971.04717652	338577.36956352	337858.829216983	4480122.07202497	1.52719e+06	3440609.1163069	--	--	--
M500T219_pos_POS	Aconine	3.649	500.275	0.0234144543787515	--	9522195.44583677	2750592.94640423	4346175.55414301	5654064.9794957	4796433.51287339	5727255.33748447	7914571.42911061	6482568.39863285	23958164.3574282	5132746.01819729	7444460.58817369	5040846.10757925	5419468.52144563	3446712.80436332	3462484.42201343	8788259.38660824	12822606.9935639	12220875.5186887	11908732.8475006	Lipids and lipid-like molecules	Prenol lipids	Diterpenoids
M266T140_pos_POS	Acridine orange	2.329	266.173	0.981936319275423	--	10775932.4955237	7303889.59286803	4141930.51535244	6657787.75129922	14203870.0566689	11370898.2947729	17495092.8777486	13817982.2894077	11818769.1738019	10394475.5236219	19704846.2935985	11593668.9590748	17571693.5298769	5071621.32145156	10115873.3908432	11559292.6818386	13101501.4881267	13101902.8071886	12732099.7831452	Organoheterocyclic compounds	Quinolines and derivatives	Benzoquinolines
M451T257_pos_POS	Acyclovir	4.28	451.194	0.97223715582396	HMDB0014925	1457606.02208635	1432466.00844718	2496556.24240242	787216.65542112	2103973.35704907	1209432.76129072	1574633.34754869	1075903.70419686	1233716.07650968	2144639.0373478	1659924.13675426	1180656.68576337	705448.835434811	1094139.16721889	1572123.68912259	1337007.03475116	1497472.26546752	1527223.80267241	1498050.71681626	Organoheterocyclic compounds	Imidazopyrimidines	Purines and purine derivatives
M136T378_pos_POS	Adenine	6.302	136.048	0.997578160093153	HMDB0000034	40934765.3170976	80178211.191022	155774999.706585	81652712.9851201	41433623.6316041	46212809.8477389	53302689.2486181	40649117.0455628	26223657.6727828	38288979.1152615	13754306.6797282	31123942.1333488	50115984.2272665	71987464.7106806	77053791.5199282	73400400.7563379	73061344.3772364	72775673.0565654	74481958.9694971	Organoheterocyclic compounds	Imidazopyrimidines	Purines and purine derivatives
M268T190_1_pos_POS	Adenosine	3.163	268.104	0.971238884630495	HMDB0000050	20279085.3763165	24844903.9553143	55614486.7822995	31844724.6026997	16104687.5796549	18989082.7102865	20801399.286704	21899705.9423358	11063407.984281	16610952.0259132	7473745.58073186	16452437.9392091	23826540.1542899	37004328.6455484	16824179.3384568	21781544.9428103	23314894.4516812	24174276.3744851	23311779.2258814	Nucleosides, nucleotides, and analogues	Purine nucleosides	--
M348T428_pos_POS	Adenosine 2'-monophosphate	7.126	348.07	0.874091345027009	--	4469168.77135121	3826340.2234043	5550822.4127414	9774725.20590696	5545493.02832467	1889805.37835113	2306944.76257165	4384082.70646141	1348942.14508458	2397657.58121174	1472582.0429242	4229407.16021734	4498187.56788112	7102537.06512233	4294525.98696505	3.62448e+06	3855293.56240986	3855287.80324069	3716595.69172807	Organic oxygen compounds	Organooxygen compounds	Carbohydrates and carbohydrate conjugates
M348T506_pos_POS	Adenosine 3'-monophosphate	8.437	348.068	0.8307	HMDB0003540	334353.355185186	1154884.52166595	613000.040510151	556982.312653484	425473.284516141	306002.407665042	218902.489592285	170616.545078386	64639.2482837559	106090.233898421	25529.4588620195	157543.086895954	117116.459442873	332776.568613915	290651.147495722	160188.093213776	539029.572718287	423220.482833934	420962.651318973	Nucleosides, nucleotides, and analogues	Ribonucleoside 3'-phosphates	--
M370T506_pos_POS	Adenosine 5'-monophosphate	8.438	370.049	0.188033439587003	HMDB0000045	1164765.43994097	2111471.48327717	2086577.83135121	1283404.93954824	990235.496818558	767705.650634312	1.38252e+06	963650.304582783	232102.078435202	797361.973288439	316320.663079201	635669.096911977	775035.356906229	1065575.62669483	1562808.74923753	1237828.51096551	1496441.55858762	1496336.55368473	1368236.68855447	Nucleosides, nucleotides, and analogues	Purine nucleotides	Purine ribonucleotides
M582T86_pos_POS	Adonixanthin	1.434	582.395	0.0248625417455717	--	111080273.202831	161236190.045259	327437941.938552	121450391.530311	237911523.616943	107351580.641745	156237310.873478	115294604.838139	204536745.235848	198973928.67665	112165180.691842	146207922.981319	142915299.071875	148412018.566666	334723961.176822	129081703.823682	129647870.672392	129675674.544634	132524669.765129	Lipids and lipid-like molecules	Prenol lipids	Tetraterpenoids
M184T189_pos_POS	Aklomide	3.152	183.965	0.605294912587347	--	5341180.55806726	6367613.92028756	8.11984e+06	10962205.4836375	23642041.4451084	2.19571e+06	4341956.5351583	2104876.48971052	1765391.76366147	21523784.5617614	1063877.64999921	3266549.71650166	18415351.2554004	16698812.6602904	1977322.99738289	3959783.79082581	5433129.51415212	5431132.9410899	4833793.58430972	Benzenoids	Benzene and substituted derivatives	Benzoic acids and derivatives
M374T90_pos_POS	Ala-Gln-Arg	1.496	374.234	0.969978791857397	--	7744821.90417662	12391084.0281079	3942526.54158427	3035163.49090069	8.64934e+06	4890651.44588267	12052737.2572263	5857597.23503299	12134020.4569203	8088013.22021065	4994727.13859045	6107739.38644881	4634796.66418846	4001056.49596204	3328284.00453645	3946680.03479754	7528190.08412065	8189800.10302136	8186600.01016265	Organic acids and derivatives	Carboxylic acids and derivatives	Amino acids, peptides, and analogues
M464T51_pos_POS	Alanine conjugated chenodeoxycholic acid	0.842	464.333	0.0489301249015875	--	51877257.7770718	64819803.9501436	97142546.2687259	34557125.6456404	65395923.8046783	43780830.819433	38956337.4240046	42135064.7567752	52692215.9648638	43606662.5327403	51069393.3943006	31773500.2996445	31083767.9211473	38391714.513835	99129779.4104012	42990379.8008785	39622592.3090853	42886933.9239101	39815883.1162393	Lipids and lipid-like molecules	Steroids and steroid derivatives	Bile acids, alcohols and derivatives
M266T380_pos_POS	Albendazole	6.334	266.098	0.069647745188055	HMDB0014659	355484.490991141	445141.344485693	14069686.0271676	5813952.47442244	1817521.74202316	186657.692051134	3339512.95733307	793772.646229971	5745050.25602037	548522.737752043	1055373.06561574	77484.1857245855	1370478.14545661	1274412.98527792	4935488.78001882	1983290.76895083	2211406.79346774	2342349.78901378	2103203.32154008	Organoheterocyclic compounds	Benzimidazoles	2-benzimidazolylcarbamic acid esters
M319T287_pos_POS	Albiflorin	4.779	319.136	0.990746500795037	--	7619065.24919266	5978844.08509572	18845881.9765072	5978048.82118038	13317729.3509494	4996656.57835354	7985369.97852538	4966102.31609852	5301658.30957592	13022389.6797439	13224015.9116902	7354558.87418765	3575260.73173485	5027853.41254238	5314274.96942285	9940418.18820653	12356858.4833917	13136591.5309117	12357795.6443586	Lipids and lipid-like molecules	Prenol lipids	Terpene glycosides
M552T60_pos_POS	Aliskiren	0.996	552.385	0.0165134645213918	HMDB0015387	126452751.227684	185410278.63964	265138445.940951	135679730.568392	231942064.930843	98837982.087174	145170832.731714	119296518.688095	180157096.629408	156418587.879953	128831740.33185	128651633.239993	116413067.059614	144781917.968856	267152920.307882	116362528.962479	131282395.936659	132171798.917474	131281362.877508	Organic acids and derivatives	Carboxylic acids and derivatives	Amino acids, peptides, and analogues
M663T569_pos_POS	Alitame	9.476	663.344	0.0633280489235587	--	315603.760945161	229940.41042389	398039.51390162	1603450.10344847	230408.633937549	1154117.93398815	233805.109742677	671197.472109485	78805.0181713659	543137.511126856	207013.461379486	1144974.62392938	683427.936665732	245125.987689709	997123.464210591	1116017.40797334	457077.138980079	468838.28211894	451354.60114439	Organic acids and derivatives	Carboxylic acids and derivatives	Amino acids, peptides, and analogues
M181T190_pos_POS	Allantoin	3.174	181.01	0.956541186898507	HMDB0000462	66129008.5845771	59653411.0296308	36784799.9777539	24769424.5429795	49975568.383067	37162050.7265022	30558378.9910678	37465018.3107603	13154530.4045602	36554762.6231332	5751503.69123444	11047327.2861292	28403306.1605314	40839819.9610081	15171182.8053191	53896574.1096471	45835728.6371637	45781386.9895221	43806832.5851559	Organoheterocyclic compounds	Azoles	Imidazoles
M363T320_1_pos_POS	Alpha-d-glucose 1,6-bisphosphate	5.33	362.985	0.428579058750221	HMDB0003514	63295798.0870948	76050811.786412	41823819.4383188	77335964.071835	42893413.1784361	39718466.0653879	40256522.2153811	34636563.8295054	38701655.3824084	39256411.1819744	26604981.3963089	41712972.9930935	40247238.576818	69653283.4803751	63606062.0589193	44180251.250092	39557824.2596533	36646670.5923183	39504342.4928666	Organic oxygen compounds	Organooxygen compounds	Carbohydrates and carbohydrate conjugates
M274T24_2_pos_POS	Alprazolam	0.392	274.136	0.14889179458042	HMDB0014548	840537.371348596	1574684.55897487	1808400.90456739	2196761.03586542	2249449.08239078	2209004.17570619	1214010.30153914	2155355.16811007	1546415.35521293	1959998.15499428	1991204.34166811	2257803.79756331	837398.364864922	2614733.29210646	2207923.7455614	2235329.68358809	2188520.3956889	2260567.47303038	2187493.86422328	Organoheterocyclic compounds	Benzodiazepines	1,4-benzodiazepines
M230T320_pos_POS	Amiloride	5.331	230.044	0.415343521862876	HMDB0014732	5315018.37123486	9953783.32345764	7065378.63480194	5856122.08637369	4010232.89289632	4166286.84984891	4964335.49534944	3373760.75307141	3678662.83178042	3256034.79086063	1457968.6034031	3099313.32820392	4649552.95334104	6413346.57263604	4553926.22287049	5400864.23042742	5838826.29108912	5818866.41101426	5381546.77560926	Organoheterocyclic compounds	Diazines	Pyrazines
M528T580_pos_POS	Amprenavir	9.661	528.198	0.984879118010445	HMDB0014839	4315122.27738645	7397474.43133705	3851003.1607815	3603730.64877591	4040122.70841643	3875569.58950863	3895299.94779073	3324434.99359578	4499276.88593305	3322043.06970824	7930482.07623425	4172440.6035247	5453375.58068032	4092625.45588723	4780044.69033791	10605127.0421038	6128649.79068541	6130471.68434085	7009105.96154094	Benzenoids	Benzene and substituted derivatives	Benzenesulfonamides
M504T276_pos_POS	Andrastin a	4.601	504.301	0.0931623161600657	--	9396137.09528537	11782615.4065074	11963650.9566057	8674892.86841789	1.17805e+07	9874158.28925742	9020472.57505398	7869288.2252177	11269343.8912783	12479979.4317816	9691300.47342467	10326589.3539083	9492670.39997311	8893636.40127152	12014467.9531244	8183691.67561232	8138169.61373999	8203214.91787629	8138127.54142644	Lipids and lipid-like molecules	Steroids and steroid derivatives	Steroid esters
M333T54_pos_POS	Andrographolide	0.892	333.188	0.997900116780181	--	102902328.705645	120901183.366107	123132631.31632	69648912.5877071	100381149.953122	107657062.384943	97459887.2640337	98218548.0317541	111199525.247776	96830911.0050809	89649534.9558863	95911234.4058272	95790698.2634581	130783603.909917	239354940.463247	75228434.7291752	102728173.376148	105467909.99202	102751509.184888	Organoheterocyclic compounds	Lactones	Gamma butyrolactones
M449T38_2_pos_POS	Androstan-3-ol-17-one 3-glucuronide	0.634	449.272	0.97448032043233	HMDB0004484	77338064.764897	63283697.6304106	96940217.2321433	49791085.7506342	47690737.1856085	83459438.6039134	73568421.1725871	43722829.9104693	91743187.0835753	54554626.9490979	69939269.2043978	56385529.6651535	40423365.0855109	43644455.314783	97858155.5745887	100032646.596448	61071620.0103287	61661190.0302759	59984008.665153	Lipids and lipid-like molecules	Steroids and steroid derivatives	Steroidal glycosides
M275T25_pos_POS	Androstane-3,17-diol, (3.beta.,5.alpha.,17.beta.)-	0.414	275.258	0.0971283952120374	HMDB0000493	1337482.99314701	1258632.64163203	1978563.10014383	926724.512415276	1638249.72891924	655304.494774576	864723.33240941	1009888.97932804	1966752.4946225	1342324.06428896	1206469.35779204	1379836.48008979	1116504.4852807	1260938.94008682	704825.195488049	1397982.38961717	994828	963756.051499252	994784.005822475	Lipids and lipid-like molecules	Steroids and steroid derivatives	Androstane steroids
M523T33_pos_POS	Angeloylgomisin h	0.547	523.245	0.9881109563722	--	27783368.4124561	47460154.4593949	22762650.4222646	46184028.3044583	32551770.3590506	32975677.5874666	46835370.9064899	30617954.2864726	23895087.1413778	25199359.1729071	18372981.9266374	40000642.4620024	32139042.1401857	34431034.0856576	24010518.8068782	27199761.047597	60472273.3079886	62313909.2657181	60391867.3600475	Phenylpropanoids and polyketides	Tannins	Hydrolyzable tannins
M275T253_pos_POS	Anilazine	4.213	274.975	0.0337644048292383	--	62415083.4600486	84357883.5530381	32569460.3024087	66108041.3184649	60375986.3844839	119481611.233804	46343236.2294102	75213718.8322044	60746922.1676974	70067582.437508	74975504.2783636	56980457.4913457	75092069.3800491	73933877.1386637	88334388.4539758	48358380.5235822	29922402.5929289	26941751.1393046	29891669.552295	Benzenoids	Benzene and substituted derivatives	Aniline and substituted anilines
M199T410_2_pos_POS	Anilofos	6.826	198.989	0.962351463930969	--	9364465.39272743	29325246.7366451	16162122.3912079	15177568.669263	7963090.24657033	12029546.3491691	15417549.4495913	11183727.1360285	12777151.4993148	18512364.3098936	8734788.53594874	10664255.4594944	18140540.9577513	25818036.891591	13266034.1879587	12856015.7332036	10606586.9208583	12028657.7181689	12019946.6374332	Benzenoids	Benzene and substituted derivatives	Anilides
M241T444_pos_POS	Anserine	7.402	241.129	0.991910989786427	HMDB0000194	10191691.4629792	15751334.5774679	8457622.63043483	20563171.0845905	17231091.8223664	9861963.58818335	24745324.6702355	24067416.9916405	30662154.1223633	8318085.03677917	7484381.14230824	9337926.58532883	19119638.5023732	18938820.3771665	15818564.6082259	15246577.1385106	26377593.8599344	26374737.1070758	24927383.3934209	Organic acids and derivatives	Peptidomimetics	Hybrid peptides
M566T420_pos_POS	Antillatoxin b	7.003	565.98	0.000139891	--	612191.044722136	241971.162729102	3778545.47645019	1000730.43881302	1195578.15468193	964912.112117617	1258059.0290252	1172777.48120611	586933.38751166	652002.959784647	187695.482718914	231196.593921959	242680.006214459	1230252.61862823	702903.687392186	1745475.52315964	1577375.81934567	1637580.12091758	1638374.93220634	Organic acids and derivatives	Peptidomimetics	Depsipeptides
M565T477_pos_POS	Apiin	7.954	565.138	0.289182341515073	HMDB0031342	4825111.58312514	14201626.440828	1878633.63338159	1965054.94536874	3401048.5298644	3175779.25653185	471073.60419311	764297.263092049	611577.443930354	4263672.28852847	652961.79782764	2075522.70499955	2057888.05624244	2166543.69442611	813551.407665778	2364514.7864932	3184219.40673183	3301822.13382438	3999223.95147001	Phenylpropanoids and polyketides	Flavonoids	Flavonoid glycosides
M341T65_pos_POS	Arachidonic sulfonic acid	1.084	341.217	0.151910077853286	--	104585148.906567	154001876.644508	178685186.188118	95458693.436642	153929499.55954	120950521.947635	132050504.202877	113691421.949009	1.39969e+08	118213580.119386	112948767.567696	102114763.258018	88640455.8682182	116035275.405443	273952037.88931	100005148.072941	116843791.892381	124853700.738119	1.16942e+08	Organic acids and derivatives	Organic sulfonic acids and derivatives	Organosulfonic acids and derivatives
M428T237_pos_POS	Arachidonoyl ethanolamide phosphate	3.944	428.249	0.0866137142170096	--	2203788.86413962	3158770.5209417	2985281.30114241	1810853.70898188	2912911.83903159	2848884.6072254	2469058.13298405	2225873.62180058	2275611.78216315	2452920.01135675	2235268.12465329	2072977.13620215	2425860.92809281	2193656.83548868	3040258.68922487	1438072.28592827	2277027.16466587	2325083.5665749	2317860.35967333	Organic acids and derivatives	Organic phosphoric acids and derivatives	Phosphate esters
M463T6_pos_POS	Arachidonoylserotonin	0.098	463.343	0.151297530625979	--	1942026.78663702	1804598.7096251	2596977.65050363	2245593.2769238	1461638.63236035	1496736.85214132	2191967.77541761	2014263.25332412	2043978.95648687	2198244.20199935	1674258.36775946	1937529.65458957	1909677.26315204	2234306.43213351	1890455.48382177	2361270.06640715	2077773.4241982	2060356.26311235	2368044.23734764	Organoheterocyclic compounds	Indoles and derivatives	Tryptamines and derivatives
M356T40_pos_POS	Arachidoyl ethanolamide	0.663	356.352	0.992847	--	30212290.9440498	53692392.9314528	28155828.6646751	55101625.7822029	47272790.7962703	80747390.1618571	44301852.4893048	66028489.5467556	38436182.2110064	47883500.3188689	44259419.0755196	62602810.4843389	5.2837e+07	47487525.0467741	45109965.2894982	61004435.2865967	77202367.7002687	74875713.0504317	74868126.8836415	Organic nitrogen compounds	Organonitrogen compounds	Amines
M295T190_pos_POS	Arbutin	3.163	295.066	0.0230798558048222	HMDB0029943	8863719.18504839	14258628.5681066	5729326.6612181	4492630.30069909	6993445.71298373	5141674.38270486	4812096.94379945	4612883.73990067	1174535.18432929	4589588.34626149	726029.35889806	1081621.17147064	5146241.36696457	6810105.74770006	1166792.59978191	7991076.42666464	5838761.00342096	5719033.94639084	5718238.79408088	Organic oxygen compounds	Organooxygen compounds	Carbohydrates and carbohydrate conjugates
M374T70_pos_POS	Arg-Ala-Lys	1.171	374.234	0.971415956805149	--	4048586.50913134	3605736.91287296	945816.38180809	1417030.4127411	2301541.87189971	749794.194173478	4832204.88525207	2032715.37484422	2692333.82047312	3011271.25600315	1574387.56359525	2083537.52218948	1506332.6945458	560275.760868244	495898.573681758	1542896.83292602	2899054.46524511	2898925.44488232	3177113.19334606	Organic acids and derivatives	Carboxylic acids and derivatives	Amino acids, peptides, and analogues
M444T115_pos_POS	Arg-Leu-Arg	1.914	444.298	0.0492236121720153	--	13314191.7825078	19523781.877128	22049463.4177665	12896351.2824422	18886432.5503554	6702465.09545159	10725238.1070401	11009192.803527	17352755.4019921	11460432.0026925	10269403.2446411	13873504.7114354	11049399.461589	10577079.2176989	32828404.8207261	13195486.5646813	9802754.97322587	9783793.30240488	10258010.7990869	Organic acids and derivatives	Carboxylic acids and derivatives	Amino acids, peptides, and analogues
M509T276_pos_POS	Argatroban	4.602	509.257	0.796945429488269	--	4154945.22125279	4432639.77152539	7237169.5677028	3739959.52807095	6255494.58027811	3366194.56207067	4022431.37005918	3155770.26660006	3928768.56266436	6466400.38903179	5079413.83870767	4123445.4796267	2578901.40272262	3665363.84914847	4438174.1263799	4093630.53603043	4402996.28774936	4403081.74369359	4470321.31149975	Organic acids and derivatives	Carboxylic acids and derivatives	Amino acids, peptides, and analogues
M174T125_pos_POS	Arginine	2.087	174.185	0.00215130944294646	HMDB0000517	47377035.8758638	70343050.9753251	76356460.1678683	2572357.8196419	15249091.831332	26291967.9345866	4733869.71719203	12452248.8347738	130008357.374528	8218446.38287006	6303438.63425027	23281916.4077047	9905673.76850211	1646604.78031239	1799644.19541391	4166827.36945986	27995044.734375	27838292.2109961	27995144.241758	Organic acids and derivatives	Carboxylic acids and derivatives	Amino acids, peptides, and analogues
M547T341_pos_POS	Arginine conjugated cholic acid	5.686	547.361	0.0382509730778473	--	9487589.56937677	13600390.4952723	15184721.1020056	8020390.25724363	9137417.1375177	8213268.08049462	11762414.6909941	9524755.79935306	10841030.8513931	7854265.38485178	4790455.61539882	6375052.85466354	10055581.0656227	8838817.11276039	9696764.36482634	8965565.71641162	9197228.40727132	9208190.07898498	8322754.42064112	Lipids and lipid-like molecules	Steroids and steroid derivatives	Bile acids, alcohols and derivatives
M176T313_pos_POS	Argininosuccinic acid	5.209	176.023	0.00708503090223784	HMDB0000052	7816652.9257943	12987726.145612	3140550.64639191	6000638.56372042	8620174.77883196	5656984.36140988	13622788.1976406	13114244.4735573	16094563.3624063	4793263.34072556	4083572.10782609	16998515.9002855	13137047.0961474	11856610.8496863	14299865.4312415	4048657.1559428	10803692.8957026	9463685.31906579	9577823.28250269	Organic acids and derivatives	Carboxylic acids and derivatives	Amino acids, peptides, and analogues
M305T72_pos_POS	Artemisinin	1.196	305.157	0.997167811120659	--	50367457.7717517	63194915.9335648	53264589.9429285	41710865.6252389	49538452.3247159	55131200.3901451	48371832.7145322	54717666.8024711	72270779.6640511	51152132.6615188	50027705.0354629	49423302.6324673	53379521.3856103	44002846.1716407	61788914.2348871	58763697.0488926	51958499.9075386	52128127.0012219	51957478.901883	Lipids and lipid-like molecules	Prenol lipids	Terpene lactones
M407T253_pos_POS	Artesunate	4.224	407.168	0.984335671472835	--	2077994.73534666	1201127.56425191	3484321.27223024	1563357.86885231	2528668.25796039	1212532.48149404	1761682.76716728	1462096.02830641	1380379.57662238	3412916.11487592	2321456.92640541	1703512.61398973	1535502.03453677	1151306.33798691	1444282.36208692	1606314.31486438	2246000.4307738	2419679.27059175	2422083.36179585	Lipids and lipid-like molecules	Prenol lipids	Sesquiterpenoids
M453T186_pos_POS	Asiatic acid	3.103	453.343	0.911367486572097	HMDB0035782	5232852.28686706	2333721.84278821	3386762.72750903	2063173555.00679	4129792.58661768	3001269.70604054	3038044.75247219	3305958.26402694	4534019.57592141	9376202.14001825	5882420.97229071	4572020.65691401	4241755.10105917	2038353.34394389	3639187.06953724	2271004.38427859	139173014.544385	139158600.038466	132028483.949589	Lipids and lipid-like molecules	Prenol lipids	Triterpenoids
M402T291_pos_POS	Asn-Ile-Arg	4.85	402.233	0.327886979696142	--	2751477.37901178	3914113.43039192	4227083.7015337	2549308.05127309	3825519.03874959	3364868.72120387	2615768.94222629	2784568.50635075	3313395.96212022	4438398.04942599	3448282.33084631	3544328.90580903	2608606.55663207	3013567.09175724	3810136.43109323	2724639.3893098	2698987.19576892	2765744.26595672	2699145.62159311	Organic acids and derivatives	Carboxylic acids and derivatives	Amino acids, peptides, and analogues
M1036T174_pos_POS	Asparagine conjugated chenodeoxycholic acid	2.908	1035.68	0.00087532	--	535830.202650229	1287986.35740196	2396698.94459248	508577	1347723.23837152	199066.488599011	713637.722115509	437041.396661587	1304713.15024429	778983.783454133	594071.588938691	782793.098389034	435106.605538338	803242.094416621	2028761.94628195	420540.010296772	306406.776110019	337536.347804975	311032.445742471	Lipids and lipid-like molecules	Steroids and steroid derivatives	Bile acids, alcohols and derivatives
M295T35_pos_POS	Aspartame	0.58	295.117	0.12636394870163	--	28404968.8682939	39951832.555984	18329102.9394505	34360322.8309416	33690216.9269768	24625027.7080368	33088906.6698904	27984395.4269938	23661708.7388794	25857077.2559049	31098392.8226634	26575494.0843033	26604362.0670835	28652372.7205016	20287980.8866488	31328795.2879082	26383435.2497091	25789266.0327548	26377374.4981409	Organic acids and derivatives	Carboxylic acids and derivatives	Amino acids, peptides, and analogues
M546T559_pos_POS	Aspartate conjugated cholic acid	9.31	546.299	0.831016355455495	--	513062.141408722	600143.561570864	992625.802194985	509002.690246906	200596.574200552	706962.198581732	479715.306938538	506592.248459545	899351.300960139	206553.353410053	449143.261362119	200507.340930632	1067321.50118244	237313.536797483	370092.658241885	271529.705914134	485319.19570355	485752.944563568	534614.471970222	Lipids and lipid-like molecules	Steroids and steroid derivatives	Bile acids, alcohols and derivatives
M596T64_pos_POS	Astaxanthin	1.074	596.411	0.166104	HMDB0002204	173292289.828992	238643414.320946	360150317.158555	171628760.033093	337411355.012985	133233471.721829	200701073.08887	163847548.750358	256010509.301107	228501539.692542	183481711.028321	176430050.388153	162905433.892103	177719956.792946	366599349.261971	157892335.186264	183678442.648235	183639416.769635	189526969.176914	Lipids and lipid-like molecules	Prenol lipids	Tetraterpenoids
M459T104_pos_POS	Astemizole	1.736	459.28	0.054132489818576	HMDB0014775	12794674.6863622	22209382.6796309	12989143.6279492	19777554.9429225	16307216.8938651	10895607.0097094	10428703.3467208	12817426.3696615	16189987.5109644	12917655.5983861	13081039.2055613	14261885.934139	9771588.5182129	7042253.95816451	25499835.1481807	9509666.06788431	13175428.6127986	13174067.8543053	12767509.4958506	--	--	--
M785T238_pos_POS	Astragaloside iii	3.968	785.45	0.0110838653662883	--	2247048.67859244	3106992.07242896	3876259.34464321	1890304.36607234	2703547.80862585	2382342.00156375	1891815.92856191	2061996.48445871	3150645.52662161	2830952.64652262	2385137.64867932	2265515.94697766	1832490.14350568	2153246.6103675	4167864.06748717	1441661.37341487	1672266.84099772	1711829.02540073	1711005.00298422	Lipids and lipid-like molecules	Steroids and steroid derivatives	Steroidal glycosides
M300T311_1_pos_POS	Azaconazole	5.187	300.024	0.106959980441695	--	84427922.079403	126511256.223949	52581834.2093286	1.00072e+08	81426405.8732626	139397783.596568	112405532.991068	216316628.312574	154112796.079453	128959342.996405	108483383.694986	119938466.005072	144055557.573451	123228239.521214	156292681.342027	83428624.8552309	97300031.3409167	97318227.9452159	95143941.8436215	Benzenoids	Benzene and substituted derivatives	Halobenzenes
M738T31_pos_POS	Azadirachtin	0.51	738.321	0.022017	--	2133725.59888986	1359368.7703852	3436706.61380162	596145.85570684	913154.78195133	2956244.50558041	3337372.66694465	1437959.99942379	3241406.3955939	2058329.74798323	2716117.81354869	1958719.33146986	1138375.20575826	784974.479081365	1091924.5808483	1386018.96098779	2523703.38021227	2525185.92266922	2449650.73161526	Lipids and lipid-like molecules	Prenol lipids	Triterpenoids
M772T60_pos_POS	Azithromycin	1.008	771.518	0.257954	HMDB0014352	24627443.2409226	27784758.5730594	40285262.6877094	28129548.9706025	37750126.4301126	17916755.5563426	26087659.1095238	24116625.7948363	35130075.3899589	29295605.3735453	24547547.5028103	27113663.4541071	19184131.4728942	22576170.2970264	48233013.0618538	26973724.4037633	26295345.8418271	26306876.6427458	25807606.2673957	Organic oxygen compounds	Organooxygen compounds	Carbohydrates and carbohydrate conjugates
M387T36_pos_POS	Baccatin iii	0.602	387.18	0.414532617565505	--	610126760.466883	601427977.800966	396699606.510715	646316702.253285	510445770.533844	819514747.955761	628029681.494452	774649923.333046	528639504.571668	617409509.605057	803557042.405392	768314643.172279	715086898.668593	628719118.610744	378784430.609941	752224566.963009	661034374.916296	644821843.833336	660437832.990066	Lipids and lipid-like molecules	Prenol lipids	Diterpenoids
M838T31_pos_POS	Bafilomycin b1	0.516	838.427	0.0553423	--	2566682.09763546	787085	4521027.17939708	605653.629078638	758763.417794748	2248881.38114903	3302941.19211877	996191.874390149	3651707.32458595	2303669.11083433	2123512.33344304	1735030.86942875	748708.790655501	592212.563720644	1236878.76535124	856119.693459782	2191373.93575066	2114328.96647367	2116180.36333767	--	--	--
M216T459_pos_POS	Barbamate	7.655	216.014	0.107218643841526	--	4916725.70892572	13307563.292525	15823477.4988334	8799673.36938016	3814441.18815323	2618414.52668756	1476571.12237912	2302037.55033552	2039177.28283738	1513006.95995608	447992.257518529	2528568.64136825	3089120.81566976	7665504.53395736	1981266.33767777	4978071.26368923	5209154.5734009	5307988.54637207	5239309.59423005	Benzenoids	Benzene and substituted derivatives	Phenylcarbamic acid esters
M927T61_pos_POS	Bassanolide	1.009	926.626	0.0545964	--	42610889.0539784	57792389.2908136	54470197.2638778	88222481.761262	67304643.0204777	40459348.7540562	85531330.0767512	74699208.3863124	50975601.0211399	53552563.7403617	45434709.7754679	53805978.2598935	38420493.024979	46230237.3659272	73357948.7087131	41736760.268144	55265891.4139503	51337175.2622917	51460228.3658624	Organic acids and derivatives	Peptidomimetics	Depsipeptides
M409T37_pos_POS	Beclomethasone	0.613	409.162	0.983067878758436	HMDB0013609	44976466.1631509	35148989.0989238	22352623.7404813	37489197.3731486	28947368.741749	60385885.6586926	41107759.3649733	55234053.1493529	31855967.6693306	40009042.8110129	52100684.6519076	5.33767e+07	44288573.5221191	38365078.9538846	23041417.6689034	51714709.7704486	42970743.219959	42947762.9975198	44096071.1164307	Lipids and lipid-like molecules	Steroids and steroid derivatives	Hydroxysteroids
M306T319_pos_POS	Benodanil	5.324	305.981	0.153244896030656	--	11504726.8781956	6275985.2783402	3197015.94212398	5492089.63120395	11612675.4401872	8714767.32250847	11837154.5202064	4387867.90566764	3744561.90210441	9584934.14834062	2803260.70395832	4479071.89760595	13623056.5815814	6838227.39991597	17224020.907392	10786205.7072037	4459156.52229442	3958204.4385988	3953373.83583811	Benzenoids	Benzene and substituted derivatives	Anilides
M228T590_pos_POS	Benz[a]anthracene	9.83	228.09	0.974477150187168	--	189275070.72748	201176333.25315	73724055.0722884	99618197.8883634	60195253.8720263	70877157.820042	69650533.374282	177676893.062054	44661049.8248287	96199476.9564213	78634492.3044046	90969076.2420664	86750640.9473524	98995341.9303467	54491379.5117769	74994495.6027133	65833593.8800783	69089303.2834757	65800490.8416638	--	--	--
M304T131_pos_POS	Benzalkonium chloride (c12)	2.181	304.3	0.282347171714825	--	42398817.920739	38791947.0206143	17608843.4343118	50926997.3008565	22635271.1954845	12238418.6084528	24452543.3079957	17272506.1734064	32773846.8452437	26503476.7676683	22816439.3549486	45939361.8238872	51577729.1272355	15091603.3754146	20564021.4816919	49555317.022352	32396472.2878549	32311688.0530714	32176006.5126665	Benzenoids	Benzene and substituted derivatives	Phenylmethylamines
M559T38_1_pos_POS	Benzamide, 5-bromo-2-[(2-chloro-4-iodophenyl)amino]-n-(cyclopropylmethoxy)-3,4-difluoro-	0.634	558.882	0.00221214	--	9078206.11924576	12473971.8219599	18944242.7323935	14221203.4345786	25312721.0085515	7829684.29718415	11138262.2589591	11156126.2116035	12232606.5731641	15960683.547045	1.02092e+07	10446282.9098989	10707825.3104269	11330016.3132912	21214026.1661504	9776938.36313917	12904355.4524736	12909253.2403412	13279814.1766597	Benzenoids	Benzene and substituted derivatives	Benzoic acids and derivatives
M521T557_pos_POS	Benzamide, n-[2-[[(3r)-1-[trans-4-hydroxy-4-(6-methoxy-3-pyridinyl)cyclohexyl]-3-pyrrolidinyl]amino]-2-oxoethyl]-3-(trifluoromethyl)-	9.286	521.258	0.675473085489887	--	327619.087853285	219581.222333576	282625.719533764	428252.669330283	439320.259384093	609759.514180815	662303.82221702	711587.922528676	451961.748796263	259720.64690192	654599.558373008	332715.020092602	568969.853030777	323915.928205189	366676.638000581	470202.533905202	517728.800813557	496566.547735834	497285.386071539	Benzenoids	Benzene and substituted derivatives	Benzoic acids and derivatives
M446T292_pos_POS	Benzamide, n-[5-[2-(3,5-dimethoxyphenyl)ethyl]-1h-pyrazol-3-yl]-4-[(3r,5s)-3,5-dimethyl-1-piperazinyl]-, rel-	4.867	446.259	0.22095798751925	--	2334188.47435113	3032102.11991486	3129575.2524276	1937461.55724129	3045704.68999328	2153240.22651219	2166921.97312591	1824949.49063315	2777068.87225604	3416370.74028052	2693080.77142715	2309534.70157103	2130419.86396339	2061118.93121717	2732996.98348043	1931583.21535695	2116807.09836202	2140953.12911119	2137095.6153808	Organoheterocyclic compounds	Diazinanes	Piperazines
M133T38_pos_POS	Benzamide, n-[[(2-hydroxy-5-nitrophenyl)amino]thioxomethyl]-3,5-dimethyl-	0.634	133.086	0.116475974923808	--	26229449.2173102	25866914.6776671	38895278.8663798	23203070.8129131	36411775.4267389	51087895.4038148	22763698.7531438	21692153.0688846	34263042.150997	26747273.7714907	26263706.6267033	25898038.2253937	23369235.5953488	23431187.2663727	45592873.7992476	22304983.8937803	22611048.4942191	22610466.1072259	22227232.4787336	Benzenoids	Benzene and substituted derivatives	N-phenylthioureas
M357T27_pos_POS	Benzeneacetamide, n-(4-amino-5-cyano-6-ethoxy-2-pyridinyl)-2,5-dimethoxy-	0.456	357.147	0.177245708051248	--	3114714.15899336	2877954.98535891	1748863.97277471	2480860.01633285	4103256.87272025	2630638.37289972	2776581.59250259	3258996.85270251	2532197.39502786	3283550.3149626	2556862.4880983	3329652.85334019	3070378.58688249	2955352.17263198	3290436.72681114	3132275.97777695	2524965.08181296	2452678.87358669	2522060.92280651	Benzenoids	Benzene and substituted derivatives	Methoxybenzenes
M454T421_pos_POS	Benzenesulfonic acid, 2-methyl-5-nitro-, 2-[(6-bromoimidazo[1,2-a]pyridin-3-yl)methylene]-1-methylhydrazide	7.025	453.998	0.00183753	--	13313486.2896023	8083715.0153912	10805281.6735375	7610473.08407707	10992718.6131293	11046713.2004347	8310846.15141756	14377193.1618898	7377990.04542696	7940083.87002525	2462388.26101966	7921364.20709344	7297364.19083914	9193527.06299964	6755600.82192905	7928225.75507407	6897131.76465805	6637887.60176143	6899655.42730912	Benzenoids	Benzene and substituted derivatives	Benzenesulfonamides
M166T4_pos_POS	Benzocaine	0.072	166.097	0.749808154587255	HMDB0004992	93768026.7244765	90132362.3915486	65117051.1962904	106361258.476831	88709798.7460017	93066740.5256776	944724.663081179	90739527.3350569	92539585.0552948	88268681.1568851	101439039.240147	91483931.311147	217913119.814131	1740398.26806078	103824190.612781	250537640.14546	79727360.4495108	76764096.5372676	79741626.0669115	Benzenoids	Benzene and substituted derivatives	Benzoic acids and derivatives
M339T24_pos_POS	Bergamotin	0.4	339.157	0.867665075533196	--	6428177.4881013	5384164.98274651	4225476.61837941	5857940.79574546	6.16391e+06	9175836.31124234	6530680.99025645	6980782.0722961	5848329.59795863	8188999.37109678	8778988.65526507	8330759.46283047	6567632.53363413	5727015.12669646	8841046.25500124	7281346.19438209	5809494.91752397	5715254.91661013	5810468.93083197	Lipids and lipid-like molecules	Prenol lipids	Terpene lactones
M329T372_pos_POS	Bergenin	6.196	329.092	0.358217434748053	--	1624496.21014849	2284217.63934173	10368982.5219403	1421220.85073474	685017.885362395	615971.047906786	548779.243884345	560256.901743744	321874.804107672	1625411.86945572	1498709.01296977	547383.728254121	851803.638581545	1008618.02130512	715893.303037102	3164191.96352122	2896554.75743324	2887563.17430076	2759496.62318343	Benzenoids	Benzene and substituted derivatives	Benzoic acids and derivatives
M118T516_pos_POS	Betaine	8.594	118.086	0.999844721009308	HMDB0000043	1113653499.91438	494984782.03577	193625666.247788	270337747.003192	3899331.58756037	6740145.38151844	1762350074.16908	292184376.822648	435436658.398706	271233368.847515	1701709390.10957	437143729.486911	438843208.343852	244651824.095516	346223697.623209	632872654.440181	333291519.306007	314068223.835611	313207978.280626	Organic acids and derivatives	Carboxylic acids and derivatives	Amino acids, peptides, and analogues
M457T32_pos_POS	Betulinic acid	0.534	457.35	0.986498618629322	HMDB0030094	4762751.23550433	5296016.94938364	4065066.31009312	5232482.54987753	3092716.22255482	4425320.59079006	4629890.95544519	2818445.99645778	3540354.45708266	4012878.81032797	6280925.68569097	3159863.48417764	6874120.83836461	3869327.55050428	5087848.56188321	4394099.40272923	4918744.27726363	5464328.50579363	5758559.24010159	Lipids and lipid-like molecules	Prenol lipids	Triterpenoids
M445T30_pos_POS	Bifenthrin	0.503	445.12	0.248671577326221	--	22135070.570305	16695516.2270227	17230301.2378704	9633714.55763923	8673180.12834449	10022713.8753664	6019627.60374773	8094469.14086388	3902901.54509636	4077934.08750539	6441727.02947583	8795394.78414747	21297702.6328859	12376279.9970413	6988651.31999013	5788251.29153854	32354331.3328768	31235058.5625546	32336570.4537706	Benzenoids	Benzene and substituted derivatives	Biphenyls and derivatives
M331T213_pos_POS	Biflorin	3.55	331.136	0.977471433457021	--	7984348.8738799	10171328.4304771	11937251.1483332	7233391.39381383	11245287.081705	10283617.3315108	7375318.73648347	7127410.30905594	9963147.60673841	18481044.8905195	9470467.14529591	9003232.40078214	6513125.89166504	8541822.97476083	10111338.0730361	7264073.7207727	8163366.64464521	8166285.66049066	8374976.35366197	Benzenoids	Naphthalenes	Naphthoquinones
M319T26_3_pos_POS	Bilobol	0.427	319.284	0.139203643294052	--	7507142.02279741	8503839.66560227	11702217.2044661	6463561.60246917	10690357.2982094	4401182.03991901	7132184.68363336	2550731.1963053	12319637.1571132	8850220.31301753	7726009.01453875	9290044.0763438	8822561.20989022	7235442.8486461	4576580.10391474	9760960.38463821	6330067.80711881	6248581.55635731	6345852.89227044	Benzenoids	Phenols	Benzenediols
M370T37_pos_POS	Bimatoprost amide	0.613	370.244	0.129017619919427	--	43108862.6639516	44342875.7868711	65495702.5372075	21156791.8319248	41491895.9274076	55890281.6147042	56890893.6578214	28471268.3452871	61879774.3968574	36203996.318153	43954879.6238353	33154212.8706814	34462215.7090012	29335365.2152395	86977447.8898487	33374447.2936876	46282958.6364502	49636037.6109162	49613972.5488188	Lipids and lipid-like molecules	Fatty Acyls	Eicosanoids
M245T366_pos_POS	Biotin	6.108	245.107	0.199357454971518	HMDB0000030	16443564.0052746	6174838.60520287	1967316.01312014	5671068.38818026	4361337.38793562	2376158.23400407	2893123.46465796	3304355.11752894	9541727.07194088	652659.807989812	5761795.64097348	6607653.50138177	2601689.32580071	4039820.79380769	4442756.26030878	1742978.73578306	5429182.5797492	4235521.19967131	5406133.19553394	--	--	--
M363T289_pos_POS	Bisphenol a diglycidyl ether	4.812	363.162	0.984493191328619	HMDB0032737	3084736.70372916	2862703.98836665	8729359.62941165	2276209.19171466	4600950.42000442	2219274.3131341	3410659.95741966	2157001.07054634	2455025.51393391	4614759.91954941	5143933.5916363	3177572.81657735	1937202.97990706	2454217.6610749	2567765.47534249	3305273.32603882	4928885.43617267	5164568.5686858	4927321.27293879	Benzenoids	Benzene and substituted derivatives	Diphenylmethanes
M412T34_pos_POS	Bixin	0.561	412.254	0.187136544485324	HMDB0035074	23351876.9886628	16173555.3919661	37658204.2124125	10115541.1530936	28048185.599575	36063684.1835078	39398748.6192495	15189187.8146861	43191321.9848799	20910202.4718883	21575878.6907674	15626675.5726857	12673482.292832	10511316.4595096	61927013.9078797	13111463.0344611	26139890.5646615	26803478.6709905	26802831.3255574	Lipids and lipid-like molecules	Prenol lipids	Diterpenoids
M810T34_pos_POS	Bombesin	0.569	810.434	0.0191036913197686	--	6684135.02736117	5336526.48765371	12807142.8217014	3746245.79102154	2599590.94735656	3988776.69286706	8845146.88174231	4365634.59964092	8020474.7315939	7736082.14539559	5257697.24418963	4699572.72897788	3.03771e+06	4447941.32773462	4733862.27782262	2650620.97796392	5235733.36512988	5273586.16693813	5235024.4901324	--	--	--
M436T252_pos_POS	Borrelidin	4.207	436.283	0.0661984511547179	--	6727143.78892184	7401593.07174898	9503498.37898896	5262175.05707173	7866500.09898879	6344509.37028226	5383538.26405994	5774987.80586117	8169426.39301528	7764350.98847499	6812948.44140603	6553187.12561018	5344678.94419461	5717950.80032144	10365298.0756747	4866235.93941655	5279506.45077214	5280765.94496386	5295761.70961166	--	--	--
M539T532_pos_POS	Bradykinin hydroxyproline	8.874	538.778	0.607798	HMDB0011728	2417673.01083968	3449222.78929642	1894444.75191689	2488581.49120191	2094954.68598777	2096313.23560072	1945890.35723081	2083974.0034132	2370289.08067189	2441105.47416486	1689835.22538461	2231174.3824688	1965809.42947287	2490157.72884877	2849079.33353458	2292053.86536959	2159158.9279782	2070061.04977627	2067426.47455647	Organic acids and derivatives	Carboxylic acids and derivatives	Amino acids, peptides, and analogues
M316T311_pos_POS	Bromazepam	5.187	316.002	0.173159017926997	HMDB0015511	157543683.707127	391523886.547035	127845365.586791	315799658.355441	163354987.788051	267988822.369316	128154281.187101	344393335.80585	291584787.439844	170160120.627868	68262224.0989672	348646887.784159	241759996.823229	240935277.836829	457607631.773118	234571012.877106	146177516.74912	129872233.411646	145576423.733271	Organoheterocyclic compounds	Benzodiazepines	1,4-benzodiazepines
M393T340_pos_POS	Bromophos-ethyl	5.673	392.906	0.0349018	--	169986909.769298	257486990.539809	270278493.493559	96227442.4486912	85222546.514868	66030160.633532	138548564.201486	75183444.1927624	64887629.6272018	69159955.4205803	33077717.3772709	45721066.9535272	115244703.54166	123003505.222503	84983403.5815787	90276196.8516158	1.01576e+08	97581960.7458968	97630712.3035227	Organic acids and derivatives	Organic thiophosphoric acids and derivatives	Thiophosphoric acid esters
M411T444_pos_POS	Bromopropylate	7.398	410.929	0.000402779	--	459251.267322125	747204.802153803	1574731.32099913	3635641.05582204	1508845.96091575	1721618.86460378	2702340.14989026	2548079.09715288	1136998.39873063	2186096.12414293	2956041.36313704	2224578.30966431	1926762.14249128	2536755.21413295	3895603.03455997	1916239.76125836	2580488.3781383	2878704.54375247	2906669.84937344	Benzenoids	Benzene and substituted derivatives	Diphenylmethanes
M158T171_pos_POS	Buformin	2.853	158.012	0.221129768822457	--	23913880.8682229	70587729.9510392	21475157.9510361	33316053.8332657	3.89231e+07	43995694.4913766	23807262.2297204	26558734.2471635	37841584.2337002	28599883.9926933	23007813.0754274	54463050.9744688	53186082.5837686	41401068.1102218	42011179.1045407	25029887.3242467	31302796.6763002	20561974.9732754	31107893.3315179	Organic nitrogen compounds	Organonitrogen compounds	Guanidines
M317T234_pos_POS	Bupirimate	3.893	317.157	0.996187882750716	--	65049408.3942226	53576147.1319352	114461129.953014	51493972.5027208	82373197.0798487	50184369.196407	64301905.8116402	45518664.1707353	52468782.1836509	99254095.114867	78041694.2556565	59478996.4965328	33226462.0455747	47528770.9354662	62128346.9693313	58780715.647305	71534050.6738964	72406000.1115158	71536013.8990695	Organoheterocyclic compounds	Diazines	Pyrimidines and pyrimidine derivatives
M468T225_pos_POS	Buprenorphine	3.745	468.308	0.466039777173978	HMDB0015057	5226818.1713538	6726683.64700847	19500816.0964759	14037580.3304022	4472795.11915598	3827273.12627615	3875737.02971734	3414253.84852281	4907286.50912879	3416567.04482277	3458529.69292429	5077091.94456876	7209791.41750668	7151616.6597004	4308179.05449041	5686870.01689438	7477697.21987712	7477123.74352928	7221523.15177215	--	--	--
M157T450_2_pos_POS	Butabarbital	7.503	157.083	0.981666217317512	HMDB0014382	41217640.299251	119162316.009908	88232502.6834261	65394659.405858	49989734.7045243	94775229.0767442	50381723.1035533	34005595.8675117	59309221.8713961	71331502.3766022	271182.21504454	71952877.7939177	83442469.7235244	81508104.3713298	43111669.8053785	74709700.9712915	79909201.457134	64322216.5106394	64449033.3408185	Organoheterocyclic compounds	Diazines	Pyrimidines and pyrimidine derivatives
M492T371_pos_POS	Butafenacil	6.175	492.1	0.65455626244372	--	5572401.57237277	9155325.63357436	9766142.23156772	2879718.80466203	1427386.80063421	1044686.82119827	1588065.58532844	923591.724388893	493611.939891644	2579688.18396868	2535525.45179102	563883.522316305	2272516.70323297	3299917.35255554	1202173.97034894	5383003.23517944	4618223.37426126	4694496.41664452	4618305.09806725	Benzenoids	Benzene and substituted derivatives	Benzoic acids and derivatives
M333T376_pos_POS	Butamifos	6.264	333.115	0.192572295583241	--	965868.920763982	1745987.35803252	1170758.31059698	850865.505560907	1703254.36327683	1251236.27966235	1045034.86017731	869068.84385913	1077590.06422918	2519835.45895427	1944906.82957945	1814999.62262926	1214400.11925404	1106427.68806106	712657.03648736	1072783.78230764	928317.353074653	936188.597721545	1000890.18256375	Benzenoids	Benzene and substituted derivatives	Nitrobenzenes
M89T38_pos_POS	Butanoic acid	0.634	89.0598	0.980234055531944	HMDB0000039	48220341.3454937	44193725.5823466	57303164.7934226	37256933.4879725	50533960.7444916	32774337.4097175	37642546.1967153	35509404.5644133	47490527.2151841	41823501.8373993	37815327.277674	37897989.6979132	32809063.8821633	33661319.5633356	76033014.0385603	30365597.2473621	38694286.0525017	37785982.361512	37787572.364473	Lipids and lipid-like molecules	Fatty Acyls	Fatty acids and conjugates
M101T712_pos_POS	Butanoic acid, 4-(2,4-dichlorophenoxy)-, methyl ester	11.868	101.071	0.992353305956345	--	74489974.4294144	99834835.2451559	145678653.882044	100091601.526233	505718230.878125	88625689.6899734	464912046.619344	35446734.4863923	96465533.0009593	54759929.4746819	105125363.109753	98956741.4103492	149878.978917845	98194149.215921	98846594.8865748	100703019.450955	91492301.1808698	91478959.696569	93943152.6902536	Benzenoids	Benzene and substituted derivatives	Halobenzenes
M237T29_pos_POS	Buturon	0.491	237.079	0.98325553853289	--	3345560.91525347	2450962.01619076	3753431.1813824	1599360.97124192	1502495.72965701	2201346.35536664	1487992.73416049	1969351.90606127	912606.59659107	980522.719658553	1395865.49429537	1896299.05688356	3973255.12659574	2038571.77663911	1287577.42112771	1339835.30725482	5880711.10763593	5616410.33729615	5880611.5159629	Benzenoids	Benzene and substituted derivatives	N-phenylureas
M156T33_pos_POS	Butylate	0.558	156.138	0.303002324784843	--	5290310.01345429	4145189.78538259	3425696.7900911	3672289.9108612	4060442.09267808	3880609.87227392	3505787.31433428	4693900.56104332	3944699.73881648	5343524.82920386	5499426.25458649	5322169.31718587	4842683.14038512	4107087.04002883	3672487.71282973	4340050.83556195	3995206.17342228	4161148.60995548	4161856.22995322	Organosulfur compounds	Thiocarbonyl compounds	Thiocarbamic acid derivatives
M221T298_pos_POS	Butylated hydroxytoluene	4.967	221.186	0.0151436948603622	HMDB0033826	5534838.63761483	2436615.73604537	29428158.1541612	76746.7568049814	623497.743493898	1366465.48683018	2154946.73653375	78311.2498673992	1583998.25704712	938619.376864908	1633680.06491469	149663.648498601	445076.221822967	597163.758944617	88674.5308928955	842530.68476353	3186280.00247518	3489424.87658615	2544785.57709903	Benzenoids	Benzene and substituted derivatives	Phenylpropanes
M876T161_pos_POS	C.i. acid blue 90	2.686	876.257	0.0300413	--	1474306.19667121	1827660.78063711	5532460.13724534	1222531.57537286	4280095.28056435	1148827.63176193	1905580.51832853	685114.253942861	2364640.76625121	1867565.51530928	2694029.87924127	1526032.93579091	472678.171351217	1916803.98412674	2388299.73263191	1209069.76196252	973674.613485487	1040597.1276913	1041921.07189422	Benzenoids	Benzene and substituted derivatives	Phenylmethylamines
M474T259_pos_POS	Cabergoline	4.313	474.291	0.0402624221777429	HMDB0014393	27940387.2115411	39185711.3408114	39181079.2469781	24846886.6471394	37289050.1719313	31731665.3861531	27161923.5637826	25420789.9802254	34359744.2410764	42264170.6930977	30019321.2727605	29349691.6905455	26186374.3931875	27922936.3015127	43751415.1857316	22916106.0771268	24457023.2479388	24616350.9554699	24616444.6818498	Alkaloids and derivatives	Ergoline and derivatives	Lysergic acids and derivatives
M181T311_pos_POS	Caffeate	5.188	181.028	0.586765594136741	HMDB0125102	3326949827.91566	2320557536.47399	2520279870.99972	146369865.552235	2021949810.04224	2592821886.67478	1880137203.91966	2178744050.43603	2153098725.46753	3408106502.16861	2011877884.43953	1427995335.44109	2326058105.47567	1290347428.35561	2450066003.13468	1803833651.89378	1613960061.01675	1523424424.69947	1615570514.26637	Phenylpropanoids and polyketides	Cinnamic acids and derivatives	Hydroxycinnamic acids and derivatives
M506T199_pos_POS	Calcimycin	3.317	506.288	0.0832504369074743	--	2286642.15404411	398764.435780397	681075.639626419	882305.469586914	2760993.58598247	4553829.00353265	6077642.53598882	4085180.72657617	3851771.59602853	4370615.26651487	6258480.63302895	5202493.35257227	4048072.15084272	2135267.28140671	3794992.95648742	5508704.37771015	5166957.43092282	5004824.09588765	5004966.93843265	--	--	--
M363T27_pos_POS	Calcitriol	0.447	363.31	0.26285765226914	--	8211081.59804497	9143136.06647663	17909014.4804422	7674376.67736929	11400347.8280955	4866269.52512275	7374873.97182119	9071635.52174574	12483401.9177229	10728804.488659	8668730.62436906	8829176.6118113	9262770.46688596	9602802.74925021	8405906.99646083	10226743.9463539	7134979.72129216	7131627.74850785	7286705.49037332	Lipids and lipid-like molecules	Steroids and steroid derivatives	Vitamin D and derivatives
M611T39_pos_POS	Capsaicin	0.657	611.417	0.00655439	HMDB0002227	93231087.3149658	115496564.097579	172660320.129427	93064340.7046826	165168049.591337	67245200.6510151	106956061.916755	87326720.4588778	135477168.378121	121931468.370432	93399145.9877249	93208445.0799797	87093137.1356184	103070973.461766	162554480.987108	92201898.709226	91760455.3500533	92716063.0370109	92706829.6029858	Benzenoids	Phenols	Methoxyphenols
M321T611_pos_POS	Carbophenothion methyl-o-analog	10.189	320.94	0.0523217666826826	--	13128337.6769452	14668824.6624125	6000638.10777544	15293598.883504	13993080.9048734	15806004.9381792	13079582.5227993	7509350.19464088	13745509.8875961	13593433.2116867	12556936.2518973	14797059.247791	13892119.5075841	5439923.47667552	15938170.7963357	13700696.0843295	10465933.0576288	8750223.91668166	10453535.3152071	Organosulfur compounds	Thioethers	Aryl thioethers
M429T30_pos_POS	Carfentrazone-ethyl	0.505	429.089	0.334890688751485	--	32175158.5200932	27121296.5475846	40534197.7052618	14207309.655717	15593655.3440525	24593105.4285946	16313999.5656542	15280395.5979368	15868699.0339932	12316779.8868518	16440967.5045686	19111724.9359165	27946467.4754379	19415802.1874977	15288532.3338531	14358311.6962104	42716815.222855	42677682.3470998	43965477.828974	Organoheterocyclic compounds	Azoles	Triazoles
M238T459_pos_POS	Carmustine	7.65	237.996	0.107497317685159	HMDB0014407	3590618.44647424	8019325.4021176	11373788.9701011	6503365.46253233	2966757.52279087	1793101.27623041	1214442.13902045	1821000.39681762	1216830.26212895	1341795.0317103	423376.809540513	1864842.01505796	2192543.0421307	5607366.08370241	1469860.25940362	4226204.14005264	3899597.87179789	3987307.10553968	3905092.39550292	Organic acids and derivatives	Organic carbonic acids and derivatives	Ureas
M331T219_pos_POS	Carnosol	3.642	331.173	0.956502516830339	HMDB0002121	26133233.5445205	32781376.3558003	34517116.7199304	19048928.3089806	32455627.3810929	28065658.0164561	23665997.9573648	23507781.2544717	29392009.8936917	36205605.5844327	26921277.3294869	25780123.5235859	22647526.9332187	24362288.5442914	34293569.6054195	20487416.0224492	24359535.2392153	24364304.1331818	23847438.0377085	Lipids and lipid-like molecules	Prenol lipids	Terpene lactones
M334T375_pos_POS	Carpropamid	6.25	334.029	0.112973656703762	--	6060376.45769981	7911927.37799705	4390857.3214686	6806718.85039525	3281756.68020329	7.53506e+06	5066448.93287345	5910057.5768527	4694575.86721636	7843204.39322324	3198407.62620963	6921957.60415584	6705157.85101208	7528007.24276627	6762866.27217003	7772188.11220666	5834843.38108525	5654274.32837768	5655984.3728743	Benzenoids	Benzene and substituted derivatives	Halobenzenes
M238T208_pos_POS	Cartap	3.473	238.045	0.987430833453144	--	3877086.27357654	3162800.42204226	5690279.37128019	4571718.99614817	2542431.16796027	1935734.12825576	514883.663184292	625590.403954513	1837584.70967967	2753966.62806277	1452675.56314296	1143034.12084791	1961535.36278854	3857438.03811172	1403744.79413194	4271185.01469863	4458036.51847233	4866901.58445496	4420193.58514701	Organosulfur compounds	Thiocarbonyl compounds	Thiocarbamic acid derivatives
M407T50_pos_POS	Carvedilol	0.841	407.204	0.990751754419965	HMDB0015267	19332048.6441767	18622928.1482479	31416204.9365474	19227623.8934108	19021444.3389104	17513791.7616419	18844312.3357934	19133669.2821823	23182168.4375824	26199062.5263283	15908199.3863668	15137941.2023021	19653513.5292476	14126593.811097	57100901.6834846	10173543.4261876	22229009.0811897	19146993.5206574	18910149.8312785	Organoheterocyclic compounds	Indoles and derivatives	Carbazoles
M190T687_pos_POS	Castanospermine	11.447	190.096	0.982877216240739	--	10200468.2516865	10565941.6257981	10286605.1734646	10833985.0647939	10211631.3950709	10465565.4210526	10808599.9343578	13704937.7725589	11922110.0825678	10397396.5120049	10725825.2311561	10593234.9973859	10205659.4215123	10954438.3862812	10713825.0412303	10590020.1312901	11121616.5285884	11124881.3890246	11788874.3942321	--	--	--
M390T438_pos_POS	Cefaclor	7.303	390.006	0.00317841938185604	HMDB0014971	3390965.3332668	1450292.56454046	1493587.76153965	982525.427101205	2265068.92718121	1358043.97696411	1468454.38444733	717415.779796066	1134526.0648271	868318.864588122	572310.879023302	1048234.46865173	1159534.65092638	2008143.1446991	714500.966789721	1318361.96111083	1456065.53444144	1434020.86836028	1670567.01116569	Organoheterocyclic compounds	Lactams	Beta lactams
M396T333_2_pos_POS	Cefdinir	5.543	396.025	0.0521749522648461	HMDB0014675	3189374.38402894	4133891.81779648	4680004.90528527	3815966.20850307	1581564.1077152	2520330.43190883	2427394.54746939	1726783.21441246	1918948.17714406	2485565.91882028	1243523.31217812	2305456.30568275	2200518.30071712	2542332.37498067	1789473.6942951	2668775.1141068	1934003.40735398	1809221.4129558	1808272.77452476	Organoheterocyclic compounds	Lactams	Beta lactams
M158T311_pos_POS	Cephalexin	5.188	158.012	0.0126506693903096	HMDB0014707	1041306649.93177	705688081.553148	468404100.917129	730085183.005366	606583897.067258	799492721.828115	599264764.031618	705479519.617527	719772188.43889	649446263.77201	562765397.465488	702149182.175094	715139817.342574	737258454.085585	839184423.494484	1057139787.75311	490576988.208342	447681503.651453	490165514.612866	Organoheterocyclic compounds	Lactams	Beta lactams
M536T30_pos_POS	Cephalochromin	0.492	536.165	0.105013114149113	--	6681850.36987829	26825966.7423549	28007850.1725184	13624489.2613493	11471439.7050231	19493661.4571539	8800491.99253601	8743923.61907035	9081341.32518663	5921771.67468587	7650513.37975934	9366678.15729421	8054187.16099635	9109541.09959438	12377269.6955343	11658905.8443867	13404942.6591544	13396930.3290204	13071522.1867788	Organoheterocyclic compounds	Naphthopyrans	Naphthopyranones
M592T279_pos_POS	Cevadine	4.645	592.354	0.0867335085389841	--	4244856.60359684	4954059.10069327	10255545.026228	3664951.53109507	5161142.36663603	4167810.9193397	3708208.55001001	3307338.36370132	4299419.4147937	5328496.60762944	11946971.6104954	4503344.41110134	3983631.76663931	3932703.48508673	5424765.18550199	3766299.40969784	3657974.25224165	3614571.05512604	3658321.38736376	Lipids and lipid-like molecules	Steroids and steroid derivatives	Steroidal alkaloids
M209T300_pos_POS	Chalcone	5.004	209.102	0.297832446538589	HMDB0003066	639471.197462279	1903219.78867368	804115.273058822	1040668.40408291	1954077.98652703	1222198.89963712	826502.928804495	1174774.59896583	1351123.61291312	2049464.82341193	1686134.12890026	1636334.24225221	527083.523382155	983427.952391811	1766208.17036226	716083.492673288	1161009.35893314	1154716.81322673	1068365.91967329	Phenylpropanoids and polyketides	Linear 1,3-diarylpropanoids	Chalcones and dihydrochalcones
M339T143_pos_POS	Chenodeoxycholate	2.385	339.289	0.949608610278246	HMDB0000518	42252244.416075	63334870.6948426	238641127.544298	462848184.519381	62826075.440352	29419240.4462258	28264066.2127719	78018933.4763381	14860450.3665586	30582813.1305851	7137520.5618804	101992899.980215	55784069.9074272	1337236556.24253	3.92917e+08	161828996.143925	232624186.882484	234303942.491437	234311828.213349	Lipids and lipid-like molecules	Steroids and steroid derivatives	Bile acids, alcohols and derivatives
M467T384_pos_POS	Chloramphenicol succinate	6.402	466.98	0.0103236382037201	--	16216691.2165432	8767320.15813066	21663984.5629908	39049271.2090609	13809287.2844398	28705604.7861362	28638786.984923	25094772.248295	14594271.0196411	18123072.591645	22278288.4862459	12135149.0941683	34368316.4918579	35344916.4840853	43632793.3482092	27532142.2964473	21822987.2078874	19321585.9658554	19187202.3207745	Benzenoids	Benzene and substituted derivatives	Nitrobenzenes
M293T380_pos_POS	Chlorbromuron	6.34	292.959	0.00335759647859217	--	167535678.992115	152426396.091992	824812399.117096	651762911.430108	186484135.844403	305342179.062767	706746743.225489	356687003.063866	408976965.355726	251993197.438138	415235714.006906	292203959.400988	378542860.64415	412570130.548585	833242102.484965	423349801.778325	413442873.472832	434213193.295513	413143895.495576	Benzenoids	Benzene and substituted derivatives	N-phenylureas
M437T371_pos_POS	Chlorimuron ethyl	6.185	437.026	0.157560159666368	--	3962481.3646448	6161276.88641045	6894321.17150219	1700665.34104721	1277837.90303174	444502.199185719	1524395.68729008	618786.227440703	329775.588384709	950443.971752607	1432342.64061585	221166.474357533	1621602.41289365	2214527.43620158	915337.559936554	2427707.87840966	2521013.99843743	2439137.45335886	2519102.99626209	Organic nitrogen compounds	Organonitrogen compounds	Sulfonylureas
M296T307_pos_POS	Chlorothiazide	5.111	295.975	0.684359564663076	HMDB0015018	20226113.1599406	17009033.6642151	26982230.141473	8651541.71379196	15143823.2107988	15390744.5065995	5575063.3226868	16875671.2496864	2503386.58060209	8181197.35526462	2388381.12410721	4359161.1357041	9397933.24108318	13182809.4076579	1.14629e+07	5442723.30562431	8034316.69849452	7344901.01688906	7632845.19536222	Organoheterocyclic compounds	Thiadiazines	Benzothiadiazines
M208T498_pos_POS	Chlorthiamid	8.293	207.972	0.886227802884902	--	11879136.7803557	8092572.51749185	16729671.8521467	7852912.87820822	7386331.39617427	8202594.94646468	9386098.43004714	5263457.45250817	7412581.85418075	6276149.99322387	6139244.35963359	6369668.49032286	4432225.51295179	4863075.18057062	6419771.07066081	7930446.2088377	7547965.47576609	9630808.0224978	8360526.73683233	Benzenoids	Benzene and substituted derivatives	Halobenzenes
M361T376_pos_POS	Chlorthiophos i	6.263	360.958	0.0802531	--	16300464.6026865	19046680.413973	14167711.6066034	10344017.3762229	16561918.511129	10726843.3289904	12674025.3699433	11463749.7603743	10921202.8583798	10572763.8480407	9800665.08993163	10479590.1607761	12711999.5522922	12397036.4756113	10463678.9258168	9.85367e+06	9518801.84302444	9138870.9595089	9493563.25975977	Organic acids and derivatives	Organic thiophosphoric acids and derivatives	Thiophosphoric acid esters
M170T320_pos_POS	Chlorzoxazone	5.338	169.986	0.992795805137083	HMDB0014500	7066417.29219231	4804518.25681716	9887748.86761458	6746724.24516025	4059398.0249074	2070659.70021624	3523387.20762479	2407151.80186526	2117230.00889304	2944332.98957065	2588371.68740444	4176280.34042535	1794910.09945973	4399163.86406431	3643978.16545171	4956324.11045893	9688467.37955248	10165440.4102204	9676509.65528127	Organoheterocyclic compounds	Benzoxazoles	Benzoxazolones
M835T5_pos_POS	Cholic acid	0.079	834.615	2.00830311127025e-05	HMDB0000619	6129412.93838326	8220865.16427594	8280937.97694894	8364430.5277146	9466363.10518848	8040769.30146884	7643435.26583601	7395478.95258017	7569135.10232435	7880840.81672665	7980534.0910436	8140449.3047003	7198291.18994592	7736513.04336127	9108009.25433837	8075742.64386559	7184881.03555053	7286023.63122676	7286058.34663293	Lipids and lipid-like molecules	Steroids and steroid derivatives	Bile acids, alcohols and derivatives
M104T298_pos_POS	Choline	4.967	104.107	0.99937448135066	HMDB0000097	8525384288.95351	8197636093.93895	10431976863.9149	4107113362.14014	5609068211.71843	4792750774.44254	6012231472.16782	3074288603.61077	2026236427.3414	6265342557.32453	1039677146.96435	4304700484.23898	5995131049.06109	7436293458.54437	4751421520.24622	5193816908.14365	5958759677.53239	5958864970.17723	5935632870.78884	Organic nitrogen compounds	Organonitrogen compounds	Quaternary ammonium salts
M191T456_pos_POS	Chorismic acid	7.602	191.04	0.937822443592896	HMDB0012199	2780813.90130825	2075781.16202901	3576279.73841609	2318109.95266775	2334087.3816417	1661948.73458344	1791742.39025891	1891349.76708268	934954.607232086	1643736.67218523	1804571.72650402	1208211.38192738	1603675.35084109	2125597.56396764	2013523.90188757	2164641.35896125	2260287.15695495	2375266.84241991	2258917.49050477	Organic acids and derivatives	Carboxylic acids and derivatives	Dicarboxylic acids and derivatives
M375T340_pos_POS	Chrysosplenetin	5.67	375.098	0.801755699479074	--	3327815.08958732	4490470.3487992	13180487.1270265	3349216.79152639	3725379.44633436	2871558.30982776	2820412.82144927	7099493.74072328	7219326.43740041	11259212.9554031	22227479.6718523	12497973.1231738	2151739.15964335	2923268.96155233	3229607.50448544	3193567.85132571	2709097.50565976	2712739.70439865	2854036.57221374	Phenylpropanoids and polyketides	Flavonoids	O-methylated flavonoids
M307T76_pos_POS	Cimifugin	1.27	307.115	0.989160414017357	--	13842224.5243062	8404737.01690406	4591528.39659757	8946172.16701547	12851769.6421912	16201302.2182841	16686153.1195564	15055638.2313424	10868922.5329913	16953564.3930316	17749092.6811378	20450739.6327513	82688766.0436337	13880262.8114226	6505904.49187479	15224462.6933037	15522966.4501843	15492022.7236313	16078931.4965961	Organoheterocyclic compounds	Benzopyrans	1-benzopyrans
M369T51_pos_POS	Cinnarizine	0.843	369.248	0.200560201420907	--	111483085.134815	212564039.491303	174016205.608325	130911650.11989	132021756.680636	1.6188e+08	1.24125e+08	143104541.484786	137269166.409773	178956105.339324	164293034.860739	88785111.4528227	83172596.3739911	92067073.1052082	217073961.364164	128656767.885283	127302320.157901	134750470.030141	127604477.769933	Benzenoids	Benzene and substituted derivatives	Diphenylmethanes
M443T275_pos_POS	Cinobufagin	4.577	443.248	0.0379485762019102	--	1350020.36229941	1791748.54161541	1777710.45214897	1207373.38530101	1712955.81404226	1280809.96943139	1168294.52100021	1059849.28561958	1595206.11386336	2006460.96708427	1342428.75123483	1384660.14804833	1171839.76895562	1020836.50207637	1788038.69357123	935016.712511467	1222750.22228525	1222501.88580944	1208277.5290435	Lipids and lipid-like molecules	Steroids and steroid derivatives	Steroid lactones
M233T34_2_pos_POS	Cis-10-heptadecenoic acid	0.569	233.226	0.754072	HMDB0060038	6647385.73262696	723793.161295544	4439314.77018382	4740094.63147776	5148867.89737728	5607381.20134688	4514519.32506324	7095494.39607701	6387266.23291713	6185106.21779272	6213707.7032229	5674811.76932653	5844636.57038605	5593753.04037542	4426795.22145939	5643592.5541553	5975501.11595651	5679591.79653533	5984221.28805151	Lipids and lipid-like molecules	Fatty Acyls	Fatty acids and conjugates
M255T668_pos_POS	Cis-9-palmitoleic acid	11.137	255.219	0.707773570087646	HMDB0003229	5576844.70719172	1213781.02783366	1580134.11388246	1041901.34671408	1575520.19536952	1795211.33270704	4510091.93325995	1.20652e+06	1314628.71763858	1298841.34463177	1035445.17072848	1291032.38135126	1243568.53667115	858736.368616998	1088458.35249556	1178716.85880806	1192057.34359193	1134557.95268669	1133837.39576756	Lipids and lipid-like molecules	Fatty Acyls	Fatty acids and conjugates
M192T421_pos_POS	Cis-aconitate	7.01	192.024	0.190351540846712	HMDB0000072	27594500.0168545	17605234.6775085	51336582.0213727	15737387.5261987	22818576.8349826	19306020.1040139	15427945.7084038	20465400.8351581	7127921.95322236	12229394.084927	5343081.84353905	10725694.6136958	11821712.2215567	17840504.8224971	11761099.7316595	17308953.0035677	19923593.2435973	20217017.7127075	19928121.1871233	Organic acids and derivatives	Carboxylic acids and derivatives	Tricarboxylic acids and derivatives
M748T35_pos_POS	Clarithromycin	0.59	748.467	0.119598914658678	HMDB0015342	20814264.6665302	18081068.8176998	16196457.6946987	11736472.6201459	27924587.049026	20915613.3073475	24878584.2372572	12711003.725416	35620972.0666215	14759083.5428046	23101980.3399507	14544557.1476639	9503342.00186605	12491440.3170059	80056818.0948333	14144356.3693892	20577629.942421	20972554.5597852	20755896.2382112	Organic oxygen compounds	Organooxygen compounds	Carbohydrates and carbohydrate conjugates
M268T221_2_pos_POS	Clethodim	3.689	268.132	0.0999441858635797	--	1002384.88795932	985162.648627974	658303.663670796	1175987.56785865	697787.026542252	501196.256662088	894090.330979301	1625737.21065709	785899.990531506	1324870.76657892	807953.102261732	553725.732726643	2595596.85362308	1842337.85646238	633921.266451951	985266.470765786	1893548.46516401	1972098.64657743	1855231.25714957	Organic oxygen compounds	Organooxygen compounds	Carbonyl compounds
M205T320_pos_POS	Clomeprop	5.33	204.995	0.332250653487628	--	154248848.628077	188262660.028796	172858367.455841	165716379.905786	98470758.9157312	77308466.0876252	82972190.0719462	57151482.7073027	65222323.0417811	72728740.8245263	38009626.5380174	83616968.2720739	73793144.1758265	135883528.214021	120677969.493408	1.05701e+08	113926006.43415	1.13893e+08	115541267.850978	Benzenoids	Benzene and substituted derivatives	Anilides
M398T320_1_pos_POS	Cloransulam-methyl	5.33	398.02	0.271353622086565	HMDB0033147	1833011.08446633	5274955.84075598	11052716.981176	1882734.55563979	602399.963861391	1245985.28758165	951825.869732641	938872.440993336	880386.074352341	826627.271429677	675216.297211455	1185609.68340435	1308041.01275444	852898.907783778	1147578.85900539	986635.61740134	3789367.71829339	3802796.82997075	3373310.6812682	Benzenoids	Benzene and substituted derivatives	Benzoic acids and derivatives
M363T444_pos_POS	Clorsulon	7.408	362.902	0.00368456	--	1451917.06610409	809820.555788597	1401698.19189436	2452308.57434869	1934385.07600283	2066991.17034488	2413894.1384511	2455936.0880309	2128300.20233392	1716323.64651237	2851755.0859532	2583851.2965093	2128636.86789907	2347359.65447563	3398555.96627889	2218892.24710043	1809218.99405352	1783911.34038653	1836612.79658296	Benzenoids	Benzene and substituted derivatives	Benzenesulfonamides
M250T324_1_pos_POS	Clothianidin	5.408	250	0.143898167597668	--	1735404.96809145	1213268.67760683	2120850.04871397	522947.110701686	961981.748407315	1075988.00359601	952995.490265088	698761.035646915	1357386.52171766	945757.259401387	487004.02254577	1005487.98907141	1024875.52632537	1040537.26127681	807225.406799899	1133790.28492949	1286793.52806055	1351823.22620951	1351736.94140366	Organoheterocyclic compounds	Azoles	Thiazoles
M401T31_pos_POS	Cnicin	0.525	401.173	0.818473352585126	--	767836	2279730.62632376	518899.998564795	979146.048490233	1738946.60160682	923828.465201282	1174065.00499489	1049175.66590887	657869.446419457	985600.61744834	884228.346108261	1218269.43771708	1139801.26246951	1236195.41145535	1202132.76144492	1406483.51583743	664184.046158254	690226.796388904	690064.410752223	Lipids and lipid-like molecules	Prenol lipids	Terpene lactones
M304T471_pos_POS	Cocaine	7.842	304.162	0.930299832374663	HMDB0015043	538107.161372241	1136718.88694869	833083.714726713	3528335.07481563	701009.268451836	1150872.40576618	1160096.91120338	295671.215225043	583707.235706231	1048722.9421812	686472.522653418	1382013.77427946	881748.842705039	551030.927950986	1341518.08587339	795490.191382031	929446	731223.709304138	922131.58920482	Benzenoids	Benzene and substituted derivatives	Benzoic acids and derivatives
M316T279_2_pos_POS	Codeine-n-oxide	4.644	316.002	0.0360108125838536	--	40601272.5614045	59979634.3074664	17086257.3599429	54151993.6338252	40032224.6113095	55884489.5075821	28003835.1703231	44489960.8775319	50956948.0443791	38696840.7235141	28727608.2239983	44936610.5252191	54450999.7182073	57536415.8826416	66872676.5302231	38543103.2839531	21770323.7342158	19582970.9123308	21689939.8982536	--	--	--
M472T206_pos_POS	Condelphine	3.426	472.275	0.00996181949069746	--	1157758.9630531	4308153.06767579	3457660.04149969	1683581.40001852	1715524.14366816	1.84758e+06	1269391.03133588	1484472.89656949	1475924.75959451	1524919.44784565	4216488.65044592	1516597.63064156	2150186.02396503	1173203.24239525	7353676.73215071	1384097.31408108	2159772.80732129	2206601.74004116	2645770.04359981	Lipids and lipid-like molecules	Prenol lipids	Diterpenoids
M374T59_pos_POS	Conessine	0.985	374.363	0.00198386	--	2967709.22438217	17728430.5507621	6231028.92656894	15465994.3371888	14551843.9872645	22866471.0656238	7650986.21119305	14453036.0975101	8557108.56364208	9351417.81267319	9345439.0589394	16534879.1459816	16567943.2984391	12779105.712288	10146986.6472766	11857778.532215	16430410.0113052	16268578.7551436	16203909.9357362	Lipids and lipid-like molecules	Steroids and steroid derivatives	Steroidal alkaloids
M551T235_pos_POS	Convallatoxin	3.919	551.304	0.0279021315481225	--	21663833.7906688	23245333.3179307	32805242.4003839	17410796.4482864	26164830.3841829	21134248.2984118	18943094.2621618	17506006.0102333	23399679.9418263	29847348.1876331	22023891.6866584	19763847.1659298	15463609.3302206	17844669.3613214	30189041.352065	16229874.4696366	17707152.5047031	17804520.1093721	17804804.8240653	Lipids and lipid-like molecules	Steroids and steroid derivatives	Steroid lactones
M727T246_pos_POS	Coprogen b	4.098	727.408	0.128796344569971	--	3563791.15453507	4450686.09669264	5913894.8827362	2822645.87816498	4756594.33527552	3827274.61782382	2985631.99264095	3320011.74202461	4455488.46051524	4184380.80648624	3555968.32587514	3568704.52190102	2901844.66922106	3287447.82949343	6451609.67871229	2544959.80396457	2605650.34583902	2605700.78637582	2648153.01007578	Organic acids and derivatives	Carboxylic acids and derivatives	Amino acids, peptides, and analogues
M347T584_pos_POS	Cortexolone	9.741	347.229	0.680253638170122	HMDB0000015	1347046.37033381	1804751.4517287	1481231.11531328	1367864.66806577	1489480.57904413	1607392.39679289	1873111.44027168	1684182.61547946	1518373.5686697	1533756.52389516	955823.821575478	1356005.05131529	1423214.38957814	1404129.33970279	2063451.54525389	1488955.62273266	1367703.72055587	1665419.34341083	1308169.67679569	Lipids and lipid-like molecules	Steroids and steroid derivatives	Hydroxysteroids
M347T48_pos_POS	Cortodoxone	0.794	347.204	0.995938243476738	HMDB0000015	86818374.3853273	79347609.1712092	121660652.870149	50439606.8216296	89316161.3068271	75443181.200553	85711789.1317326	68945489.6391766	109375873.669372	72001266.0796114	66866467.0844918	69032796.9989493	67917741.0019827	57229822.5115603	113978083.052038	59241525.4260596	74068736.9096496	77056131.3558389	77054885.3088436	Lipids and lipid-like molecules	Steroids and steroid derivatives	Hydroxysteroids
M343T25_pos_POS	Coumachlor	0.411	343.074	0.982235386943386	--	5968998.67883339	5218175.39639286	4998711.85567448	5775845.43049146	6129633.67415257	5927668.0017112	6166061.86597254	6357293.74342055	6660408.97858811	6367351.93186236	6509869.86864228	6339378.95370435	6156322.00500797	6327436.02136147	5995517.7792029	6343395.52493149	6351588.84889941	6353932.6047674	6166065.32696993	Phenylpropanoids and polyketides	Coumarins and derivatives	Hydroxycoumarins
M621T342_pos_POS	Crassostreaxanthin b	5.693	621.397	0.969245526065295	--	2679810.56916537	4804135.59594984	6322936.87583263	3528007.7742356	3777656.9037715	3555536.37711936	4840521.09732895	3048179.45363402	3877786.59308139	4218031.16204374	2161597.48113913	2932858.23322903	2145896.86271708	3995940.48259649	3909594.47733846	2518468.66912752	4040731.07278754	4281039.52578025	4031701.26684369	Lipids and lipid-like molecules	Prenol lipids	Sesterterpenoids
M132T371_2_pos_POS	Creatine	6.186	132.077	0.997213817645051	HMDB0000064	4376151040.40014	5635699371.6715	5102615300.67645	3892562525.08384	3804596076.22985	3720763457.06734	2740311300.22723	2729909921.33072	2292090237.27187	3980155921.55745	1700991533.54936	3419729244.15363	3299857776.33655	3865406951.1509	3379964552.01571	4449838879.39701	3833734875.78399	3731451267.30389	3828480009.76296	Organic acids and derivatives	Carboxylic acids and derivatives	Amino acids, peptides, and analogues
M114T190_pos_POS	Creatinine	3.174	114.066	0.999621984863935	HMDB0000562	910804250.716555	884515130.401834	2574890440.03589	901897678.830826	486738243.325339	417810922.92182	619366686.176231	316119718.426711	627946042.506419	429874862.043419	321804692.272713	257474405.355268	558263973.601457	488281375.940208	359766591.092679	788766757.616561	705368063.806933	697568976.101914	697580781.23718	Organic acids and derivatives	Carboxylic acids and derivatives	Amino acids, peptides, and analogues
M576T250_pos_POS	Cucurbitacin b	4.169	576.359	0.0923464992389573	--	29080843.2242076	36403538.8391909	42352947.6496791	24578269.1491285	37368241.9050996	30035292.7749427	25824330.7716121	25231667.7847527	34495512.3773099	40276243.921741	29899111.4172258	29098147.2706079	25532512.1598819	27265078.5661711	44871593.7477743	22009854.5489261	24162642.7532032	24163019.3628426	24296936.4951352	Lipids and lipid-like molecules	Steroids and steroid derivatives	Cucurbitacins
M463T34_pos_POS	Cucurbitacin d	0.569	463.303	0.530642950537295	--	2392639.66839141	5668013.74518643	4907401.45146745	2552071.84517907	14244497.8405604	10179304.5091998	7934474.0574874	12059800.9000872	11123648.6619226	4560041.53042322	3481679.66443051	15277501.2692957	9901232.94071642	2842051.74470521	7438271.43663012	5038410.7777531	5136780.07617667	7503892.20010331	7476730.4518785	Lipids and lipid-like molecules	Steroids and steroid derivatives	Cucurbitacins
M579T204_pos_POS	Cucurbitacin e	3.404	579.299	0.00627534099024744	--	2.79047e+06	3976557.95070557	2839475.78644793	889634.488201052	2998897.56416716	4307243.24065564	5901400.71916059	2441051.87886852	2094177.38531552	1373925.50417676	1280927.66459089	1134899.48816728	1873065.32284869	1255032.83164848	4167403.29597808	1428461.21857749	1189395.3942772	1165487.08640017	1576423.50352383	Lipids and lipid-like molecules	Steroids and steroid derivatives	Cucurbitacins
M537T248_pos_POS	Cucurbitacin i	4.126	537.288	0.981126539238583	--	19129581.8417536	19691804.3520794	29840000.7859538	15424856.1865175	24597229.8809193	17090167.6106685	18100067.1394031	15455154.3593795	18364619.7457345	27085814.7719745	21081405.3706864	19111005.2930645	13640389.7541082	15825310.3915921	23278156.4406687	15092130.2183302	17107996.115552	17107879.1461613	17226070.5599033	Lipids and lipid-like molecules	Steroids and steroid derivatives	Cucurbitacins
M584T155_pos_POS	Cucurbitaxanthin a	2.582	584.395	0.170712224743289	--	5997716.19768696	19082370.8333507	38895495.6026218	11497971.0994321	2.39547e+07	5261251.99642658	15092838.7046561	9655566.13604834	17916604.1784071	12908228.9147646	7202767.9436865	10897297.4769763	8718073.85596251	17022087.2751674	27332011.1266812	10893518.6744416	9598581.72756161	11210174.172748	11145643.4006575	Lipids and lipid-like molecules	Prenol lipids	Tetraterpenoids
M149T33_1_pos_POS	Cuminaldehyde	0.547	149.096	0.984086791194014	HMDB0002214	20970665.960675	27429643.6966244	633182.731519479	28907511.8040444	22114271.8065833	20353987.4910992	27369512.7933443	20662411.2091974	18089914.2871087	18431286.496248	15901001.4117011	25891222.4368955	21684052.9725824	23984831.6901219	14802052.4497286	17978803.8251635	36996894.7561807	36572372.2138442	36993813.479832	Lipids and lipid-like molecules	Prenol lipids	Monoterpenoids
M235T37_pos_POS	Curcumenol	0.622	235.154	0.152216483957731	HMDB0033960	11715700.2282471	1113497.34599073	17848598.0959118	9313191.96938858	11149593.7543259	6600056.18396155	9086414.27070556	8643190.05676454	11035055.1550885	9175970.50199963	8586663.30562595	5776022.25914688	6855033.35638928	982087.509858156	18983373.4078151	5353664.86850702	9976704.25119413	9786688.03476463	9784944.80939223	Lipids and lipid-like molecules	Prenol lipids	Sesquiterpenoids
M304T338_pos_POS	Cyanofenphos	5.632	304.061	0.326779327524285	--	975133.25519778	1830917.14836629	1922135.26690131	1216376.99605406	3136150.90062247	1533893.31450648	1053041.61957363	2064455.6880021	3260290.39428264	3299780.22416484	7073675.71504139	4111558.58556039	1208264.5738459	864581.483678089	1284190.88444522	2292952.16218041	1005115.79695181	931014.758699502	984753.843441873	Benzenoids	Benzene and substituted derivatives	Phenylphosphonothioates
M485T33_pos_POS	Cyasterone	0.547	485.29	0.0899584206552252	--	375124636.437039	490546539.329414	359028839.363188	512749739.981426	421855709.37728	358059867.636543	486433112.265974	344828760.828473	303054412.526243	2189328.77927665	267852842.389186	476792824.164439	362770947.335592	430242457.84732	8486956.59628097	302708208.253816	681483258.179766	677677316.221648	680619601.092625	Lipids and lipid-like molecules	Prenol lipids	Triterpenoids
M665T341_pos_POS	Cyclogaleginoside a.	5.684	665.424	0.174528889076104	--	4417835.09053078	4913535.69420238	4459946.71845854	3067121.71508431	2255222.74593432	2996393.80634465	2703682.64881713	3370153.10598293	2634363.93774788	2052314.02051015	1788155.92985361	2673187.77137774	2867474.72196031	3351665.55206988	2608508.87332785	3523974.18214532	3044312.64213386	3407820.19437008	3055543.05849716	Lipids and lipid-like molecules	Steroids and steroid derivatives	Steroidal glycosides
M225T203_pos_POS	Cyclohexane-1,2,4,5-tetracarboxylic acid	3.384	225.03	0.588923879925224	--	20838602.5295619	23904039.4462136	9533212.69056291	8857526.24482273	28995144.8317854	25427628.7805709	21021177.0207824	25492469.1056512	13456218.4300372	25459691.4381855	12266121.3994663	16824435.8812503	23586833.9220606	11130628.3523204	24005106.7259578	8677658.08417702	12772801.5106982	12844504.2920986	13740082.2558494	Organic acids and derivatives	Carboxylic acids and derivatives	Tetracarboxylic acids and derivatives
M337T189_pos_POS	Cyclopiazonic acid	3.152	337.146	0.225277126266905	--	5935736.52738099	5021266.38450085	3183949.44384658	6749201.51525185	4995548.25830252	5310729.39651912	8873048.77573528	5045494.95379985	5073767.6859357	4921306.35103208	6191587.04128694	6554307.73365166	4619027.52651449	4745475.94854594	7037523.45843537	9053640.01731168	5294688.39607502	5292253.7720794	5488524.15242871	Organoheterocyclic compounds	Indoles and derivatives	Indoles
M574T62_pos_POS	Cycloposine	1.03	574.398	0.103367619741501	--	153467243.84013	222922774.160966	326186773.02653	161804902.036491	298409323.251384	120698643.980931	184767498.317646	149857068.65683	222628967.771165	203490065.652243	165536397.327841	155991786.870401	160341361.338196	175376132.967298	321475274.165931	139374680.702478	164038375.465771	165581879.268988	165566146.887789	Lipids and lipid-like molecules	Steroids and steroid derivatives	Steroidal glycosides
M125T380_pos_POS	Cycloserine	6.33	125.021	0.525340442881396	HMDB0014405	6377379.70498025	6014310.29125795	23968948.4370676	12374293.9565596	2729883.93949607	3465655.53659128	6789868.14662083	2721540.44333722	24275679.7042372	7664438.89630467	5636928.81709888	3230968.01871351	8397216.80647916	4523900.89184434	7854331.53265221	7336128.61553044	9685675.47997091	10564859.1467136	9661380.58018531	Organic acids and derivatives	Carboxylic acids and derivatives	Amino acids, peptides, and analogues
M610T320_pos_POS	Cyclosporin am 1	5.33	609.934	0.76554	--	1565896.96017114	2760064.77893337	1967923.15856864	1670930.24737827	743514.34969214	436619.596809499	705335.885380571	288316.470006051	183658.011155672	666856.116257285	42476.4753869599	591896.948773514	430952.575835995	1242965.65219083	748879.435344251	1121822.88201098	1169305.89308072	1169835.91088532	1256658.58845082	Organic acids and derivatives	Peptidomimetics	Peptoid-peptide hybrids
M185T292_pos_POS	Cyprodinil	4.864	185.021	0.265817464121903	HMDB0034853	19276083.2415989	26546432.3135129	16537945.7403276	24637945.7355913	21657696.5498733	24530827.9468122	16303974.729367	24641340.3055718	23102067.5533869	21856819.7946684	20040825.297488	25421316.4324383	23623755.2591333	27765784.0167469	26321492.5378109	14582905.1492375	16043219.3412543	15997727.4162617	17462866.1767792	Benzenoids	Benzene and substituted derivatives	Aniline and substituted anilines
M235T292_pos_POS	Cys-Ile	4.866	235.118	0.375942401074535	--	507334.534415501	463404.086555978	709687.779440034	272932.653101559	748503.339330593	437505.366905591	369029.196162376	267548.551715751	530435.144795699	655504.450960893	505873.137852939	450012.226274193	170829.196970495	321742.024386883	594215.364143398	367049.217725157	441801.173352251	428640.631273399	441711.297319041	Organic acids and derivatives	Carboxylic acids and derivatives	Amino acids, peptides, and analogues
M235T156_pos_POS	Cys-Leu	2.595	235.119	0.943303350411768	--	5077391.70940133	3284781.16003268	7966085.32931664	4022739.90233062	5276995.59817225	3655483.85371353	3515237.33714377	3740280.3035652	6753751.96165543	4954287.23033267	5472600.44526121	5483143.85382799	4979694.91457804	3593427.2223365	4241405.32641514	5388052.86043849	4991001.69661944	4905100.47952596	4905400.70711223	Organic acids and derivatives	Carboxylic acids and derivatives	Amino acids, peptides, and analogues
M375T214_pos_POS	Cys-Pro-Arg	3.562	375.163	0.729205900031229	--	6766683.0704658	8471839.63159891	9399009.00975971	4987113.43263613	8785642.57954244	4842054.34649012	5599110.35520311	5680432.79659678	8121067.34371872	9612956.13350449	7492554.64705448	6.43179e+06	8078332.98541964	6463931.32055295	8696029.91307785	5281260.7333887	6138817.50871999	6202308.27223426	6201027.59271299	Organic acids and derivatives	Carboxylic acids and derivatives	Amino acids, peptides, and analogues
M170T371_pos_POS	Cysteic acid	6.185	170.033	0.865385336556105	HMDB0002757	136036509.66797	191451364.297574	290586197.197899	86662268.9093727	60400829.0003052	44338358.6428981	71066321.5715842	45123106.5517425	32082459.0251091	66980808.4180263	11856327.4309144	33328446.4024835	66699684.7215252	93230207.7289406	51130707.7307879	105040958.017818	111229398.34339	112955187.404657	111228109.964116	Organic acids and derivatives	Carboxylic acids and derivatives	Amino acids, peptides, and analogues
M350T372_pos_POS	Cytidine 2',3'-cyclic monophosphoric acid	6.196	350.004	0.108963009050168	--	9208082.11197773	9943952.55278169	6876903.78488821	7820875.40437057	7361067.5378214	6749058.67897179	6648852.95742597	6116728.31640804	4419867.96718157	7430126.78111555	2267348.98244995	5389181.8318923	7178824.46807802	8433128.82034425	6285997.44509858	8845309.92895095	7284213.04568984	7271821.14512684	7470960.90605665	Nucleosides, nucleotides, and analogues	Pyrimidine nucleotides	Cyclic pyrimidine nucleotides
M484T421_pos_POS	Cytidine 5'-triphosphate	7.011	483.976	0.0201199798752097	HMDB0000082	1254921.12814092	896688.170491202	5108180.91989468	2593980.19818992	1855812.25621284	1751652.08747518	1797074.76164414	2411001.22022131	838324.919426555	1449751.74999499	824111.360610235	916841.472347582	933524.771461078	2190455.66589328	1598120.99582298	2713422.0673009	2482866.51466863	2765537.72088002	2471243.90952707	Organic oxygen compounds	Organooxygen compounds	Carbohydrates and carbohydrate conjugates
M460T35_pos_POS	Cytochalasin a	0.59	460.269	0.155596723220263	--	105948285.364455	151351006.716912	51609799.970639	159233011.310639	121330932.165119	148002007.094223	92414002.2921692	116658484.224224	68968172.9455699	113281883.73553	110650949.502481	9237491.35364863	115425043.995168	126271706.857309	54572556.4543442	153512117.935605	109810480.053332	99123954.9905894	109738378.939383	Alkaloids and derivatives	Cytochalasans	Cytochalasins
M430T363_pos_POS	Cytochalasin c	6.052	430.228	0.234627047829051	--	857249.525223021	952984.683497154	769343.075227023	937500.401107866	1192323.30808481	1247088.63534498	917343.976181042	795083.907188554	1229796.5078854	1441119.0841753	1325313.4675196	1256783.29535696	855769.077960397	1032361.70103294	1233693.71486151	729493.821462484	693612.006062715	688989.147079668	698743.078870079	--	--	--
M416T374_pos_POS	Cytochalasin e	6.239	416.213	0.0393202641416062	--	591477.623502624	871026.517096341	793916.34500709	605177.848834825	913313.789917349	651742.59037096	496406.129036644	730658.037002749	641508.38414867	1357832.04262074	906864.483434699	857306.337459047	641892.904730166	609523.374684732	462202.547719411	613817.753926077	616038.567740107	581517.588620689	615059.074478735	--	--	--
M398T219_pos_POS	Cytochalasin h	3.655	398.238	0.151772252769759	--	3964911.36815237	4274841.59275807	6077769.90698157	3405452.24373898	4246291.12709588	4306549.53694347	3149321.36691447	3319944.60225638	4690158.96836823	4834727.09903207	3251217.76008618	3679145.42948944	3151205.9354176	3797410.66255043	4574918.06326199	2465083.84412948	3201383.92007794	3225113.34348873	3200960.27418547	--	--	--
M203T421_pos_POS	D-(-)-tagatose	7.022	203.053	0.600836635988389	HMDB0003418	2127608.90595858	1017866.32291026	5376954.33864698	1119250.08096428	1297163.53787099	1056995.02252916	1863292.81977756	1986312.71046307	1815346.73809375	755674.736639864	924525.468184853	505645.827629379	304886.677491781	776994.880885794	614006.375198671	1150468.21554333	1569246.69761606	1567839.30498363	1607378.8828504	Organic oxygen compounds	Organooxygen compounds	Carbohydrates and carbohydrate conjugates
M531T29_2_pos_POS	D-.alpha.-tocopherol succinate	0.484	531.387	0.978366497199322	--	663896.97506043	971699.129638769	633715.339967323	3384417.75092646	2506152.58650414	2364421.01289965	771701.661670357	2.10147e+06	4418106.92455004	764122.657090932	1176964.33464697	557973.690589473	3291263.28646282	1030032.65424753	960038.567509973	2612218.94868606	1978737.73228074	1395108.70469416	1540239.13563946	Lipids and lipid-like molecules	Prenol lipids	Quinone and hydroquinone lipids
M187T437_pos_POS	D-2-phosphoglyceric acid	7.283	186.995	0.10031921802095	HMDB0003391	59536688.5946684	2525922.66459636	330137050.576557	259283022.123519	76182946.9251189	3694563.71900931	302991585.176121	186784777.139626	226553772.135463	70369706.0004167	131480662.567677	109221181.324809	135309670.241508	4633393.47311433	546233047.754651	173180989.846383	169098239.206376	169162440.108237	174700692.175754	Organic oxygen compounds	Organooxygen compounds	Carbohydrates and carbohydrate conjugates
M148T320_pos_POS	D-Glutamic acid	5.33	148.004	0.677739934121174	HMDB0003339	1675360.34571926	2514116.28967096	8.04534e+06	1428988.51089417	429717.384712232	2454045.40985445	528666.621480034	2091372.70517735	1892828.35295741	294014.917034628	1754251.25574977	459273.776118177	2438317.64979947	777270.56117333	519091.096869332	905186.806274311	2042564.86265423	2124816.50341984	2038997.6843749	Organic acids and derivatives	Carboxylic acids and derivatives	Amino acids, peptides, and analogues
M362T127_pos_POS	D-erythro-sphingosine-1-phosphate	2.118	362.241	0.998431809525913	HMDB0000277	1224949.64743235	806474.662235396	386929.236198267	714924740.15752	584864.280676746	1305149.12231835	1161862.66216823	1392794.60707279	1368122.26362993	1272195.91335514	170841.927331425	945479.871835399	1219289.24406266	1089065.09543933	1319692.43084926	1243038.52843092	50055951.2878313	50045915.3617633	48955380.9172262	Lipids and lipid-like molecules	Sphingolipids	Phosphosphingolipids
M407T328_pos_POS	D-fructose 1,6-bisphosphate	5.469	406.936	0.304439306969615	HMDB0060444	2370251.68557292	884727.633164052	593870.685533742	2502968.85663115	2563601.81778865	649643.047918317	824979.008593346	458051.714440567	487246.041398448	1519380.09077991	1540351.26324952	1794876.03190974	769888.64070891	1992042.03471094	580706.778573154	2770886.56791813	1840633.81816984	2260188.29287832	2246297.61034754	Organic oxygen compounds	Organooxygen compounds	Carbohydrates and carbohydrate conjugates
M199T253_2_pos_POS	D-glucuronolactone	4.213	199.001	0.532746433809111	HMDB0006355	16231508.6615196	16765462.7104171	14630634.4337534	16670217.0914499	17513721.8953093	17444745.640794	38094815.9773849	29262951.5472662	14093106.522612	13936985.9333152	16610812.3046783	17057653.4439094	15689492.7291014	16662079.2209368	14531744.9205083	15325817.6635953	15264384.1070337	15266507.363148	15474762.690684	Organoheterocyclic compounds	Furofurans	Isosorbides
M130T445_pos_POS	D-glutamine	7.416	130.05	0.993845133458873	HMDB0003423	56977192.443187	75815198.7739219	73736245.7400573	22260054.1688916	23087948.8329981	22915860.3340262	16145976.1776224	9405138.45570846	14641221.4087134	19922491.8892522	5254035.06749036	10374772.2365519	13489995.3520331	19789540.3465849	10002049.8659883	21883284.5793937	19732253.8237918	20771456.8212884	20684387.3914525	Organic acids and derivatives	Carboxylic acids and derivatives	Amino acids, peptides, and analogues
M606T67_pos_POS	D-lactosyl-.beta.1-1'-d-erythro-sphingosine	1.109	606.406	0.089425	--	285227503.046705	405543884.585842	444406308.093499	285899552.308991	598419831.972363	272808000.670327	303450129.625733	333877301.965974	367526291.757635	356161254.554203	281865753.307347	318537188.949051	477432606.439556	305659106.338935	595762696.307474	302399027.954486	329934376.398878	329733941.862442	319397854.149897	Lipids and lipid-like molecules	Sphingolipids	Glycosphingolipids
M458T254_pos_POS	D-leucinamide, n-[(phenylmethoxy)carbonyl]-l-leucyl-n-[(1s)-1-formyl-3-methylbutyl]-	4.235	458.296	0.198464709198291	--	6825556.58223258	7920655.41245479	10310638.6238143	5462089.28840667	8936657.03186361	6090246.98801979	5825996.46606518	5820033.9464035	8263540.2463246	11937301.054493	6845961.88426099	5515749.51462206	5202817.20007841	6168311.47322295	11199061.7493539	5074700.72973485	5460162.00689787	5409417.41995965	5409643.98827346	Organic acids and derivatives	Carboxylic acids and derivatives	Amino acids, peptides, and analogues
M263T384_pos_POS	D-mannitol 1-phosphate	6.406	262.981	0.0673411140854491	HMDB0001530	425842492.455701	359618668.942812	505628730.305488	257934734.228929	430000926.607585	195882103.460751	643705617.75374	744989302.723784	219625023.103794	461138956.164056	445468968.958439	423971032.067832	432652989.508423	263649664.109734	175859101.701451	421154373.356154	376462757.657577	358808898.455604	333577844.077755	Organic oxygen compounds	Organooxygen compounds	Carbohydrates and carbohydrate conjugates
M305T494_pos_POS	D-mannose 6-phosphate	8.234	305.001	0.852761967215212	HMDB0001078	11063428.9637201	6601923.95350533	12303348.8571521	3196107.12405453	4023281.33301329	2492359.71273776	2774196.85049865	1709003.96507288	1223384.78710462	2854521.74375153	1092091.74965396	2427410.45368574	2572445.04802975	6344360.54969196	1481881.71691002	3282913.1524843	4238542.48974776	4932583.94003318	4933309.80565896	Organic oxygen compounds	Organooxygen compounds	Carbohydrates and carbohydrate conjugates
M545T384_pos_POS	D-myo-inositol-1,2,4,5-tetraphosphate	6.398	544.88	0.00446261471207217	--	29034009.8994089	15886753.9845019	59426860.8195147	74075913.5321203	20917992.7021147	49575050.8935866	65203867.6602014	49341302.8716314	51827543.0945567	39617037.3396606	70665822.1907082	54005454.2500204	47516842.4363321	46326566.9767479	8771123.75904003	44424384.8120396	58296532.4736183	58300584.7371843	59384985.4190404	Organic oxygen compounds	Organooxygen compounds	Alcohols and polyols
M581T334_pos_POS	D-myo-inositol-1,3,4,5,6-pentaphosphate	5.562	580.927	0.0264633455034862	HMDB0003529	1720764.63399587	1831819.34251688	108776.661506569	3650180.26817731	2784843.28214981	5938303.55359922	3165719.59939524	4530774.13379785	1720593.65216242	3989721.49298827	3781800.95057234	5540806.28753099	5434711.66568416	3747953.95979442	4540391.68896636	3154808.80548915	1438943.67335587	1287019.90596744	1350086.6650351	Organic oxygen compounds	Organooxygen compounds	Alcohols and polyols
M487T444_pos_POS	D-myo-inositol-1,3,5-triphosphate	7.397	486.916	0.0815854591673465	--	4075959.3622376	3219771.73914697	1356797.05479605	7832111.36915927	3573984.03100168	4514927.2140553	5535173.27407829	6495867.42202375	3051675.6224594	4493174.36488804	7895354.51350181	7494670.53827779	5692618.40618993	6494521.88746256	10242935.566287	5745240.54402339	5009672.23429874	4801919.49395321	5009573.47845406	Organic oxygen compounds	Organooxygen compounds	Alcohols and polyols
M323T312_pos_POS	D-myo-inositol-1,3-diphosphate	5.198	322.99	0.154999468901111	HMDB0006234	77345604.0656534	97879098.8225707	50502243.2754465	90615597.0516378	92727323.4351376	117971818.629865	117427243.73873	131604500.469884	141298390.664136	86978033.9640214	118591534.854738	63990847.7336887	120138392.166481	93071203.2733085	126050959.574458	86030727.1305832	88968992.7419379	87123635.5619671	86581323.7777711	Organic oxygen compounds	Organooxygen compounds	Alcohols and polyols
M545T437_pos_POS	D-myo-inositol-1,4,5,6-tetraphosphate	7.29	544.88	0.000672362539038733	HMDB0004527	360970.527045261	351979.339457011	3129713.93551936	711289.794088324	2200080.25953389	1685449.14195879	3887191.73247219	2064037.81533814	2303413.44815596	5249136.96684358	4508770.96591081	2132315.93357534	2535996.75151568	1132162.76627107	5998744.94795805	3309209.28366885	2675712.91084366	2674931.61618182	2774568.16056768	Organic oxygen compounds	Organooxygen compounds	Alcohols and polyols
M421T312_pos_POS	D-myo-inositol-1,4,5-triphosphate	5.206	420.97	0.0962329938420093	HMDB0001498	63101948.4356294	46673313.8694922	75064210.8172985	132971374.319143	135240855.384758	67526553.8253583	116494768.533419	233468189.282599	132139881.335711	143538232.705768	166237478.516492	166738287.680359	190362691.914426	202629592.227115	130396740.507448	135552704.52791	106738744.961068	103469640.938744	112626921.759251	Organic oxygen compounds	Organooxygen compounds	Alcohols and polyols
M443T376_pos_POS	D-myo-inositol-1,5,6-triphosphate	6.262	442.961	0.0247251807838832	--	3256947.16749758	4561118.71438724	1523872.20555696	1438716.8944819	2007869.78990363	2193224.32931213	2212653.20010174	2414138.64029838	2403553.01377124	9460660.1171087	2404851.10257019	1787897.36533499	2222521.12254723	2013610.49262508	1523221.53895648	1391048.19275137	1892967.55727443	2137279.25978527	1899661.84430743	Organic oxygen compounds	Organooxygen compounds	Alcohols and polyols
M275T311_pos_POS	D-ribose 5-phosphate	5.188	274.975	0.100066929993718	--	477360328.376659	619901791.511666	326915803.885518	781830072.578806	493070222.909168	669205418.010316	439204854.416292	554457671.819908	859417190.941119	467962655.620069	631880288.406902	372509985.904979	612017960.628661	590572114.437075	701133867.85254	441717568.380238	295324127.878723	291198349.113347	311135903.087712	Organic oxygen compounds	Organooxygen compounds	Carbohydrates and carbohydrate conjugates
M377T340_pos_POS	D-ribulose 1,5-bisphosphate	5.658	376.932	0.0513898944755046	--	74407969.9744779	102925091.595987	56430659.1266038	63683542.2586656	58711266.2876318	56882676.6057966	83249446.1503898	62341906.3330319	57449953.8324223	61104033.2872791	44541232.3842234	53751994.1652007	73380339.1360246	72580155.8544074	68787310.5162877	58237303.1845122	62385924.7014051	57566035.8737999	57623405.4847493	Organic oxygen compounds	Organooxygen compounds	Carbohydrates and carbohydrate conjugates
M148T421_pos_POS	DL-Glutamic acid	7.012	148.06	0.974223594349698	HMDB0060475	53060547.6063374	46274836.0321801	89495971.3649511	28118220.9065951	49205489.6647445	40592546.7426949	33435916.9610309	39386394.3878185	20333130.7675956	28904306.2415305	9207389.6733455	20970467.7245725	26454622.1856288	38285341.9767164	21900320.3507741	33056078.342335	38100209.4608873	38107774.6686518	39298749.4838922	Organic acids and derivatives	Carboxylic acids and derivatives	Amino acids, peptides, and analogues
M523T215_pos_POS	DL-arginine	3.586	523.359	0.000132826	HMDB0000517/HMDB0003416	38106398.8242963	60717436.169885	185570607.59786	113545236.368562	25691301.8383211	33595866.4181732	31063990.3363109	13660107.0935804	21516142.7066882	20103265.1009012	13915986.0371588	11088862.1942681	39905709.6642737	64641458.3078294	30702469.5888736	34164574.0646622	35622925.9124942	37507985.4997451	35659083.7423192	Organic acids and derivatives	Carboxylic acids and derivatives	Amino acids, peptides, and analogues
M105T380_pos_POS	DL-cysteine	6.342	104.992	0.982838211428439	HMDB0000574	502314455.607023	5.67497e+08	1835493705.45262	1234803239.47015	614146761.142239	779628269.28124	1549533187.57623	881545802.626857	904532013.515677	692536125.773946	1045525312.25171	785054535.336003	1017436512.54415	1360544499.92018	1744228845.9684	1066774117.33648	1079022489.67464	1101682710.73796	1070156714.48379	Organic acids and derivatives	Carboxylic acids and derivatives	Amino acids, peptides, and analogues
M147T514_pos_POS	DL-glutamine	8.572	147.076	0.718257907655103	--	2812418.17043551	34876736.5894522	8683274.59950812	2032188.31184539	3849419.11256047	16648027.9126158	11601464.8241159	2143104.93903348	2892177.40380829	1967783.88552013	1865645.45366816	822986.704667688	2978374.3882415	2931391.77398401	2754469.84679857	5538906.06676301	7975061.82027761	4935302.09178115	4833904.47316716	Organic acids and derivatives	Carboxylic acids and derivatives	Amino acids, peptides, and analogues
M132T304_pos_POS	DL-isoleucine	5.07	132.102	0.998331085245053	HMDB0033923	20966945.4063842	30312509.873295	116873738.359377	23243602.9475222	26487146.9429828	16081726.9573846	24894072.0483608	21477881.2862068	8789951.02438593	19224605.4514317	10905109.2336019	27505339.0608093	25063834.7123589	11204786.3938416	6610205.83123011	20942439.3241002	30659939.9711293	30436800.6154745	33847156.0261456	Organic acids and derivatives	Carboxylic acids and derivatives	Amino acids, peptides, and analogues
M88T31_pos_POS	DL-serine	0.525	88.0216	0.277316869690183	HMDB0062263	15292020.2373111	9325949.96346594	4652934.8707074	7187040.73946948	6952718.28339947	6009957.29435113	6929494.01187709	16441972.2910534	20366807.3473334	17137782.7573103	35461686.1070135	16715061.7149848	15299381.6221758	6955541.14507572	9030138.99673472	9863707.10774832	11633040.874999	11618885.1363994	11713532.7952928	Organic acids and derivatives	Carboxylic acids and derivatives	Amino acids, peptides, and analogues
M301T552_pos_POS	Dacthal	9.194	300.892	0.175757	--	9645873.01845999	10243498.1759092	8521069.29216428	11189806.6961654	9197467.32576445	9452618.91079026	7042468.99561158	6509960.46605997	6975156.47386103	9479776.14365581	6518219.73597877	10027423.9541909	6382159.80201458	10203115.3865643	9732284.99986789	1146066.88964102	5562489.90232477	3652263.50610058	5593858.14425132	Benzenoids	Benzene and substituted derivatives	Benzoic acids and derivatives
M625T252_pos_POS	Dauricine	4.204	625.34	0.984447148302314	--	7635982.14855137	9227938.45842123	10824470.3128439	6210600.4705228	9487875.25226424	7188226.55169538	6534009.48862445	6761877.94905549	8602785.20671557	10023970.5124674	7576062.99657192	7366553.23122615	6126623.52921739	6976197.28955357	10920851.7235889	5551829.94332581	5936100.5116225	5933953.06492432	6061131.80026257	Organoheterocyclic compounds	Isoquinolines and derivatives	Benzylisoquinolines
M611T265_pos_POS	Daurisoline	4.42	611.325	0.985306912282283	--	3381146.69139553	4843598.95745916	5157492.63163887	3162505.23597402	5268631.36162915	3398617.34788897	3117284.73155413	3313383.05339175	3793776.39222587	5343853.59817099	3812416.27019108	3916250.10245861	3098218.97719143	3416878.09957269	5683867.18248891	2945845.03991606	2891164.00322378	2885003.39420282	2913392.66842662	Organoheterocyclic compounds	Isoquinolines and derivatives	Benzylisoquinolines
M202T175_pos_POS	Ddao	2.918	202.217	0.994024	--	11299555.5215121	14345087.1913134	10449608.1479552	17878975.3517987	11753726.2081794	14127431.1692131	11646537.2006293	11205986.6565716	9749400.83386054	12390183.1790628	16002467.5794533	15885462.4098104	15607660.2872359	14375338.376793	15724819.6840946	13629113.7134249	13931124.2427468	13930341.4166227	14264958.3356202	Organic nitrogen compounds	Organonitrogen compounds	Aminoxides
M371T30_pos_POS	Decamethylcyclopentasiloxane	0.499	371.101	0.971669676918846	--	60552068.5872204	4411639.43191314	46382666.0929482	26773615.1855693	25179315.4033862	30000077.6625416	19927386.485405	24886680.3489775	12226929.4038577	13621915.5441932	21506054.606986	26656397.6693964	64380838.4999587	35301543.3927241	127915.433897367	16819726.6228426	94910412.7657389	93834889.9572426	94896064.6494442	Organometallic compounds	Organometalloid compounds	Organosilicon compounds
M677T74_pos_POS	Decapropylene glycol monobutyl ether	1.236	677.458	0.00541041479628905	--	19578959.7130247	20906257.2695767	40420932.0782208	18575409.2687641	36126919.8073968	13978648.4020383	21475941.2463643	17473686.8216523	26103205.5777852	24232384.0643113	17416132.6380002	17663074.6707868	16201262.6234316	19944043.0322761	37729712.1171884	16594906.3238627	17115994.8002309	17827033.6552507	17135284.0440174	Organic oxygen compounds	Organooxygen compounds	Alcohols and polyols
M523T261_pos_POS	Defluoroatorvastatin	4.357	523.272	0.960045610855019	--	10387228.4288434	11496799.9307309	17224121.2479808	9113765.40013019	15131084.3816886	9973929.01304402	10999399.7514977	9397617.20564427	10071160.3933804	16182340.7677153	12456602.3432425	11044362.874945	7519533.62290398	9187558.64180163	12026671.8117827	9604246.86955186	10506470.9561806	10589109.999194	10635715.6676571	Organoheterocyclic compounds	Pyrroles	Substituted pyrroles
M318T34_pos_POS	Dehydroabietic acid	0.569	318.24	0.0380643686595014	HMDB0061925	28064168.3521001	26924823.9747202	16873724.7001163	28260779.9432298	21994666.2929869	31152837.7086703	20869946.5547238	31212402.0968212	23614420.0120226	28513215.1051467	31786938.302782	35179269.6758789	28546969.9104931	27221463.6903994	22858842.0258649	27749290.3626216	2.46462e+07	24639419.6486594	25505361.3911033	Lipids and lipid-like molecules	Prenol lipids	Diterpenoids
M446T344_pos_POS	Dehydroaripiprazole	5.74	446.135	0.94875006109317	--	998718.148676247	2968703.62748327	5816272.59975903	970246.568992245	2658855.05295276	2461055.28257555	524395.869252916	1213169.18215671	975491.748603542	1963872.66418558	2920131.82888443	1593594.82514873	907619.134593757	1918623.93733984	2107047.04756972	2676497.90884534	1203776.67175786	1218671.38533922	1358935.59994452	Organoheterocyclic compounds	Diazinanes	Piperazines
M268T371_pos_POS	Deoxyguanosine	6.185	268.001	0.00014512	HMDB0000085	16003120.8848329	2.05208e+07	15631152.9172545	11418402.4565631	8573573.47228684	8104576.19596736	8944583.24528494	7543660.78258257	5813718.05145964	9787889.9013948	2210154.21640756	6525054.97224618	10312427.9178359	13081398.7405026	8977589.1731799	11833039.4053129	9542770.70735983	9250571.60387435	9536448.92923098	Nucleosides, nucleotides, and analogues	Purine nucleosides	Purine 2'-deoxyribonucleosides
M533T381_pos_POS	Deoxythymidine triphosphate	6.352	532.951	0.0156729	HMDB0001342	22362671.1393501	25640259.6996321	47614605.1672971	54245345.8373213	34855146.9539375	64965700.9757833	81059726.2464401	59295978.7533136	67150752.2314663	44668244.1026771	48740146.489248	36816674.2957083	38807111.8360283	60277622.7725053	117309399.617276	28150120.3996815	38345388.4251593	37309082.1219321	36375348.1656815	Nucleosides, nucleotides, and analogues	Pyrimidine nucleotides	Pyrimidine deoxyribonucleotides
M561T341_2_pos_POS	Desferrioxamine	5.682	561.376	0.955714257665892	HMDB0014884	4980638.14073719	7236047.97227084	6416167.38914509	5688160.8874743	5174756.12392925	4293337.75693553	6666867.82052274	3966051.36466131	5303753.99270916	3552060.28051557	2670114.26563671	2701234.06073332	4661133.83733614	4406309.58949081	3786754.37639073	4310854.20529961	4402780.02762071	4392644.13387231	4094898.62022298	Organic acids and derivatives	Carboxylic acids and derivatives	Carboxylic acid derivatives
M267T50_pos_POS	Desipramine	0.829	267.18	0.219035642473195	HMDB0015282	76858900.8932126	137709451.11828	182237295.187005	50023181.7744946	107926138.79089	68913052.7302708	92634070.242653	78495186.2201332	111257170.339092	78747470.3181108	58157022.3523918	63073793.1783404	75664221.3334483	55057747.3490253	119805958.688066	59442883.8892073	78981717.5530458	80125306.1088853	78991301.6729649	Organoheterocyclic compounds	Benzazepines	Dibenzazepines
M311T268_pos_POS	Desmethylcitalopram	4.461	311.17	0.0933507237731655	HMDB0014021	10032889.513167	14159197.2318256	13810838.5856038	9491634.2995417	13764332.6419342	11617767.2913919	9667084.6981751	9145314.32681789	11583289.0885862	16413853.7296698	11003896.7609774	11380372.976039	9255365.44013026	10154207.2124072	15694715.6978729	8924927.51224099	8794731.59501546	8856295.55768271	8794765.21235932	Benzenoids	Benzene and substituted derivatives	Phenylbutylamines
M311T31_2_pos_POS	Desogestrel	0.514	311.258	0.765070390724863	HMDB0014449	7396383.02501389	9475183.51615844	25225215.6805118	17931389.7756381	7267538.56111807	13866601.4670969	4589402.10849269	4256885.03816365	535646.219151739	3291338.16910773	398696.936211055	16643768.6888708	6256277.2646129	14779539.4702113	12968111.5540953	18869172.5243752	5263278.20434015	6719728.82152364	5299682.68441104	Lipids and lipid-like molecules	Steroids and steroid derivatives	Estrane steroids
M578T99_pos_POS	Destruxin a	1.657	578.374	0.146833550919119	--	38606246.3147305	60855358.7865785	65634320.9258296	39258784.9871299	73239034.4880824	39880477.0951651	39253728.0228392	39453482.3800114	53086697.5916455	59226087.1347743	41139187.8333604	48174597.3471496	38300189.2139811	38588263.6544533	76043399.4555646	35881680.2118338	39105965.4003191	39579280.1396235	39095221.8455049	Organic acids and derivatives	Peptidomimetics	Depsipeptides
M206T70_pos_POS	Dexpanthenol	1.172	206.139	0.992370324711078	HMDB0004231	173157380.062997	265523642.776573	99704295.4999771	75300817.6507603	167591443.093973	90172841.2662423	125570539.358744	54483076.9962653	136516116.551829	91786297.7831539	61592525.0624397	46873231.1216661	94225151.8284999	68817017.8028938	40988609.9120849	94728499.5003678	135200584.50134	135118637.772519	138377973.741228	Lipids and lipid-like molecules	Fatty Acyls	Fatty amides
M389T202_pos_POS	Diacetoxyscirpenol	3.361	389.178	0.835426899081297	--	8402180.47151985	12682761.475221	11887862.3371051	8722855.99406278	10988780.5517185	12316921.3163011	8473419.07734783	13753402.1637942	10441208.4172615	18949447.7895038	9468504.31380504	1.47186e+07	9143941.59734584	10468153.3080073	19341221.3029648	12433645.7416193	11798507.5921503	11796139.8330816	10950262.490261	Lipids and lipid-like molecules	Prenol lipids	Sesquiterpenoids
M87T36_pos_POS	Diacetyl	0.602	87.0441	0.992972705021828	HMDB0003407	74926255.6260831	70946448.3577718	112484046.591685	48960761.308462	84476952.0499723	75169258.3568011	95194923.0650728	60138005.1557126	105265935.193972	65394093.4981145	67223210.1109836	59044099.1668494	56660877.8173219	52696148.224987	124345383.444685	59057826.6852312	78160844.176475	75866903.4903591	75893432.6893773	Organic oxygen compounds	Organooxygen compounds	Carbonyl compounds
M385T70_pos_POS	Diafenthiuron	1.161	385.243	0.1369302191094	--	68344292.0643268	79755445.0478019	73704270.2672102	51048282.0883802	105245648.742436	76103708.8173087	56539890.6887833	71337995.7793353	66708494.8745091	63604102.2612423	57022774.0097814	57227702.3202161	68747071.3219256	72811778.5760172	144465490.252135	39743070.0517556	57960298.8807694	60219024.2159275	59622028.149548	Benzenoids	Benzene and substituted derivatives	Diphenylethers
M228T507_pos_POS	Diazepam	8.448	228.037	0.186540307336984	HMDB0014967	10258806.7596548	12454533.2103581	26176123.5985575	10234763.6385428	10239048.0081915	7015532.61748699	5174506.7672539	3242499.1665447	1798455.46388664	7248221.6472721	4305750.83979119	4534046.39924295	4441490.30673662	6149893.72536691	5943463.58250307	9383814.32033237	9613592.84907241	10029680.5802433	9655769.99830247	Organoheterocyclic compounds	Benzodiazepines	1,4-benzodiazepines
M344T80_pos_POS	Dibucaine	1.336	344.228	0.606798818883797	HMDB0014668	75611058.4934499	113526937.513777	113668618.559175	72006875.5904673	114663648.961962	93766600.0086318	97858462.072045	69828661.0939066	122496631.869334	107606964.501702	78796112.2506551	107533962.996345	73616629.1027234	68007197.5384234	136525371.101516	76672371.3641705	86293040.507184	92181325.0002367	92183034.4104226	Organoheterocyclic compounds	Quinolines and derivatives	Quinolones and derivatives
M317T226_pos_POS	Dibutyl phthalate	3.759	317.121	0.973638535650809	HMDB0033244	3220398.76703439	3812600.26591252	6220150.8263857	3676224.94947089	8319113.95214342	3556711.89178831	3089146.4590848	2706568.52826339	3320434.18506358	4552653.25201953	4532665.90841743	3547715.04226414	2582265.16039072	3467900.41993564	3845709.97666583	3533500.15675524	3771296.73462637	3810250.39574646	3810361.44290354	Benzenoids	Benzene and substituted derivatives	Benzoic acids and derivatives
M355T338_3_pos_POS	Dichlofluanid	5.633	354.942	0.000317110679901724	--	26046815.8054401	38721521.4130787	11772740.3560932	49971980.7409807	42403125.6198129	66681932.2006673	29681389.4272789	59342992.1430402	77149425.5333732	43127793.7489764	33152570.088426	46253351.0156509	80342827.5265128	48436755.0941366	72065805.1930758	28785101.8172475	18391778.7235649	16517243.9582699	18358818.3862357	Benzenoids	Benzene and substituted derivatives	Sulfanilides
M428T320_pos_POS	Diclosulam	5.333	427.978	0.4883927128907	--	17984321.5890065	24937647.7899392	26336983.6873326	21797447.5705003	10548296.3390849	6797343.28488328	9704459.45682244	4673846.29406049	4464326.2589328	7613960.43071699	2071397.86672795	9780575.45848529	7114124.79203358	15426147.0822092	12898867.3806284	13562477.7883093	13797067.6791159	13083069.367958	13760532.6557445	Benzenoids	Benzene and substituted derivatives	Sulfanilides
M200T380_pos_POS	Dictamine	6.33	200.068	0.819308571925302	--	7538378.26108923	8791237.61319987	63686806.5795761	7420164.9586144	1365791.93812057	1930030.9427773	6768587.99818308	1650451.17387352	11571148.3307908	4418197.68795495	1170232.66725758	948646.942228363	5661673.86985025	3464096.56585712	8010520.5469699	4675288.90942453	8197731.29756103	8187604.14318444	7957041.21844775	Organoheterocyclic compounds	Quinolines and derivatives	Furanoquinolines
M478T221_pos_POS	Dicyclohexano-24-crown-8	3.68	478.329	0.165057058007027	--	1660571.43007635	6300091.68065107	9170560.32557646	12093057.8672837	3339988.68276537	1836959.21430896	2612222.85289413	2004549.62752016	952239.000402535	2341027.84402459	15503900.3423169	2960111.10824081	6142532.83763255	10170096.6983986	2825609.95115643	3925530.16545432	4517901.07932839	4368520.36728656	4369935.30226669	Organic oxygen compounds	Organooxygen compounds	Ethers
M100T233_pos_POS	Dicyclohexylamine	3.89	100.112	0.845161971161531	--	27902136.061219	27545921.4331262	26583744.9186802	28631951.2214027	27017953.1596779	28536647.6501312	25510635.993188	32834099.9303769	25000361.9263498	27471034.0696294	26886750.7428415	26082005.8080052	23177823.9078866	26945155.9247203	28216064.9941871	27458320.4904324	25135316.9157606	26178702.5275893	26149660.8466358	Organic nitrogen compounds	Organonitrogen compounds	Cyclohexylamines
M553T93_pos_POS	Didodecyl 3,3'-thiodipropionate oxide	1.557	553.374	0.183778	--	92785641.2849084	132873745.092121	171624454.056633	114489739.341915	170404799.61548	61888812.9667525	103830001.513597	104022818.317645	122723356.758364	96517676.3589895	108829503.534636	76701715.1901363	94697744.3846017	103137993.259063	207010628.887218	97274998.1132847	91236952.3854911	101941660.828692	101904461.325622	Organic acids and derivatives	Carboxylic acids and derivatives	Dicarboxylic acids and derivatives
M267T270_pos_POS	Dienestrol	4.507	267.144	0.184452007950749	--	10401178.1999741	14386866.8756457	14771558.5918421	9335078.42047517	13630670.6606091	12460075.8216535	9837188.57133011	9158825.35544892	12247021.7520657	16493346.5049261	11587915.6604847	11300100.0557157	9129788.79126543	10221041.2185318	15003068.6510991	9625648.54595277	9633312.33741369	9632759.97892632	9527094.75628535	--	--	--
M245T279_pos_POS	Diethyl phthalate	4.644	245.099	0.997980099655931	HMDB0094660	23554754.9815723	27982734.7592473	43468853.9573342	20147827.095037	42630703.5061031	24930984.4610085	25775218.0046913	17990424.7741221	22903430.7744579	44153415.2511291	35299425.0575292	27749841.3490873	17503264.1969797	22578717.9552123	25505296.0199352	24374834.6100044	30507092.4211817	30504512.3159944	29990345.6457273	Benzenoids	Benzene and substituted derivatives	Benzoic acids and derivatives
M200T40_pos_POS	Diethylcarbamazine	0.666	200.165	0.184428671532561	HMDB0014849	17810980.560902	9843189.9871344	6119005.85472464	9721939.89760969	12340067.0748238	19254767.8783756	11032782.7799766	1.24213e+07	11072933.9139341	11501429.5198478	17616453.8874384	14596550.0917781	10839473.6517965	9389545.49515263	4770880.15389723	11818445.8993194	11639443.1979026	10585858.234096	11602135.7253796	Organoheterocyclic compounds	Diazinanes	Piperazines
M782T342_pos_POS	Digoxigenin	5.693	781.507	0.650202	HMDB0060731	2967426.2561018	2906629.59403633	3627882.70633255	1409606.3089625	987398.230038696	1091317.00160013	1706503.11622061	1513789.60156773	1.3898e+06	1737824.53058771	668900.133602978	1023890.3420267	2161230.33930031	851133.145328283	1751441.17201194	1581296.80501652	1226972.19610698	1.22604e+06	1151419.01534619	Lipids and lipid-like molecules	Steroids and steroid derivatives	Steroid lactones
M386T67_pos_POS	Dihydromuronic acid	1.117	386.274	0.290476327169819	--	17218287.004957	21802663.1691488	19198312.0122596	13439615.7726744	16343645.1152466	18779331.8404596	14778842.7745611	15569709.1673368	22928202.8464025	16054276.4041831	14308160.9349854	13812164.6530589	16297997.4312361	13028192.9859807	29536875.2770817	13894712.5469992	18331809.2711998	18317428.2194231	16657749.8706457	Organoheterocyclic compounds	Lactones	Gamma butyrolactones
M399T185_pos_POS	Dihydrotachysterol	3.085	399.358	0.0324700748947341	HMDB0015203	1869541.33269494	1381672.13554104	2323630.27768302	1395634.02269414	1141466.83201648	1103067.81379488	1122057.60224088	1137278.31256421	1339893.02928275	1088639.67227919	1758391.34655588	2098968.14510862	1140406.93227253	900251.234800027	637782.634133325	1139564.12051282	1535783.63038514	1.55735e+06	1605312.81753216	Lipids and lipid-like molecules	Steroids and steroid derivatives	Vitamin D and derivatives
M129T334_pos_POS	Dihydrothymine	5.56	129.066	0.334267784634204	HMDB0000079	16128884.480723	15875646.6310656	12796729.7708771	20180065.4063164	33874894.6298169	20319754.0915311	24697573.5375683	18843939.2501663	12680934.3385839	19914295.2322538	55137891.8426971	42538066.0335183	15356255.0223418	30703814.1067272	32532759.9067229	19810114.897379	14971117.1298688	14622667.4557165	14971191.5112785	Organoheterocyclic compounds	Diazines	Pyrimidines and pyrimidine derivatives
M222T313_pos_POS	Dihydrozeatin	5.209	222.005	0.185035026409469	--	40573505.8924602	72890878.3973621	57462784.1729984	81466882.2547458	48427013.7282665	86933809.0808018	110170424.949103	44570529.1439855	137404190.06029	82859059.1866675	33277859.1625657	90319361.9236722	80836429.9400469	88408641.7775921	83759060.7861075	35968669.5811848	92162460.2154002	81624721.942569	82465604.1797832	Organoheterocyclic compounds	Imidazopyrimidines	Purines and purine derivatives
M276T321_pos_POS	Dimethenamid	5.353	276.101	0.37876114095339	--	6302277.12221066	2961603.68871757	12144326.4376802	1080206.07004758	809530.746139626	98881.2766962422	393832.975918982	290653.15063624	1493870.68959337	339967.118295179	1348351.26366914	832113.83721336	467947.945307432	219523.722047585	600238.215593569	497932.619711237	2058073.24063879	2333426.41136605	2273556.99998824	--	--	--
M252T190_pos_POS	Dimethoate	3.174	251.996	0.496264536270603	--	21923242.9309437	44136950.1809533	22102513.796204	18401250.6394773	26946347.2260783	24954908.5006811	20085409.3271064	18286204.7246087	15241031.6578328	17497452.444383	4045475.97105753	14845036.9370709	30824902.7692075	30459877.3419734	23802516.9080584	23092687.6116317	17714073.7047223	16894844.0917265	17942731.2580863	Organic acids and derivatives	Organic dithiophosphoric acids and derivatives	Dithiophosphate O-esters
M247T383_pos_POS	Dimethylallyl pyrophosphate	6.385	247.004	0.413390138809693	HMDB0001120	10375818.5804561	28077674.5966707	7479534.36750665	15567177.6280909	9815825.25951981	27156343.167145	10335646.1058859	44784376.8844102	44546795.6527847	16827288.3851026	22255659.882513	9253766.37287553	18995287.1502314	32367634.2068654	53807167.3308496	8053674.76493342	13837010.0178885	11423281.9134238	11597365.3919171	Lipids and lipid-like molecules	Prenol lipids	Isoprenoid phosphates
M323T371_pos_POS	Dinitramine	6.185	323.075	0.879725594397609	--	7473827.08096721	11865238.904919	6952758.37891078	7285741.16060146	3965072.47033681	4974686.69059173	3523182.26738191	4106369.52493726	2691499.09097934	7685673.72905308	588647.135641393	4226957.60801051	5542551.02953997	7157010.11988368	4899393.91460073	10021711.934803	7350387.02971831	7264291.9066399	7265780.76968259	Benzenoids	Benzene and substituted derivatives	Aniline and substituted anilines
M642T39_2_pos_POS	Dinochrome a	0.645	642.439	0.00612936163053095	--	16127479.4056279	12994167.9255096	28391507.0663927	16143140.9393901	30164238.9390572	7466603.63779834	14898301.2295138	16502256.8827093	16261722.7887047	15804771.7362042	15065269.0817571	15579320.9231256	14966894.555602	14411564.2523215	24462193.9705538	11889773.6876283	13831092.1731319	13820354.9754781	13064516.9787179	Lipids and lipid-like molecules	Prenol lipids	Tetraterpenoids
M413T169_pos_POS	Dioctyl phthalate	2.818	413.288	0.927642914915032	--	8265557.50873131	6040950.3543744	1347576.14988339	3872300.85929218	6815181.62535283	3977388.26231423	4682270.05987841	8243567.86575298	6510525.5716747	8649202.51653522	5794714.46908312	5778645.00035112	7903813.92958762	7348590.78876435	4751634.40422402	3506054.68290874	6104222.68584107	6415323.86811884	6417413.71297889	Benzenoids	Benzene and substituted derivatives	Benzoic acids and derivatives
M301T381_pos_POS	Diosmetin	6.352	301.075	0.989249667657381	HMDB0029676	28570886.9576564	20712792.2330916	33458424.3161434	83582277.6190509	27549884.360415	40164644.7006866	74959169.501285	33879993.5821187	57737152.9072014	31133362.3189502	38930583.0630202	39116185.4036172	40701769.2045151	45703541.1694843	83261616.9049229	43585998.029182	37911136.0760971	37901464.924765	35866766.8271779	Phenylpropanoids and polyketides	Flavonoids	O-methylated flavonoids
M340T126_pos_POS	Disopyramide	2.105	340.26	0.847193282984212	HMDB0014425	4197444.68862703	3191800.86936273	5727086.16157988	5265500733.03977	3182617.33368259	5689331.40538051	6935981.45092217	6626261.9002218	5244567.31191084	7498172.94286419	8668943.95261335	6808079.65008137	7154745.18318733	5872963.39921117	4572449.65225572	6331199.67417819	363491021.215302	363490362.333018	365241597.269784	Organoheterocyclic compounds	Pyridines and derivatives	Pheniramines
M421T371_pos_POS	Dithiothreitol, mono(carbamidomethyl), oxidized	6.185	421.052	0.0185294356115586	--	5517352.20511155	6774726.17073672	5457551.91238516	4010690.61707902	2609972.58540151	2196337.00904897	2648272.6495924	2261736.22353444	1036580.36389464	3430866.02267472	251647.335321254	1380560.4808193	3391731.90230973	3904042.76554236	2.42472e+06	5102686.70066238	4378268.13991906	4319724.02392915	4377647.23914747	Organic acids and derivatives	Carboxylic acids and derivatives	Carboxylic acid derivatives
M293T311_pos_POS	Djenkolic acid	5.189	292.986	0.0163604581102058	--	53554682.1221479	118924642.584363	32847245.4584928	69053277.4777786	56872002.958675	87116803.9244505	46934787.9840276	95252761.0168335	126541964.349319	56094118.1732769	31137077.6893955	46201665.8675935	34061838.8166294	77294086.1437327	136022242.709618	56102545.0574854	35216156.4144707	18894794.2724365	35000151.6606498	Organic acids and derivatives	Carboxylic acids and derivatives	Amino acids, peptides, and analogues
M198T139_pos_POS	Dodecanoic acid, 12-[[(cyclohexylamino)carbonyl]amino]-	2.317	198.185	0.657842810763113	--	8893948.14567955	7143998.80965899	6780373.28682061	6150661.86682586	7302600.28908355	9417834.88213787	10992263.1373081	9533136.90241154	13318673.3990405	11789980.4406538	13912631.903651	11102384.8491394	7661757.33659267	6006812.12701695	4440863.9646364	8677484.47511327	6592243.42216506	6577469.53366765	6813588.08864451	Lipids and lipid-like molecules	Fatty Acyls	Fatty acids and conjugates
M737T341_pos_POS	Dodecapropylene glycol	5.687	737.481	0.0785575	--	1636361.73522944	2538665.80549018	2329684.67027131	2152326.23222411	1150474.32187223	1139689.90754852	1850672.27552782	1167079.5352037	1322253.26003972	1140372.9011553	543410.958101497	853590.874007529	1367072.93824296	2041138.04108737	1898563.41065437	1462097.36575063	1709456.31548131	1915658.07469036	1923203.42857701	Organic oxygen compounds	Organooxygen compounds	Alcohols and polyols
M296T218_pos_POS	Dosulepin	3.639	296.169	0.817125744785659	--	5401673.15104777	3364528.95134035	2747551.63432196	2777111.97208453	3395118.28902206	2285929.66542159	2277876.93953197	2286140.49499101	3274947.72986336	2886223.64248321	2134010.15514045	2707347.82051447	3474877.12690583	3076351.35394027	1699493.07327409	3252714.70208788	4295744.14970598	4379260.71410916	4295327.73667999	Organoheterocyclic compounds	Benzothiepins	Dibenzothiepins
M470T34_pos_POS	Ebastine	0.569	470.296	0.0838968954457082	HMDB0060159	34779898.1540473	21602124.7524984	45130245.399094	15321734.2803966	38897459.2470612	40829921.6966236	5.35427e+07	19273501.3542634	61854710.947985	27551126.1484013	29925348.203307	21131271.5382191	16074113.6224802	15552449.1945092	102915525.358458	19276148.5947901	34278635.183858	33968283.8585299	34448379.6953442	Benzenoids	Benzene and substituted derivatives	Diphenylmethanes
M398T32_pos_POS	Echimidine	0.536	398.238	0.990237239740793	--	54931617.9513675	66563101.6140294	62645048.1476046	38003964.8176234	58075010.6495499	60501443.3890493	68230911.8224244	46806566.0388325	68438678.8046834	49249723.0984472	51007235.9175808	42678881.8143734	42853616.8872834	38809897.5152705	77151767.1050287	40554567.1237449	69363555.5121101	69366284.6299577	70379442.1345652	--	--	--
M383T371_1_pos_POS	Econazole	6.19	383.022	0.130481	HMDB0015259	386320.433556032	285727.517402379	748268.758545349	192682.401642263	50179.1558975508	36751.948142201	157506.04624482	262825.884977228	221287.981449823	37755.6183399335	148904.793508845	206319.177961712	40079.5405671248	162890.396692824	162392.662055958	382482.384116788	432090.565664998	472356.387197645	432435.414375401	Benzenoids	Benzene and substituted derivatives	Benzylethers
M143T204_pos_POS	Ectoine	3.407	142.975	0.275714950502201	--	70394384.9349163	64991746.9898063	29027572.2602769	52762180.3880392	74370735.866852	83001514.233691	40317538.5315468	60702445.8132652	52871819.9677434	3.71808e+06	70706220.6125742	72871027.6156167	33555281.5012777	63434537.564596	46940753.9046458	46016307.5009371	41235206.8512229	38073359.3927635	41026461.204628	Organic acids and derivatives	Carboxylic acids and derivatives	Amino acids, peptides, and analogues
M175T5_2_pos_POS	Edaravone	0.083	175.098	0.890289917744306	--	3569901.68372433	4946100.75765716	13091083.904085	5257354.30535361	6143916.69551692	2701310.29545422	2998352.97803475	17321296.8511775	3715296.26777481	7734478.03642319	313876.347290919	4342541.31330837	2473377.8082044	7447261.16979192	2134068.69013482	1236807.33870428	8068689.73753232	19496662.175497	19098550.4168619	Organoheterocyclic compounds	Azolines	Pyrazolines
M592T80_pos_POS	Edpetiline	1.338	592.39	0.0939226676421871	--	136676320.504371	221631240.762497	227998757.300079	142209938.857083	255088616.542428	135146509.817612	149383488.034846	1.32204e+08	182773346.70339	181209479.470332	148403786.270335	149048414.80112	131495442.09919	153957522.34154	321182305.97323	130759555.443097	135796322.471002	135796352.634855	137471510.493556	Lipids and lipid-like molecules	Steroids and steroid derivatives	Steroidal glycosides
M632T222_pos_POS	Emericellamide a	3.698	632.422	0.0711516870306594	--	13361758.4643309	15386715.3978081	27996509.4899584	11077924.3345912	33631831.0629462	10668818.4482532	12825074.5436448	13866041.8267854	19686031.243098	25696593.2053656	15053935.457965	11740661.7136985	10351467.8820698	21045270.0469027	24058666.2851441	10019014.3328234	12198540.6675614	12198466.4102515	12285230.4400854	Organic acids and derivatives	Peptidomimetics	Depsipeptides
M349T53_pos_POS	Enalaprilat	0.881	349.162	0.994952940181858	HMDB0041886	23228605.7793878	18381898.8496548	16182199.0467974	8513330.6740131	15109374.4398104	13244713.1585291	14455733.2979497	22123490.3607281	29128754.1077505	22749105.7589251	11053076.8176491	10955458.999049	21589427.3718584	16477097.1089879	28299386.0862713	9657312.11649972	13150426.7474784	13150291.2465638	12264638.194208	Organic acids and derivatives	Carboxylic acids and derivatives	Amino acids, peptides, and analogues
M381T390_pos_POS	Endrin aldehyde	6.492	380.874	0.249948	--	37551175.6640536	29138956.7671812	52901696.6465993	19291089.847207	33392641.5254186	54322161.7221003	57910249.9428406	55968573.7789062	26282803.4313252	52971356.6204202	71716227.7889367	57189653.9150497	48135460.3707952	55648995.6186416	64040993.0183399	27931534.5641559	57469130.1499075	54420816.0426343	57409299.4550069	Lipids and lipid-like molecules	Prenol lipids	Monoterpenoids
M503T30_2_pos_POS	Enhydrin	0.498	503.107	0.0858128564406318	--	9433744.24093138	14014106.934868	17949797.7628595	7593073.17865945	6478594.92462784	12287109.6540564	5798447.31065817	5555222.6720902	5166217.41085556	3891125.3373057	5361870.24656675	7466717.57552681	9114068.20407278	7171705.21504004	6418217.40508494	6.77269e+06	13936510.2367273	13839478.5645898	13839723.8669114	Lipids and lipid-like molecules	Prenol lipids	Terpene lactones
M662T36_pos_POS	Enniatin b	0.602	662.393	0.000780285	--	23139225.730764	11032727.990883	23755886.8914041	13004120.0557276	12274255.8177158	20463127.8176214	27105136.2263831	11998355.369362	21381215.5158576	14962294.2896722	15656010.9778554	13585675.5864206	10840604.980254	12095476.4299353	131341889.305135	13493450.7355316	18064473.6585485	18057643.8631768	18499626.1514535	Organic acids and derivatives	Peptidomimetics	Depsipeptides
M321T71_pos_POS	Enoxacin	1.189	321.131	0.990798543932492	HMDB0014610	6815705.07034111	10360956.6132523	3303381.72534216	5410567.00738216	8335357.2758943	10794508.6315079	8615327.99313353	9458312.1947658	7887243.27724695	9125071.60400695	8157517.68908242	7858856.90997408	8345326.60182733	6220488.00672587	9815716.6387374	6360357.12477587	8984377.82968113	8984505.15302374	8768179.88316919	Organoheterocyclic compounds	Diazanaphthalenes	Naphthyridines
M377T270_pos_POS	Entinostat	4.5	377.178	0.992921636126716	--	17379016.9677845	16264461.593065	41465931.2867596	13581175.3361755	27059305.9025137	13052137.3228618	20717587.9201655	11959337.2376779	13181155.4661401	27609449.4600926	27341840.3169003	16804103.0571244	9919614.96587152	12065825.231712	15326380.7694062	19737404.4090209	29204270.6502704	29654631.2825364	28717625.9808448	Benzenoids	Benzene and substituted derivatives	Anilides
M337T33_1_pos_POS	Eplerenone	0.547	337.201	0.234957450287802	HMDB0014838	19494957.9481005	26067261.3472244	18529700.6860348	28104150.7162281	21298828.1966782	18913114.2221719	26071654.3794122	17738032.6529697	15986462.2954945	16978385.1637745	14898666.2100777	24792905.1838192	17049556.2518372	22594812.3582811	13759304.0583483	15801984.6932609	35662555.0577033	35489399.4887594	35489028.925546	Lipids and lipid-like molecules	Steroids and steroid derivatives	Steroid lactones
M490T293_pos_POS	Epothilone b	4.879	490.286	0.040013027938299	--	1745759.31946215	2007496.39944937	2174430.24963064	1446189.26031254	2166525.95477285	1646270.26363248	1678286.3342779	1418002.40007379	1571615.4307141	2684710.57376322	1884126.21470276	1490961.86599527	1327182.66308479	1308862.11240703	2006863.52074379	1363551.61186386	1658623.25509544	1658765.9564506	1552494.97005855	Phenylpropanoids and polyketides	Macrolides and analogues	Epothilones and analogues
M330T412_pos_POS	Epoxiconazole	6.859	330.069	0.36681949458697	--	429755.187617891	512358.580656465	417854.062972169	315642.021425628	436693.428363419	431444.707154261	1028511.82419489	193722.285729712	308868.123156556	539273.66596368	328515.701616763	344345.752876818	892926.083834747	854696.133765802	321513.120770899	542530.742121548	437855.024547812	359420.919843127	364083.926844394	--	--	--
M425T36_pos_POS	Eprosartan	0.607	425.136	0.975230197681766	HMDB0015014	49732859.7309513	43452736.5925847	24072028.2857419	55065599.0691927	29449173.3876625	61997410.0372782	50058626.7292479	69430295.206162	37253772.4826886	44332810.4901774	52086253.6493547	61918533.7829004	56799640.7729962	44847470.2768457	29747685.5149672	52068785.2004242	41733836.2022203	40659826.5111642	41349419.9760711	Benzenoids	Benzene and substituted derivatives	Benzoic acids and derivatives
M594T221_pos_POS	Ergocristam	3.679	594.307	0.396565841465677	--	6276667.31729281	19606329.0520795	13855196.4088188	31007931.2014852	9629185.58734023	7939130.76793311	6656092.00876365	6763934.32362081	3539400.13899609	9206820.32860048	3308177.0974709	9721076.64613336	19407045.1507008	29122042.1808963	9561223.31789003	9292937.81324514	8793420.02664082	8747116.07752165	9576837.77084457	Alkaloids and derivatives	Ergoline and derivatives	Lysergic acids and derivatives
M592T33_pos_POS	Ergocristine	0.547	592.281	0.111777445159352	--	4767918.72566332	128775.04405076	7500987.2818771	1703348.31063972	2291707.25669027	3541529.50387904	4824895.49392505	3210955.83677793	5576949.43774639	3820765.25578557	3066878.16919008	4069442.47584394	2751479.17538533	2.06975e+06	2817998.96868227	2032558.2366928	3591886.52075315	3592390.27390488	3678101.61975323	Alkaloids and derivatives	Ergoline and derivatives	Lysergic acids and derivatives
M338T33_3_pos_POS	Erucamide	0.547	338.342	0.976608692028887	--	5667073.96326458	57541510.9688034	36423868.1284261	52274098.749727	48633426.4020677	64850276.0459917	47834331.6011324	13738442.3126634	41356655.9772951	14410522.3098459	31312987.2403272	38118600.370697	15337174.1499733	14376450.0475771	38377715.2459118	51452139.8964331	39887870.4245542	39880200.847846	38246171.800174	Lipids and lipid-like molecules	Fatty Acyls	Fatty amides
M735T60_1_pos_POS	Erythromycin	1.001	734.509	4.34e-06	HMDB0014344	55577737.1492994	71995403.4881801	124114991.728212	45661548.0268584	97497266.514629	30847552.6398055	81242701.8337438	70300807.9275158	71637210.7717432	70058752.3499599	38507233.3147243	47714230.1541447	53871789.3002376	54015738.3925265	63986823.7398605	51208633.622489	53044817.9085156	54482728.7790601	54404728.9766043	Organic oxygen compounds	Organooxygen compounds	Carbohydrates and carbohydrate conjugates
M566T218_pos_POS	Eschscholtzxanthin	3.627	566.427	0.751653081397171	--	815226.69285772	5381496.84124829	10648841.2358243	952447014.428543	6195452.1604336	5083806.76961195	590654.864476884	538035.826789987	1109074.12929314	1864805.67879906	1154045.78255652	497796.730418232	755775.31778087	316597.966415627	10103911.2576798	421052	52110980.8360984	52114820.0342007	53294697.8035853	Lipids and lipid-like molecules	Prenol lipids	Tetraterpenoids
M577T215_pos_POS	Estriol	3.582	577.369	0.969531415372822	HMDB0000153	2845451.70223955	3185354.99532813	1742597.39739392	2931612.03133641	833623.037639539	2411551.1118814	2498159.86781563	2693916.15286517	2181257.15000397	2236041.51586607	3613157.77779104	3302353.45810784	2562412.08328076	1932046.42068395	1323389.38374226	1807620.33581413	2637525.16313664	2636479.97392183	2494724.66403515	Lipids and lipid-like molecules	Steroids and steroid derivatives	Estrane steroids
M348T287_pos_POS	Ethanone, 1-[5-[(2,3-dichlorophenyl)thio]-4-nitro-2-thienyl]-	4.788	347.943	0.32684	--	4445420.62996856	4271631.33791032	2692678.64127756	2660875.9634078	2638371.78186654	2750083.55502165	2792905.35126011	2651082.45665309	2121845.6746716	2615608.7356775	3282138.50666243	3481017.35982474	3438977.23187789	3205201.43027778	3364790.84747386	2661834.06630666	3825829.68109986	3181840.44409647	3217198.53433626	Organosulfur compounds	Thioethers	Aryl thioethers
M199T591_pos_POS	Ethion	9.846	198.989	0.0826055749071182	--	8976347.58220312	12698657.9164012	6759573.22286646	12631236.1656966	8.71102e+06	25044873.9543427	13363608.4625589	3166026.50984071	19233452.2318169	4158530.87653749	2557885.20149655	4019517.15682612	16135541.0926432	6404900.00577036	7582177.33253687	8851737.89799779	7296184.78068076	6950307.5133544	7311964.45478733	Organic acids and derivatives	Organic dithiophosphoric acids and derivatives	Dithiophosphate O-esters
M625T62_pos_POS	Ethisterone	1.033	625.432	0.0057044	HMDB0060580	263736286.749312	208899003.705482	319679571.324976	167144086.725156	287447026.365601	110498188.508225	178821324.87969	145831600.630672	231356248.235434	195449772.918434	150064912.827323	158361622.105642	134965007.705157	165278305.573589	287207074.164991	135978954.041432	152886302.576745	152946086.218215	154669841.65897	Lipids and lipid-like molecules	Steroids and steroid derivatives	Androstane steroids
M359T32_pos_POS	Ethylenediaminetetraacetic acid	0.525	359.028	0.0853352751630166	HMDB0015109	12869320.0478802	11274496.8208131	23266248.6128574	15503254.0956664	9616269.71732092	18040172.8461824	12453810.2358713	7160189.10895427	12512789.084115	12919761.8316796	16683328.4605217	10477584.9209109	20209731.1819819	8618492.32938757	6721670.81685134	9270971.22463822	15166007.7172244	14526733.1492167	15168802.9061927	Organic acids and derivatives	Carboxylic acids and derivatives	Tetracarboxylic acids and derivatives
M340T380_pos_POS	Etobenzanid	6.327	340.047	0.00367914017677988	--	4595224.95767788	8584655.98393383	61307227.4499473	26706039.214674	2408185.29415377	4094856.07771023	20830933.6452064	4811506.17658326	5283441.95687648	3957958.61198003	880418.586224895	1735535.91640516	9491843.90047682	9017218.99701873	37099331.0406411	9509424.45255487	9877885.94755265	10234358.1307549	9525951.94408672	Benzenoids	Benzene and substituted derivatives	Anilides
M325T47_pos_POS	Etonogestrel	0.79	325.222	0.127168422046966	HMDB0014439	113134358.294762	115290199.859069	219965890.636045	64565280.5127917	130585931.176909	95942787.1431971	124049536.043362	87283887.5986591	153657036.855173	106092847.672389	93646896.4832329	81712869.1086466	85814487.5547141	81868280.1772382	1.97586e+08	78819267.7070767	101366341.178663	101366318.544924	102748961.890351	Lipids and lipid-like molecules	Steroids and steroid derivatives	Estrane steroids
M603T220_pos_POS	Euphodendroidin u	3.67	603.299	0.032331	--	168954.001974078	475362.56092704	649100.582460939	1712752.64386228	605379.931291268	160806.47931351	404750.582285268	230585.165786344	79878.297041181	485906.683253344	155670.054561072	386522.952415071	446154.823710006	601937.264707978	462944.837342503	828219.204568704	1023619.15442481	1116066.5701597	1023344.03183183	Lipids and lipid-like molecules	Prenol lipids	Diterpenoids
M507T37_2_pos_POS	Euphol acetate	0.623	507.351	0.187411546192139	--	15303568.8313451	9320249.91268578	20738287.4174526	10004195.1835397	18349769.1634698	9927777.05088567	17145094.1833793	14667648.7526162	16539233.8626321	16948161.0923924	11388023.5490541	11381121.2204264	8788075.49070986	13040903.2472788	33818519.9361359	10847378.982792	16906295.2984525	16919576.1664643	15816254.8515419	Lipids and lipid-like molecules	Prenol lipids	Triterpenoids
M615T30_pos_POS	Exemestane	0.492	615.368	0.00926584681694512	HMDB0015125	8369000.1228396	10164407.1498718	7335673.99160416	7831626.90018799	10665122.2911113	10680402.6583499	5012352.23277335	7479957.58901482	5570850.52124088	6534310.83215789	3481296.49471906	7948925.9225401	7958751.32637975	7232541.42579893	10498690.7711342	8428764.64253286	7472208.44529691	7307715.8565814	7469844.66684328	Lipids and lipid-like molecules	Steroids and steroid derivatives	Androstane steroids
M95T36_pos_POS	Exo-norborneol	0.597	95.0856	0.880437413541732	--	21309637.291539	21975121.2956365	19975244.3922664	21732624.3853388	17580007.4903122	26069136.2019369	21200735.0486562	22655213.5731118	23233059.0758059	21288446.4738907	24047819.0072506	25172724.7601593	21699408.9901696	21968337.8062789	17133257.9452009	20057460.0821363	21983382.7946729	21977779.887103	22419772.9948596	Lipids and lipid-like molecules	Prenol lipids	Monoterpenoids
M752T34_pos_POS	Exumolide a	0.569	752.39	0.0760685	--	10569223.9946348	6011230.5606471	16041913.8919722	4205228.76944145	3440820.25440185	7257530.36767015	8401968.85177009	5957950.75195436	11637771.8235145	9517070.09118434	7012885.89852404	6779673.00423091	5562224.40746956	5553859.43659077	5329731.40527838	5554728.3726597	7592881.34083397	7382258.74080089	7383606.18628835	Organic acids and derivatives	Peptidomimetics	Depsipeptides
M283T72_pos_POS	Falcarindiol	1.194	283.175	0.67654358102296	--	143195248.745796	179400807.208867	167715397.370019	114431316.794764	173231996.668327	151882582.728992	146470077.742185	138389444.897878	173465036.186401	158569170.151661	154206291.122705	134775186.638148	193207126.169168	178570248.378283	226022284.003332	112603098.288756	136796853.415266	138629957.500182	139194544.153389	Lipids and lipid-like molecules	Fatty Acyls	Fatty alcohols
M234T459_pos_POS	Fenamiphos	7.65	234.025	0.00425967	HMDB0031787	1423194.08583695	3733466.0698577	4714055.85384169	2693972.91274781	1186134.53586146	632880.650344368	327607.534871924	567578.51852889	496548.643161127	378724.205362542	991359.930966533	719798.271837383	796062.591502085	2350129.27674926	520112.414468489	1363706.59377006	1488656.45789647	1565047.54721802	1565640.55617563	Benzenoids	Benzene and substituted derivatives	Phenoxy compounds
M307T28_pos_POS	Fenazaquin	0.47	307.157	0.0547301291522214	--	8497230.5269764	2436152.94107319	3279655.55757185	6319343.51739424	8362243.25564461	5886474.5178599	5495081.99951406	7122105.88948008	7044246.50484132	7830873.90826435	8469212.87231362	6741904.37330937	6782630.61969044	7044884.50865147	6310357.36432319	7310008.40525847	5543785.77323642	5453801.50214456	5542105.04473655	Organoheterocyclic compounds	Diazanaphthalenes	Benzodiazines
M227T380_pos_POS	Fenclorim	6.34	226.988	0.0227411728755668	--	121398259.060551	107973136.237509	357479019.267963	320506621.047683	147286274.979818	159721402.260395	312207369.004516	178347207.80273	206615116.92965	133605635.873554	191471578.74825	160678639.601387	173069872.809377	254758589.795223	311183652.838039	247362499.795286	244709320.839307	244687448.332138	242091087.325586	Organoheterocyclic compounds	Diazines	Pyrimidines and pyrimidine derivatives
M159T190_pos_POS	Fenfluramine	3.164	159.027	0.998171768063853	--	331110067.490108	474674106.128032	232497163.350589	168329184.192535	270951022.427759	205524296.752325	169827157.501178	189320556.695951	75326807.5153061	195408201.945476	33454398.3711306	78742348.2311503	193276186.730512	255048979.219317	95123304.5980171	272407886.288043	223421290.433729	223430086.381938	220449182.78782	Benzenoids	Benzene and substituted derivatives	Phenethylamines
M274T62_2_pos_POS	Fenpropidin	1.03	274.274	0.99626978304892	--	8198262638.84878	9884040290.91443	6547792940.38026	8063544293.94429	7004706106.40565	8949474169.29818	8030938700.83906	9143681773.10703	6549955678.11072	8864081018.06225	7883426639.7412	9415796531.13459	9519543545.88727	8495061735.93262	6140839402.82269	8248788228.44838	10361864228.0139	9782021191.28139	9789607548.51488	Benzenoids	Benzene and substituted derivatives	Phenylpropanes
M165T32_pos_POS	Fenuron	0.536	165.091	0.871818360861364	--	3331623.57630462	4712858.50570159	3830679.38777006	3709860.25714394	6860098.88205288	2725327.28362588	3123308.42404579	4327541.59369504	5828469.20762979	4084023.24275393	5057980.08320342	5.89305e+06	3869350.35232294	2463727.51341296	4367605.29177017	2861155.98180023	4600774.98447347	4602025.80875884	4534748.39125479	--	--	--
M124T410_pos_POS	Ferimzone	6.837	124.087	0.977067526748996	--	282209806.938558	275403402.481761	349072351.558302	235437464.327718	263538956.508166	252667355.771043	234916298.386253	263360257.09302	347629246.093047	265078902.328078	273244898.473184	269346415.140587	252974241.637007	230048374.641963	331226583.859533	255721699.881684	234257196.333171	234294010.548572	237174115.377959	Benzenoids	Benzene and substituted derivatives	Toluenes
M502T223_pos_POS	Fexofenadine	3.714	502.29	0.373071294177651	HMDB0005030	7335991.70735646	7929124.34824066	19273784.5558729	11013591.0968192	5847149.14230215	2565276.11547605	3643835.21572154	3320478.34397506	12220965.3094911	7770807.25039908	6447214.7958874	3580829.10348115	5891465.42404898	6190291.53000446	9352327.40589189	5401607.17522369	9283433.09027407	10577153.5205962	9259300.19485337	Benzenoids	Benzene and substituted derivatives	Diphenylmethanes
M290T68_pos_POS	Fingolimod	1.138	290.269	0.985036320205036	--	148885165.278956	116805016.05299	111756960.246842	127021065.299009	121847134.529663	133196646.474219	131764450.120635	12138410.875187	117387907.347507	141120567.474092	144106237.378075	149400426.610472	152390846.542001	147920738.733905	98175315.4816497	15600601.9252451	133715187.504479	129651578.067046	133636085.79382	Organic nitrogen compounds	Organonitrogen compounds	Amines
M421T502_pos_POS	Fipronil sulfide	8.359	420.971	0.145646858295417	--	46883346.9959476	58031966.068265	27134555.8038132	69598293.6613839	66709535.2094012	57254379.0209089	24504192.8256907	130158054.863248	162598149.191037	29725996.7194229	22774145.400787	161974813.027161	250401711.678361	43378162.6768919	152988033.585925	47917085.4629311	36654675.2852622	33824458.5094137	36857325.4604297	Organoheterocyclic compounds	Azoles	Pyrazoles
M453T340_pos_POS	Fipronil sulfone	5.66	452.919	0.0260252	--	52010380.8091597	83141524.5023511	24643291.5258388	50191574.4665484	40621644.4192479	52525007.0272302	48441059.6101305	52730364.8886307	50279176.6210472	44559790.3920325	28441893.4209197	44705757.903486	64133484.2545762	61832104.8726038	65356676.8971666	34683708.7350721	27162626.479408	25764539.4764913	27229555.6771194	Organoheterocyclic compounds	Azoles	Pyrazoles
M289T270_pos_POS	Fluconazole	4.504	289.126	0.998462045774894	HMDB0014342	34248191.895069	36811691.0675365	80258059.3932788	27888668.1632328	55751477.7854584	28644604.4521375	40924949.4301952	24008944.6600666	27975954.1581694	55533613.3275052	54359209.0432676	34834917.6519019	21302771.6926669	27801608.4497283	33976737.9921832	37649534.3359461	64382517.8502508	64103543.0412998	55490914.9777474	Benzenoids	Benzene and substituted derivatives	Halobenzenes
M423T70_pos_POS	Fludrocortisone	1.172	423.199	0.995401799894102	--	11086656.5651662	17709972.3721434	9652678.89398997	10819607.136168	17989120.7660153	16907127.203685	11112051.366975	11839041.2493161	15085727.6848894	11797704.5881726	10425766.2691572	11694977.0190223	13174237.3799424	10677564.538432	28337126.1901934	7808360.15776693	12417944.1870673	13341449.380324	12341962.4357075	Lipids and lipid-like molecules	Steroids and steroid derivatives	Pregnane steroids
M158T380_pos_POS	Flufenoxuron	6.328	158.03	0.929482882328325	--	112529.469315627	920480.885731478	1801837.45628439	704697.698036768	5089401.04922327	5061611.08909403	611236.523514268	5167991.31574026	5219648.34536899	5019045.47122648	3742285.47967289	4510907.13525829	264295.351918508	491053.509812416	972368.196751956	284652.844877742	952890.627895286	1081160.9248902	1779951.10314404	Benzenoids	Benzene and substituted derivatives	N-phenylureas
M258T380_pos_POS	Flumazenil	6.328	258.044	0.112739252081565	HMDB0015336	5838235.21691942	9506455.17723307	48532141.1059199	22417158.7374138	3166183.07744777	5021546.60173024	17165438.2732335	5164949.20299127	4852798.50778977	4461060.22609978	656076.855482187	3109590.24967947	9246913.44110347	8874980.50599773	26601880.239799	9899552.00500416	10231320.533975	10220450.801578	9654821.23408343	Organoheterocyclic compounds	Benzodiazepines	1,4-benzodiazepines
M477T215_pos_POS	Flumethasone pivalate	3.59	477.267	0.981473743508436	HMDB0014801	17030897.457252	21785731.6251252	24307223.2242202	12127472.2377409	21271052.3151859	20905081.3477981	16146302.8498245	14374955.9352197	20823730.8069355	24049817.6614212	17088014.1962124	16223678.6415884	13999803.6985023	14803121.5651451	29022725.6274161	11822921.6128055	13835630.5775308	13835241.2740682	13502552.1177016	Lipids and lipid-like molecules	Steroids and steroid derivatives	Pregnane steroids
M435T257_pos_POS	Flunisolide	4.28	435.22	0.989399169786951	HMDB0014326	30075890.5181771	26696655.3407319	52217637.7009322	22484012.6881618	40286122.1438287	22789310.0046039	30822776.3714409	21277339.259174	23889379.0499713	46666318.950375	35737670.2460311	28120548.8909504	16471104.1714892	20571986.2721708	28309370.3608851	26358737.067289	33474606.9970969	33470119.2904331	32855710.4191917	Lipids and lipid-like molecules	Steroids and steroid derivatives	Hydroxysteroids
M367T380_pos_POS	Fluopicolide	6.34	366.975	0.00053380363981285	--	3632934.44224882	4608572.60630943	29813979.3693625	9668616.55365045	2016527.8941048	3375881.16370564	11072418.3917841	4071611.44738847	6187658.8725374	2220455.34935154	2532844.56849493	2419359.00972639	7103510.40924081	7076463.07524906	10335748.4268321	4906552.33882853	7155324.39095526	7150373.57559586	6958232.40021815	Benzenoids	Benzene and substituted derivatives	Halobenzenes
M379T454_pos_POS	Fluopyram	7.569	379.038	0.540537925338862	--	676597.35065502	2326318.37719461	770756.037469453	750086.475484072	683973.242146513	185901.514718994	193057.503015691	639782.866463728	218966.008960634	703306.506417164	115826.091936953	369667.499610178	1279212.21869573	1165064.78438032	455996.766355969	495446.129926972	792677.811682985	897622.948653542	898371.673666655	Benzenoids	Benzene and substituted derivatives	Trifluoromethylbenzenes
M260T339_pos_POS	Fluoromide	5.652	259.958	0.0118451	--	631832.942679529	861496.675961788	2926690.75191698	175219.508887765	165823.106665296	395442.798092327	296210.682351597	216615.484676402	239325.590820569	250206.596873751	126427	352506.209742359	216321.115659146	301764.040603232	464841.355318983	240083.680534793	469519.960667279	507574.936714819	469132.966594464	Organoheterocyclic compounds	Pyrrolines	Phenylpyrrolines
M351T380_pos_POS	Fluquinconazole	6.34	351.001	0.00134803233319987	--	35753345.6961056	40056210.6855988	351730825.026853	304200065.408847	43387331.392965	109761484.874273	294728010.125979	142319248.91364	153063792.614771	70415430.5503276	136236403.805147	86234953.4775352	162821020.325382	157899472.652251	489199696.389905	151009813.428347	155955897.198459	159147121.886985	153602568.497924	Organoheterocyclic compounds	Diazanaphthalenes	Benzodiazines
M312T371_1_pos_POS	Flurochloridon	6.186	312.035	0.350306524967038	--	674634.499818075	1118376.57457409	89818.8375719353	1037260.25189909	752507.263992215	1314216.69589724	1006820.71937041	1507339.69714374	1165054.2338874	1208818.09547023	362370.714727985	1071430.96346446	1303868.03621068	1269277.87742365	1476210.07823182	677350.468879663	595450.526987366	539821.659782549	538854.078971936	Organoheterocyclic compounds	Pyrrolidines	Phenylpyrrolidines
M248T411_pos_POS	Forchlorfenuron	6.848	248.066	0.536546092334729	--	17152208.1724885	163053609.205293	51898674.0339573	31708571.5732618	22657521.9813328	11093203.1930649	131263685.042252	2027982.94123867	6560286.13863709	89309557.503055	1976697.35066854	8044055.31092061	86715342.606911	118485719.752043	10043733.9341288	34626446.1395211	49437504.4775176	48716901.1174075	49407863.771355	Organoheterocyclic compounds	Pyridines and derivatives	Halopyridines
M428T43_pos_POS	Forskolin	0.72	428.285	0.101585663833978	--	38738105.3386315	82255790.4411404	64512013.7303202	31804916.198711	54527484.7591679	38081713.8596009	51805171.8230497	32386605.8852856	63109008.5434965	35808925.5659013	35010675.2458127	34045305.993347	26832457.938788	32855881.8586934	96498752.981605	28051668.9558599	40324120.2681267	40871461.7588004	40764814.2355116	Lipids and lipid-like molecules	Prenol lipids	Triterpenoids
M403T27_pos_POS	Frangulin b	0.448	403.111	0.968165053971496	--	2922217.93346595	2410796.43549454	1437152.05074573	2165063.31169089	4302603.57696629	2364618.79165454	2872528.22905675	3081647.6253727	2852600.75770279	2737028.17018085	2464229.21947545	2936612.42126216	3375279.69953826	3115537.0256505	2779412.9870276	2587736.82487204	2413491.6587381	2383299.13004943	2347027.40874991	Benzenoids	Anthracenes	Anthraquinones
M459T221_pos_POS	Fumagillin	3.68	459.248	0.971704435636126	--	3535075.14890926	8841674.69975922	20453520.5978061	22201755.3180328	4735012.59260592	499863.194311851	3546818.13855703	2701192.76261206	2241874.63401625	3150265.21292057	1791007.05950018	3491862.96296935	6632172.06360703	15266885.3605733	3361460.33887218	5865778.64991541	8370329.90728405	8903680.04240827	8365956.70747097	Lipids and lipid-like molecules	Fatty Acyls	Fatty acids and conjugates
M539T93_pos_POS	Fusidic acid	1.546	539.359	0.0100752614880545	HMDB0015570	4551369.46995923	9913222.40339507	8998747.48279387	4174898.72594914	14755409.7873778	10086909.8861415	15011851.0070071	7751685.36039859	5961404.45910939	6328537.88466536	11728617.3472782	6589840.4391594	7806300.14959268	8661427.33821146	12630461.5650406	7142391.48211402	8756436.68967979	8754496.60826249	9657632.17082095	Lipids and lipid-like molecules	Steroids and steroid derivatives	Steroid esters
M172T41_pos_POS	Gabapentin	0.688	172.133	0.314550438825929	HMDB0005015	24834398.805218	15048194.0131194	12038614.5738048	16758823.0121621	13042110.4053736	18105794.645181	10915602.8986283	15383187.7872706	12075534.6526718	17445695.6898503	14716259.3201946	16186289.8905152	14713195.8692474	16883416.5239909	5328635.34639671	18183424.2277277	18507223.2720395	18980614.8425768	19347688.075777	Organic acids and derivatives	Carboxylic acids and derivatives	Amino acids, peptides, and analogues
M299T35_pos_POS	Gamma-l-glutamyl-l-glutamic acid	0.59	299.062	0.959953949292796	HMDB0011737	289740797.760055	228133741.68457	507429419.954578	164476819.075385	126500623.371781	127602759.379811	3.75104e+08	203267996.920774	347024282.023125	238675782.998304	217141257.830859	201296041.711552	129719254.853066	189649216.317491	151181224.156684	177693485.383891	251527106.720458	226383624.76082	251530338.774861	Organic acids and derivatives	Carboxylic acids and derivatives	Amino acids, peptides, and analogues
M664T32_pos_POS	Garcinolic acid	0.538	664.339	0.104925597413834	--	5591453.22686107	3704845.26680324	9317709.29060213	1942703.20757992	2115191.01413056	4395574.87113577	7336565.19729004	3863585.32559286	7047090.00555469	4545619.27823837	3137080.75606456	4283321.55627966	2590632.81237758	2840025.94786409	3281247.57402827	2804067.43069451	5167846.41668777	4807490.77170106	5073683.52321227	Organoheterocyclic compounds	Benzopyrans	1-benzopyrans
M359T584_pos_POS	Gardenin b	9.729	359.124	0.996053407985763	--	117652202.168426	258249246.033162	214011046.299636	303291400.593609	281739888.713821	274950976.510927	246122693.722058	253039761.378876	321150416.426118	144594055.183421	254999931.591519	301526110.799375	237714345.157324	183555398.452308	1.37657e+08	164469133.877038	212870180.403739	213158373.121692	155367190.508599	Phenylpropanoids and polyketides	Flavonoids	O-methylated flavonoids
M639T241_pos_POS	Geldanamycin, 17-demethoxy-17-[[2-(dimethylamino)ethyl]amino]-	4.013	639.356	0.984253265894904	--	10000461.486731	12001817.6367146	15130277.5687122	8154580.44415779	12571289.4134751	10180373.4373671	8750265.53495863	8965066.89523126	12256468.7769147	13969959.7393879	10327425.2194313	9462997.53632371	8135484.91795705	9142773.67696799	15823313.6901239	7675800.71020284	7858108.9752162	7673050.55058276	7857564.3627684	--	--	--
M236T30_pos_POS	Gelsemine	0.503	236.114	0.140989709070792	--	301144.720252884	361642.896363427	510210.780662177	603528.351522648	4888787.0102538	6291096.97669704	2099295.43871096	3165466.90980165	588957.810091206	1476634.09750051	615821.84782777	3063875.3326113	1751912.9711443	491113.373228245	1283009.43159004	1941889.77179947	2165671.92027277	2165869.43574176	2110093.03605372	--	--	--
M264T23_1_pos_POS	Gemcitabine	0.387	264.099	0.450765198671704	HMDB0014584	1901274.52078885	595453.000845839	3016615.9172038	2289111.59218623	430416.192558983	1011882.42436877	3074383.41440105	2200948.56108886	457194.187290806	2.47282e+06	1278158.5538899	1071979.40311307	1856732.97238047	409494.242627896	2202040.81943261	324794.928297249	2154583.65148803	2135889.3800791	1878272.53952738	Nucleosides, nucleotides, and analogues	Pyrimidine nucleosides	Pyrimidine 2'-deoxyribonucleosides
M497T534_pos_POS	Geneticin	8.898	497.26	0.76991356090633	--	2980969.74298706	3324127.99123561	2336721.77625996	4138371.17159213	3574146.57873076	3484904.85441085	2999365.30584269	2947892.94256219	2547422.54583744	3183441.49431331	1866231.03019539	2723074.94727635	3162314.5827339	4384500.33442936	4362049.96270114	2659685.31058528	2764776.11679565	2665712.5333507	2666114.13588253	Organic oxygen compounds	Organooxygen compounds	Carbohydrates and carbohydrate conjugates
M249T444_2_pos_POS	Genipin	7.406	249.096	0.889053390978015	HMDB0035830	6225550.91769127	9802055.60424842	13941934.3318909	12338389.1379185	5906098.66912428	3911953.42363723	3727354.66882613	1923648.78603717	11995335.2086927	17719082.1115944	1530881.82114656	5404655.96931853	6779373.54835311	3075712.35372227	3985262.28079895	12635761.1348666	8318213.01825121	8882630.46365903	8311966.73853043	Lipids and lipid-like molecules	Prenol lipids	Monoterpenoids
M333T268_pos_POS	Gibberellin a4	4.459	333.152	0.99275153062197	--	36196036.7727326	32041955.1448212	81808980.2335509	27459071.7810208	60870655.0079268	25168239.7357413	42098313.4485977	23865115.2460653	26543842.5577694	59231322.1278714	59004541.8625391	34921073.5792968	18789805.6051799	25475589.5693678	28557967.0426262	41061005.7299595	59813606.8021373	60051145.017032	58547480.6038409	Lipids and lipid-like molecules	Prenol lipids	Diterpenoids
M361T227_pos_POS	Ginkgolide b	3.778	361.147	0.926179734804694	--	5547599.32687031	1742159.57549455	2602837.57838192	1484944.67762496	2214243.52743118	1884978.39340123	1622709.55813025	1596363.92148639	1781450.14538147	4764880.3149042	2065597.42537804	5586895.33631004	1772690.78180302	1631175.06797845	5410775.53527727	4851182.21994697	2289539.81009932	3026033.96888273	2308445.20057156	--	--	--
M639T216_pos_POS	Ginsenoside f1	3.604	639.431	0.0419741384209789	--	6908962.19338256	6756996.62787994	14983176.4461403	5817969.58333116	10628273.7196201	5401474.11647807	7221433.20682574	6873264.93560336	9355690.88817297	7632282.20145119	6527637.17007706	6081927.92175085	4737728.86528096	6241479.40233037	11064939.6626423	5723460.33059881	6308638.99503002	6453098.34012228	6452365.21198183	Lipids and lipid-like molecules	Prenol lipids	Terpene glycosides
M767T341_pos_POS	Ginsenoside rg3 (r-form)	5.678	767.492	0.914710585362838	--	2693470.43124335	2997736.28019855	2934880.09154449	2726142.92897624	3819674.09872159	2040090.94874168	3073150.8979913	3039506.85839048	3733433.69394419	1996470.53659828	1092260.63360076	1840637.30479105	2724445.86364413	2607287.33478894	2487280.60185708	3159453.97630819	2.35053e+06	2580501.00559489	2384588.75463764	Lipids and lipid-like molecules	Prenol lipids	Terpene glycosides
M491T197_pos_POS	Glimepiride	3.284	491.246	0.637820506324278	HMDB0014367	2084232.49762125	3937803.47258169	1684586.28864496	1834258.42315133	5324028.87599869	3804494.43284294	1773706.88724756	1782527.84600768	4714154.88926734	5104220.48268752	2434562.34041532	2625657.99389995	2811872.48837069	2983184.94661783	5229210.81256991	1899700.74323492	2372874.96307328	2142757.16137163	2146725.32413023	Benzenoids	Benzene and substituted derivatives	Benzenesulfonamides
M416T87_pos_POS	Gln-Leu-Arg	1.448	416.285	0.0773504972464551	--	11968454.8048977	1.15751e+07	14368544.2645715	11297746.9153437	15771407.3230071	8845394.93362501	10006471.7278957	6471184.22786975	14272144.5130826	11171544.9420103	9901004.64143009	12091572.6741216	8663129.11997006	9320919.97294837	68759539.4204498	7461238.90507748	21946046.0626445	14743202.627263	21955609.3903842	Organic acids and derivatives	Carboxylic acids and derivatives	Amino acids, peptides, and analogues
M388T87_pos_POS	Gln-Leu-Lys	1.448	388.254	0.28343938130908	--	79762241.8559151	97976253.6210098	88807913.7446878	77217602.6020056	122687644.774205	75576871.1944466	69915400.3985789	71755719.3804405	115414488.795823	85323923.8286435	72234192.2495185	110524146.610988	77679166.5421746	69842037.313734	148639719.054612	75754062.5474192	75789027.1371126	78526938.4424129	75680211.0774507	Organic acids and derivatives	Carboxylic acids and derivatives	Amino acids, peptides, and analogues
M460T275_pos_POS	Glu-Arg-Arg	4.575	460.275	0.0814316205974519	--	12921825.4409172	16707374.2173404	17538434.8369815	11840906.2099817	17084050.0982249	14299920.9558027	12425457.9703115	11969761.6199822	14981357.0132425	17813886.6941345	13946427.7641395	14011915.5867984	12350902.6029767	13142730.9793202	17719281.9780165	11621287.6581592	11803168.9947508	11642158.3965034	11803134.9819914	Organic acids and derivatives	Carboxylic acids and derivatives	Amino acids, peptides, and analogues
M282T311_pos_POS	Glucosamine-6-phosphate	5.187	282.013	0.104227903925311	HMDB0001254	212051702.18938	348202853.860497	170902155.909935	332578637.091035	219621407.445529	400259480.189105	315570932.462327	417867910.258792	554537669.534809	215883813.738822	200419626.586723	422537369.964542	380195535.54986	305839355.138321	411901469.244686	198565239.816922	233568225.191175	221009700.805581	221090372.075587	Organic oxygen compounds	Organooxygen compounds	Carbohydrates and carbohydrate conjugates
M532T248_pos_POS	Glutamate conjugated cholic acid	4.126	532.332	0.0634739841869324	--	36444704.5645224	47469691.628237	53157402.2653567	29997507.2102355	47133491.981602	39531368.5003184	32426961.1291132	31557200.8790007	42843871.3980975	51592063.6415371	38617847.9850363	36844602.1216142	31722173.9215432	34758095.1126024	57325197.9506874	27944906.9720605	30465119.3638593	30977502.5485196	30977411.9052191	Lipids and lipid-like molecules	Steroids and steroid derivatives	Bile acids, alcohols and derivatives
M147T445_pos_POS	Glutamine	7.414	147.077	0.951784900963586	HMDB0000641	43579295.0590648	57809954.4716597	55829318.0547962	15806657.200583	14918007.8896895	16671007.0763849	9274945.56266943	4876982.34024089	10577913.444039	12570831.2685763	7149152.90895386	7637720.06406025	8685268.53062947	14254747.9955402	6579452.89596091	14930184.5377742	14822229.7588888	14840485.6101739	15524902.5065946	Organic acids and derivatives	Carboxylic acids and derivatives	Amino acids, peptides, and analogues
M189T33_1_pos_POS	Gly-Leu	0.547	189.113	0.882444414959841	HMDB0000759	26574007.111206	23422395.7527851	19801062.930689	3.30587e+07	24956624.1653122	19936063.8445497	27899957.4665156	22326491.3975363	28319825.8784037	25208279.4352842	1.83632e+07	23114094.2461297	24404868.7958516	23713282.9051661	20620598.7068245	18984294.0138032	32923712.1008229	33643654.752524	32906817.4830809	Organic acids and derivatives	Carboxylic acids and derivatives	Amino acids, peptides, and analogues
M476T226_pos_POS	Glycerophospho-n-palmitoylethanolamine	3.774	476.276	0.0208492597967295	--	16480490.814754	7894066.54102228	9835500.86104318	10007967.2781245	5105202.94779089	1729319.53119318	3112602.66233328	5452354.13153058	56434310.311846	2776501.64297763	3471318.5632323	3798113.24540698	6738298.77886312	4310937.57930734	3073803.6089236	4944095.73737869	11801940.1895409	11279189.2596636	11799048.6567634	Lipids and lipid-like molecules	Glycerophospholipids	Glycerophosphoethanolamines
M258T410_2_pos_POS	Glycerophosphocholine	6.836	258.11	0.990208338733505	HMDB0000086	153738136.632167	2127865430.29879	378520347.83963	210272536.358387	183500141.644182	95787481.4900372	868909507.238789	24534750.053428	61432347.0329293	642308914.040763	23275211.9406567	74050715.8274338	620867172.587294	900340538.347056	75913580.5359471	243836190.189926	323846791.606065	323606421.838684	330892322.082033	Lipids and lipid-like molecules	Glycerophospholipids	Glycerophosphocholines
M450T59_pos_POS	Glycochenodeoxycholate	0.984	450.317	0.0391471097607363	HMDB0000637	62349538.1466465	86646964.8208051	120441992.405606	63066541.8453595	117244335.071331	53640768.5755484	77408451.3776063	60793915.0402786	91401326.6468435	80329872.2820017	64026752.9229895	58162190.0901184	56030565.9643523	72065261.4608817	139514041.823857	53757572.3731506	64412393.0768721	64413508.9073947	64941621.8654698	Lipids and lipid-like molecules	Steroids and steroid derivatives	Bile acids, alcohols and derivatives
M488T214_pos_POS	Glycocholic acid	3.56	488.311	0.435510983490348	HMDB0000138	2858206.72564864	8373203.18364205	13053138.0609031	12694463.3437763	6595909.82096258	2309005.63978034	3184984.4700967	2838836.59041112	463801.381155607	4.45492e+06	2171533.5106466	3068555.56674126	6582255.95232064	25826050.554694	2507547.0338323	3997968.09529775	8065561.66597238	8033895.21267724	7678856.45292975	Lipids and lipid-like molecules	Steroids and steroid derivatives	Bile acids, alcohols and derivatives
M414T66_pos_POS	Glycodeoxycholic acid	1.106	414.288	0.206136945753753	HMDB0000631	34732295.9978859	49724216.876932	72704328.2817919	38383604.0585413	80338480.5089617	31386706.1302266	44992389.2975232	37362725.8340321	54893849.8721779	51086589.1481216	38908580.3589617	39667905.659176	40660468.516829	41444258.8142254	93135199.140641	35678391.9186743	40268409.6554044	40281967.0023394	40881456.1776715	Lipids and lipid-like molecules	Steroids and steroid derivatives	Bile acids, alcohols and derivatives
M341T31_pos_POS	Gossypetin	0.514	341.018	0.24501088938244	--	2637990.59325658	2695465.03428542	8454402.26743656	1253694.20546271	1257495.54826092	3530642.51335391	4564383.21616027	2713515.5937252	4617558.75457613	2068572.57952717	2294975.42017752	1998535.95800607	2210210.42921503	2199570.90656484	1783066.79988177	2110274.94832252	3574213.78413174	3709865.33845455	3712205.86813282	Phenylpropanoids and polyketides	Flavonoids	Flavones
M501T557_pos_POS	Gossypol	9.29	501.199	0.986803500575426	HMDB0040723	31461375.1164267	31596358.244054	10689717.6865807	20676858.1267585	5191279.29285781	20926489.9392043	10997837.2541475	11447717.2751684	11468521.3757666	7476412.28503548	9379379.13621181	17483089.4876384	10611482.883731	12838782.7658795	10765347.9939665	5717088.26102895	7265884.25730001	10554586.194649	10794037.0089467	Lipids and lipid-like molecules	Prenol lipids	Sesquiterpenoids
M430T40_pos_POS	Grayanotoxin i	0.66	430.301	0.529242662957645	--	305709182.501921	300091034.505223	503917973.139405	280942850.107367	456671956.96149	320507011.089363	390121962.764752	244081144.421379	477638444.990369	353766158.888604	290698396.650873	307869231.744637	219288617.095566	302853957.644985	723833423.277457	237177647.57053	333606615.251742	338553559.769895	338556045.590335	Lipids and lipid-like molecules	Prenol lipids	Diterpenoids
M377T371_pos_POS	Griseofulvic acid	6.185	377.014	0.000319071	--	4038763.97921819	5863520.88050292	25744158.3106176	713436.050735321	274500.461990488	1377734.75196045	688055.305385507	1604941.19754261	1.45237e+06	428050.921862524	1558712.04676439	1409038.2362735	551875.366659819	881427.351478464	66210.1613372514	1189913.84608215	2367558.12577227	2458099.49257188	2374145.04878403	--	--	--
M214T421_pos_POS	Guanabenz	7.014	214.006	0.998556318812541	--	43015888.9632201	31283373.0698823	78967953.2082399	27947648.1746431	38488067.7562069	36717665.5358369	30344322.383356	40869676.7027321	17854478.3260081	21743729.3164011	10119472.4347334	18055971.8253689	23777243.9958858	32784008.7624854	22775892.9800095	32944808.9320216	36912944.7385236	37797197.8506886	36956084.8118741	Benzenoids	Benzene and substituted derivatives	Halobenzenes
M590T420_pos_POS	Guanosine 5'-triphosphate	6.996	589.941	0.00479654	HMDB0001273	752691.796127507	234252.942390018	3119463.24799604	1144862.47631684	961924.770767858	923866.76482759	1561704.96809501	1058362.23747814	375717.301112652	748241.212883972	466874.056229101	348774.517474894	504238.719521226	1017208.79512746	1245698.4740889	1173510.55178483	1539528.82555399	1618971.59644938	1618313.21267787	Nucleosides, nucleotides, and analogues	Purine nucleotides	Purine ribonucleotides
M867T49_pos_POS	Halovir a	0.809	866.608	0.0313969540938996	--	37466664.9658843	36194187.7948408	41528927.8051837	25967605.2715113	45325263.1659246	18075330.5727796	29547846.1897972	17866217.6141534	30119559.6223596	54363708.2037283	22302188.3959502	24124953.102299	17364735.6330411	27808015.6980755	42259552.0029422	20631849.5776499	23125820.9564581	24103056.8825275	23138703.7768373	Organic acids and derivatives	Carboxylic acids and derivatives	Amino acids, peptides, and analogues
M735T165_pos_POS	Haploside c	2.756	735.161	0.0718155	--	2412257.48122471	3630121.64030181	10871970.1570086	3571387.34566366	6424026.09075413	1913460.3430641	4026347.68460248	2966280.60803486	4261950.93247913	3143096.4678501	3038599.06832178	2991728.79175701	2373258.06799187	3208696.45796112	6478067.36582186	2415847.46368926	2435785.13660586	2436037.93898856	2489626.17073349	Phenylpropanoids and polyketides	Flavonoids	Flavonoid glycosides
M213T191_pos_POS	Harmine	3.186	213.114	0.998557460938069	HMDB0030311	39301152.8405217	34920045.1761724	159880.608319706	36736883.0824148	35201081.6129195	36129191.988224	28734721.0700902	38918246.0467014	35895665.551166	35794046.2005505	34519950.5503525	36573959.831708	35966952.7557844	3.79745e+07	34149502.0834408	91851333.7603316	43428195.5590251	48287115.0052595	43282035.6705905	Alkaloids and derivatives	Harmala alkaloids	--
M419T223_pos_POS	Hc toxin	3.725	419.225	0.98792847049941	--	40562457.1288694	52028074.2861002	57714555.0923378	31675057.2327169	49198760.2982113	46092984.150153	36291245.136006	34449298.5824581	48334339.6308845	57814402.0232799	40855137.5198105	38667561.9731534	33672738.0593382	35613359.0922068	62250765.1527105	28010098.1520003	34566156.9610865	34565608.0101375	34207820.2010398	Organic acids and derivatives	Carboxylic acids and derivatives	Amino acids, peptides, and analogues
M448T5_pos_POS	Hecogenin	0.082	448.337	0.0362961122886413	--	2475504.95886526	2083681.63911779	1805766.48734677	1539407.50167801	2517214.80264324	1112581.95475148	1915110.06519807	1768048.23504032	2272412.31887521	2058813.67275906	2535992.0727371	2098229.92394097	2683673.79027569	1705327.27201719	1095687.32902305	1405065.83801163	2091832.13299801	2171363.44522721	2094098.79545264	Lipids and lipid-like molecules	Prenol lipids	Triterpenoids
M616T601_pos_POS	Heme b	10.015	616.177	0.202836	--	2615855.08501604	3264772.52164624	1509081.5125775	1450365.36252966	1380882.14471292	1395045.57812659	1405954.87774804	2897539.10089725	2300936.78543706	2313260.89518451	4048683.77869805	2341188.45601074	1799709.46677787	1502524.12604521	1.88748e+06	3380393.45496241	1503047.3738157	1558384.55948659	1589256.98730888	--	--	--
M268T190_2_pos_POS	Heptadecasphing-4-enine	3.174	268.263	0.935797	--	2666421.21631759	3105593.80861309	9213942.92741628	3538781.97084849	2592910.43121121	2024566.94485831	5297674.46578699	3237686.10642754	5358518.01268356	3206243.5840469	3601914.6255724	4871549.94999208	2367476.46681503	2872094.67395895	2146209.50739763	2111164.40021861	4096294.06010105	4138693.35951625	4095997.07001868	Organic nitrogen compounds	Organonitrogen compounds	Amines
M288T60_pos_POS	Heptadecasphinganine	1.008	288.29	0.978152403728268	--	5973094.40709687	6679888.8119402	3811023.49132784	6259607.82352472	3806992.34274976	7332811.05820122	4971862.09763989	8334463.88662698	5106120.90724739	7519528.40089406	6235209.0623868	8304269.12403756	8689179.19657928	6963881.00226792	3171574.57958076	6.89796e+06	8945029.44185171	8951611.23427573	9294369.53226591	Organic nitrogen compounds	Organonitrogen compounds	Amines
M341T223_pos_POS	Hexadecylacetylglycerol	3.713	341.305	0.984672496411781	--	5125891.81160549	16453548.9042931	17473886.7137885	21746660.2056458	10698449.9270853	5369543.03521457	2213312.80108251	5345128.04937953	1029496.98777921	2992785.87522885	2327299.15009481	4848017.6810994	16949949.2788148	15300175.6909032	3723654.13975957	4173307.9386322	5372111.18179176	5372717.85660958	5987447.54547172	Lipids and lipid-like molecules	Glycerolipids	Diradylglycerols
M560T79_pos_POS	Hexanamide, n-[(1s,2r)-2-hydroxy-1-(hydroxymethyl)heptadecyl]-6-[(7-nitro-2,1,3-benzoxadiazol-4-yl)amino]-	1.314	560.383	0.0441931191901538	--	127904806.06927	198432108.579858	319144245.991874	167640683.735189	313332843.843272	116804456.868665	180875411.719398	147400463.615422	212525694.207371	190557865.444925	197657287.781699	148902375.282603	139933634.327395	164391008.371949	365141562.923534	163464754.496948	155158510.03678	157587759.801965	155211500.274832	Lipids and lipid-like molecules	Sphingolipids	Ceramides
M576T58_pos_POS	Hexanamide, n-[(1s,2r,3e)-2-hydroxy-1-(hydroxymethyl)-3-heptadecen-1-yl]-6-[(7-nitro-2,1,3-benzoxadiazol-4-yl)amino]-	0.964	576.395	0.0582169	--	360460356.658936	481530611.25182	540161764.528218	342621713.478178	531352637.953183	333421293.271169	381383504.601981	319910417.975076	462336877.17526	425830894.688751	339885845.957207	340185348.641642	296782869.997928	423133396.381815	716012387.725479	276390718.14797	347015162.476075	345536389.292238	347016326.606878	Lipids and lipid-like molecules	Sphingolipids	Ceramides
M102T183_pos_POS	Hexylamine	3.052	102.128	0.995040057739822	HMDB0032323	858799658.350425	966338462.882002	152560205.405535	565554695.765758	354319796.390613	864743495.802341	374839862.161461	418445104.217017	413296297.184698	216797974.548398	220506804.89608	318330712.95954	266327013.368626	213345259.053511	421416927.075907	555323784.944401	534140920.13799	535154877.310106	425865109.38006	Organic nitrogen compounds	Organonitrogen compounds	Amines
M413T530_pos_POS	His-Glu-Lys	8.827	413.212	0.645397261309516	--	891930.223559538	973448.096541256	1745022.43294958	1053736.38666427	780479.842103311	825324.789943326	655310.481305452	646984.368193017	733010.471767881	778017.927908244	217428.873426485	1152241.88072758	718049.86248073	469394.001141867	987289.350724764	996218.874091201	818251.349498844	722889.378257503	816370.480569267	Organic acids and derivatives	Carboxylic acids and derivatives	Amino acids, peptides, and analogues
M319T368_pos_POS	His-Tyr	6.141	319.079	0.771958418870902	HMDB0014620	3703274.93826523	2486570.91055937	7546542.23494783	2602727.07406291	3745502.5269884	1582899.19786966	3001892.23597905	1474933.00166559	2059465.17081145	4075382.55929172	2005695.51142053	1371188.48379565	2640317.72715543	3343775.38455541	3117535.97321445	3846369.73397457	2474080.96133335	2774557.86652664	2776028.42899501	Organoheterocyclic compounds	Benzothiazines	Phenothiazines
M112T437_pos_POS	Histamine	7.291	112.087	0.973795540413937	HMDB0000870	73218751.0714785	205038859.193784	415175702.574145	201756581.843361	136284698.256857	74170435.4866133	134018363.916257	148157616.748684	106790923.311115	51527483.7872991	107484140.950714	147645610.416741	115293413.070179	76334938.411841	107799420.709335	100130464.360033	163890493.10846	167427695.256381	167406417.143428	Organic nitrogen compounds	Organonitrogen compounds	Amines
M222T387_pos_POS	Histamine dihydrochloride	6.448	222.005	0.0216623613982782	--	51436352.0999608	92779412.1405186	50794932.0825223	12900597.5017598	52315987.7482086	86797673.1104593	10457532.1326339	17543801.1428796	98259236.2266402	18447479.8360547	52502908.1551741	75843769.0332315	13891831.7621615	14026463.1310056	12313723.6374405	10257192.8065841	18965478.4130731	19988088.6055987	18991685.4913521	Organic nitrogen compounds	Organonitrogen compounds	Amines
M156T549_pos_POS	Histidine	9.153	156.077	0.998529753657411	HMDB0000177	148390284.886888	72632090.7714829	156921541.513175	99429721.6346419	173727625.357806	125232473.11172	112686718.122927	148378493.934228	196679603.714123	138035624.765669	47980227.4318823	37329809.3311061	85368658.5516444	94617905.197092	72733054.2843683	48271418.3460256	59545641.9524229	71258900.386113	91146440.5637382	Organic acids and derivatives	Carboxylic acids and derivatives	Amino acids, peptides, and analogues
M447T194_pos_POS	Ht-2 toxin	3.23	447.22	0.838088137128745	--	3610155.01968507	6335642.10948861	3302862.25702776	1325545.82816577	3397884.36548779	4008638.28174899	3909207.21293291	2219197.36851458	3401916.36859051	5197780.01365283	4234044.49842782	3724884.90435774	3439435.87474499	2817901.86994031	3148742.94164652	1908809.39107341	2897449.85860063	3062124.98724321	3041582.3145145	Lipids and lipid-like molecules	Prenol lipids	Sesquiterpenoids
M298T311_pos_POS	Hydrochlorothiazide	5.188	297.991	0.135661990305792	HMDB0001928	1682569576.86066	2227143528.45051	1400116925.39581	2361270072.56102	1809509347.43042	2616489507.35221	1427929526.86407	2045170708.61407	3038537546.53379	1780801941.76204	1822864897.02917	3087234425.42452	2244558570.17247	2524531913.71082	2481822370.01115	1.48836e+09	1227853861.30696	1097373248.42123	1222292437.46714	Organoheterocyclic compounds	Thiadiazines	Benzothiadiazines
M363T65_pos_POS	Hydrocortisone	1.085	363.199	0.98777742103061	HMDB0000063	63539568.4633076	92901481.4441548	66991943.3188429	60948485.9052504	77753493.8388997	92955510.8422003	77936962.7719858	66317446.9278558	96046334.9060121	79349120.2684888	73629447.9673632	6.81384e+07	62969245.1858424	69042914.1523131	98496729.9587006	66268422.7092335	74689012.5736588	75291378.2672374	75594271.1267081	Lipids and lipid-like molecules	Steroids and steroid derivatives	Hydroxysteroids
M463T228_pos_POS	Hydrocortisone 21-hemisuccinate	3.802	463.251	0.97835368982845	--	35823068.3002909	41103064.1355378	55861331.3657806	28169685.6876476	43199621.0185355	37492144.7938281	32932353.9729155	29699323.739515	40537363.489358	51557064.3118585	36445698.4396673	33669561.9558422	26639368.5936975	30734403.7909059	50721941.9936497	25391732.0926752	30752142.3884272	30752316.8762233	30903197.6101629	Lipids and lipid-like molecules	Steroids and steroid derivatives	Pregnane steroids
M486T215_pos_POS	Hydroxyebastine	3.576	486.294	0.00602565183556973	--	4254461.81805799	5291480.96275587	14673397.5754171	10519806.7683955	8779458.43960559	2856633.47802907	5874225.02744421	8400443.2081052	10142609.466918	4747902.76827754	4339818.96246873	2913803.54362359	7555011.74787118	6017367.74892335	2856607.25878415	5698340.49450593	8811522.51014457	8378321.43730829	8322178.17743872	Benzenoids	Benzene and substituted derivatives	Diphenylmethanes
M556T30_2_pos_POS	Hypaconitine	0.492	556.276	0.0994662458165336	--	5919477.61569009	3582421.08446884	14155271.9262428	2640724.50095024	4228818.08616707	4021056.81227564	11864854.1290265	3.42451e+06	9351645.50363811	7023485.27818445	3726015.98662186	5479791.5767195	3523341.89563587	3136795.07502754	4992645.51315582	5371264.50459693	5206984.78614208	5046233.29810358	5047661.99160992	Lipids and lipid-like molecules	Prenol lipids	Diterpenoids
M559T37_pos_POS	Hyperforin	0.623	559.394	0.0117914139605889	--	65619687.1835907	72944559.6591627	82546099.8693809	59895455.7325642	102705332.659191	50181819.6610711	63442951.9313473	57408929.400635	86225828.7822736	76627493.8505075	58186404.3875353	50625148.0756631	59806706.9671799	61301022.5834358	112874771.047017	50059326.5825841	57753862.2918301	57749757.3223927	58445501.4086167	Lipids and lipid-like molecules	Prenol lipids	Monoterpenoids
M346T61_pos_POS	Icos-19-ene-1,2,4-triol	1.018	346.331	0.00646821	--	38734616.3021923	41460457.4513936	32266607.1696967	44845657.4461858	37359464.2994941	51722306.1103711	40691165.5255137	51571375.2800672	28242836.7646596	45234467.0870986	38659420.4777004	49848211.6896861	57917040.1770696	46770205.2596684	31052400.7910836	48954368.8788358	55954197.0329112	55958327.5934248	56831948.2156367	Lipids and lipid-like molecules	Fatty Acyls	Fatty alcohols
M435T223_pos_POS	Ile-Phe-Arg	3.715	435.293	0.210136109535249	--	8614844.31289046	9678341.50078065	15544199.2574273	6852512.18852006	10903461.0395069	8121266.24297845	7674502.62356369	8153027.67416561	10805703.3961365	9744142.6601761	8641206.60240165	7662719.34139144	6984412.1136304	7266070.17787887	15769042.842606	6556369.77045057	7831562.92888794	7870113.91537758	7869908.19832368	Organic acids and derivatives	Carboxylic acids and derivatives	Amino acids, peptides, and analogues
M433T380_pos_POS	Ilimaquinone	6.341	433.004	0.252705786062341	--	45127242.2070134	46670081.3472968	623116084.967961	517838037.465618	53909616.5488305	160391433.751147	513428558.310866	227624205.301301	236574891.315299	90764090.3572062	206305325.289964	116633400.680063	242018752.96933	241863763.705682	940816334.680988	235208434.83782	235758093.87971	239942553.642825	229971299.756883	Lipids and lipid-like molecules	Prenol lipids	Quinone and hydroquinone lipids
M262T331_pos_POS	Imazethapyr	5.519	262.165	0.828865575352427	--	31328994.3345299	17890277.3332793	57547060.4456323	22358562.0893474	6981623.55661555	6924581.84885509	4964522.36038829	5421181.52546567	31539305.2954162	13847146.2832165	30463840.0848149	19352413.4963882	7382471.05834147	6787404.77128616	7674988.8410651	12633453.7103446	18264445.1833861	18202195.1828996	18385730.705843	Organic acids and derivatives	Carboxylic acids and derivatives	Amino acids, peptides, and analogues
M411T380_pos_POS	Imibenconazole	6.339	411.01	0.000380090679587969	--	8547085.95843069	8592773.55702296	9358321.02575082	9684433.89435903	7272213.35743694	10690421.096106	21806011.1279232	16842562.419871	22588324.561552	9234400.68932145	9152380.21471402	11717939.1117638	11834546.9617868	10390108.7024448	12346544.1412254	11132235.7770474	15601600.8923208	14268731.9334427	14205021.2220835	Benzenoids	Benzene and substituted derivatives	Halobenzenes
M614T233_pos_POS	Indinavir	3.885	614.385	0.0685504888366852	HMDB0014369	9611057.76522804	8813994.85910608	8611184.20120442	7611332.09808618	7634171.5819061	4006823.09184067	9959497.95822973	6362928.88201438	5918653.98504908	6.72879e+06	3656892.72036477	4168820.2738778	7092558.54413238	12443248.8516961	4511068.08481584	5966885.87952694	7877025.21944088	7774748.3049485	7877213.44884324	Organic acids and derivatives	Carboxylic acids and derivatives	Amino acids, peptides, and analogues
M176T311_pos_POS	Indoleacetic acid	5.183	175.985	0.00825589463736074	HMDB0000197	13094954.3302718	9996869.68505606	13044472.9829605	5966021.0646631	16657648.8564785	15644496.4187977	9987691.27263554	18753712.8835879	19864639.3670284	20639577.3923079	14423768.1427379	7800977.74258174	9933936.44170977	9929701.35701034	17787517.6044077	8690769.71356026	15345401.2346312	16302148.6895336	15396277.5349032	Organoheterocyclic compounds	Indoles and derivatives	Indolyl carboxylic acids and derivatives
M348T172_pos_POS	Indoramin	2.862	348.187	0.974129	--	27521442.3831547	27061411.4517473	24266379.8581618	29912034.2825818	27439394.8619407	8740392.53312506	27821332.7462486	28153588.0721571	26595604.8931867	27272595.974439	28898569.8440052	28880827.1454162	27799980.323434	28862162.424569	27528531.9867342	32095682.024098	22345398.6804234	22360139.2834605	14088844.7928891	Organoheterocyclic compounds	Indoles and derivatives	Tryptamines and derivatives
M509T380_pos_POS	Inosine 5'-triphosphate	6.339	508.99	0.00142926	HMDB0000189	37284915.0454148	50212637.9221865	76778995.119509	114252613.265858	47087128.0083467	63827623.2705845	114635438.094096	86098195.5447822	87016244.8447323	61285400.3388664	70407086.2574884	63652891.3391675	76791198.7168508	91259255.2709251	134269926.405865	54246770.5690623	58258008.8834425	56687837.2526248	55909077.4578094	Nucleosides, nucleotides, and analogues	Purine nucleotides	Purine ribonucleotides
M290T422_pos_POS	Iprodione	7.025	289.992	0.865276627686295	HMDB0031795	21525979.0522202	17600881.9963847	17735025.5006339	8786166.28968085	17446078.9878789	20141695.584294	12044654.4164529	22357056.9490898	9368381.09509546	10800050.0434128	3280313.66257709	10386474.4719443	10804572.8428218	13600040.4921558	10069360.6506878	10597766.3204007	11749006.7719876	11729684.113139	12404969.2469151	Organoheterocyclic compounds	Azolidines	Imidazolidines
M254T27_pos_POS	Irgarol	0.457	254.14	0.975958051509427	--	4131758.51721226	4325923.64326445	4238229.14990676	4250186.81245121	3744255.5495628	3783130.8628063	20891208.7665754	5037179.87755443	4057191.9008049	5207741.49525372	3736462.91492768	2523399.99021657	4208403.45118948	4599252.33330061	6689292.08712223	2797440.09177685	3944545.69356286	2031256.62053769	3981599.68551809	Organoheterocyclic compounds	Triazines	1,3,5-triazines
M454T370_pos_POS	Irisxanthone	6.175	454.145	0.053103224904889	--	2196912.11042671	3475914.07348299	2629935.09058087	1463732.49233614	904031.006166563	815874.030178168	509881	678086.688512777	125737.573873464	1705347.97400243	1287649.69866289	348360.113069464	1208080.16030368	1800636.85066385	884986.971672608	3384744.93804571	2101373.24825563	2107822.58491879	1900585.62393686	Organoheterocyclic compounds	Benzopyrans	1-benzopyrans
M148T394_pos_POS	Isatin	6.563	148.043	0.907075757804237	HMDB0061933	39060856.4646376	45067041.4856812	11367559.5685257	21553941.911843	26128049.6702039	15134989.0383127	11284593.398811	9383179.48439512	9752361.1040154	20632036.558636	7608007.91992468	23415163.1115375	12402400.5839741	15740420.8868651	8299635.26685996	18605370.5510068	17292089.7879906	16396427.7021899	17281761.7326382	Organoheterocyclic compounds	Indoles and derivatives	Indolines
M314T320_pos_POS	Isazophos	5.331	314.032	0.463953878464607	--	2163202.24378491	4394460.22089566	5967337.93333123	2092260.14735459	955231	718947.804895085	1099036.89627866	500128.423116222	369766.522688718	598386.58618274	273267.580030357	768337.126431024	753154.466394356	1455537.90203664	1279007.00324918	1424628.8452779	3334412.3366441	3316835.59904108	2557730.82451619	Organic acids and derivatives	Organic thiophosphoric acids and derivatives	Thiophosphoric acid esters
M223T30_pos_POS	Isofraxidin	0.503	223.064	0.351950136438947	--	29933949.0022066	24383480.9941994	24115096.3945103	14146493.926055	13506041.6135574	15324591.2537011	9937727.55646355	12504079.4992409	7025846.08115386	7170707.93443794	11551451.7985372	13812394.2705431	33151388.1676013	18808201.4141492	11477276.9398338	9453580.44835917	48008181.4921855	48008499.8986357	48506142.3193571	Phenylpropanoids and polyketides	Coumarins and derivatives	Hydroxycoumarins
M216T416_pos_POS	Isogentisin	6.925	216.063	0.118451836946416	HMDB0030871	7820197.72956972	21287353.8698153	8726138.9639399	7245323.10984873	4973278.42841511	3006374.27535216	8660961.82123852	888137.592608902	3252379.04004971	7812382.01860346	994636.819373173	2300673.00519023	7200589.48820563	7824231.05037443	3391048.40327178	8210267.52440896	6504225.71570543	6560827.11603635	6504207.03350389	Organoheterocyclic compounds	Benzopyrans	1-benzopyrans
M384T40_pos_POS	Isomuronic acid	0.666	384.259	0.122446839089561	--	56334369.3337933	43098140.0961492	81873012.2429295	28027733.9854349	56024333.5646074	57734214.7534041	25888386.3268888	39584545.7512923	76450917.1364289	49488580.1683167	46567909.9742883	37206792.5878909	38596295.4392774	32163335.1419741	102065332.45925	41609496.5861483	53497538.6948284	53485166.5009114	54118963.5157376	Organoheterocyclic compounds	Dihydrofurans	Furanones
M121T203_pos_POS	Isoniazid	3.384	121.04	0.981390126046252	HMDB0015086	7241807.71967353	4142946.57256502	28460886.4575631	3955816.40315905	4539994.17811004	3742727.55200347	5068548.03542164	6503694.68054201	27044728.9711419	7221927.07202684	5359278.37909979	5370678.91203245	5793994.67797628	6014752.18958285	3496900.60407316	3984165.96491052	7795737.89990866	7795731.81875512	7890905.15485973	Organoheterocyclic compounds	Pyridines and derivatives	Pyridinecarboxylic acids and derivatives
M269T380_pos_POS	Isopentenyl pyrophosphate	6.34	268.998	0.0136118203597322	HMDB0001347	585332058.175864	613786307.551021	3654438991.99151	3285024125.69342	694198794.086678	1419253209.22694	3139679925.59098	1788779712.88409	1861639333.91475	957036002.380611	1756462364.3401	1178476779.65254	1867663903.70847	1890281777.27496	4949429199.34192	1891039024.5952	1836180071.74499	1887335940.1156	1831033244.58066	Lipids and lipid-like molecules	Prenol lipids	Isoprenoid phosphates
M269T368_pos_POS	Isopimpinellin	6.129	269.04	0.889704233301261	HMDB0034312	544718.388350143	799716.305407091	684678.55361435	3747943.26343792	431190.459116255	197756.473653449	274774.742038367	104219.418440424	531057.792971497	361531.697441652	155726.267397903	1028699.10002653	317207.51486463	2459302.73282442	1135652.36902807	1004230.71581706	893625.497175814	957034.261696403	950344.195305198	Phenylpropanoids and polyketides	Coumarins and derivatives	Furanocoumarins
M310T455_pos_POS	Isopropalin	7.586	310.176	0.589424018468928	--	3880297.25325579	4697565.16257865	6230350.21962693	4877324.22252541	3159231.4767202	3171838.97333316	3490398.00624929	1951135.20727045	1721048.77802147	3810477.20684041	1705497.69141833	3640287.17046744	3374657.95863253	5917544.02676371	3890182.23067669	4864832.54097344	3794993.68593022	3817662.32280091	3818169.58457683	Benzenoids	Benzene and substituted derivatives	Aniline and substituted anilines
M194T354_pos_POS	Isoproterenol	5.897	194.118	0.97872420346407	HMDB0015197	45355032.7260058	41937810.8775461	39698854.6604368	42943206.5174802	43622524.4426302	42544034.8923988	43724054.159685	43749295.1652236	42981963.2148562	43310946.3579659	41969117.6823413	46006325.1612767	41706261.8927723	41359483.4659167	43622965.1170428	40921329.9274064	43060844.9474886	43059670.3610368	44263396.4632148	Benzenoids	Phenols	Benzenediols
M103T595_pos_POS	Isovaleric acid	9.92	103.087	0.827439969016994	HMDB0000718	130899258.895412	190471094.791573	136650811.320048	212241190.685534	83927439.0241613	173001629.144326	142231634.919383	165871161.684899	133096825.341284	140875902.390849	107979118.561723	123086280.343958	175507327.126906	186027565.003881	170266729.616694	45054894.4470087	145597900.562591	136675342.719738	136944267.216626	Lipids and lipid-like molecules	Fatty Acyls	Fatty acids and conjugates
M697T233_pos_POS	Izenamide c	3.88	697.398	0.953194	--	6740058.48388501	8702364.88908165	11320738.0043415	4953114.97956212	9322094.98855204	7264761.54890461	5804424.12277391	6205852.61507573	8969535.04846904	9065789.18977487	7158593.22703085	6753247.62502108	5608449.81373908	6322043.48019208	11665822.9271964	4572764.02905881	5439871.53182303	5387795.33570151	5439377.8406277	Organic acids and derivatives	Peptidomimetics	Depsipeptides
M363T251_pos_POS	Janerin	4.179	363.142	0.959686703081425	--	1944304.09398088	2166671.68088834	3142612.50614435	1039858.91060476	2297740.31832757	1.71929e+06	1880227.22106879	1176902.26328896	1591266.10935489	2969553.41237667	2115103.10151166	1614438.36481686	1445193.61313106	1273712.20050753	2444441.33835363	1790750.59840018	2126339.28854789	2235122.52537513	2236444.64754563	Lipids and lipid-like molecules	Prenol lipids	Terpene lactones
M485T212_pos_POS	Kanamycin a	3.539	485.264	0.627334798387386	HMDB0015303	2387766.00204397	2743183.53409526	17395401.1449884	3295558.65172912	1061981.66609496	1416237.17470297	1812251.19583487	1271234.7887605	1654685.5507758	894579.976170483	1125080.25747203	896047.232819611	1661711.48406451	1484344.85940818	1184291.3685663	2918587.93064431	2874839.76368863	2992396.36345607	2859149.47021289	Organic oxygen compounds	Organooxygen compounds	Carbohydrates and carbohydrate conjugates
M591T448_pos_POS	Kelevan	7.459	590.715	0.54096	--	761229.452114256	314858.025049034	1646477.84386488	1482173.47616774	1467370.96477474	505864.565709295	815812.945043964	550439.865311433	676025.509640955	1334378.42528313	1606157.09443813	1332906.67011363	645440.483306069	1276902.93106392	1524980.76871251	1460131.00326723	1513068.93700256	1578899.6343954	1605922.50739582	Lipids and lipid-like molecules	Prenol lipids	Monoterpenoids
M329T381_pos_POS	Kenpaullone	6.356	329.007	0.0333782781406221	--	14909919.1718309	13258133.3539679	25238688.2094089	28385928.9831169	19263137.5514124	22356079.3063358	50417527.933567	36523761.7229782	42449544.5140717	17722403.0518776	14695194.1376528	11924430.9731726	18122620.7344299	21519217.2645889	56411101.1732856	10544029.0726545	18150761.0592693	16272273.6697096	16265188.9134397	--	--	--
M722T246_pos_POS	Khasianine	4.094	722.453	0.0965666618701484	--	15870969.4595902	20486809.2684172	26014209.7703282	13401206.9317189	21960495.397328	16793564.7402294	15199196.904164	18682534.4788958	26600080.5211467	21500714.2645205	17405625.1767006	16471965.3774372	14671724.0734662	15042946.3836164	27749603.1923271	12399883.3048992	13737181.1737868	13737133.9410619	13842017.8531589	Lipids and lipid-like molecules	Steroids and steroid derivatives	Steroidal glycosides
M212T371_pos_POS	Kynurenic acid	6.185	212.034	0.802081309877642	HMDB0000715	3.70916e+07	56769765.4582083	33779790.3725626	36049924.5398663	26424066.8007245	30480169.5262282	24265018.3418401	26519272.3657771	21563140.0409831	31476109.5120603	8943383.37581172	25520688.9590596	31880584.3486308	39614496.7562493	30167962.4327671	36529668.2015862	24658147.5476566	24507095.861016	25354683.4066087	Organoheterocyclic compounds	Quinolines and derivatives	Quinoline carboxylic acids
M215T479_pos_POS	L-2-hydroxyglutaric acid	7.978	214.969	0.250572828507024	HMDB0059655	4222485.50941213	3127105.72479343	6143443.86181993	1741681.99461557	1882247.17264472	907486.895814753	1977754.50458104	2434969.53667154	2821382.26522037	1796112.13717276	1391304.3480804	2145954.01163837	2717178.77099796	2399258.29903155	2625819.98309518	2792751.62492162	1894214.94432468	2058180.22613157	1896181.90425971	Organic acids and derivatives	Hydroxy acids and derivatives	Short-chain hydroxy acids and derivatives
M165T410_2_pos_POS	L-Fucose	6.837	165.051	0.455005313417103	HMDB0062489	11214507.3487734	12883212.1841065	10262239.8958958	20022683.4706835	16854019.3440895	10501612.7768784	18307533.7970599	13454972.2956529	20057373.8967509	15376420.2018491	13020933.8373005	14617393.261932	11866338.1648023	79999666.9718899	14945489.9695172	14482709.4899005	20839369.8083498	14870319.779965	21898494.3526271	Organic oxygen compounds	Organooxygen compounds	Carbohydrates and carbohydrate conjugates
M177T59_pos_POS	L-canavanine	0.976	177.112	0.363712209728121	HMDB0002706	28133671.8458958	45780947.5099806	62607522.3433413	43781625.1239698	54131772.4548315	39092547.8758447	50768218.7472056	29953676.997492	28749128.8363162	59532098.6677537	20081368.9659561	61805724.9278295	23477027.5409803	45753571.1371187	41565795.5324676	38551121.0065111	57616046.4320356	51227650.0235289	49956508.2793547	Organic acids and derivatives	Carboxylic acids and derivatives	Amino acids, peptides, and analogues
M162T379_pos_POS	L-carnitine	6.311	162.113	0.999120350938414	HMDB0062496	1063371854.7214	667177972.782951	241847718.482603	155681113.940916	392805950.439031	189173704.054622	67246266.2125501	110189448.317382	497738981.456601	711448254.258209	318396578.740223	235235621.715945	280006652.406555	178479481.641393	39609195.4829886	383689778.373094	389126496.213526	388627292.959191	407362081.654247	Organic nitrogen compounds	Organonitrogen compounds	Quaternary ammonium salts
M198T425_pos_POS	L-citrulline	7.078	198.085	0.850701054387039	HMDB0000904	13920322.8140434	15499449.1517666	36837056.4357145	15724216.2653191	4133344.45275864	1822644.09050047	5133310.36735896	3531123.10894219	9213664.78091421	6469083.79082532	1202452.34711493	4042374.42423892	6256451.26040561	17612404.4739599	9934580.83738817	8207802.22261396	10444366.3465624	14134211.7029351	14068548.4969762	Organic acids and derivatives	Carboxylic acids and derivatives	Amino acids, peptides, and analogues
M269T480_pos_POS	L-homocystine	7.998	268.998	0.00313498251230689	HMDB0000575	3322363.83567252	2483868.53582156	3950514.27115732	3414065.27866178	4154159.55832742	3374419.2398146	4213344.80662184	4024700.90135791	3601694.3013707	4241738.44997226	4944222.51686279	4510313.10581463	3029352.34117659	4047784.88895781	4568476.45983771	4831345.47155674	4804965.00431301	5091619.5367544	4815673.83130138	Organic acids and derivatives	Carboxylic acids and derivatives	Amino acids, peptides, and analogues
M229T327_pos_POS	L-leucyl-l-proline	5.453	229.155	0.996149676777381	HMDB0011175	40226286.3049138	35693880.4657427	63293321.0705989	22520450.487863	18295835.3020335	10603305.6305242	14857526.6326442	10925085.4065033	77314176.3512652	79919827.6781704	8958654.10785989	12413024.8062829	27977366.5882547	14670945.0868754	10259348.9513474	59888033.1210992	40220422.0678194	40216694.8967059	40446406.3930591	Organic acids and derivatives	Carboxylic acids and derivatives	Amino acids, peptides, and analogues
M400T201_pos_POS	L-palmitoylcarnitine	3.351	400.342	0.994953216401651	HMDB0000222	15464607.7038697	1280385.10305973	60004172.6406328	10023368.8865853	8363043.83807481	5520268.08399491	24204086.4119275	12781915.4595332	14840306.9016052	6855041.56250033	11700560.0411546	12574852.0977277	5503913.7410305	1856867.1631702	23918944.0572357	5545328.42030569	13947548.9132228	13946593.0250225	13778489.6266441	Lipids and lipid-like molecules	Fatty Acyls	Fatty acid esters
M130T564_pos_POS	L-pipecolic acid	9.401	130.086	0.826071560290858	HMDB0000716	55471543.4262056	63633321.5861193	86923011.401778	53056029.764171	43252887.3962538	28354244.4652262	29684135.7542336	24281823.7088013	7694920.05521392	45703854.3386368	8049525.53335696	45298998.1708134	7592055.29479294	48547072.5706581	7648898.07576143	44440971.5640881	44518814.1796618	44315532.8173932	40751634.5064736	Organic acids and derivatives	Carboxylic acids and derivatives	Amino acids, peptides, and analogues
M435T39_2_pos_POS	L-propionylcarnitine	0.655	435.256	0.994965579033905	HMDB0062514	60535672.8124897	55669403.7600891	90836805.0042151	49158813.8711962	69056474.8948097	61559586.6289659	65097756.5947311	47376648.1942317	85054842.4555979	58846364.6867557	60230773.6435692	57549196.1134742	48807907.686262	48624575.4293932	101606614.649691	46505867.6202296	61478379.9814906	63544307.2581811	60571434.6025328	Lipids and lipid-like molecules	Fatty Acyls	Fatty acid esters
M281T35_1_pos_POS	Lapachol	0.59	281.051	0.381263625179372	--	57977973.0459136	4.29778e+07	107679092.397893	32533168.7298992	24229944.9875014	23064436.1535912	85703746.9668884	40352677.7785913	69447979.8240586	49260079.3651789	39612602.3636252	40606870.3120654	21479315.4507506	38880863.0181902	30028410.837861	42509332.552171	37701018.5609214	44243644.6006141	38106908.501366	Lipids and lipid-like molecules	Prenol lipids	Quinone and hydroquinone lipids
M535T200_pos_POS	Lappaconitine	3.328	535.272	0.955849695688391	--	4446759.69590389	4370280.2286381	5636458.71341972	1544856.62084208	4413219.82077529	5854541.82990063	2830467.86203933	2137534.57723244	2835955.01598609	3165850.56848136	2533516.97113799	2063145.30380373	2456835.2523492	3837055.76816978	6000332.49837021	1585125.70033058	2827183.77553071	3104347.63325104	3119292.70306486	Lipids and lipid-like molecules	Prenol lipids	Diterpenoids
M537T219_2_pos_POS	Lasalocid	3.646	537.362	0.0801805790272581	--	12636230.6252965	14210990.9683064	25374435.2300297	11046486.6386771	18029358.5437065	10068329.3569083	11455448.9242557	12597512.0195516	17887879.8314759	13441499.562844	13371593.563118	11329688.6798983	9645356.8447017	11268332.5019293	22248648.6128821	9022858.44791275	11402132.5520979	11488659.547681	11400643.4074594	Lipids and lipid-like molecules	Prenol lipids	Terpene glycosides
M209T52_pos_POS	Latanoprost lactone diol	0.865	209.138	0.126463704135707	--	38430784.1070956	36689989.9800033	57293691.207516	25056092.8723652	39178650.5984542	26308368.9858471	36346351.5899065	34819875.3205084	45013021.4763351	34621382.678979	26390714.9330833	30756182.4931949	36488204.2807483	26221587.8838409	45646117.4197277	28729701.9568911	36522506.9477414	36522246.954147	36821960.6152518	Organoheterocyclic compounds	Lactones	Gamma butyrolactones
M343T197_pos_POS	Lauramidopropylbetaine	3.281	343.296	0.987468109805541	--	3942268.00181958	3448302.80501855	12332378.2993121	3863210.73276344	2633239.77418649	1780843.83310886	4161446.57361625	3182823.2013257	7021789.88135505	4430064.88235671	3615413.1907221	5000682.41703596	4132150.57398893	2376738.46931358	2371277.40025222	2293849.49600548	4643539.85875113	4641853.81116838	4569004.86256265	Organic acids and derivatives	Carboxylic acids and derivatives	Amino acids, peptides, and analogues
M270T35_pos_POS	Lauric acid diethanolamide	0.579	270.243	0.645290048795086	HMDB0032358	7798238.49610902	6741077.3489077	5297796.78283508	7576066.76126306	6898461.76623793	7781304.51578424	6398010.02931684	6781039.59087802	5447491.12205948	6500588.42252511	6252176.15170053	7332239.03845869	7498638.27995877	7180771.26266009	6637257.38723422	7670898.93282945	7098800.23791945	7098903.18083222	7215199.09464593	Lipids and lipid-like molecules	Fatty Acyls	Fatty amides
M344T210_pos_POS	Lauroyl-l-carnitine	3.506	344.28	0.968706646896213	HMDB0002250	1220504.38593235	1586076.41788971	3783409.05727858	157303.035095674	517987.771106931	341640.25437978	2464617.38987852	139026.676859723	31460901.6696437	210927.497240387	14071370.3428415	175477.688104255	53157.7458990314	1586076.41788971	113249.532704287	192593.631353394	3865700.56508817	3972091.84926181	3971984.88112618	Lipids and lipid-like molecules	Fatty Acyls	Fatty acid esters
M230T166_2_pos_POS	Lauryldimethylamine oxide	2.774	230.248	0.997101	--	408525819.667623	377279372.150841	294447286.176911	418022176.401557	430945303.82045	498484617.836133	389518523.771821	445984181.725206	334079229.033879	465952719.308963	439907004.823334	520043039.583322	488586245.537568	461724913.884041	425740575.603561	431996736.826383	506029876.664671	506029557.507921	508054633.285078	Organic nitrogen compounds	Organonitrogen compounds	Aminoxides
M440T24_pos_POS	Leukotriene e4	0.393	440.268	0.0496079224301009	--	944579.797350164	751728.678679216	941899.993864513	1761742.61940397	594132.540462668	579016.423773441	473611.566997506	706783.399251367	1284090.15973975	532813.038337865	564919.443235724	989808.255039002	720416.802715068	653784.550453515	686531.977220585	329353.124873561	1799499.28092729	1773117.18384813	1799145.84126834	Lipids and lipid-like molecules	Fatty Acyls	Eicosanoids
M342T47_pos_POS	Lichesterinic acid	0.787	342.249	0.380213178456569	--	75083880.0671042	69604547.2666836	134308826.943802	42236762.998912	82366004.3181685	59450342.9055823	74592526.6384466	56384783.0700134	93967183.4916121	69826267.976335	58327829.5018663	55687729.6474719	55608321.9977568	51912973.1696404	114494633.642057	51032251.2949274	65537606.4724381	66522880.8268837	66509442.3459089	Organoheterocyclic compounds	Dihydrofurans	Furanones
M369T24_2_pos_POS	Lignoceric acid	0.404	369.352	0.976769114071973	HMDB0002003	5082210.02255517	7339376.92692398	2749819.10896262	7310191.16317466	4231539.86865988	4538175.43195664	2050767.75746247	2359071.7325708	2180346.46295444	3471368.86238452	2751801.18600077	4399471.01635556	4302128.94451085	4.19948e+06	3160815.04175743	4285133.18033476	3574773.22992082	3421754.41167239	3574288.72236088	Lipids and lipid-like molecules	Fatty Acyls	Fatty acids and conjugates
M407T70_pos_POS	Lincomycin	1.172	407.225	0.989431389629496	--	54456968.0188904	57698765.9040789	40668871.060371	39687657.2130282	62375942.9656181	43884355.9956353	45505026.0015716	5.70951e+07	62127156.3988878	59803344.2325722	40221782.1788074	52904995.2934652	41975641.2913753	42322875.6391014	82600710.7750334	35326903.8563024	49548188.4563248	45857917.9808012	45720044.1088449	Organic acids and derivatives	Carboxylic acids and derivatives	Amino acids, peptides, and analogues
M424T716_pos_POS	Linoleoylcarnitine	11.925	424.363	0.0645317718712029	HMDB0006469	5849154.25994743	10282088.744347	6774367.12433777	3469171.09958579	2224531.95989116	5963745.82983077	6136448.8770308	5765914.38843578	9085192.8254585	5846809.28390849	3502143.29948517	6090531.83482413	6069546.65888663	6196675.68615195	9465774.08251243	6312187.75142441	6466831.37294104	6399951.57678117	6925878.16709741	Lipids and lipid-like molecules	Fatty Acyls	Fatty acid esters
M276T455_pos_POS	Liriodenine	7.58	275.977	0.912763087152721	--	10933303.9965871	8943242.80109972	6401357.93569826	3426358.51737286	5356619.0381366	11521042.0259447	5782840.89437551	4597600.50396338	2630282.19323782	2451035.90784037	1906838.41399622	3950139.16039482	4122484.71097696	3889094.58501576	1937765.1201137	3948344.64781763	4568570.43954646	4513092.76469313	4568659.07394785	--	--	--
M394T33_pos_POS	Lithocholic acid	0.547	394.353	0.0721622341394153	HMDB0000761	4248121.69139795	3259298.51548332	2022293.53277093	2148808.12591121	8106874.10595869	4098405.04596563	3581899.66550673	5982962.60379772	6579907.33030054	3223487.24245365	2903408.33884992	6023343.68852238	4995939.59578231	2480443.30288358	2473743.46012126	3092506.42269862	3678882.10941551	3553356.20660533	3508591.17402501	Lipids and lipid-like molecules	Steroids and steroid derivatives	Bile acids, alcohols and derivatives
M708T212_pos_POS	Lnnt	3.534	708.275	0.0539214	--	344164.262201976	142632.766977296	227464.145588627	367748.830398442	290776.482714577	201143.631219097	183659.389467572	48257.9270110388	77468.9894755948	223115.264310551	130024.969820672	156541.805816375	159966.440281956	203046.095921784	63067.8562418167	479027.608077037	290721.925604477	291183.965371025	305422.271103791	Organic oxygen compounds	Organooxygen compounds	Carbohydrates and carbohydrate conjugates
M655T311_pos_POS	Lomeguatrib	5.185	654.946	0.0259452	--	25277171.2201909	29732306.2310309	11717853.451764	32773712.7603747	24719033.3483631	38785474.4246045	19503838.5806492	31401211.7082039	34937162.9372595	25698215.9163383	24234773.8144716	30558612.1560349	34827559.6021571	18019272.5932493	40307277.8628576	20480631.6434902	14252892.4927246	12262104.5154293	14061398.278386	Organoheterocyclic compounds	Imidazopyrimidines	Purines and purine derivatives
M192T340_pos_POS	Lontrel	5.669	191.982	0.919937802890499	--	8921821.61494437	18090795.5386018	42159587.0909101	2365957.36769987	2137175.46282075	1146052.53285821	4576204.79583611	1209982.35099127	1125548.45501872	1250268.19159313	62807.0424995827	866808.385841294	2352637.40544955	3073620.77012069	1154893.98516303	2508275.41497959	5003162.53104199	4989948.15168732	4347046.16449833	Organoheterocyclic compounds	Pyridines and derivatives	Pyridinecarboxylic acids and derivatives
M477T206_pos_POS	Loperamide	3.438	477.23	0.951613731306103	HMDB0004999	3003871.20551134	7438491.7043286	4117945.38926845	2765690.15546945	4496670.0946489	13337931.9443184	2591533.67545945	5875324.05674365	4283902.06460265	3826637.06283664	3116853.48866519	3671732.37810662	6612413.53156189	8170183.33965845	5288068.83495791	3118904.83459757	3480501.3241344	3258862.96665794	3258723.66837155	Benzenoids	Benzene and substituted derivatives	Diphenylmethanes
M429T75_pos_POS	Lopinavir	1.25	429.27	0.0348483494357428	HMDB0015539	45330939.7413121	53331237.4887466	49738117.7467275	45499519.7289299	57969283.8764655	48070993.7787489	38819114.3551878	42437566.9609339	42445772.1459216	40049095.3862039	33982424.0453058	35353241.8321525	31893888.7757804	36275615.6235925	75913229.899763	27600032.6271096	39941587.3095143	37326491.8775651	39929291.1084573	Organic acids and derivatives	Carboxylic acids and derivatives	Amino acids, peptides, and analogues
M445T243_pos_POS	Lovastatin hydroxy acid	4.053	445.237	0.0180635624746836	--	1561577.24348681	1049916.21181411	1066645.44252858	683686.847471762	1221156.78290742	625128.448515053	563430.156607674	951008.183688151	987717.665413187	1211372.77384705	848410.343804497	676568.345713028	431893.622729615	1007229.6977636	1531154.6714315	819200.240803896	468412.559687604	473436.226145135	607060.565467388	Organic acids and derivatives	Hydroxy acids and derivatives	Medium-chain hydroxy acids and derivatives
M427T242_pos_POS	Lovatatin	4.026	427.254	0.0529312870495125	HMDB0014372	5.71931e+06	7495358.69821446	8374809.05108022	4746694.54512847	6915765.5118406	6470985.20047104	5299368.71255399	4866715.67906505	6821386.75881019	8312570.06275932	5897810.8228705	5780379.81962646	4.76044e+06	5272863.55425209	8933334.86818198	4316537.57974306	4765906.76599594	4758330.67526057	4786148.0918218	Organoheterocyclic compounds	Lactones	Delta valerolactones
M522T218_pos_POS	Lpc 18:1	3.63	522.355	0.966241362592984	--	131335524.856463	233723649.826116	684289675.704982	421802752.928703	96320908.9171292	126028588.429409	48771754.6713762	52471210.9672771	34378427.105723	62133521.2372604	16492836.7925265	42547638.5842547	150707832.869088	245837866.215358	52407545.1466916	67625755.9541873	121681587.566381	126374134.209386	126369681.512622	Lipids and lipid-like molecules	Glycerophospholipids	Glycerophosphocholines
M520T219_pos_POS	Lpc 18:2	3.652	520.34	0.976305107850934	--	76469015.8307223	105452470.726658	376985212.468784	261971694.591174	47516604.1326397	24214866.6273967	174372695.418181	25080202.9806072	134477402.286294	30821718.2613253	114173653.713857	22213095.6226841	68243601.8116505	120517166.393033	24612388.3687441	39918780.6049378	71516478.7203265	73390438.6795534	73381699.4970564	Lipids and lipid-like molecules	Glycerophospholipids	Glycerophosphocholines
M369T26_pos_POS	Luffariellolide	0.425	369.297	0.971100604424297	--	3651956.85864588	4345780.76181802	3720896.48482251	3748789.00394747	6621460.55963036	2796793.23421456	3698354.92363025	3987118.97613172	4195647.33906479	3891817.15642568	3668699.8582907	4645068.57399371	4171758.54335882	3494088.22263523	2651284.40542714	4680667.52617958	3098128.8635696	3098580.21835907	3173122.82206432	Lipids and lipid-like molecules	Prenol lipids	Terpene lactones
M165T202_pos_POS	Lumazine	3.37	165.051	0.356159984754336	--	37348480.0555465	228984780.436514	80109312.3317177	60869811.2185293	29179287.2062331	156255759.742671	167082048.562933	164935447.616036	1.92076e+08	125910910.043333	16381285.8906184	161497317.93603	229125931.732004	162473952.827429	135459592.707405	124104465.354592	89440885.1733323	108659389.092858	109126965.918498	--	--	--
M170T283_pos_POS	Lupinine	4.724	170.129	0.484390540779637	--	5275392.89292793	5875451.19856626	4907512.73215626	6185793.10252397	5770649.80404848	5637889.07545265	5094805.10323568	4809251.32679964	5152832.07088394	5733205.20229379	5577251.97818258	6045104.55864393	5653188.77044153	4756526.47362171	5030695.83440753	5338165.53329302	5607557.71800749	5670997.40414556	5670942.09453762	Alkaloids and derivatives	Lupin alkaloids	Lupinine-type alkaloids
M266T507_pos_POS	Lycobetaine	8.454	266.064	0.496547217633649	--	1943682.71082588	4667482.79051813	2187841.44401109	1757248.21396646	2122366.83799424	2397674.6784323	1799269.01738421	1796046.45171674	1865157.00472194	1218570.89611439	2078019.81885415	799345.317485394	1577366.45400047	1613244.72594768	2277107.15310522	1856885.03615418	1896295.10062123	1888985.75925289	1684936.8624983	Organoheterocyclic compounds	Quinolines and derivatives	Benzoquinolines
M438T217_pos_POS	Lyngbyatoxin a putative or close isomer m+h	3.615	438.298	0.020264428199049	--	36153247.0891386	65656611.7935266	112983363.430205	81830476.0093666	64585541.0972389	27117952.2067544	41091556.2715252	25840424.8325912	14937325.6741161	52317481.7402686	34475147.6060383	33393949.3867025	71375664.7113442	68848075.3046824	27887145.9364821	36916722.0161512	55929177.609586	57410891.432292	55933749.3318469	Organic acids and derivatives	Carboxylic acids and derivatives	Amino acids, peptides, and analogues
M388T228_pos_POS	Lys-Ile-Lys	3.804	388.306	0.817123291773229	--	1123487.76929214	1181787.4257009	2363248.62157885	480226.213033173	390566.322448925	310661.200872459	571226.158274727	1182756.16913856	4843589.8791221	673536.777892215	3529569.25777558	373473.471091304	1049885.14929827	1207022.39072588	1324273.27389016	178530.76251439	1222953.8926732	1222988.40623448	1237461.95794574	Organic acids and derivatives	Carboxylic acids and derivatives	Amino acids, peptides, and analogues
M147T567_pos_POS	Lysine	9.454	147.113	0.940314053851409	HMDB0000182	62095643.4496199	72495716.5044569	99766086.6522634	59260510.4164931	51067101.2101413	61524136.9727884	54937203.0673015	22931269.1474051	44964733.8607827	65830328.4106112	13930900.3066874	30208844.3939235	48160516.0334413	61272291.3852504	46825849.0138444	50043317.0764821	57257814.1480054	60911224.7876919	60504388.4509638	Organic acids and derivatives	Carboxylic acids and derivatives	Amino acids, peptides, and analogues
M451T93_pos_POS	Madecassic acid	1.558	451.306	0.0624326482813743	--	37490441.4032536	50963072.7784016	54428211.017254	37179404.090739	73616968.8082249	22664134.4884645	47087962.446391	28742137.4597102	45022497.1574299	49349844.7468417	36227489.7030402	35930816.4940775	31822007.0219526	43482804.4593623	93928002.8863937	25083608.3547792	28222519.0936245	28881952.7892412	28883881.0793426	Lipids and lipid-like molecules	Prenol lipids	Triterpenoids
M187T281_pos_POS	Mafenide	4.678	187.048	0.860513131520494	--	5393392.07916709	5352702.47792095	8370677.81359646	5485061.76798678	4018076.63475269	3317465.87484082	3890831.2918395	2482072.57573691	2062380.41519882	3840968.73122389	2166254.14613813	3292896.59607472	2664930.18036971	3377688.7034598	2935230.06785338	4527719.87489587	4827272.21238958	4826200.53064799	4989543.59502267	Benzenoids	Benzene and substituted derivatives	Benzenesulfonamides
M405T371_pos_POS	Mangiferin	6.186	405.078	0.254555499891493	--	2130982.08426923	2758303.68477075	772392.460370681	2491738.23805432	1700623.1747761	1997806.70883937	1234721.19311114	1665973.48824095	1089491.86699783	2523454.56338032	349823.774274343	1650911.88812921	1992668.44039459	2430626.6947051	1893567.95013337	3366972.96590328	2411401.03787297	2341748.04233424	2339707.1290768	Organoheterocyclic compounds	Benzopyrans	1-benzopyrans
M399T60_pos_POS	Manoalide	0.999	399.259	0.0737956050829884	--	92428743.6439472	105672957.120686	100157232.663028	63708893.3210053	109744322.683508	78518949.1024588	83500698.1275272	69738589.6579316	92604166.7578665	85961303.2957566	71140830.9808835	75505541.2727517	72625637.333984	83214775.1849332	149693484.030444	50687987.6360952	80254715.1937251	77656052.5098254	77649996.7106597	Lipids and lipid-like molecules	Prenol lipids	Terpene lactones
M533T169_pos_POS	Manumycin a	2.815	533.285	0.391209967732761	--	24541075.9843448	29269493.360985	50074054.1573279	88470136.3002222	33242226.9136601	24917415.285616	7519649.12209944	21353053.5102373	3341479.82709843	8158636.81486052	2035621.55936994	20233578.6771001	13769417.0543893	354946304.188862	95409948.8460527	165118706.727967	72320646.6137159	72995482.4570639	72314555.2343566	Organic oxygen compounds	Organooxygen compounds	Carbonyl compounds
M473T30_pos_POS	Maslinic acid	0.493	473.345	0.978743343765365	HMDB0002392	2443577.51485577	7790119.54198286	3853139.5140952	3587299.33115541	9065344.61217073	8459793.08749617	2649363.21524846	10878592.2990266	4474595.8907265	3599549.22792433	3091805.80673301	11166752.7744929	5228883.94816259	5931147.6726915	1779038.26488981	2782797.25443077	3627392.85481906	4666914.81537237	3572665.48965885	Lipids and lipid-like molecules	Prenol lipids	Triterpenoids
M457T37_pos_POS	Medicagenic acid	0.613	457.323	0.16687008430545	--	46773989.8012491	38092523.6564019	47388307.9815415	30443616.6261876	51109208.4194289	26159663.4916964	35751111.0041494	34515159.0432162	64993746.6234239	42112520.9127243	27944750.8300682	541036.491118001	29026232.2452784	32517101.2871802	54856245.1766175	31548182.9433322	31324761.3808824	31475152.9907804	31473422.3459894	Lipids and lipid-like molecules	Prenol lipids	Triterpenoids
M445T341_pos_POS	Menaquinone 4	5.677	445.293	0.912131329605261	HMDB0030017	4813036.84104059	5025842.00748951	7388899.45444162	3224508.74859512	3406686.30513053	1777556.98188633	3199363.51976531	2240604.30296216	1673054.83463294	2774497.22823102	1537838.80218087	1972289.34947573	4822651.62156551	3439783.60503199	3110510.82025597	2168245.38778574	3081410.25802603	3228999.28620702	3050181.85169728	Lipids and lipid-like molecules	Prenol lipids	Quinone and hydroquinone lipids
M248T347_pos_POS	Meperidine	5.779	248.149	0.872951488555898	HMDB0014597	17030524.1467027	4769847.35604124	8903537.11878465	17424471.6062962	11182831.2681264	6249854.76774805	6154529.63221666	2569095.70781425	51771017.0845961	28108879.8621838	24621201.8677464	7691444.89228816	6784079.79937547	4046922.17495303	4629909.74551765	9112036.74933255	12034759.464517	11988026.9237018	13253591.106796	Organoheterocyclic compounds	Piperidines	Phenylpiperidines
M195T61_pos_POS	Mescaline	1.011	195.123	0.339106657790618	--	47235031.6210898	47155524.8102985	48080274.2719397	32843904.5113478	43740320.0582898	44640937.9614585	44266224.9050102	46490684.538736	47681587.0193308	44377884.6401578	41527083.0585208	36679992.6733797	39601474.8793822	29248003.2279839	47896406.2455065	32998650.619102	42529302.9182269	42531970.5694653	42989532.7055227	Benzenoids	Benzene and substituted derivatives	Phenethylamines
M567T263_pos_POS	Mesoporphyrin ix	4.389	567.299	0.959677692303804	--	6216027.47428756	8019209.2484475	9802371.49763599	5644481.56049993	9167600.15300332	6190670.28928797	6196101.36090496	5373080.2811537	6797404.95780174	9646641.17955793	7135461.49785308	6549365.71375857	5280713.48061738	5690686.79069624	8512968.69230626	5519659.30955458	5835839.50819734	5835937.83390758	5764944.3176747	Organoheterocyclic compounds	Tetrapyrroles and derivatives	Porphyrins
M492T458_pos_POS	Met-Trp-Arg	7.628	492.241	0.940003281218056	--	1060731.73041606	2421691.78883712	656607.654896498	1441546.47347711	1373646.50804987	1226445.70545058	1669305.19267209	1185907.84444224	541815.171849767	1138929.3832915	460082.73606645	1628780.7414617	1337422.10415194	1579569.31533895	1178704.03107812	2109329.04665801	1214226.47775593	1198023.85105974	1245188.50321034	Organic acids and derivatives	Carboxylic acids and derivatives	Amino acids, peptides, and analogues
M203T5_pos_POS	Metamitron	0.09	203.093	0.865327601171605	--	1218738.41525789	1502064.26592029	3867981.92956866	3054628.41987249	2130953.96481581	98869.4696172948	1780634.31763779	6.1632e+06	7166186.0557762	3199781.02397598	1822472.74285425	1703755.26905504	1905023.9203123	2560304.88977885	2.27767e+06	1320570.06304208	7588010.94440161	7709357.71392433	7586748.81693026	Organoheterocyclic compounds	Triazines	1,2,4-triazines
M130T177_pos_POS	Metformin	2.952	130.159	0.00139054951169845	HMDB0001921	199908603.98321	304413353.108338	295562400.347655	208381660.641048	476623445.363482	302678285.679735	234067238.127138	403260562.935317	340253360.700242	202087104.09604	165299149.315445	423826036.258402	291312498.082216	197551397.219566	191294363.067646	214378039.235651	288335502.607552	290114483.243904	290108562.901111	Organic nitrogen compounds	Organonitrogen compounds	Guanidines
M165T312_pos_POS	Methabenzthiazuron	5.198	165.051	0.369146047509371	--	263610832.452893	323877916.218379	192580901.658516	112783856.639648	263061309.298489	354055028.079231	357792604.594917	421588071.85715	383176181.623349	252940957.747302	220575659.994053	280905406.422209	347776812.628182	294495611.861057	385764599.921211	127399902.278183	288710895.031959	276204846.823209	275732089.728422	--	--	--
M97T121_pos_POS	Methanol	2.022	97.0762	0.00140806291115885	HMDB0001875	45982860.9870998	33667177.5436612	57814874.5609479	46771777.5040881	27012545.9099427	23562670.823809	50621261.9216588	121203127.800639	56234651.5511212	39469525.8859918	23482438.567575	25507565.7975668	42964787.7663086	55555691.9034944	5.59363e+07	21238178.7367119	48630241.2164816	48320275.6737584	44952732.6983309	Organic oxygen compounds	Organooxygen compounds	Alcohols and polyols
M322T127_pos_POS	Methanone, (1-heptyl-1h-indol-3-yl)(2,2,3,3-tetramethylcyclopropyl)-	2.109	322.249	0.912739142117638	--	289829.086582486	10327931.5259018	96589.4733034887	5.43387e+08	98482.8657999235	239355.085233819	184202.623349282	425266.14988157	557144.108732285	160911.309696152	240593.744419649	223460.668329057	268041.41057569	42298.3483933502	3667841.53874041	156296.686783073	32817576.7096056	34466734.3642355	34475434.5519271	Organoheterocyclic compounds	Indoles and derivatives	N-alkylindoles
M185T468_pos_POS	Methanone, (4-bromophenyl)[2-fluoro-4-[[6-(methyl-2-propen-1-ylamino)hexyl]oxy]phenyl]-	7.801	184.959	0.419891061094398	--	10744254.6060151	12800903.4014042	13985697.6363702	6730994.37262749	6403299.79978249	3009035.41929715	8332204.49593373	3742503.85586301	3034638.81229119	6093699.19060543	4574103.14797727	4906912.13409679	3669094.95032657	8210054.59914684	4525593.9596429	7654132.49267241	7867440.66196372	7439524.98654681	7874123.19546028	Benzenoids	Benzene and substituted derivatives	Benzophenones
M530T58_pos_POS	Methanone, 1,1'-[2-(phenylamino)-1,4-phenylene]bis[1-[4-(1-pyrrolidinyl)-1-piperidinyl]-	0.973	530.372	0.00010866757402818	--	108057711.959129	142383666.101449	206438951.645402	115885318.63308	207694072.784266	86137143.705156	124704037.766182	106332936.429396	148907090.018412	138984504.140413	111991472.344021	100584330.296487	97279544.8394471	121258627.91285	216826706.963412	97825093.408071	111699742.548784	112833046.564389	111697079.691356	Benzenoids	Benzene and substituted derivatives	Benzoyl derivatives
M355T57_pos_POS	Methanone, [1-[2-(4-morpholinyl)ethyl]-1h-indol-3-yl](2,2,3,3-tetramethylcyclopropyl)-	0.953	355.233	0.205405546788267	--	132473268.62775	171375170.787579	221168962.380831	107510132.103005	168306888.423592	142174056.829711	137844538.391094	113402153.621734	172232502.385618	173857595.096019	153352267.214164	111192583.898517	116101894.868441	119569791.811147	274515190.46109	92726878.5672776	135690613.150821	135674932.049987	138710422.939743	Organoheterocyclic compounds	Indoles and derivatives	N-alkylindoles
M262T419_pos_POS	Methapyrilene	6.98	262.128	0.888364251788604	--	68920547.2867526	96448262.4312811	47014452.7861084	48976120.766618	19980206.2757125	26377410.4619254	5064099.3710501	3715851.90424053	11320023.0987449	43665947.7113634	18691844.3053073	15003168.371774	8222821.06413866	10296902.0512171	7935362.49617287	25890158.3168528	27140826.676613	26541156.533369	27360958.9577412	Organic nitrogen compounds	Organonitrogen compounds	Amines
M251T327_pos_POS	Methaqualone	5.453	251.137	0.68270127261973	HMDB0240285	585391.133964764	324427.438582449	682503.995468111	177215.840371413	139799.448524694	101539.008151262	371037.948078642	546446.551346139	1196839.2926259	968743.050211393	40342.380675785	499038.895784427	357269.721117056	50042.4733864133	408038.674810353	724706.717926489	543701.202279609	552363.206271152	543345.096641283	Organoheterocyclic compounds	Diazanaphthalenes	Benzodiazines
M150T332_pos_POS	Methionine	5.541	150.058	0.861996744636959	HMDB0033951	3385458.24870258	3395000.6584236	17988257.915727	2460089.71004848	4243320.20180643	1593862.7747334	1914428.7048621	12052794.2267493	8271755.97447351	1539458.47014098	2446629.29079713	3195806.54275015	11840312.9242906	3186743.22572001	1829688.90778385	4240083.35694416	3804687.06878779	3802898.66465137	3442877.32866735	Organic acids and derivatives	Carboxylic acids and derivatives	Amino acids, peptides, and analogues
M369T253_pos_POS	Methoxyfenozide	4.224	369.212	0.0685907428921337	--	8731001.8904844	12639897.9193689	12551412.6681856	7558498.23193516	11344750.1082144	10593756.5629058	8075811.6469405	7.72962e+06	10614706.7473771	14246025.3440711	9547135.19474389	9311591.25975863	8191449.05789299	8667400.61378546	13328261.1234271	7033232.17294467	7593689.38043214	7602305.22239839	7602304.6598297	Benzenoids	Benzene and substituted derivatives	Benzoic acids and derivatives
M574T85_pos_POS	Methoxylated and dihydrogenated 14-bromodiscorhabdin c (+2)	1.415	573.882	9.79e-05	--	7471465.45025424	7433843.69457945	20187929.8246651	10181452.4908684	15831949.5684498	5664756.3699028	6772731.90896879	5049082.64560587	11549876.6770065	7267600.67980919	4.18265e+06	5451808.0657076	7232764.50614765	8232334.59334991	26608153.1701586	6546333.7068761	5324786.43164055	5822381.62033852	5321111.92090802	--	--	--
M570T36_pos_POS	Methoxyneurosporene	0.602	570.457	0.0451078633024876	--	21940036.9735475	29175410.2829422	15932873.560746	20840558.6687974	23618511.610637	31795660.2557607	22213063.8738761	37270217.6411124	99647387.7474923	35450466.1740872	21316194.6741814	47100339.2922547	81824244.6427686	18989248.5572657	15139304.518999	28292129.2508059	31491095.7519513	33517599.589889	33473982.0151052	Lipids and lipid-like molecules	Prenol lipids	Tetraterpenoids
M360T381_pos_POS	Methyclothiazide	6.342	359.976	0.000875797128188915	HMDB0014377	2140399.06039187	1848873.9199638	6117447.42079121	6460447.43631415	2880000.21025548	6568374.10629125	9057455.48454044	6636774.80556012	5801713.15502511	3408010.75681414	5864730.60979629	3953150.20644507	4972036.89188266	5794610.8464934	11334711.1490785	5841424.26698619	5567635.98475184	5569933.01880766	5271241.27105158	Organoheterocyclic compounds	Thiadiazines	Benzothiadiazines
M371T87_pos_POS	Methyl (1-(cyclohexylmethyl)-1h-indole-3-carbonyl)-l-valinate	1.446	371.227	0.773543406186973	--	50894884.664843	5.4411e+07	51228445.983008	62606411.6171455	68949453.1083482	67173670.1817634	56996760.6572634	39196023.6052856	55550559.1300344	44439596.4999273	39612493.6058774	71648282.8466465	62485432.2106211	38494664.8657928	62222202.4250596	49795763.2776798	39111648.7532411	39107222.8760876	37652294.8495754	Organic acids and derivatives	Carboxylic acids and derivatives	Amino acids, peptides, and analogues
M828T39_pos_POS	Methyl (4r)-4-((5r,8s,9s,10r,13r,17r)-10,13-dimethyl-3,6-dioxohexadecahydro-1h-cyclopenta[a]phenanthren-17-yl)pentanoate	0.654	827.561	0.000135573	--	680519.699245424	2767673.14391327	2238175.44317364	1998033.85435903	4023583.56073833	529276.891128203	2603741.12813946	1162339.98727088	1.29794e+06	3534728.81331158	2333504.3009897	2518388.20560919	4052783.31119638	2819333.65269601	791584.186471976	3976738.55969798	931579.639804859	931107.255280716	1141124.69379258	Lipids and lipid-like molecules	Steroids and steroid derivatives	Bile acids, alcohols and derivatives
M599T537_pos_POS	Methyl 5,6-diacetyloxy-10-hydroxy-2,4b,7,7,10a,12a-hexamethyl-12-methylidene-1,4,8-trioxo-4a,5,6,6a,9,10,10b,11-octahydronaphtho[1,2-h]isochromene-2-carboxylate	8.947	599.265	0.733645217607599	--	293553.937569917	143062.219411506	178943.730111718	234124.798553909	185921.410766785	336814.294815766	222804.984148335	324358.853152344	396333.029272715	208674.57519236	268445.911636484	222909.71234995	225296.871057167	281012	296647.366286812	205662.466740742	254628.467370004	256071.227249724	240690.222665295	Lipids and lipid-like molecules	Steroids and steroid derivatives	Oxosteroids
M241T311_1_pos_POS	Methylene blue	5.186	240.987	0.0305904796289752	--	3.8651e+07	51576205.2347078	29667226.7049408	43836907.3647314	52208809.0781513	66647082.989134	48996284.1129271	49794890.1090177	51468267.4017536	48392244.8899929	2.89128e+07	46383404.4402104	60373540.374201	53380006.3944006	63214036.5742036	17061833.1619374	36594681.9644898	30010429.0038693	36598353.9737463	--	--	--
M74T23_pos_POS	Methylguanidine	0.388	74.0963	0.00102514506836155	HMDB0001522	188809927.601066	321227594.893844	258007484.570396	169806610.253467	173028878.333036	175375763.222373	320103316.999611	172583899.799945	293835175.260724	171003598.620182	309483130.346042	347556.004804819	154648225.645399	98591603.3741349	164751713.734598	684220.78951137	145365345.827567	145355742.289629	150097620.397622	Organic nitrogen compounds	Organonitrogen compounds	Guanidines
M757T62_1_pos_POS	Microcolin h	1.027	756.521	0.00332093	--	55791135.194564	79147788.7674807	125837871.533008	57955745.1014398	142055236.460135	50056618.936372	74732562.8569669	53764073.3901434	90716421.9704254	76257650.5720929	61435146.912044	57731674.1049827	52371271.9687064	61702139.1801332	103406438.097908	52580281.454405	64728147.3509635	62981897.4945216	64730822.3695945	Organic acids and derivatives	Peptidomimetics	Hybrid peptides
M520T542_pos_POS	Microcystin rr	9.041	519.77	0.604561	--	350580.575690747	601245.962599604	224608.18484584	703162.288404498	357241.31831551	608081.187446613	337578.277293467	285994.825532805	361751.909048006	445764.823954839	317362.523919359	334722.858374314	268161.786446495	658461.77612894	599914.887733034	317065.530422211	349482.210893106	331388.778032669	360741.311393592	Organic acids and derivatives	Peptidomimetics	Hybrid peptides
M511T168_pos_POS	Milbemycin a3	2.797	511.303	0.00151269244703433	--	965858.754270733	1752587.44496502	7112058.92928751	16631827.9170943	1901975.49191157	270129.663114314	359985.016496286	1331232.03384292	84409.7276434044	679581.615520316	106840.989099455	1300274.42083494	908672.507987684	47399911.7716431	5103283.18077881	1947872.91198003	5691677.16254502	4782519.34957515	4760205.08912023	Phenylpropanoids and polyketides	Macrolides and analogues	Milbemycins
M184T507_pos_POS	Miltefosine	8.457	184.073	0.999611405908661	--	419843619.584157	925273625.097646	1706539106.97132	353028565.765394	391629747.678065	328559466.734285	213669190.568183	165790032.572731	109658013.525365	243334061.65288	129906237.120093	170361032.163917	201095030.20296	301545862.553969	318839604.511928	387430424.85269	364511396.022268	365220461.332428	392283294.189053	Organic nitrogen compounds	Organonitrogen compounds	Quaternary ammonium salts
M563T207_pos_POS	Mirtazapine n-oxide	3.451	563.301	0.752859521992802	HMDB0060955	2315621.99021131	3975513.01642191	3898345.97610271	2580537.80783588	2691362.2466767	2380275.40318298	1579540.43309465	2592690.70425919	1653484.21224005	2251918.06470139	1017530.04821361	2410619.58111787	2402238.2374591	4211170.46126124	2909473.75548857	1709871.68480036	2.27498e+06	2438565.83104448	2444009.69879775	--	--	--
M445T24_pos_POS	Mitoxantrone	0.393	445.223	0.0553255224502329	HMDB0015335	2160517.32530061	1638283.22513651	1918931.70462641	3961853.34781332	1419188.5836617	1541118.83664074	952399.814740981	1666686.30734739	2801657.1605934	1312128.04437697	1278857.34734514	2260306.42766081	1883952.8446112	1492408.7050834	1924467.99179135	913373.038244594	4271907.68602762	4256446.3656745	4256443.02520911	Benzenoids	Anthracenes	Anthraquinones
M694T268_pos_POS	Monensin sodium	4.474	694.422	0.0596001925627906	--	3597422.09410601	4614983.27569409	5684225.70782618	3039042.2495752	4867435.58624696	3566933.58151441	3377352.96286915	3341309.76741838	4637173.7978516	4814287.94040849	4291701.19324013	3765839.13254676	3409529.09475265	3650196.43958517	5925368.80456776	3071139.86929494	3324173.74148217	3259285.21204642	3.25956e+06	Organic oxygen compounds	Organooxygen compounds	Ethers
M339T36_pos_POS	Monoelaidin	0.602	339.289	0.879879083418603	--	32327619.9955191	19594021.2541155	188816486.786255	451857421.242878	24275833.8972563	66127356.4344135	15604793.0593678	18182011.129402	15978823.4104655	19418848.9016655	19079821.089576	61354172.7952945	26997870.6288163	338382044.82838	63358155.0259286	89653580.0134464	56517431.6060943	49971583.9320128	50130420.6501645	Lipids and lipid-like molecules	Glycerolipids	Monoradylglycerols
M101T365_pos_POS	Monomethyl glutaric acid	6.092	101.071	0.991389003749999	HMDB0000858	33676685.9895543	100572299.992297	66028263.9976007	116200214.14815	40680196.3492202	130842946.944988	69694199.9263063	114172147.559906	114304232.230581	56216378.666451	129758530.31973	131786989.967457	103617068.606082	109098238.901037	121742396.223828	122867968.424209	105389624.679425	105384278.543314	106576720.847758	Lipids and lipid-like molecules	Fatty Acyls	Fatty acid esters
M285T448_pos_POS	Monomethyl tetrachloroterephthalate	7.471	284.87	0.0552153	--	50403927.6563392	40124258.6590288	47901867.1214926	52428163.3097207	51205529.2732978	26777632.7986003	28991125.5393627	26383506.861836	39648803.2254678	36510267.6363891	41890032.7024921	38065769.6390967	24351649.9619471	39842013.6747067	41567265.8353624	42353557.0729142	40488218.9387839	40641353.974414	43405142.0095214	Benzenoids	Benzene and substituted derivatives	Benzoic acids and derivatives
M285T310_pos_POS	Morin	5.169	285.048	0.228454243300052	HMDB0030796	792687.664936223	5057675.85629538	1433214.06361572	4176138.04307756	2011757.01871852	8526832.01800138	5538027.15225244	7479011.1790987	9903018.56440674	3072348.2837526	1813064.51844148	1542215.31237053	6196886.07529719	3850097.76248427	7252639.24690697	2925852.65962142	2328511.16178041	2345113.37904632	1000234.98956955	Phenylpropanoids and polyketides	Flavonoids	Flavones
M501T24_pos_POS	Mupirocin	0.392	501.286	0.0289520999357113	HMDB0014554	4177325.6158854	4345640.23173455	3281036.5012543	3316609.13934547	3254760.22949145	2977327.13500539	4684453.72230197	4276729.48332738	3533117.87707548	3940095.66973892	2622482.70076888	3494394.18161142	3206914.55720308	3078805.84493057	2769045.65364398	2567772.02211721	3650417.39795407	3603980.14695194	3650449.79167963	Lipids and lipid-like molecules	Fatty Acyls	Fatty acids and conjugates
M289T492_pos_POS	Myclobutanil	8.204	289.126	0.533610173929868	--	14514590.0497028	45768629.0022353	27228024.035201	27008121.4625889	11902840.6637366	15120034.7088648	11754964.8973575	17187712.3402367	8171363.93373132	27324858.6554862	6221241.62021943	10262205.8721606	15579492.9528971	20435633.5632805	23758882.102974	17565048.2935527	17681508.3468391	17477320.1301891	16517692.3790218	Benzenoids	Benzene and substituted derivatives	Halobenzenes
M147T38_pos_POS	Myosmine	0.63	147.102	0.0779557612306965	HMDB0030386	13033869.8494541	13015117.2060722	23739604.0151628	12484519.6330955	18070665.9157912	16176658.7600622	16410099.8634753	9464542.48836243	17058353.3876395	15806970.1487414	12630639.8682178	16945060.4170024	13011173.2796172	11489898.5129845	23667395.0275777	10852962.6009289	14279718.785867	14254974.9643203	14847918.1345229	--	--	--
M503T497_pos_POS	Myricitrin	8.283	502.974	0.00143904887113304	--	19959446.4034288	17589033.0627967	8242014.94011173	24758461.4148734	19772574.674314	24691412.2632923	20881391.669058	26776276.1113675	41583792.6136298	20568195.9442678	17650864.2236027	93430783.2255969	24848843.1535294	10220268.1146437	31903091.3211643	18933505.5618699	16308720.4963756	15727012.1157665	17909655.2931137	Phenylpropanoids and polyketides	Flavonoids	Flavonoid glycosides
M400T46_pos_POS	Myriocin-12-en	0.772	400.29	0.0732466996905386	--	136379655.650975	153468641.018951	240084966.14575	94384048.6911693	174252066.236874	113342245.885097	158235705.599495	104666953.477738	198090663.494999	131933502.652572	117325128.819441	109412982.805539	93583935.1418273	102269926.874275	279739989.915665	91064943.7606105	123911808.502403	123912148.547416	124335793.500021	Lipids and lipid-like molecules	Fatty Acyls	Eicosanoids
M258T160_pos_POS	Myristamine oxide	2.662	258.279	0.995957	--	32952912.4045286	71670628.0707025	41805139.6606222	71789451.4635022	70662513.6631776	99734172.6421312	56460739.0021657	7.15571e+07	55074947.9957486	61639907.064987	61107152.9482237	77173269.4374226	62752221.361585	59468744.9660298	77352866.7698124	62403832.8456811	99814970.3092705	98017780.4975119	97926091.1397152	Organic nitrogen compounds	Organonitrogen compounds	Aminoxides
M372T205_pos_POS	Myristoyl-l-carnitine	3.418	372.311	0.989815757767504	HMDB0005066	7537544.07164546	293234.088491241	22451793.6079521	3077751.8451739	5117586.57074325	2784999.58861313	9916532.32103609	3686277.99712946	107179777.60766	2507304.95591906	63280506.6282671	4589512.81375475	1488349.25145139	249099.186154882	7711106.85212764	2481625.97137068	16392752.106215	16480941.7677187	16481964.083614	Lipids and lipid-like molecules	Fatty Acyls	Fatty acid esters
M189T565_pos_POS	N,n,n-trimethyllysine	9.412	189.16	0.716664873937312	HMDB0001325	5974868.00376235	13565402.4580948	29007659.3342622	8367388.94527675	11062395.8786936	14419569.9786268	4548144.87333865	7928903.42765287	2966655.48299285	3355573.31469484	5780590.10051929	13119476.9308709	13674566.2572134	8.9194e+06	13029854.0836647	10118268.6857632	13292024.8318942	14833185.0884505	14088343.1759219	Organic acids and derivatives	Carboxylic acids and derivatives	Amino acids, peptides, and analogues
M74T127_pos_POS	N,n-dimethylformamide	2.109	74.0964	2.24989260652093e-05	HMDB0001888	72294950.144411	177322855.973683	94993348.2616368	92500162.9964125	102126031.031367	94467547.8876643	91764440.3327416	60153895.7735445	89982736.4065212	92920976.6806919	101758403.962188	166269.090134999	98521631.0780134	85277030.1448881	97682777.0888028	195677325.574534	90446732.6203897	85786424.6764778	90429113.8578739	Organic acids and derivatives	Carboxylic acids and derivatives	Carboxylic acid derivatives
M242T31_pos_POS	N,n-dimethyltetradecylamine	0.514	242.284	0.970749339257623	--	1847256.50162123	3357372.55167838	3177466.35501336	4713028.41646517	3705254.70064456	3659709.00255164	1371683.64066647	3670154.69019225	3871054.7591632	3673750.48929489	3444294.45106592	6667785.12655371	3563297.9384912	3072317.78194783	3386306.97307728	2904424.47183316	3776859.76162338	3453191.81338274	3427129.19505232	Organic nitrogen compounds	Organonitrogen compounds	Amines
M442T215_pos_POS	N-(.alpha.-linolenoyl)tyrosine	3.576	442.301	0.0658924	--	6544240.60415648	6728864.64798122	14401560.5489895	4623659.85631025	8527376.35237221	7558407.84042524	5587012.58676775	5746902.1673624	9141902.7934157	6923939.48268498	6463614.72745984	5624427.66153511	5087689.57140427	5434945.15539427	15281805.863436	5561085.05593533	5312285.10398032	5414826.23991584	5412961.34161567	Organic acids and derivatives	Carboxylic acids and derivatives	Amino acids, peptides, and analogues
M250T94_pos_POS	N-(1,1-dimethyl-2-hydroxyethyl)-3-amino-2-hydroxypropanesulfonic acid	1.57	250.093	0.413674353209336	--	86865786.6593702	121066370.586912	94558987.2339557	92570574.2955502	27285972.4420178	31930044.2418844	46345990.2174879	29396375.0192539	13750651.4276178	48357755.7185671	7148742.05840343	22585540.3385362	71970156.3413728	78661760.8159907	25178468.2307008	83892273.6462419	52783318.0558219	53148999.8438479	54352674.1007953	Organic acids and derivatives	Organic sulfonic acids and derivatives	Organosulfonic acids and derivatives
M372T421_pos_POS	N-(2,6-diethylphenyl)-2-((6-((2-hydroxy-5-(nitro)benzylidene)amino)-1,3-benzothiazol-2-yl)thio)acetamide	7.02	371.995	0.0224273	--	18219817.8115287	13509821.5298094	16178146.5379155	7972242.09464979	17165146.7125008	16356301.0790117	10829505.7136138	21264480.1807227	8178593.24358416	10507401.9591749	3562658.47858885	9062494.29287923	10936740.424773	13706548.5683211	8047633.36157572	12600228.2295418	9787123.53409335	9478657.97302033	9781626.99882251	Benzenoids	Phenols	Nitrophenols
M231T52_pos_POS	N-(m-trifluoromethylphenyl)piperazine	0.866	231.121	0.99246396120298	--	37991904.8838975	19120310.7637418	22082402.9559444	16322592.4823668	15577107.7488385	19723890.0857501	19629593.0762772	2.09035e+07	22152407.7268736	16597637.4462826	15729350.6886583	36614064.5216187	41047132.2717669	15649663.821068	9566085.87061406	40120099.2309146	30194993.8095472	25961314.8975063	26126439.0739644	Organoheterocyclic compounds	Diazinanes	Piperazines
M175T27_pos_POS	N-.alpha.-acetyl-l-ornithine	0.453	175.097	0.876393550307442	HMDB0003357	13283348.8497593	8745586.11063859	17502238.1121133	12114059.7601104	3692352.21506333	4566930.70701854	2929233.23267124	12490150.525925	1378307.90294234	9074016.56084434	7272512.91841725	4116012.02848785	16607389.6685631	8206601.23980015	10860623.9499298	3982366.77769229	8273665.82175654	14650130.0966867	14219969.5231661	Organic acids and derivatives	Carboxylic acids and derivatives	Amino acids, peptides, and analogues
M352T90_pos_POS	N-3-oxohexadec-11z-enoyl-l-homoserine lactone	1.498	352.252	0.947406289988841	--	32530571.2795593	48255083.0382029	24341807.173601	17855912.9587339	30906049.9349283	16792528.2570477	34942316.0580586	17683505.1124204	2.77065e+07	19069688.6433987	12367789.4352434	16343567.3145048	18819591.1903647	13894860.5555166	14536067.9727276	12923140.1807833	28563662.3148479	28722630.416374	28765615.9785903	Organic acids and derivatives	Carboxylic acids and derivatives	Amino acids, peptides, and analogues
M465T311_pos_POS	N-[(2r)-2,3-dihydroxypropoxy]-3,4-difluoro-2-[(2-fluoro-4-iodophenyl)amino]benzamide	5.183	465.002	0.00506351	--	2476519.66385948	4030449.25606114	1375998.77626777	2363327.31640662	4829542.64013866	4327020.49774981	7225777.25329861	7693171.71001114	8791366.86760306	5200423.67299473	5253519.94889812	932112.041874548	5935147.06303254	2668959.92385837	3389889.48751576	3491838.71811167	5699537.53773381	4619415.17618188	4363872.34186688	Benzenoids	Benzene and substituted derivatives	Benzoic acids and derivatives
M547T26_2_pos_POS	N-[5-[[4-[4-[acetyl(hydroxy)amino]butylamino]-4-oxobutanoyl]-hydroxyamino]pentyl]-n'-(5-aminopentyl)-n'-hydroxybutanediamide	0.425	547.361	0.00441019205304231	--	1462925.10863652	2737628.35552643	1546637.64621621	1988316.32948848	1919949.36439185	2044851.86652861	1585925.53495479	1643919.66742078	1517398.58347073	1538200.13530436	1.55449e+06	1747411.23442079	1684466.10820459	1728871.98657848	1568471.36252332	1602149.68462598	1577062.48924998	1620343.33796911	1575799.90669968	Lipids and lipid-like molecules	Fatty Acyls	Fatty amides
M609T436_pos_POS	N-[[7-(aminosulfonyl)-6-chloro-2,3-dihydro-1,1-dioxo-4h-1,2,4-benzothiadiazin-4-yl]methyl]-6-chloro-3,4-dihydro-1,1-dioxo-2h-1,2,4-benzothiadiazine-7-sulfonamide	7.267	608.938	0.00231815	--	5820850.00364275	5497863.62576529	2555724.82387611	10131913.2872974	8058069.62303428	7787698.82461408	8480970.26353691	11321807.6454282	16298922.332658	13043733.8384875	11412852.5837349	13882837.4180119	7135428.96615979	10110203.3455525	5743396.42308347	3459555.31779122	4546341.70280766	4198880.73364118	4557087.79370822	Organoheterocyclic compounds	Thiadiazines	Benzothiadiazines
M138T689_pos_POS	N-acetyl-d-glucosamine	11.475	138.066	0.77582620483602	HMDB0000215	8578083.3134455	9534118.52738104	29687242.5130639	11668056.2053587	13345492.0520447	14778155.4666237	27913890.3322828	24571105.1354618	28051904.9821533	14385185.8833333	34685664.8039379	11237517.3054995	83244749.6848682	11034615.7122618	8355633.83717755	29648686.9602934	24293419.8459433	23662303.8420938	22814067.9151291	Organic oxygen compounds	Organooxygen compounds	Carbohydrates and carbohydrate conjugates
M324T464_pos_POS	N-acetyl-d-glucosamine 6-phosphate	7.736	324.045	0.222340304111218	HMDB0001062	2763713.95010504	4.91339e+06	6708657.86337952	5886339.40218211	1495290.64704095	1179139.62682894	1775780.83854472	1902777.67208315	1083712.99126746	2599421.20858316	2254712.96566167	1277286.59015117	2199189.27399139	2276231.47496791	1259378.36259606	2275896.67339177	2321754.34915303	2540287.31981199	2534381.41007312	Organic oxygen compounds	Organooxygen compounds	Carbohydrates and carbohydrate conjugates
M176T379_pos_POS	N-acetyl-l-aspartic acid	6.319	176.041	0.605146772857564	HMDB0000812	40298508.4683108	59970882.0093267	290570853.906061	133763258.389101	19133704.5997351	32254217.2081112	98487213.9999047	32578428.6285874	29392536.606921	27146406.8441058	6552718.69739799	18323093.5277564	61631912.5522207	61350102.4215013	164396562.481479	59136068.0466844	61459189.2305219	61893421.8699423	58498959.5575527	Organic acids and derivatives	Carboxylic acids and derivatives	Amino acids, peptides, and analogues
M645T415_pos_POS	N-acetyl-l-phenylalanyl-3,5-diiodo-l-tyrosine	6.914	644.933	0.000127818	--	1247713.57742264	1614375.3112994	2563412.76901167	2179842.05019674	1438249.6632709	1610958.26041608	2772437.38560378	2037063.54268013	2318133.13644834	1725946.60116726	2.92371e+06	1981336.03543018	1577657.29730978	2481440.46212172	3979347.95412548	2231515.21705332	2265745.2391928	2919739.35599726	2344352.41330223	Organic acids and derivatives	Carboxylic acids and derivatives	Amino acids, peptides, and analogues
M226T411_pos_POS	N-acetyl-o-fluoro-dl-phenylalanine	6.848	226.084	0.959507200563127	--	20464272.1963402	233043234.807971	37367578.5242318	28409642.9134558	24873161.1516981	13435646.1179766	123693227.703857	4295224.16610715	8921535.92888916	88056512.6124321	4034175.48665478	10331344.1172851	90653158.991318	117994504.213687	10535091.8724734	3.38833e+07	45102436.1579438	44113663.9158853	45096988.6036466	Organic acids and derivatives	Carboxylic acids and derivatives	Amino acids, peptides, and analogues
M302T312_1_pos_POS	N-acetylglucosamine 1-phosphate	5.196	301.984	0.0086808546066125	--	67981018.3497154	97374642.1028181	52748688.7549658	93052497.8002651	107347218.821075	111689178.985783	55023650.2127379	80502427.1412647	142070001.037097	77908817.8494145	78158570.175862	46022799.7428014	102877576.068037	99497667.079659	107380369.713909	30268171.0917723	45622944.111325	44694966.0295396	52269307.697554	Organic oxygen compounds	Organooxygen compounds	Carbohydrates and carbohydrate conjugates
M198T374_pos_POS	N-acetylhistidine	6.24	198.07	0.926129388414571	HMDB0014748	20624229.5454026	10877352.1062372	10720452.6636338	5316197.55851789	5919034.60665722	4507343.56172954	3139545.97696218	3321943.84225519	13348211.5293826	4507995.61992271	7662942.21472471	7521333.92268305	3915105.09221508	4188770.77546142	3814980.21270719	2677254.91635251	7225687.9652387	7076461.41031094	7157421.00047997	Organic acids and derivatives	Carboxylic acids and derivatives	Amino acids, peptides, and analogues
M310T33_pos_POS	N-acetylneuraminate	0.547	310.31	0.00914594964112495	HMDB0000230	20905730.6698119	193986.550091501	72941041.9782407	115008610.747127	77417934.7511231	77368857.6344049	48723353.2974082	43472964.1557133	48713024.298615	46478300.3760261	55317422.537222	94063796.6022894	55967191.2980437	54410952.2859829	73204297.3046272	79627257.7685134	67880447.3100445	67870861.6664279	72188129.5625744	Organic oxygen compounds	Organooxygen compounds	Carbohydrates and carbohydrate conjugates
M386T363_pos_POS	N-acetylnorlaudanosine	6.052	386.202	0.157939381626708	--	983467.322854506	1287579.47204194	1069457.91739567	1210909.63619902	1661928.09900182	1689495.29295415	943611.42078409	1002048.10405844	1613772.18648066	2160037.58699088	1616652.22349909	1739785.62410488	939224.208847013	1334443.30522823	1682892.08913614	1030292.45143941	968953.879188424	891836.130187592	967423.693314589	Organoheterocyclic compounds	Isoquinolines and derivatives	Benzylisoquinolines
M153T33_1_pos_POS	N-acetylputrescine	0.547	153.091	0.959739213601246	HMDB0002064	6365814.30187496	8147104.33040718	6469522.40002667	10359242.1861509	8418407.30412441	10233462.339245	9670743.72029005	7092396.11794347	6830446.96361435	6575705.88844041	7490005.30189413	10271341.9409403	7314622.44453564	8385165.91844989	6205787.30639767	6525418.17948772	11637224.1664725	11787483.5620068	11787748.2749029	Organic acids and derivatives	Carboximidic acids and derivatives	Carboximidic acids
M74T270_pos_POS	N-butylamine	4.495	74.0964	0.398496697299447	HMDB0031321	223491862.113783	297847309.041669	289140235.118721	211649711.791813	334429872.90913	223625793.77134	309155037.47452	415871775.760051	387166192.224657	379003992.985669	285592751.076801	499622685.913984	300620989.091827	215446265.000597	224978814.991505	228247758.163269	338853011.009546	338809348.983642	336116209.197237	Organic nitrogen compounds	Organonitrogen compounds	Amines
M720T214_pos_POS	N-demethylerythromycin	3.559	720.474	0.0709364	--	12802320.3378671	14829020.3394701	23810351.079655	11011102.0268601	17167185.2262492	12553458.4577418	21368553.7399394	11582313.8636977	16819424.7858205	27298469.322076	12272662.0136451	11045593.7746012	9976172.64729045	11205931.3930206	24820049.0954774	8545276.23272584	12008719.9284967	12013980.7919328	12337756.9992285	Organic oxygen compounds	Organooxygen compounds	Carbohydrates and carbohydrate conjugates
M186T172_pos_POS	N-dodecylamine	2.87	186.222	0.965719340202158	--	6615175.90347336	7098452.0707439	4886566.86874581	8169797.61461949	8267166.24382842	7821101.92504755	7806440.84934311	8784486.60140903	5958605.98003767	7.86535e+06	7051216.99570924	9183644.01130621	8493119.98620479	7873552.84539332	9155601.27714711	7719196.1470987	8756417.44469433	8790651.69545066	8951470.66563735	Organic nitrogen compounds	Organonitrogen compounds	Amines
M685T158_pos_POS	N-lauroyl-d-erythro-sphingosylphosphorylcholine	2.634	685.453	0.00395528	HMDB0012096	12714209.836865	19670236.9704785	35591985.4611959	22002680.7603949	25825006.0308792	8155840.11329149	15253763.995405	11316917.8679825	18981555.5681571	15690400.5439701	13756944.9233367	14450435.3006546	10558142.9250615	14878618.5297436	29881607.8186958	12733147.0020315	12961742.8235158	12807806.5306612	12960093.4700153	Lipids and lipid-like molecules	Sphingolipids	Phosphosphingolipids
M200T163_pos_POS	N-methyldodecylamine	2.723	200.237	0.988563	--	12534775.5770011	10447689.875571	9078589.79511151	12181689.8847635	12668766.3060254	15589231.2413826	14702910.2191854	13961811.1812877	9685706.40919357	12183905.651325	10380162.9201313	12390053.6659388	10925426.1915371	12857217.7832397	13660694.7253998	12973223.8464664	16907977.983668	16909014.9089789	17037549.0164638	Organic nitrogen compounds	Organonitrogen compounds	Amines
M513T31_pos_POS	N-myristoylsphinganine	0.514	512.504	0.803503	HMDB0011759	1753956.38924917	13317381.0103464	20775412.1419453	13521905.2485634	7836650.08356212	11737110.6366796	4447416.44017267	3692612.23650222	5021010.68968432	4316572.69614785	5378685.07175946	11742988.1055103	3383842.71999179	2439136.9145478	6986834.26082578	4305096.06247418	4960763.98936401	4960953.9745335	5000882.14962924	Lipids and lipid-like molecules	Sphingolipids	Ceramides
M408T27_pos_POS	N-octanoylsphingosine	0.448	408.368	0.152489030168529	--	9483248.04895509	6786056.48453661	6821646.55748141	9153215.63219241	8890487.02899157	3888005.84189851	5031588.14768506	10215849.6620976	10253093.3148816	10560596.4932393	9496929.31491736	7161931.61089817	5877786.82143958	5695525.47392209	6291492.07780736	7404848.42034998	4955111.88514623	4661987.49192601	4953941.46418099	Lipids and lipid-like molecules	Sphingolipids	Ceramides
M488T38_2_pos_POS	N-octanoylsphingosine-1-phosphate	0.634	488.343	0.0608516	--	254248105.520728	310721748.066428	357784879.388621	222459658.32144	310590048.768901	222243359.142918	275330392.497024	209899777.923709	347678299.133367	289059299.358698	245542059.573588	227732827.53246	196487207.610017	237350858.713322	481411188.754659	1.8226e+08	245714284.158197	245720333.343061	246552725.945373	Lipids and lipid-like molecules	Sphingolipids	Phosphosphingolipids
M326T34_pos_POS	N-oleoylethanolamine	0.569	326.305	0.217282225268581	HMDB0002088	25447943.3626706	12926362.9102379	36238737.9630949	22155341.6508484	31239258.4508081	37052214.3611972	26806950.0994162	18407598.3972059	13422181.845513	30220117.6369905	15840929.3656433	24794653.9930169	40547661.7698781	20138874.4631756	24198719.4421267	35492686.1589223	26370827.7438014	26112897.9607048	26368382.8083323	Organic nitrogen compounds	Organonitrogen compounds	Amines
M230T371_pos_POS	N-tris(hydroxymethyl)methyl-2-aminoethanesulfonic acid	6.185	230.045	0.257313518258403	--	21988486.1435024	34771556.9865297	22059378.2010598	22723416.6471277	15594075.0015211	19543083.8696975	14449825.0625725	16086586.8429712	13350655.6677242	19526757.511272	5548711.7134225	15967976.0673782	19950057.894408	24719384.2866554	18598432.3841863	23680222.8780126	15760565.8890597	15367340.1890872	15762325.3194349	Organic acids and derivatives	Organic sulfonic acids and derivatives	Organosulfonic acids and derivatives
M189T551_pos_POS	N6,N6,N6-Trimethyl-L-lysine	9.18	189.135	0.665435521090953	HMDB0001325	18749343.5612583	9849245.64520965	41144937.8194828	13897476.6497926	13665195.1374005	21604337.003197	11673357.1757364	17943354.3820635	11534646.3894355	11063773.5723027	25470813.7640272	15644179.1389329	20297602.1035628	10897677.9086295	31046322.6639482	17523761.6354216	1.43443e+07	19544241.8834958	21368286.7122623	Organic acids and derivatives	Carboxylic acids and derivatives	Amino acids, peptides, and analogues
M161T551_pos_POS	N6-methyl-l-lysine	9.184	161.128	0.272012673350199	HMDB0002038	2625499.2072453	1950807.61876124	2983578.26303342	1921726.61832609	1738882.09716042	1187592.65486717	1251933.51671477	1395630.5287003	5921253.3322676	1029935.20158274	1684965.83932047	2773766.5749504	1285738.09524261	1.38532e+06	3002218.9018137	2323660.92402423	2087639.47591098	1934674.04679491	2095534.06845437	Organic acids and derivatives	Carboxylic acids and derivatives	Amino acids, peptides, and analogues
M888T234_pos_POS	NCGC00347372-02	3.899	887.517	0.029741	--	829849	636049.608575408	1506362.10806828	443779.955032861	1031935.12749372	654768.39583534	579068.317008271	637814.977420377	912475.654449675	1071049.45192111	664849.355864014	310056.266445542	476190.543369535	627788.231216248	1487319.51426052	394013.171599586	259912.470680227	249947.281382483	295306.103423176	Lipids and lipid-like molecules	Steroids and steroid derivatives	Steroidal glycosides
M711T222_pos_POS	NCGC00347708-02	3.706	711.413	0.951034011970467	--	6086757.69680169	6579893.50062724	9490455.84787349	4252003.16163708	7557742.04017304	5722355.79988887	4602639.48432976	4910935.57147877	7504762.77093687	6617793.80873411	5361772.1206291	5048561.32766939	4624491.13125837	5403799.50221489	9998332.77053337	3640875.4365316	4334302.78347024	4344502.00005224	4356641.60079873	Lipids and lipid-like molecules	Steroids and steroid derivatives	Steroidal glycosides
M184T168_pos_POS	Na,na-dimethylhistidine	2.807	184.003	0.251554817277011	--	33702561.9913172	13509554.6977649	766531.377648325	54564720.5268901	64892244.6904447	64922098.0832737	19945159.3338485	36371585.0939338	59157583.8314348	33690129.1005885	44398504.1309774	62341031.9126325	69776592.0457006	27973536.7641994	36397801.4098768	51767648.7926346	21135069.8911388	25182126.3736842	24972019.3593504	Organic acids and derivatives	Carboxylic acids and derivatives	Amino acids, peptides, and analogues
M457T169_pos_POS	Nakijiquinone h	2.81	457.314	0.746874464391742	--	6403478.38847278	7329961.68855898	2503733.78490211	8495702.5599866	8234393.58964134	4294578.12864253	7491072.64023247	6528392.56347627	7463475.9188299	8561216.61074721	7858389.88723477	6585463.57616298	6391619.96714418	8126972.65411452	6710245.39807744	5658007.91121558	5195156.9835171	5122008.8342036	5121793.03523369	Lipids and lipid-like molecules	Prenol lipids	Quinone and hydroquinone lipids
M129T364_pos_POS	Naphthalene	6.065	129.066	0.582919027059749	HMDB0029751	56015633.6165909	52033414.4533564	34261657.0371197	36584035.1471976	73187236.6689475	76067919.5117803	53876670.3043619	62843672.1575462	29358239.9515151	13361909.521836	87173859.966745	37291422.4993189	53386936.3988352	71334830.7823952	67477726.0745578	70636584.2986751	40599215.4944314	33044473.6809946	33408831.6906355	Benzenoids	Naphthalenes	--
M467T76_pos_POS	Nelfinavir	1.268	467.225	0.915883594527854	HMDB0014365	6503138.94084608	10815997.5514595	7998526.09554333	9421059.32630946	8592257.76563084	8103855.47024594	8952760.60908041	9479495.46976593	8860599.51469663	10717608.4526522	7925507.2195831	8416431.93369587	5368403.03522412	9783770.0862941	18588936.5010892	5741137.06471896	8264004.06388948	8892816.48976259	8222463.60258929	Organic acids and derivatives	Carboxylic acids and derivatives	Amino acids, peptides, and analogues
M681T210_pos_POS	Neomenthyldiphenylphosphine oxide	3.502	681.403	0.962395	--	4731146.38196909	5487965.51147222	6836590.68846628	3076800.51937552	5594124.3965722	5193841.21585027	4127292.88166748	3768638.42528112	6194930.35932027	5625128.65059589	4597997.72993707	4080139.87183867	3538390.43645836	3661788.99353118	8221975.91405141	3085424.21309506	3661236.62381988	3656731.13145799	3656722.43283549	Lipids and lipid-like molecules	Prenol lipids	Monoterpenoids
M429T85_pos_POS	Neoruscogenin	1.425	429.293	0.280787595676796	--	27127649.2993719	37402770.6849793	74676856.0057749	39438382.8306824	71552191.9386138	25524507.5782416	40959681.4109885	35586987.7054436	57764373.3922338	46247866.7486838	39283882.4782412	35925922.990771	37070355.976449	37019729.4857353	85099597.594117	35229879.1686577	36761183.4418836	36792943.5622656	35767375.0038528	Lipids and lipid-like molecules	Prenol lipids	Triterpenoids
M535T208_pos_POS	Neriifolin	3.471	535.309	0.775017024655583	--	8481555.84308931	9698819.55090832	12453146.0759594	5691796.9279369	10904508.5631264	9239724.75714982	6779917.60082463	7368423.85383809	10892680.4810192	10750145.5035792	7486492.84379021	7638769.01207271	6027042.82047657	7071445.74671496	14148930.2006445	5152856.84007932	6548413.8471172	6548404.11910132	6468772.53371668	Lipids and lipid-like molecules	Steroids and steroid derivatives	Steroid lactones
M267T24_pos_POS	Nevirapine	0.4	267.135	0.943188567148767	HMDB0014383	1659154.51240491	1861125.83132348	1712696.97079649	2831531.73753239	2278453.53858213	1496612.37559556	5019778.15629659	4416056.53276913	1292292.67119314	1309059.11560122	1269263.38773942	1018755.23685516	4274659.45828259	2716754.70972428	2681585.62532438	1435055.50639382	3329195.64536343	2081415.69805798	2179034.37440703	Organic nitrogen compounds	Organonitrogen compounds	Amines
M172T31_pos_POS	Ng,ng-dimethyl-l-arginine	0.513	172.116	0.149330509461819	HMDB0001539	2725423.90379694	2821120.62374367	1062116.3428057	1953459.10172807	16479927.0745018	8127814.25486125	3493442.99228561	17279741.4006769	10319764.9641235	4892378.80071381	7612837.5242639	19834697.7593169	8149056.12464654	1636904.76541004	1139039.37542325	3249929.56746758	5339834.68085404	5146499.94297479	5146388.77261931	Organic acids and derivatives	Carboxylic acids and derivatives	Amino acids, peptides, and analogues
M123T62_pos_POS	Niacinamide	1.029	123.055	0.989827969736828	HMDB0001406	1049731665.17378	1773453574.04987	1848809836.82212	1315500688.77482	514935239.075683	377081546.526481	811602900.092592	654760543.761327	477443830.656958	429574586.97235	320845404.896663	514019976.105988	1219635000.17011	1322655004.02992	453610192.610437	1192719373.42102	963924601.624214	951011645.386413	963470407.301622	Organoheterocyclic compounds	Pyridines and derivatives	Pyridinecarboxylic acids and derivatives
M380T312_1_pos_POS	Nicotinate d-ribonucleotide	5.2	379.994	0.397763246338976	HMDB0001132	99189741.817833	104946348.385687	62555450.6552105	112559393.728977	113602927.32227	74922080.6594914	97813040.5253595	132392886.042089	124313410.82291	106131012.007474	59736232.2012027	48311632.2061864	111270382.164275	70873926.3776682	52289767.5365621	109848075.787224	81993223.8923792	81365420.8131036	88787441.7084821	Nucleosides, nucleotides, and analogues	Pyridine nucleotides	Nicotinic acid nucleotides
M347T362_pos_POS	Nifedipine	6.03	347.131	0.930400046366407	HMDB0015247	1428297.37921794	2026291.23330842	1108626.10836253	1529981.47348325	2343954.21386412	2389560.74325248	1981569.33040473	2008034.32138198	2838900.8148721	2900958.34886931	2501327.39060322	2531556.17356703	1919313.90885718	1990347.60328455	2857164.05857775	1456811.21843443	1644714.9539171	1703578.41614633	1623751.54699991	Organoheterocyclic compounds	Pyridines and derivatives	Hydropyridines
M283T371_pos_POS	Niflumic acid	6.185	283.082	0.667810487966512	HMDB0015573	4205981.80647545	8208401.19727538	6018761.20599601	3735871.01436235	1645759.02428571	1924985.24884305	1584007.80528908	1767912.25097146	1104268.93909431	3442032.32924533	658535.555011117	1361941.51301432	2885160.47737898	4287679.98480227	2293366.56294761	5036279.42081493	3529114.19954947	3242476.4519369	3241781.0642408	Benzenoids	Benzene and substituted derivatives	Trifluoromethylbenzenes
M310T507_pos_POS	Nifurtimox	8.447	310.04	0.123155205400165	--	5541776.67887791	6647810.24595743	11604234.8011217	7102448.35182735	7198227.56712388	4619060.91773822	3800651.05054653	2793063.06699225	1252318.88448335	4119518.99538295	2877721.62764172	3450404.98948159	2431707.47761647	3741520.82711378	4732992.24234761	7217112.6488374	6742601.69176236	7076083.1908085	6788324.8164125	Organoheterocyclic compounds	Furans	Nitrofurans
M743T39_1_pos_POS	Nigericin	0.646	742.506	0.0314661401041052	--	48128354.7976412	63217968.7299254	87348603.8598546	54795736.5253023	82811268.6240307	37620482.3170196	52274002.5833566	53880754.7854296	56674077.2161548	61417275.4469242	54206852.8925988	48843415.1853032	49238058.5310096	54744839.6097639	69769270.3733463	52398688.2419759	5.33229e+07	53016774.7364886	53567803.5281498	Organic oxygen compounds	Organooxygen compounds	Ethers
M348T515_pos_POS	Nitidine	8.582	347.996	0.230781050974108	--	2127050.63996362	2064283.92279801	6052414.79457231	2249880.20500347	1416350.44007123	2090952.12835285	1886939.63480012	2240097.00786287	2270272.61862759	2309825.74839408	2936529.06770163	2379330.63279569	1946115.7318168	2006256.68884507	2593338.0702464	1735628.83587509	660516.772457192	893488.624779848	708185.172719443	Organoheterocyclic compounds	Quinolines and derivatives	Benzoquinolines
M618T214_3_pos_POS	Nocardamine	3.566	618.37	0.00467876	--	1261586.73886056	1161277.23871122	14624771.3734524	586708.512385388	2318009.29073219	1074267.76961402	882206.578902964	1929544.01880149	1223401.05723452	1594177.41304999	1102161.48050266	8015524.96132264	887867.866327377	1726304.4018534	4363757.0376342	632073	2885650.17807712	2991604.57442997	4043472.48982648	--	--	--
M270T320_pos_POS	Nocodazole	5.33	270.01	0.000151690963050238	--	2195816.83340774	6895243.95857307	18853192.6575021	2367872.46255573	521319.622343821	263973.148237239	514937.009180978	47859.4776307357	826375.387217898	953484.855003288	34638.2816486413	129600.203099772	253432.279767866	883169.695563518	246912.821121573	675995.543706888	2145815.77515152	2207160.9472281	2145017.12789031	--	--	--
M537T410_pos_POS	Nomilin	6.837	537.194	0.0887390511900019	--	2500999.36738188	630080687.927137	34299671.2047422	5895610.16019926	3886139.88311563	410076	211537603.585948	45335434.8684739	65256.981781323	96300896.7642362	33114258.4616379	28803.4004881168	113876727.54464	175630528.144959	139346.511720933	9437586.37462879	23941341.5213828	23894899.2206518	24826618.9916754	Lipids and lipid-like molecules	Prenol lipids	Triterpenoids
M437T61_pos_POS	Nonaethylene glycol	1.018	437.215	0.995643403272038	--	16748105.7127794	27399413.271158	18231650.9618735	14990369.0830966	36189895.951299	20419634.8715374	18958292.1287695	16728228.5027341	33897692.8556088	21886040.8944664	15774467.2851663	17573703.4087095	16207537.8933027	15488583.1564697	39358797.0496205	13271401.452848	18614971.1320476	19238922.2386138	18576280.0324312	Organic oxygen compounds	Organooxygen compounds	Ethers
M184T33_pos_POS	Nonanamide, n-[(4-hydroxy-2-iodo-5-methoxyphenyl)methyl]-8-methyl-	0.558	184.17	0.868103	--	5934799.67504082	6825335.44351735	6678607.07031072	6354594.41448497	5498293.75513723	6500918.59741078	6044119.03535074	6682100.09877229	6140030.1702519	6261158.00220088	7420614.50416709	6724683.74033522	6475394.11846352	6077148.86453844	6056677.08468596	6486015.56380985	6215473.31587795	5882994.49234173	6174835.48267116	Benzenoids	Phenols	Methoxyphenols
M304T507_pos_POS	Norflurazon	8.449	304.023	0.45218593425904	--	10905118.8479361	20339795.4910796	19168764.3980946	10092024.9000035	8101428.60561856	9890692.79680797	6200672.98131526	7631313.18926595	3451553.18956657	6326983.36811083	4687157.74351469	5256032.15621655	6493953.65522772	8848380.41807865	10641020.6006187	9451920.28786186	9512352.01062071	8933869.69381922	9500487.23652466	Benzenoids	Benzene and substituted derivatives	Trifluoromethylbenzenes
M441T228_pos_POS	Norverapamil	3.8	441.269	0.0450958645950405	HMDB0060540	3891844.51889512	5545238.98560789	6799782.9605229	3148869.67254416	5178905.19654076	4640490.44591498	3982649.78363535	3865061.88635898	5091890.85827931	5926016.76902335	4355751.05255846	4036445.8697833	3613393.39567151	3626040.96526916	7172537.61488906	3097841.14273807	3666746.79171309	3683236.41192918	3666769.0913824	Benzenoids	Benzene and substituted derivatives	Phenylbutylamines
M414T370_pos_POS	Noscapine	6.175	414.152	0.102167052872446	HMDB0033441	954912.52108566	2267384.39009758	2105809.51122248	681603.475296361	354671.708773728	207878.756466853	127412.578166905	228196.786476599	77310.0885301321	651230.24294306	516569.955630667	76273.196924858	382359.366271882	911960.194210631	227894.900820403	1312224.04505784	914947.16522471	952170.170498222	914615.060186827	--	--	--
M493T380_pos_POS	Novaluron	6.341	493.013	8.17e-05	--	7679175.27710466	9337082.37695941	8939472.29682733	8683519.63289778	6996148.47557367	8657910.17678552	11649035.7451638	14552546.3024925	17040372.512522	6981816.03279848	10669735.9038512	10217311.7883494	13966202.3961144	9002370.90206089	18249365.8745881	10172996.6303773	10441589.5011415	10706185.8552576	9009727.71006579	--	--	--
M153T387_pos_POS	Nudifloramide	6.449	153.063	0.77164680756971	HMDB0004193	7652058.13319184	8053652.20363886	6591264.06460575	9947889.24093804	5793217.63230189	11613198.8690963	10027062.4519981	11121074.7275002	10307114.4805358	10576060.2185491	12026716.7588524	5942907.51158564	9776968.27933201	10456145.1842082	9643061.4834259	10567907.7385446	14140691.8497659	11734650.7356075	11653194.6586843	Organoheterocyclic compounds	Pyridines and derivatives	Pyridinecarboxylic acids and derivatives
M927T34_pos_POS	Nystatin	0.569	926.519	0.016128353100573	--	9407001.55498927	318555.217023305	9590659.10778888	2311025.47251189	2061506.66547986	3386833.72736728	9483036.49258387	3.54382e+06	9896016.76809914	5772339.78255472	4546630.5711033	3825302.50777154	2944973.55406426	3258162.9470363	2546771.61898832	2640482.1671344	4530836.92523013	4821332.80631356	4821750.28341017	Organic oxygen compounds	Organooxygen compounds	Carbohydrates and carbohydrate conjugates
M317T381_pos_POS	O,p'-dicofol	6.349	316.921	0.0396196	--	121897395.868276	106390083.084676	335977109.930898	296845930.50164	120968057.732119	155009046.290965	355598468.684777	217116619.182933	233997072.746321	169870953.80114	218054557.636274	202618441.796299	228757617.171467	216538642.066122	434225924.969274	220390702.150631	200526105.602363	200737536.230456	189801812.71002	Benzenoids	Benzene and substituted derivatives	Diphenylmethanes
M91T34_pos_POS	O-toluidine	0.569	91.0541	0.998537614159404	HMDB0041965	80560878.5594562	108901054.960253	66295054.3589412	100134137.548931	87671281.9210431	80477917.7797844	93294087.6642801	8.08687e+07	72348588.2235721	75628330.9208472	80487196.8924609	92249732.9047983	78558601.2061542	83730445.8297597	56417689.0119353	83310343.9561762	106156630.258061	102447690.639917	104869283.464896	Benzenoids	Benzene and substituted derivatives	Toluenes
M629T371_pos_POS	Octadecamethyloctasiloxane	6.185	629.177	0.202151	--	300457.242565103	444458.687183807	90703.6145918442	191238.138459275	309786.726964561	88476.8524543593	307953.638757296	78942.7680707389	248690.866189214	271560.132955597	331474.560223112	74600.5251692242	164076.90483544	378311.262332822	53830.8088303693	743562.763072727	423374.965765455	498201.240205082	413162.806824197	Organometallic compounds	Organometalloid compounds	Organosilicon compounds
M393T57_pos_POS	Octaethylene glycol	0.953	393.189	0.996005629549124	HMDB0094680	17637907.5557986	24072649.8536335	18316521.4023001	14918694.2072374	21874281.8771225	2.23643e+07	19285035.8209021	21328154.0155309	23552509.1233279	19597817.7460717	15488278.1850115	19356035.2472059	17038067.4925263	15130014.4960236	44197839.1005854	18716209.0560156	18882513.4102069	18870976.6584495	18339691.5761892	Organic oxygen compounds	Organooxygen compounds	Ethers
M575T381_2_pos_POS	Octanoylcarnitine	6.353	575.412	0.764853	HMDB0000791	3839163.04381579	4310430.73720628	5129304.37292493	10682017.1144382	4198132.92151083	4474350.49936722	10033593.390094	4627300.74277291	4542764.56277454	6015618.74964867	7576165.78472986	3643976.87427509	5868338.02989596	5958454.4330517	7795736.11297384	4955461.96584883	5776891.42430595	6153594.42340158	5752343.32549116	Lipids and lipid-like molecules	Fatty Acyls	Fatty acid esters
M769T216_pos_POS	Okadaic acid	3.605	769.455	0.976256663234306	--	3380604.10304688	4301465.15989935	5488234.67049992	2638104.36764665	4820185.37586405	3287463.0953832	2638285.04915803	2916905.50405159	4598010.53603904	3722473.79299853	3075584.20945115	2519310.37563667	2472553.35644561	2874938.72396949	6.00823e+06	2296385.81355119	2506880.34027282	2373185.68652642	2508517.04355139	Organic oxygen compounds	Organooxygen compounds	Ethers
M282T33_pos_POS	Oleamide	0.558	282.279	0.978108038183117	HMDB0002117	493009600.219309	497864185.644183	488349659.353795	546631547.802999	492530850.381813	498809579.144634	392476453.293874	481568937.417993	383685938.904483	498586653.425446	488730280.50356	594790146.045247	505991024.892275	493058156.135725	464405034.723316	529595943.217144	483535400.666778	482673554.054758	503947591.292717	Lipids and lipid-like molecules	Fatty Acyls	Fatty amides
M446T76_pos_POS	Oleana-1,9(11)-dien-28-oic acid, 2-cyano-3,12-dioxo-	1.261	446.296	0.0849907054856225	--	166449205.797321	260204032.431868	248043496.271398	222270793.470881	272448594.844674	183516646.413695	172265505.056807	159611694.226045	215032761.669384	212531664.461688	174623538.809266	171940492.19834	155280303.725108	175018346.625519	354998807.074043	186351797.492888	213295893.993649	197762211.327364	213180413.503742	Organic oxygen compounds	Organooxygen compounds	Carbonyl compounds
M688T35_1_pos_POS	Oleandomycin	0.58	688.447	0.252721272098014	--	13871524.6154711	13487188.5950853	17862727.5080137	9152970.57700459	17701919.6069547	10682149.4314149	19195887.6339856	7731058.02498654	24405598.9823525	10874423.889219	11059301.6922167	8863932.51624934	5893350.98824343	9404923.83072792	40249419.6561659	7087535.51198474	13426801.2060336	13520318.7518259	13519290.870454	Organic oxygen compounds	Organooxygen compounds	Carbohydrates and carbohydrate conjugates
M479T37_pos_POS	Oleanolic acid	0.624	479.338	0.000320638618425683	HMDB0002364	39430333.7660884	50550387.9600904	55292316.8242557	41345016.059232	60950396.3029739	30349790.145218	40389734.3725549	39497419.2313626	44141228.8491705	55930804.2031998	38259003.4344018	39775875.5519266	39233293.4947509	46231461.601189	62592538.3214814	33492657.6443063	37430212.9008158	38097391.2935708	38347586.4503216	Lipids and lipid-like molecules	Prenol lipids	Triterpenoids
M426T198_pos_POS	Oleoyl-l-carnitine	3.306	426.358	0.948172	HMDB0005065	9802179.3176352	6329475.95799733	33091581.9523036	6043022.63654603	5082192.41555589	2.02433e+06	11074802.1136202	5910812.5632914	6465425.0367877	5819614.29988518	3886998.40132042	4426886.34832608	4215637.04521256	1618933.27681557	8954858.12934693	4519450.53629547	7677920.48902499	7800897.45763576	7801506.55741948	Lipids and lipid-like molecules	Fatty Acyls	Fatty acid esters
M516T219_2_pos_POS	Oleyloxyethylphosphorylcholine	3.658	516.337	0.0426184965504962	--	23481239.2354468	36051219.8640982	47479956.3526424	19725190.1576953	32126719.1538205	27768867.9426884	21456649.6094757	20411027.1112234	30768570.1115826	38929776.3606954	22471991.2216163	23477568.670198	21027595.8290304	22225019.5572274	47192325.9103171	17213528.5746764	20786948.161032	21621538.8018691	21624396.4954074	Organic nitrogen compounds	Organonitrogen compounds	Quaternary ammonium salts
M443T63_pos_POS	Oligomycin b	1.049	443.309	0.0944895767868143	--	64333750.0376367	131943054.296285	130188397.378337	68370110.445885	152505027.210694	55496039.1934283	77856595.498594	67345428.2451365	121351159.68738	88145278.3462269	69643832.8966211	65575367.6915682	63239088.3633021	89707665.6198054	155885133.763845	61096229.1150873	69685292.8004949	70577646.6731225	70520129.4267993	--	--	--
M798T342_pos_POS	Oligomycin c	5.695	797.502	0.712858	--	1257355.16886862	1176690.57354014	1387753.24712666	792986.066423822	1542599.59307299	835261.765560677	2011300.59228318	1072943.5550835	1245490.94407763	1268915.36901908	726610.930857779	698402.480430597	1062775.0165058	1147129.59193051	1140433.37817393	1438215.54324437	1371706.92644775	1376684.66436414	1528438.52070165	--	--	--
[truncated: 11,173 more rows]

## Sheet: Group-W-vs-Group-Y.all.NEG
Index	MS2_name	RT	m/z	score	HMDB	W-1	W-2	W-3	W-4	W-5	W-6	W-7	W-8	Y-1	Y-2	Y-3	Y-4	Y-5	Y-6	Y-7	Y-8	QC-1	QC-2	QC-3	SuperClass	Class	SubClass
[truncated: 7,596 more rows]
