# Supplementary material for: Biomarkers of Adipose Color: A Multi-Omics Analysis Unravels the Molecular Landscape of White and Yellow Fat in Kazakh Horse
Source: Biology (Basel). 2026 Apr 1;15(7):563. doi: 10.3390/biology15070563 (PMC13072367; doi:10.3390/biology15070563)
Supplement: Supplementary file 1 [file biology-15-00563-s001.zip › Table S7.xlsx]

## Sheet: Group-W-vs-Group-Y.POS.DEMs
Index	W-1	W-2	W-3	W-4	W-5	W-6	W-7	W-8	Y-1	Y-2	Y-3	Y-4	Y-5	Y-6	Y-7	Y-8	control_mean	case_mean	log2_FC(case_mean/control_mean)	Pvalue	VIP	MS2_name	RT	m/z	Score	HMDB	CAS	SuperClass	Class	SubClass
M485T33_pos_POS	375124636.437039	490546539.329414	359028839.363188	512749739.981426	421855709.37728	358059867.636543	486433112.265974	344828760.828473	303054412.526243	2189328.77927665	267852842.389186	476792824.164439	362770947.335592	430242457.84732	8486956.59628097	302708208.253816	418578400.652417	269262247.236519	-0.636486	0.0431476054379919	8.56343462318257	Cyasterone	0.547	485.29	0.0899584206552252	--	-	Lipids and lipid-like molecules	Prenol lipids	Triterpenoids
M159T190_pos_POS	331110067.490108	474674106.128032	232497163.350589	168329184.192535	270951022.427759	205524296.752325	169827157.501178	189320556.695951	75326807.5153061	195408201.945476	33454398.3711306	78742348.2311503	193276186.730512	255048979.219317	95123304.5980171	272407886.288043	255279194.31731	149848514.112369	-0.768571	0.04869152301985	7.11125794872425	Fenfluramine	3.164	159.027	0.998171768063853	--	-	Benzenoids	Benzene and substituted derivatives	Phenethylamines
M393T340_pos_POS	169986909.769298	257486990.539809	270278493.493559	96227442.4486912	85222546.514868	66030160.633532	138548564.201486	75183444.1927624	64887629.6272018	69159955.4205803	33077717.3772709	45721066.9535272	115244703.54166	123003505.222503	84983403.5815787	90276196.8516158	144870568.974251	78294272.3219922	-0.887786	0.0482290905666889	5.20651516781326	Bromophos-ethyl	5.673	392.906	0.0349018	--	-	Organic acids and derivatives	Organic thiophosphoric acids and derivatives	Thiophosphoric acid esters
M156T340_pos_POS	140368526.907476	187890584.988015	229174393.343314	106430504.086485	108898249.580399	84270827.920096	129264353.880744	113485067.458571	104766654.086348	81387912.1141164	49929396.8635942	63316068.9843073	108114679.487982	126379855.370702	102490714.684175	98560487.9376953	137472813.520638	91868221.191115	-0.581509	0.0324801134414371	4.0208255229665	Triflumuron	5.663	156.042	0.994602842911698	--	-	Benzenoids	Benzene and substituted derivatives	N-phenylureas
M130T445_pos_POS	56977192.443187	75815198.7739219	73736245.7400573	22260054.1688916	23087948.8329981	22915860.3340262	16145976.1776224	9405138.45570846	14641221.4087134	19922491.8892522	5254035.06749036	10374772.2365519	13489995.3520331	19789540.3465849	10002049.8659883	21883284.5793937	37542951.8658016	14419673.843251	-1.3805	0.0321835291610104	3.3024863271105	D-glutamine	7.416	130.05	0.993845133458873	HMDB0003423	5959-95-5	Organic acids and derivatives	Carboxylic acids and derivatives	Amino acids, peptides, and analogues
M148T421_pos_POS	53060547.6063374	46274836.0321801	89495971.3649511	28118220.9065951	49205489.6647445	40592546.7426949	33435916.9610309	39386394.3878185	20333130.7675956	28904306.2415305	9207389.6733455	20970467.7245725	26454622.1856288	38285341.9767164	21900320.3507741	33056078.342335	47446240.4582941	24888957.1578123	-0.930788	0.00846746345825388	3.00847040681579	DL-Glutamic acid	7.012	148.06	0.974223594349698	HMDB0060475	-	Organic acids and derivatives	Carboxylic acids and derivatives	Amino acids, peptides, and analogues
M191T413_pos_POS	46498224.1497336	58832460.5268042	96861169.6701561	40083856.3006919	35403607.7866478	32840712.7312439	31470431.3373825	15021487.1165915	25620486.2364815	27626060.1467049	13827981.9268281	21859097.4869429	25309119.088406	11447721.5745916	19660025.1850325	44668157.9982521	44626493.7024064	23752331.2054049	-0.909831	0.0435386331552309	3.00352284480374	4-nitroquinoline-1-oxide	6.891	191.04	0.975084404955938	--	-	Organoheterocyclic compounds	Quinolines and derivatives	Nitroquinolines and derivatives
M147T445_pos_POS	43579295.0590648	57809954.4716597	55829318.0547962	15806657.200583	14918007.8896895	16671007.0763849	9274945.56266943	4876982.34024089	10577913.444039	12570831.2685763	7149152.90895386	7637720.06406025	8685268.53062947	14254747.9955402	6579452.89596091	14930184.5377742	27345770.9568861	10298158.9556918	-1.40893	0.0436967216974918	2.80928991431385	Glutamine	7.414	147.077	0.951784900963586	HMDB0000641	56-85-9	Organic acids and derivatives	Carboxylic acids and derivatives	Amino acids, peptides, and analogues
M181T190_pos_POS	66129008.5845771	59653411.0296308	36784799.9777539	24769424.5429795	49975568.383067	37162050.7265022	30558378.9910678	37465018.3107603	13154530.4045602	36554762.6231332	5751503.69123444	11047327.2861292	28403306.1605314	40839819.9610081	15171182.8053191	53896574.1096471	42812207.5682923	25602375.8801953	-0.741745	0.0465843237095846	2.80025139937456	Allantoin	3.174	181.01	0.956541186898507	HMDB0000462	97-59-6	Organoheterocyclic compounds	Azoles	Imidazoles
M214T421_pos_POS	43015888.9632201	31283373.0698823	78967953.2082399	27947648.1746431	38488067.7562069	36717665.5358369	30344322.383356	40869676.7027321	17854478.3260081	21743729.3164011	10119472.4347334	18055971.8253689	23777243.9958858	32784008.7624854	22775892.9800095	32944808.9320216	40954324.4742647	22506950.8216142	-0.863645	0.0115587671431039	2.58699093211671	Guanabenz	7.014	214.006	0.998556318812541	--	-	Benzenoids	Benzene and substituted derivatives	Halobenzenes
M133T33_pos_POS	66860762.4382357	84949969.6453151	65984925.3819675	85696838.8258394	70162592.2015916	64434385.605048	85451697.4282993	61607739.5262243	54478093.1759024	57325403.2690311	50447073.8820116	79761440.5205629	59638039.3790563	72116986.4010808	48928820.3962703	56284007.8636428	73143613.8815651	59872483.1109448	-0.288839	0.0247513002700157	2.50237824238641	2-methylamino-1-phenylbutane	0.547	133.102	0.977104869372022	--	-	Benzenoids	Benzene and substituted derivatives	Phenethylamines
M637T30_pos_POS	4650887.22367133	2886659.40957849	3428895.06526262	3312826.88595523	6115746.02725657	2795800.19817178	3019947.76448328	2994808.19744145	4605058.37701347	11804385.9593847	21116784.7970448	19034815.5424834	31072417.4225897	5303072.17886984	19617382.5726294	16533475.2093346	3650696.34647759	16135924.0074187	2.14403261466004	0.00132994002353296	2.16462697953086	Thalsimine	0.503	637.305	0.493845685880561	--	-	--	--	--
M84T445_pos_POS	25363273.5282337	31743571.0405174	31556638.1599941	10836619.4524036	12454394.6571376	8988215.24978993	7454206.35424206	15558164.6173057	8369613.59103661	8214943.75071838	4301872.28923316	9160172.54500124	6787197.65343819	10757963.7224443	5895348.13267412	17694336.0355499	17994385.382453	8897680.96501199	-1.01605	0.0325643111210061	2.10732155475738	4-aminoimidazole	7.417	84.0443	0.000416956	HMDB0003929	4919-03-03	Organoheterocyclic compounds	Azoles	Imidazoles
M192T421_pos_POS	27594500.0168545	17605234.6775085	51336582.0213727	15737387.5261987	22818576.8349826	19306020.1040139	15427945.7084038	20465400.8351581	7127921.95322236	12229394.084927	5343081.84353905	10725694.6136958	11821712.2215567	17840504.8224971	11761099.7316595	17308953.0035677	23786455.9655616	11769795.2843332	-1.01505	0.0172917816090375	2.09261447990801	Cis-aconitate	7.01	192.024	0.190351540846712	HMDB0000072	585-84-2	Organic acids and derivatives	Carboxylic acids and derivatives	Tricarboxylic acids and derivatives
M352T90_pos_POS	32530571.2795593	48255083.0382029	24341807.173601	17855912.9587339	30906049.9349283	16792528.2570477	34942316.0580586	17683505.1124204	2.77065e+07	19069688.6433987	12367789.4352434	16343567.3145048	18819591.1903647	13894860.5555166	14536067.9727276	12923140.1807833	27913471.726569	16957649.7657999	-0.719025	0.0219352312600321	1.95985602692657	N-3-oxohexadec-11z-enoyl-l-homoserine lactone	1.498	352.252	0.947406289988841	--	-	Organic acids and derivatives	Carboxylic acids and derivatives	Amino acids, peptides, and analogues
M323T445_pos_POS	8155050.63264951	16935308.8661748	12780612.3415726	25764193.7687346	16694195.7969908	17053227.702924	17565649.1055755	22359132.6763556	25428617.2059498	18409839.8610703	22065963.8706679	24836163.1164316	21768690.1153116	23760899.0505785	30243592.9051851	17822259.0789284	17163421.3613722	23042003.1505154	0.424928973796826	0.0264076290155722	1.70488807291241	Ronnel	7.409	322.91	0.00788373079071367	--	-	Organic acids and derivatives	Organic thiophosphoric acids and derivatives	Thiophosphoric acid esters
M296T307_pos_POS	20226113.1599406	17009033.6642151	26982230.141473	8651541.71379196	15143823.2107988	15390744.5065995	5575063.3226868	16875671.2496864	2503386.58060209	8181197.35526462	2388381.12410721	4359161.1357041	9397933.24108318	13182809.4076579	1.14629e+07	5442723.30562431	15731777.621149	7114808.87358168	-1.14478	0.00711669008207606	1.69908618415043	Chlorothiazide	5.111	295.975	0.684359564663076	HMDB0015018	58-94-6	Organoheterocyclic compounds	Thiadiazines	Benzothiadiazines
M290T422_pos_POS	21525979.0522202	17600881.9963847	17735025.5006339	8786166.28968085	17446078.9878789	20141695.584294	12044654.4164529	22357056.9490898	9368381.09509546	10800050.0434128	3280313.66257709	10386474.4719443	10804572.8428218	13600040.4921558	10069360.6506878	10597766.3204007	17204692.3470794	9863369.94738697	-0.80265	0.00205732111068676	1.65960930154914	Iprodione	7.025	289.992	0.865276627686295	HMDB0031795	36734-19-7	Organoheterocyclic compounds	Azolidines	Imidazolidines
M317T340_2_pos_POS	12740829.8521756	19636848.3849924	22559351.453556	10257255.1850686	12899245.8264839	9807046.48730243	15180434.7924514	7584542.58026017	9099824.82372055	10038299.5801155	5587917.29007224	6466927.22587784	10461768.8531178	10301747.4401964	8432326.22734317	8044433.9711107	13833194.3202863	8554155.67644428	-0.693437	0.0152402359597502	1.43538486571606	Quercetin 3'-methyl ether	5.672	317.049	0.0443893511215818	HMDB0002655	480-19-3	Phenylpropanoids and polyketides	Flavonoids	Flavones
M276T455_pos_POS	10933303.9965871	8943242.80109972	6401357.93569826	3426358.51737286	5356619.0381366	11521042.0259447	5782840.89437551	4597600.50396338	2630282.19323782	2451035.90784037	1906838.41399622	3950139.16039482	4122484.71097696	3889094.58501576	1937765.1201137	3948344.64781763	7120295.71414727	3104498.09242416	-1.19758	0.00282443604254872	1.40000821953635	Liriodenine	7.58	275.977	0.912763087152721	--	-	--	--	--
M372T421_pos_POS	18219817.8115287	13509821.5298094	16178146.5379155	7972242.09464979	17165146.7125008	16356301.0790117	10829505.7136138	21264480.1807227	8178593.24358416	10507401.9591749	3562658.47858885	9062494.29287923	10936740.424773	13706548.5683211	8047633.36157572	12600228.2295418	15186932.707469	9575287.31980485	-0.665443	0.00954393457742357	1.39727810796765	N-(2,6-diethylphenyl)-2-((6-((2-hydroxy-5-(nitro)benzylidene)amino)-1,3-benzothiazol-2-yl)thio)acetamide	7.02	371.995	0.0224273	--	-	Benzenoids	Phenols	Nitrophenols
M337T33_1_pos_POS	19494957.9481005	26067261.3472244	18529700.6860348	28104150.7162281	21298828.1966782	18913114.2221719	26071654.3794122	17738032.6529697	15986462.2954945	16978385.1637745	14898666.2100777	24792905.1838192	17049556.2518372	22594812.3582811	13759304.0583483	15801984.6932609	22027212.5186025	17732759.5268617	-0.31287	0.0488855121067774	1.36366118323322	Eplerenone	0.547	337.201	0.234957450287802	HMDB0014838	107724-20-9	Lipids and lipid-like molecules	Steroids and steroid derivatives	Steroid lactones
M304T507_pos_POS	10905118.8479361	20339795.4910796	19168764.3980946	10092024.9000035	8101428.60561856	9890692.79680797	6200672.98131526	7631313.18926595	3451553.18956657	6326983.36811083	4687157.74351469	5256032.15621655	6493953.65522772	8848380.41807865	10641020.6006187	9451920.28786186	11541226.4012652	6894625.17739945	-0.743253	0.0417551802518315	1.31049300434552	Norflurazon	8.449	304.023	0.45218593425904	--	-	Benzenoids	Benzene and substituted derivatives	Trifluoromethylbenzenes
M417T343_1_pos_POS	15293527.6443058	9237868.81009462	14472166.5932974	9494493.89938428	7243419.11909588	5413081.31054948	12145694.4477408	8168835.71824368	6160544.43011987	8911846.55277534	5114232.29704439	4932359.6621474	4992132.10047885	8814895.96006495	7138198.76331059	8868184.61900043	10183635.942839	6866549.29811773	-0.568596	0.0315963568675451	1.13010844953693	3,5-diiodo-l-tyrosine	5.721	416.867	0.0134902	HMDB0003474	300-39-0	Organic acids and derivatives	Carboxylic acids and derivatives	Amino acids, peptides, and analogues
M454T421_pos_POS	13313486.2896023	8083715.0153912	10805281.6735375	7610473.08407707	10992718.6131293	11046713.2004347	8310846.15141756	14377193.1618898	7377990.04542696	7940083.87002525	2462388.26101966	7921364.20709344	7297364.19083914	9193527.06299964	6755600.82192905	7928225.75507407	10567553.3986849	7109568.0268009	-0.571808	0.00819545328390426	1.06762046120798	Benzenesulfonic acid, 2-methyl-5-nitro-, 2-[(6-bromoimidazo[1,2-a]pyridin-3-yl)methylene]-1-methylhydrazide	7.025	453.998	0.00183753	--	-	Benzenoids	Benzene and substituted derivatives	Benzenesulfonamides
M208T498_pos_POS	11879136.7803557	8092572.51749185	16729671.8521467	7852912.87820822	7386331.39617427	8202594.94646468	9386098.43004714	5263457.45250817	7412581.85418075	6276149.99322387	6139244.35963359	6369668.49032286	4432225.51295179	4863075.18057062	6419771.07066081	7930446.2088377	9349097.03167459	6230395.33379775	-0.585503	0.0319603991934632	1.05573490719224	Chlorthiamid	8.293	207.972	0.886227802884902	--	-	Benzenoids	Benzene and substituted derivatives	Halobenzenes
M361T376_pos_POS	16300464.6026865	19046680.413973	14167711.6066034	10344017.3762229	16561918.511129	10726843.3289904	12674025.3699433	11463749.7603743	10921202.8583798	10572763.8480407	9800665.08993163	10479590.1607761	12711999.5522922	12397036.4756113	10463678.9258168	9.85367e+06	13910676.3712403	10900076.1784556	-0.351854	0.0229743669760575	1.04939080067964	Chlorthiophos i	6.263	360.958	0.0802531	--	-	Organic acids and derivatives	Organic thiophosphoric acids and derivatives	Thiophosphoric acid esters

## Sheet: Group-W-vs-Group-Y.NEG.DEMs
Index	W-1	W-2	W-3	W-4	W-5	W-6	W-7	W-8	Y-1	Y-2	Y-3	Y-4	Y-5	Y-6	Y-7	Y-8	control_mean	case_mean	log2_FC(case_mean/control_mean)	Pvalue	VIP	MS2_name	RT	m/z	Score	HMDB	CAS	SuperClass	Class	SubClass
M265T24_2_neg_NEG	10101619076.0913	8430777582.96264	10905874437.7807	9550146526.38515	10755250454.844	10823464798.1629	10776337761.8204	10879515496.9197	11948814848.2277	11839549032.5372	13123202271.629	11335655055.3476	10641329554.272	10635557924.9633	10562735957.6871	10284394845.7612	10277873266.8708	11296404936.3031	0.136321942221429	0.0450026715409167	15.2138060730509	Magnolol	0.408	265.148	0.993653269441284	--	-	Benzenoids	Benzene and substituted derivatives	Biphenyls and derivatives
M293T24_2_neg_NEG	9952102404.52236	8135747134.58419	8633058326.30206	9374024887.35895	10051085594.6593	10323230824.1069	10258182816.8234	10358871072.4839	10904231941.8609	11301755951.1102	12339073003.4605	11370046540.4455	10091337043.9976	9303872248.07554	9866960173.37903	9971130096.30014	9635787882.60513	10643550874.8287	0.143504999180945	0.0473874197223365	14.0140752060248	Embelin	0.397	293.179	0.991215502426031	--	-	Organic oxygen compounds	Organooxygen compounds	Carbonyl compounds
M283T44_neg_NEG	890927046.739734	4124799822.25849	1236075524.05887	1546241926.04491	1067233886.20505	970688268.469533	2580409879.86615	1181392285.32205	473557863.940149	980129210.893775	635899532.921982	372985890.857438	1293796173.51774	1337894257.41734	670967448.592618	693592911.555453	1699721079.8706	807352911.212062	-1.07403	0.0496333132622965	13.6631147014934	Octadecanoic acid	0.729	283.264	0.197143	HMDB0000827	1957-11-04	Lipids and lipid-like molecules	Fatty Acyls	Fatty acids and conjugates
M173T600_neg_NEG	2793571320.75362	494583357.578877	1394537552.01458	2558277102.94397	2085697161.16278	2996884768.2568	574229348.754115	1043227668.09366	525430434.536974	542440143.792947	1476761536.91909	839265159.601943	917213342.556576	1003292601.87749	569785695.530198	1013686581.58491	1742626034.9448	860984437.050016	-1.0172	0.0324004515172309	9.93433548145879	4-bromophenol	10.005	172.958	0.212850630234653	HMDB0062397	106-41-2	Benzenoids	Phenols	Halophenols
M153T33_neg_NEG	368855382.885398	205464102.170015	80656556.6926423	203293847.960864	341647719.792817	287939039.975035	310232543.267662	538505644.879639	819242805.14423	464775142.621484	1110686795.93828	775011391.555893	482930079.774075	225108012.386852	288980815.417133	387949702.783805	292074354.703009	569335593.202719	0.962943606308707	0.0335923479372793	6.83084847600483	O,o-diethyl phosphate	0.558	153.023	0.773191563953166	HMDB0012209	598-02-7	Organic acids and derivatives	Organic phosphoric acids and derivatives	Phosphate esters
M133T519_neg_NEG	290523216.68651	441872032.85961	585493194.125159	328602104.312154	2.47799e+08	269344705.546136	219017970.533362	149349891.528116	52397958.8030697	288438695.765885	46134918.2626785	203499552.812413	97303143.9930306	161546816.942552	118141708.844852	193583022.593316	316500231.010081	145130727.252225	-1.12485	0.00932401726430617	5.9175283576451	Dl-malic acid	8.652	133.014	0.944842689181645	HMDB0000744	-	Organic acids and derivatives	Hydroxy acids and derivatives	Beta hydroxy acids and derivatives
M179T420_neg_NEG	501430821.966178	423061295.834466	942879713.493293	201737120.27703	264262149.394631	171739776.441609	360729865.504979	326665645.758634	294019122.582164	167671834.564591	193659252.966967	146650631.922737	123401069.488787	218355826.512314	171529602.85577	201663125.906315	399063298.583853	189618808.349956	-1.07352	0.0333473157212947	5.83987058966859	Myo-inositol	6.998	179.056	0.987433104913062	HMDB0000211	87-89-8	Organic oxygen compounds	Organooxygen compounds	Alcohols and polyols
M299T59_neg_NEG	281282859.839744	301664470.855007	622076443.403111	307211924.237674	313804229.067203	478731220.883026	477089526.772702	253861607.990681	74981669.2398639	262162606.722968	133347032.949705	267746687.540576	277198890.142678	215887820.66514	290267263.099419	400039564.303709	379465285.381144	240203941.833007	-0.659708	0.0311200289506827	4.57094834869792	3-hydroxyoctadecanoic acid	0.98	299.259	0.999406154232515	--	-	Lipids and lipid-like molecules	Fatty Acyls	Fatty acids and conjugates
M239T420_neg_NEG	81175744.3781561	67174976.5547305	153893389.733875	37534590.709658	47625251.5816829	26946459.6871456	51553868.9296469	51328665.312375	53156599.4918276	30295633.7199413	33368394.9793062	27989098.4312676	26587150.5417743	37294389.9743298	22521970.9777673	32680771.2656525	64654118.3609087	32986751.1727333	-0.970856	0.0454602081456145	2.21982243652696	Dinoterb	7.006	239.077	0.372399991436338	--	-	Benzenoids	Phenols	Nitrophenols
M320T36_neg_NEG	51522872.2269444	84389192.8185527	52316303.5817058	33560082.4615799	44871085.3681792	30852561.7027909	52832085.5602758	23116743.8780929	40077204.9374455	32270307.4574658	19063773.3155851	28532410.0512793	30064839.2537349	28047026.4917707	24245539.1657126	27528647.7131654	46682615.9497652	28728718.5482699	-0.700392	0.0226807983104305	1.99228553964555	Phe-arg	0.597	320.19	0.994712012137213	--	-	Organic acids and derivatives	Carboxylic acids and derivatives	Amino acids, peptides, and analogues
M250T421_neg_NEG	59878992.5681797	39027977.0677327	84536914.3145286	23345293.0088152	45414387.9576391	37619243.1155376	31593284.8305386	42671117.0213789	21269497.2964925	25790723.8982113	9868517.84975129	1.88687e+07	20738615.1062797	35550533.3540816	25827562.0138329	38380127.1388943	45510901.2355438	24536783.2676917	-0.891266	0.0138486659099426	1.97882294200879	Diclofenac	7.019	250.031	0.10619	HMDB0014724	15307-86-5	Benzenoids	Benzene and substituted derivatives	Halobenzenes
M207T34_neg_NEG	71769383.188203	66601372.4049397	63134744.2463383	42281381.597205	39740161.2580428	34866890.8374012	57226680.9128477	49239062.2555913	64334913.4172064	41857556.8432666	26829204.7709661	36660396.6826731	38904828.8105663	35115719.4323019	29944202.3325743	23300561.7616222	53107459.5875711	37118423.0063971	-0.516779	0.028746350379859	1.77869373924245	2-naphthalenesulfonic acid	0.562	207.012	0.996886535619428	--	-	Benzenoids	Naphthalenes	Naphthalene sulfonic acids and derivatives
M168T507_neg_NEG	19891139.7330373	40821662.3594818	64212033.4354297	16297502.4856352	17851813.6263729	16073699.3995079	11760285.2353608	9808394.2633219	5364467.83289592	12070552.0061246	5594974.17209815	7984875.2498653	8946953.91348278	10064351.0326561	13515705.1850108	13573252.3760163	24589566.3172684	9639391.47101874	-1.35103	0.0420182649541013	1.59193348176426	Pyridoxine	8.455	168.043	0.169318497967544	HMDB0000239	65-23-6	Organoheterocyclic compounds	Pyridines and derivatives	Pyridoxines
M323T38_neg_NEG	44504472.2663059	17605205.5371938	36713822.1136043	20724328.5935918	32421856.4873202	57011274.9622649	17178230.1831318	28554601.1029589	5773668.20293073	15474730.9821885	8371785.25122474	25487347.032214	16852764.4623027	10297413.9929485	27793144.4586966	16264907.7976059	31839223.9057964	15789470.272514	-1.01184	0.0132419820646286	1.57316682411352	13[(2r,3s)-3-pentyloxiranyl]-8z-tridecenoic acid	0.631	323.259	0.971550895031405	--	-	Lipids and lipid-like molecules	Fatty Acyls	Fatty acids and conjugates
M285T58_neg_NEG	31998977.4255551	30241373.4156728	41502657.6102666	19074533.1979629	18910596.2948432	25437502.0716037	48236161.1472879	15780604.4959147	5764171.72001497	25614058.566875	6711031.59076365	22298088.936716	20143118.1943611	12319308.7463088	17547558.8995272	26291027.0729319	28897800.7073884	17086045.4659373	-0.758141	0.0319657804511154	1.4632475741205	Retinol	0.974	285.243	0.255391816603801	HMDB0000305	68-26-8	Lipids and lipid-like molecules	Prenol lipids	Retinoids
M168T421_neg_NEG	28663938.0432989	22421640.9805426	44322270.6812158	12006921.6899223	17547342.5812244	20067847.6138399	21000264.7005746	23367137.6767198	13565796.3736095	14037605.2798245	7168527.77170031	8198607.61938244	12159164.8755544	20516348.557213	10768005.2938172	16353403.9939044	23674670.4959173	12845932.4706257	-0.882033	0.0115399222275392	1.43679240812204	N-(phosphonomethyl)glycine	7.024	168.029	0.847926053700888	--	-	Organic acids and derivatives	Carboxylic acids and derivatives	Amino acids, peptides, and analogues
M332T421_neg_NEG	26948762.4769436	16692930.2109698	45388783.0674032	15155588.042742	24918421.1703743	19530963.7960621	19727009.3334112	20613041.2537562	11188755.9441033	13092714.8553476	5735820.31337914	9383302.59642724	12411520.2654488	20845900.6968449	9652859.40604204	19841078.5910767	23621937.4189578	12768994.0835837	-0.887482	0.0139250742763204	1.3743153483135	Fenoxaprop	7.02	332.034	0.00663087130344477	--	-	Benzenoids	Benzene and substituted derivatives	2-phenoxypropionic acids
M417T32_neg_NEG	26332019.3356798	26002904.1310527	15604003.0884398	17692813.583858	14716173.9463516	14077529.2709994	29800469.3351739	32335713.0241918	17878640.6407486	17357378.1137369	12867600.6482791	15831371.1755829	18204240.3268922	16278651.3117546	12088941.5088204	8826594.95682967	22070203.2144684	14916677.3353305	-0.565174	0.0250265638867852	1.25113324858801	1-oleoyl-l-.alpha.-lysophosphatidic acid	0.53	417.243	0.999133295200416	--	-	Lipids and lipid-like molecules	Glycerophospholipids	Glycerophosphates
M325T202_neg_NEG	24419454.0551075	14940477.0178608	22458229.7161506	8845794.31117881	17025566.4653309	13193535.1171752	12844044.2517276	12033177.3044772	10049131.363609	10558882.4357171	3009230.11046944	4632326.37823711	11279595.0593771	12746294.2974761	5786351.5393104	10091340.2464129	15720034.7798761	8519143.92882614	-0.883824	0.00661840410962889	1.22632308758842	Diclofop	3.361	325.011	0.107235470228381	--	-	Benzenoids	Benzene and substituted derivatives	2-phenoxypropionic acids
M365T439_neg_NEG	4841641.92447914	3809952.21514791	1984174.89967265	4581827.13464014	4995199.58538577	5501000.65359006	4385093.65885807	5795445.13614859	10157257.2347063	11364282.4026172	14407452.8172961	13402647.2765916	14929551.2306539	7587956.04875646	5684967.87281938	7598117.02437685	4486791.90099029	10641528.9884772	1.24594927603077	0.000309717825550027	1.17193858936542	2s-amino-4-phosphonobutyric acid	7.308	365.032	0.0595956	--	-	Organic acids and derivatives	Carboxylic acids and derivatives	Amino acids, peptides, and analogues
M387T24_neg_NEG	31997846.5777183	21934344.0334655	20745686.0777097	36540956.4261824	38404190.392304	36967488.283092	30149296.4119387	30584161.6666182	38229936.2970874	41369630.1925208	36900055.3740923	40447236.151213	40256567.8673488	32991646.5925448	35491335.7944989	33442050.696005	30915496.2336286	37391057.3706639	0.274363106417544	0.0266995491760371	1.14161932487804	(4e,8e)-10-(4-hydroxy-6-methoxy-7-methyl-3-oxo-1h-2-benzofuran-5-yl)-4,8-dimethyldeca-4,8-dienoic acid	0.397	387.184	0.990929953866421	--	-	Lipids and lipid-like molecules	Prenol lipids	Terpene lactones
M265T199_neg_NEG	29649566.1696141	31020532.4657095	20054161.226863	32744801.4722252	35208436.157624	44018852.5606697	26846946.8484047	35272422.5188414	35687417.4193058	41145152.3584511	39631602.7218355	4.33678e+07	37206741.1431327	38279200.1928019	38644474.7958998	33954955.9980007	31851964.9274939	38489662.1183897	0.273088632333792	0.0268956452990085	1.10230221906307	2,3-diphospho-d-glyceric acid	3.319	264.93	0.0952932422296554	HMDB0001294	14438-19-8	Organic oxygen compounds	Organooxygen compounds	Carbohydrates and carbohydrate conjugates
M136T649_neg_NEG	45266172.8980049	41485018.9389448	48823561.6139832	36596879.9841975	65377099.1512896	37013473.6863316	42403467.3511085	43867441.5508686	34163251.0916125	35944230.5575769	45276783.4735994	36266029.7968515	32840729.5525073	39981059.3983515	36266199.1324953	29148396.049097	45104139.3968411	36235834.8815114	-0.315843	0.0292026145254904	1.0612898395646	Tyramine	10.811	136.051	0.4317227146075	HMDB0000306	51-67-2	Benzenoids	Benzene and substituted derivatives	Phenethylamines
M274T334_2_neg_NEG	15027309.0900579	22693905.2718757	22156675.8585269	18140566.9720919	7536961.88237054	8612267.91085938	12502914.4433374	6004692.53327159	4242297.57307849	8598701.44544002	4580340.3024351	9571145.1634416	7641830.66433909	12334923.4148014	10569604.1574294	9163258.19825557	14084411.7452989	8337762.61490258	-0.756367	0.0378719011012604	1.03593173653074	Paraoxon	5.568	274.061	0.280242941425414	HMDB0013035	311-45-5	Benzenoids	Benzene and substituted derivatives	Nitrobenzenes
