# Supplementary material for: Biomarkers of Adipose Color: A Multi-Omics Analysis Unravels the Molecular Landscape of White and Yellow Fat in Kazakh Horse
Source: Biology (Basel). 2026 Apr 1;15(7):563. doi: 10.3390/biology15070563 (PMC13072367; doi:10.3390/biology15070563)
Supplement: Supplementary file 1 [file biology-15-00563-s001.zip › Table S8.xlsx]

## Sheet: Group-W-vs-Group-Y.DEMs.KEGG
ID	Descrption	Pvalue	Qvalue	Up	Down	fg_num	bg_num
ko00910	Nitrogen metabolism	0.000131703	0.00237066	0	3	3	4
ko04724	Glutamatergic synapse	0.000131703	0.00237066	0	3	3	4
ko04727	GABAergic synapse	0.000131703	0.00237066	0	3	3	4
ko04964	Proximal tubule bicarbonate reclamation	0.000131703	0.00237066	0	3	3	4
ko00630	Glyoxylate and dicarboxylate metabolism	0.00017362	0.00250013	0	4	4	10
ko00750	Vitamin B6 metabolism	0.00108165	0.0129798	0	3	3	7
ko00220	Arginine biosynthesis	0.00169444	0.0174286	0	3	3	8
ko04974	Protein digestion and absorption	0.00214065	0.0192659	0	4	4	18
ko00660	C5-Branched dibasic acid metabolism	0.0032852	0.0227819	0	2	2	3
ko01060	Biosynthesis of plant secondary metabolites	0.00347229	0.0227819	0	6	6	49
ko00250	Alanine, aspartate and glutamate metabolism	0.00348057	0.0227819	0	3	3	10
ko00970	Aminoacyl-tRNA biosynthesis	0.00611658	0.0360111	0	3	3	12
ko01120	Microbial metabolism in diverse environments	0.006502	0.0360111	0	7	7	74
ko00470	D-Amino acid metabolism	0.00970048	0.0498882	0	3	3	14
ko05230	Central carbon metabolism in cancer	0.0118714	0.0569827	0	3	3	15
ko00650	Butanoate metabolism	0.0212095	0.0938901	0	2	2	7
ko01240	Biosynthesis of cofactors	0.0221685	0.0938901	0	5	5	51
ko01063	Biosynthesis of alkaloids derived from shikimate pathway	0.0305553	0.122221	0	3	3	21
ko04713	Circadian entrainment	0.0345622	0.125719	0	1	1	1
ko01210	2-Oxocarboxylic acid metabolism	0.034922	0.125719	0	2	2	9
ko02010	ABC transporters	0.0368866	0.126468	0	4	4	39
ko04978	Mineral absorption	0.0427824	0.140015	0	2	2	10
ko01230	Biosynthesis of amino acids	0.0591624	0.157091	0	3	3	27
ko00230	Purine metabolism	0.0648695	0.157091	0	3	3	28
ko04540	Gap junction	0.0680069	0.157091	0	1	1	2
ko04720	Long-term potentiation	0.0680069	0.157091	0	1	1	2
ko05014	Amyotrophic lateral sclerosis	0.0680069	0.157091	0	1	1	2
ko05016	Huntington disease	0.0680069	0.157091	0	1	1	2
ko05017	Spinocerebellar ataxia	0.0680069	0.157091	0	1	1	2
ko05030	Cocaine addiction	0.0680069	0.157091	0	1	1	2
ko05031	Amphetamine addiction	0.0680069	0.157091	0	1	1	2
ko00350	Tyrosine metabolism	0.0698183	0.157091	0	2	2	13
ko01064	Biosynthesis of alkaloids derived from ornithine, lysine and nicotinic acid	0.0798379	0.174192	0	2	2	14
ko00020	Citrate cycle (TCA cycle)	0.100368	0.176256	0	1	1	3
ko04068	FoxO signaling pathway	0.100368	0.176256	0	1	1	3
ko04070	Phosphatidylinositol signaling system	0.100368	0.176256	0	1	1	3
ko04072	Phospholipase D signaling pathway	0.100368	0.176256	0	1	1	3
ko04730	Long-term depression	0.100368	0.176256	0	1	1	3
ko04745	Phototransduction - fly	0.100368	0.176256	0	1	1	3
ko05033	Nicotine addiction	0.100368	0.176256	0	1	1	3
ko05034	Alcoholism	0.100368	0.176256	0	1	1	3
ko01100	Metabolic pathways	0.108427	0.185876	1	12	13	300
ko00562	Inositol phosphate metabolism	0.131678	0.215472	0	1	1	4
ko00980	Metabolism of xenobiotics by cytochrome P450	0.131678	0.215472	0	1	1	4
ko04080	Neuroactive ligand-receptor interaction	0.147877	0.236603	0	2	2	20
ko00052	Galactose metabolism	0.161968	0.242952	0	1	1	5
ko00053	Ascorbate and aldarate metabolism	0.161968	0.242952	0	1	1	5
ko00524	Neomycin, kanamycin and gentamicin biosynthesis	0.161968	0.242952	0	1	1	5
ko00240	Pyrimidine metabolism	0.172785	0.253888	0	2	2	22
ko01110	Biosynthesis of secondary metabolites	0.184621	0.264835	0	7	7	142
ko04721	Synaptic vesicle cycle	0.19127	0.264835	0	1	1	6
ko04918	Thyroid hormone synthesis	0.19127	0.264835	0	1	1	6
ko00010	Glycolysis / Gluconeogenesis	0.219613	0.28236	1	0	1	7
ko00480	Glutathione metabolism	0.219613	0.28236	0	1	1	7
ko00860	Porphyrin metabolism	0.219613	0.28236	0	1	1	7
ko04723	Retrograde endocannabinoid signaling	0.219613	0.28236	0	1	1	7
ko00061	Fatty acid biosynthesis	0.247027	0.301457	0	1	1	8
ko00430	Taurine and hypotaurine metabolism	0.247027	0.301457	0	1	1	8
ko05022	Pathways of neurodegeneration - multiple diseases	0.247027	0.301457	0	1	1	8
ko00340	Histidine metabolism	0.27354	0.312617	0	1	1	9
ko01040	Biosynthesis of unsaturated fatty acids	0.27354	0.312617	0	1	1	9
ko01066	Biosynthesis of alkaloids derived from terpenoid and polyketide	0.27354	0.312617	0	1	1	9
ko04216	Ferroptosis	0.27354	0.312617	0	1	1	9
ko00330	Arginine and proline metabolism	0.323973	0.358863	0	1	1	11
ko01250	Biosynthesis of nucleotide sugars	0.323973	0.358863	0	1	1	11
ko01062	Biosynthesis of terpenoids and steroids	0.347946	0.373912	0	1	1	12
ko04742	Taste transduction	0.347946	0.373912	0	1	1	12
ko01232	Nucleotide metabolism	0.358037	0.379098	0	2	2	36
ko01065	Biosynthesis of alkaloids derived from histidine and purine	0.393529	0.410639	0	1	1	14
ko01070	Biosynthesis of plant hormones	0.45636	0.462788	0	1	1	17
ko01200	Carbon metabolism	0.45636	0.462788	0	1	1	17
ko01061	Biosynthesis of phenylpropanoids	0.475915	0.475915	0	1	1	18
