# Supplementary material for: Biomarkers of Adipose Color: A Multi-Omics Analysis Unravels the Molecular Landscape of White and Yellow Fat in Kazakh Horse
Source: Biology (Basel). 2026 Apr 1;15(7):563. doi: 10.3390/biology15070563 (PMC13072367; doi:10.3390/biology15070563)
Supplement: Supplementary file 1 [file biology-15-00563-s001.zip › Table S9.xlsx]

## Sheet: Sheet1
Pathway	Gene_out (160)	Gene_All (8964)	Gene_Pvalue	Gene_Qvalue	Metabolite_out (15)	Metabolite_All (434)	Metabolite_Pvalue	Metabolite_Qvalue	Genes	Metabolite	Pathway ID
Arginine and proline metabolism	4	51	0.0127442	0.393477	1	11	0.323973	0.358863	ENSECAG00000026825(-);ENSECAG00000008836(PYCR1);ENSECAG00000007716(SAT2);ENSECAG00000022912(-)	M148T421_pos_POS(DL-Glutamic acid)	ko00330
Carbon metabolism	5	117	0.0580588	0.682882	1	17	0.45636	0.462788	ENSECAG00000024482(ME1);ENSECAG00000038523(ADH5);ENSECAG00000020880(PSPH);ENSECAG00000019562(RGN);ENSECAG00000002917(OGDHL)	M148T421_pos_POS(DL-Glutamic acid)	ko01200
Butanoate metabolism	2	28	0.0885038	0.721668	2	7	0.0212095	0.0938901	ENSECAG00000006669(ACSM3);ENSECAG00000021788(-)	M148T421_pos_POS(DL-Glutamic acid);M133T519_neg_NEG(Dl-malic acid)	ko00650
Biosynthesis of amino acids	3	78	0.162633	0.743894	3	27	0.0591624	0.157091	ENSECAG00000008836(PYCR1);ENSECAG00000020880(PSPH);ENSECAG00000022838(OTC)	M130T445_pos_POS(D-glutamine);M148T421_pos_POS(DL-Glutamic acid);M147T445_pos_POS(Glutamine)	ko01230
Metabolic pathways	32	1529	0.184715	0.800431	13	300	0.108427	0.185876	ENSECAG00000016809(ETNK2);ENSECAG00000016734(INPP5K);ENSECAG00000000039(PFKFB1);ENSECAG00000026825(-);ENSECAG00000020763(MGST1);ENSECAG00000024482(ME1);ENSECAG00000007231(ETNK1);ENSECAG00000008836(PYCR1);ENSECAG00000038523(ADH5);ENSECAG00000007716(SAT2);ENSECAG00000020880(PSPH);ENSECAG00000011645(GUCY2D);ENSECAG00000001013(PIGB);ENSECAG00000011822(SPTLC3);ENSECAG00000023911(NDUFB1);ENSECAG0000002…	M417T343_1_pos_POS(3,5-diiodo-l-tyrosine);M84T445_pos_POS(4-aminoimidazole);M192T421_pos_POS(Cis-aconitate);M130T445_pos_POS(D-glutamine);M148T421_pos_POS(DL-Glutamic acid);M147T445_pos_POS(Glutamine);M265T199_neg_NEG(2,3-diphospho-d-glyceric acid);M207T34_neg_NEG(2-naphthalenesulfonic acid);M133T519_neg_NEG(Dl-malic acid);M179T420_neg_NEG(Myo-inositol);M283T44_neg_NEG(Octadecanoic acid);M168T507…	ko01100
Glutathione metabolism	2	54	0.250755	0.834176	1	7	0.219613	0.28236	ENSECAG00000020763(MGST1);ENSECAG00000009989(CHAC1)	M148T421_pos_POS(DL-Glutamic acid)	ko00480
Amyotrophic lateral sclerosis	2	58	0.277334	0.834176	1	2	0.0680069	0.157091	ENSECAG00000008723(-);ENSECAG00000014330(CYCS)	M148T421_pos_POS(DL-Glutamic acid)	ko05014
Pyrimidine metabolism	2	61	0.297241	0.834176	2	22	0.172785	0.253888	ENSECAG00000012773(CMPK2);ENSECAG00000019585(-)	M130T445_pos_POS(D-glutamine);M147T445_pos_POS(Glutamine)	ko00240
Ascorbate and aldarate metabolism	1	21	0.315211	0.834176	1	5	0.161968	0.242952	ENSECAG00000019562(RGN)	M179T420_neg_NEG(Myo-inositol)	ko00053
Arginine biosynthesis	1	21	0.315211	0.834176	3	8	0.00169444	0.0174286	ENSECAG00000022838(OTC)	M130T445_pos_POS(D-glutamine);M148T421_pos_POS(DL-Glutamic acid);M147T445_pos_POS(Glutamine)	ko00220
Proximal tubule bicarbonate reclamation	1	22	0.327463	0.834176	3	4	0.000131703	0.00237066	ENSECAG00000010900(SLC38A3)	M130T445_pos_POS(D-glutamine);M148T421_pos_POS(DL-Glutamic acid);M147T445_pos_POS(Glutamine)	ko04964
Metabolism of xenobiotics by cytochrome P450	2	67	0.336764	0.834176	1	4	0.131678	0.215472	ENSECAG00000020763(MGST1);ENSECAG00000038523(ADH5)	M173T600_neg_NEG(4-bromophenol)	ko00980
Central carbon metabolism in cancer	2	70	0.356292	0.834176	3	15	0.0118714	0.0569827	ENSECAG00000013960(FGFR2);ENSECAG00000008005(AKT2)	M130T445_pos_POS(D-glutamine);M148T421_pos_POS(DL-Glutamic acid);M147T445_pos_POS(Glutamine)	ko05230
Taste transduction	2	77	0.401002	0.834176	1	12	0.347946	0.373912	ENSECAG00000023134(KCNK5);ENSECAG00000020511(GNAT3)	M148T421_pos_POS(DL-Glutamic acid)	ko04742
Citrate cycle (TCA cycle)	1	30	0.417948	0.834176	1	3	0.100368	0.176256	ENSECAG00000002917(OGDHL)	M192T421_pos_POS(Cis-aconitate)	ko00020
Phototransduction - fly	1	30	0.417948	0.834176	1	3	0.100368	0.176256	ENSECAG00000020795(DAGLA)	M283T44_neg_NEG(Octadecanoic acid)	ko04745
Phospholipase D signaling pathway	4	194	0.457272	0.834176	1	3	0.100368	0.176256	ENSECAG00000008005(AKT2);ENSECAG00000000548(-);ENSECAG00000041546(-);ENSECAG00000023339(LPAR5)	M148T421_pos_POS(DL-Glutamic acid)	ko04072
Gap junction	2	94	0.50285	0.857265	1	2	0.0680069	0.157091	ENSECAG00000019412(HTR2B);ENSECAG00000020234(TUBB)	M148T421_pos_POS(DL-Glutamic acid)	ko04540
Spinocerebellar ataxia	2	98	0.525172	0.857265	1	2	0.0680069	0.157091	ENSECAG00000008005(AKT2);ENSECAG00000020468(RELN)	M148T421_pos_POS(DL-Glutamic acid)	ko05017
Aminoacyl-tRNA biosynthesis	1	42	0.531485	0.857265	3	12	0.00611658	0.0360111	ENSECAG00000011037(WARS1)	M130T445_pos_POS(D-glutamine);M148T421_pos_POS(DL-Glutamic acid);M147T445_pos_POS(Glutamine)	ko00970
Tyrosine metabolism	1	43	0.539887	0.857265	2	13	0.0698183	0.157091	ENSECAG00000038523(ADH5)	M417T343_1_pos_POS(3,5-diiodo-l-tyrosine);M136T649_neg_NEG(Tyramine)	ko00350
Protein digestion and absorption	2	106	0.567766	0.862168	4	18	0.00214065	0.0192659	ENSECAG00000023134(KCNK5);ENSECAG00000023357(COL9A3)	M130T445_pos_POS(D-glutamine);M148T421_pos_POS(DL-Glutamic acid);M147T445_pos_POS(Glutamine);M136T649_neg_NEG(Tyramine)	ko04974
Cocaine addiction	1	50	0.594653	0.869109	1	2	0.0680069	0.157091	ENSECAG00000029829(RGS9)	M148T421_pos_POS(DL-Glutamic acid)	ko05030
Neuroactive ligand-receptor interaction	6	365	0.639662	0.881395	2	20	0.147877	0.236603	ENSECAG00000006225(EDN3);ENSECAG00000019412(HTR2B);ENSECAG00000031779(S1PR5);ENSECAG00000013863(LEPR);ENSECAG00000010531(F2RL2);ENSECAG00000018905(AGTR2)	M148T421_pos_POS(DL-Glutamic acid);M136T649_neg_NEG(Tyramine)	ko04080
Retrograde endocannabinoid signaling	3	193	0.674265	0.881395	1	7	0.219613	0.28236	ENSECAG00000023711(FAAH);ENSECAG00000020795(DAGLA);ENSECAG00000023911(NDUFB1)	M148T421_pos_POS(DL-Glutamic acid)	ko04723
Glycolysis / Gluconeogenesis	1	68	0.707517	0.881395	1	7	0.219613	0.28236	ENSECAG00000038523(ADH5)	M265T199_neg_NEG(2,3-diphospho-d-glyceric acid)	ko00010
Ferroptosis	1	68	0.707517	0.881395	1	9	0.27354	0.312617	ENSECAG00000007716(SAT2)	M148T421_pos_POS(DL-Glutamic acid)	ko04216
FoxO signaling pathway	2	139	0.713939	0.881395	1	3	0.100368	0.176256	ENSECAG00000008005(AKT2);ENSECAG00000023399(GADD45G)	M148T421_pos_POS(DL-Glutamic acid)	ko04068
Huntington disease	4	278	0.736511	0.881395	1	2	0.0680069	0.157091	ENSECAG00000023911(NDUFB1);ENSECAG00000006290(TGM2);ENSECAG00000014330(CYCS);ENSECAG00000020234(TUBB)	M148T421_pos_POS(DL-Glutamic acid)	ko05016
Purine metabolism	2	146	0.739065	0.881395	3	28	0.0648695	0.157091	ENSECAG00000011645(GUCY2D);ENSECAG00000019585(-)	M84T445_pos_POS(4-aminoimidazole);M130T445_pos_POS(D-glutamine);M147T445_pos_POS(Glutamine)	ko00230
Inositol phosphate metabolism	1	79	0.760477	0.881867	1	4	0.131678	0.215472	ENSECAG00000016734(INPP5K)	M179T420_neg_NEG(Myo-inositol)	ko00562
ABC transporters	1	84	0.781285	0.894067	4	39	0.0368866	0.126468	ENSECAG00000034702(DEFB1)	M130T445_pos_POS(D-glutamine);M148T421_pos_POS(DL-Glutamic acid);M147T445_pos_POS(Glutamine);M179T420_neg_NEG(Myo-inositol)	ko02010
Phosphatidylinositol signaling system	1	104	0.848023	0.918691	1	3	0.100368	0.176256	ENSECAG00000016734(INPP5K)	M179T420_neg_NEG(Myo-inositol)	ko04070
GABAergic synapse	1	134	0.912108	0.954621	3	4	0.000131703	0.00237066	ENSECAG00000010900(SLC38A3)	M130T445_pos_POS(D-glutamine);M148T421_pos_POS(DL-Glutamic acid);M147T445_pos_POS(Glutamine)	ko04727
Alcoholism	2	230	0.920389	0.959225	1	3	0.100368	0.176256	ENSECAG00000004150(-);ENSECAG00000006031(H2BU1)	M148T421_pos_POS(DL-Glutamic acid)	ko05034
Circadian entrainment	1	147	0.930715	0.96367	1	1	0.0345622	0.125719	ENSECAG00000006795(RYR2)	M148T421_pos_POS(DL-Glutamic acid)	ko04713
Glutamatergic synapse	1	159	0.944392	0.967904	3	4	0.000131703	0.00237066	ENSECAG00000010900(SLC38A3)	M130T445_pos_POS(D-glutamine);M148T421_pos_POS(DL-Glutamic acid);M147T445_pos_POS(Glutamine)	ko04724
